# Supplementary material for: Skeletal muscle endothelial dysfunction through the activin A–PGC1α axis drives progression of cancer cachexia
Source: Nat Cancer. 2025 May 26;6(8):1350–69. doi: 10.1038/s43018-025-00975-6 (PMC12254930; doi:10.1038/s43018-025-00975-6)
Supplement: Supplementary file 2 — Supplementary Tables 1–8. [file 43018_2025_975_MOESM2_ESM.xlsx]

## Sheet: Supplementary table legends
	Supplementary Table 1. Dynamic differentially expressed genes dynamic details analyzed by TrendCatcher. Each column represents the following.
	· Gene, gene ensembl ID or gene symbol.
	· pattern, the gene trajectory master-pattern type.
	· start.idx, the index of where the corresponding trend starts in time points.
	· end.idx, the index of where the corresponding trend ends in the time points.
	· dynTime, the time where the break point is located.
	· dynSign, “-” means down, “+” means up.
	· start.t, the time of where the corresponding trend starts.
	· end.t, the time of where the corresponding trend ends.
	· pattern_str, the string ready for print indicates the gene trajectory sub-pattern type.
	Supplementary Table 2. Significant marker genes for each cell subpopulation in the tdTomato negative (-) cells. Thresholds of 0.5 lfc and BH-adjusted p-values < 0.05 were used to filter genes.
	Supplementary Table 3. Gene mRNAs differentially abundant (BH-adjusted p-value < 0.05) in the unique Cap2 EC cluster relative to other tdTomato positive (+) EC cells.
	Supplementary Table 4. Condition-specific cell-cell interactions determined by CellphoneDB. Interactions between tdTomato negative cell populations are noted in the “Dataset” column (td-). Interactions between EC subtypes from the tdTomato positive cells and the tdTomato negative populations are also included (td+). All interactions with interaction p-values below 0.1 are included.
	Supplementary Table 5. Cell-cell interaction between the tumor-specific Cap2 population and other EC populations in the tdTomato positive (+) data. Columns depicted by CellX|CellY show the interaction p-values calculated by CellphoneDB.
	Supplementary Table 6. Significantly enriched JASPAR vertebrate transcription factor binding motifs within promotor regions of gene mRNAs less abundant in the muscle ECs of melanoma-cachexia mice. Results are output of MEME SEA.
	Supplementary Table 7. Basic demographic information of human samples. Cachexia was diagnosed based on body weight loss (table 7-1), and muscle atrophy was evaluated by measuring muscle cross-sectional area, number of fibers per area, and percent of fibrotic area (table 7-2). Quantitation of atrophy and fibrosis in skeletal muscle sections was also qualitatively confirmed by two independent patho…
	Supplementary Table 8. Primer sequence for qPCR

## Sheet: Supplementary table 1
	Gene	pattern	start.idx	end.idx	dynTime	dynSign	start.t	end.t	pattern_str	dyn.p.val	dyn.p.val.adj	Symbol	description
1	ENSMUSG00000009687	up_	1_	4_	1_2_3_	dS_+_+_+_	0_	3_	0W_up_3W	1.11E-16	7.83E-13	Fxyd5	FXYD domain-containing ion transport regulator 5 [Source:MGI Symbol;Acc:MGI:1201785]
2	ENSMUSG00000046470	up_	1_	4_	1_2_3_	dS_+_+_+_	0_	3_	0W_up_3W	1.11E-16	7.83E-13	Sox18	SRY (sex determining region Y)-box 18 [Source:MGI Symbol;Acc:MGI:103559]
3	ENSMUSG00000001403	up_down_up_	1_2_3_	2_3_4_	1_2_3_	dS_+_+_+_	0_1_2_	1_2_3_	0W_up_1W_down_2W_up_3W	2.22E-16	1.04E-12	Ube2c	ubiquitin-conjugating enzyme E2C [Source:MGI Symbol;Acc:MGI:1915862]
4	ENSMUSG00000041959	up_down_	1_2_	2_4_	1_2_3_	dS_+_+_+_	0_1_	1_3_	0W_up_1W_down_3W	3.33E-16	1.17E-12	S100a10	S100 calcium binding protein A10 (calpactin) [Source:MGI Symbol;Acc:MGI:1339468]
5	ENSMUSG00000063171	up_down_up_	1_2_3_	2_3_4_	1_2_3_	dS_+_+_+_	0_1_2_	1_2_3_	0W_up_1W_down_2W_up_3W	5.55E-16	1.57E-12	Rps4l	ribosomal protein S4-like [Source:MGI Symbol;Acc:MGI:1913434]
6	ENSMUSG00000022037	up_down_up_	1_2_3_	2_3_4_	1_2_3_	dS_+_+_+_	0_1_2_	1_2_3_	0W_up_1W_down_2W_up_3W	1.67E-15	3.92E-12	Clu	clusterin [Source:MGI Symbol;Acc:MGI:88423]
7	ENSMUSG00000032366	up_down_	1_2_	2_4_	1_2_3_	dS_+_+_+_	0_1_	1_3_	0W_up_1W_down_3W	6.33E-15	1.28E-11	Tpm1	tropomyosin 1, alpha [Source:MGI Symbol;Acc:MGI:98809]
8	ENSMUSG00000000753	up_down_up_	1_2_3_	2_3_4_	1_2_3_	dS_+_+_+_	0_1_2_	1_2_3_	0W_up_1W_down_2W_up_3W	1.03E-14	1.47E-11	Serpinf1	serine (or cysteine) peptidase inhibitor, clade F, member 1 [Source:MGI Symbol;Acc:MGI:108080]
9	ENSMUSG00000001025	up_down_	1_2_	2_4_	1_2_3_	dS_+_+_+_	0_1_	1_3_	0W_up_1W_down_3W	1.04E-14	1.47E-11	S100a6	S100 calcium binding protein A6 (calcyclin) [Source:MGI Symbol;Acc:MGI:1339467]
10	ENSMUSG00000029810	up_down_up_	1_2_3_	2_3_4_	1_2_3_	dS_+_+_+_	0_1_2_	1_2_3_	0W_up_1W_down_2W_up_3W	8.44E-15	1.47E-11	Tmem176b	transmembrane protein 176B [Source:MGI Symbol;Acc:MGI:1916348]
11	ENSMUSG00000064339	up_down_	1_2_	2_4_	1_2_3_	dS_+_+_+_	0_1_	1_3_	0W_up_1W_down_3W	1.95E-14	2.50E-11	mt-Rnr2	mitochondrially encoded 16S rRNA [Source:MGI Symbol;Acc:MGI:102492]
12	ENSMUSG00000044534	up_down_	1_3_	3_4_	2_3_	dS_+_+_	0_2_	2_3_	0W_up_2W_down_3W	2.29E-14	2.69E-11	Ackr2	atypical chemokine receptor 2 [Source:MGI Symbol;Acc:MGI:1891697]
13	ENSMUSG00000119584	up_down_up_	1_2_3_	2_3_4_	1_2_3_	dS_+_+_+_	0_1_2_	1_2_3_	0W_up_1W_down_2W_up_3W	3.99E-14	4.33E-11	Rn18s	18S ribosomal RNA [Source:NCBI gene (formerly Entrezgene);Acc:19791]
14	ENSMUSG00000111521	up_down_up_	1_2_3_	2_3_4_	1_2_3_	dS_+_+_+_	0_1_2_	1_2_3_	0W_up_1W_down_2W_up_3W	6.64E-14	6.69E-11	Gm48529	predicted gene, 48529 [Source:MGI Symbol;Acc:MGI:6098068]
15	ENSMUSG00000075014	up_down_	1_3_	3_4_	2_3_	dS_+_+_	0_2_	2_3_	0W_up_2W_down_3W	7.85E-14	7.38E-11	Gm10800	predicted gene 10800 [Source:MGI Symbol;Acc:MGI:3641657]
16	ENSMUSG00000032085	up_down_up_	1_2_3_	2_3_4_	1_2_3_	dS_+_+_+_	0_1_2_	1_2_3_	0W_up_1W_down_2W_up_3W	1.06E-13	9.34E-11	Tagln	transgelin [Source:MGI Symbol;Acc:MGI:106012]
17	ENSMUSG00000074227	up_down_up_	1_2_3_	2_3_4_	1_2_3_	dS_+_+_+_	0_1_2_	1_2_3_	0W_up_1W_down_2W_up_3W	1.14E-13	9.46E-11	Spint2	serine protease inhibitor, Kunitz type 2 [Source:MGI Symbol;Acc:MGI:1338031]
18	ENSMUSG00000073599	up_down_	1_3_	3_4_	1_2_3_	dS_+_+_+_	0_2_	2_3_	0W_up_2W_down_3W	2.90E-13	2.27E-10	Ecscr	endothelial cell surface expressed chemotaxis and apoptosis regulator [Source:MGI Symbol;Acc:MGI:1915795]
19	ENSMUSG00000050105	up_	1_	4_	1_2_3_	dS_+_+_+_	0_	3_	0W_up_3W	3.33E-13	2.47E-10	Grrp1	glycine/arginine rich protein 1 [Source:MGI Symbol;Acc:MGI:1919940]
20	ENSMUSG00000028843	up_down_	1_3_	3_4_	1_2_3_	dS_+_+_+_	0_2_	2_3_	0W_up_2W_down_3W	1.13E-12	7.59E-10	Sh3bgrl3	SH3 domain binding glutamic acid-rich protein-like 3 [Source:MGI Symbol;Acc:MGI:1920973]
21	ENSMUSG00000062960	down_up_	1_2_	2_4_	1_2_3_	dS_-_-_-_	0_1_	1_3_	0W_down_1W_up_3W	1.09E-12	7.59E-10	Kdr	kinase insert domain protein receptor [Source:MGI Symbol;Acc:MGI:96683]
22	ENSMUSG00000118642	up_down_	1_2_	2_4_	1_2_3_	dS_+_+_+_	0_1_	1_3_	0W_up_1W_down_3W	1.20E-12	7.69E-10
23	ENSMUSG00000017300	up_down_	1_2_	2_4_	1_3_	dS_+_+_	0_1_	1_3_	0W_up_1W_down_3W	1.29E-12	7.91E-10	Tnnc2	troponin C2, fast [Source:MGI Symbol;Acc:MGI:98780]
24	ENSMUSG00000001240	up_down_	1_2_	2_4_	1_2_3_	dS_+_+_+_	0_1_	1_3_	0W_up_1W_down_3W	2.07E-12	1.22E-09	Ramp2	receptor (calcitonin) activity modifying protein 2 [Source:MGI Symbol;Acc:MGI:1859650]
25	ENSMUSG00000021708	down_up_	1_2_	2_4_	1_2_3_	dS_-_-_-_	0_1_	1_3_	0W_down_1W_up_3W	2.43E-12	1.37E-09	Rasgrf2	RAS protein-specific guanine nucleotide-releasing factor 2 [Source:MGI Symbol;Acc:MGI:109137]
26	ENSMUSG00000069919	up_	1_	4_	1_2_3_	dS_+_+_+_	0_	3_	0W_up_3W	3.00E-12	1.63E-09	Hba-a1	hemoglobin alpha, adult chain 1 [Source:MGI Symbol;Acc:MGI:96015]
27	ENSMUSG00000061723	up_down_	1_2_	2_4_	1_3_	dS_+_+_	0_1_	1_3_	0W_up_1W_down_3W	6.19E-12	3.23E-09	Tnnt3	troponin T3, skeletal, fast [Source:MGI Symbol;Acc:MGI:109550]
28	ENSMUSG00000007041	up_down_	1_3_	3_4_	1_2_3_	dS_+_+_+_	0_2_	2_3_	0W_up_2W_down_3W	7.23E-12	3.64E-09	Clic1	chloride intracellular channel 1 [Source:MGI Symbol;Acc:MGI:2148924]
29	ENSMUSG00000052299	down_	1_	4_	1_2_3_	dS_-_-_-_	0_	3_	0W_down_3W	1.07E-11	5.20E-09	Ltn1	listerin E3 ubiquitin protein ligase 1 [Source:MGI Symbol;Acc:MGI:1926163]
30	ENSMUSG00000024335	down_up_	1_2_	2_4_	1_2_3_	dS_-_-_-_	0_1_	1_3_	0W_down_1W_up_3W	1.25E-11	5.69E-09	Brd2	bromodomain containing 2 [Source:MGI Symbol;Acc:MGI:99495]
31	ENSMUSG00000025510	up_down_	1_3_	3_4_	1_2_3_	dS_+_+_+_	0_2_	2_3_	0W_up_2W_down_3W	1.21E-11	5.69E-09	Cd151	CD151 antigen [Source:MGI Symbol;Acc:MGI:1096360]
32	ENSMUSG00000001870	down_up_	1_2_	2_4_	1_2_3_	dS_-_-_-_	0_1_	1_3_	0W_down_1W_up_3W	1.44E-11	6.15E-09	Ltbp1	latent transforming growth factor beta binding protein 1 [Source:MGI Symbol;Acc:MGI:109151]
33	ENSMUSG00000038811	up_down_	1_3_	3_4_	1_2_3_	dS_+_+_+_	0_2_	2_3_	0W_up_2W_down_3W	1.44E-11	6.15E-09	Gngt2	guanine nucleotide binding protein (G protein), gamma transducing activity polypeptide 2 [Source:MGI Symbol;Acc:MGI:893584]
34	ENSMUSG00000027500	up_down_	1_3_	3_4_	1_2_3_	dS_+_+_+_	0_2_	2_3_	0W_up_2W_down_3W	1.56E-11	6.47E-09	Stmn2	stathmin-like 2 [Source:MGI Symbol;Acc:MGI:98241]
35	ENSMUSG00000026385	up_down_	1_2_	2_4_	1_2_3_	dS_+_+_+_	0_1_	1_3_	0W_up_1W_down_3W	1.84E-11	7.41E-09	Dbi	diazepam binding inhibitor [Source:MGI Symbol;Acc:MGI:94865]
36	ENSMUSG00000030744	up_down_	1_2_	2_4_	1_2_3_	dS_+_+_+_	0_1_	1_3_	0W_up_1W_down_3W	2.27E-11	8.89E-09	Rps3	ribosomal protein S3 [Source:MGI Symbol;Acc:MGI:1350917]
37	ENSMUSG00000069917	up_	1_	4_	1_2_3_	dS_+_+_+_	0_	3_	0W_up_3W	2.58E-11	9.83E-09	Hba-a2	hemoglobin alpha, adult chain 2 [Source:MGI Symbol;Acc:MGI:96016]
38	ENSMUSG00000032231	up_down_	1_3_	3_4_	1_2_3_	dS_+_+_+_	0_2_	2_3_	0W_up_2W_down_3W	2.68E-11	9.94E-09	Anxa2	annexin A2 [Source:MGI Symbol;Acc:MGI:88246]
39	ENSMUSG00000045730	down_up_	1_3_	3_4_	1_2_3_	dS_-_-_-_	0_2_	2_3_	0W_down_2W_up_3W	3.44E-11	1.24E-08	Adrb2	adrenergic receptor, beta 2 [Source:MGI Symbol;Acc:MGI:87938]
40	ENSMUSG00000026822	up_down_	1_3_	3_4_	1_2_3_	dS_+_+_+_	0_2_	2_3_	0W_up_2W_down_3W	4.04E-11	1.42E-08	Lcn2	lipocalin 2 [Source:MGI Symbol;Acc:MGI:96757]
41	ENSMUSG00000017493	up_	1_	4_	1_2_3_	dS_+_+_+_	0_	3_	0W_up_3W	4.28E-11	1.47E-08	Igfbp4	insulin-like growth factor binding protein 4 [Source:MGI Symbol;Acc:MGI:96439]
42	ENSMUSG00000058056	up_down_up_	1_2_3_	2_3_4_	1_2_3_	dS_+_+_+_	0_1_2_	1_2_3_	0W_up_1W_down_2W_up_3W	4.58E-11	1.54E-08	Palld	palladin, cytoskeletal associated protein [Source:MGI Symbol;Acc:MGI:1919583]
43	ENSMUSG00000073940	up_	1_	4_	1_2_3_	dS_+_+_+_	0_	3_	0W_up_3W	5.19E-11	1.70E-08	Hbb-bt	hemoglobin, beta adult t chain [Source:MGI Symbol;Acc:MGI:5474850]
44	ENSMUSG00000010047	up_down_	1_3_	3_4_	1_2_3_	dS_+_+_+_	0_2_	2_3_	0W_up_2W_down_3W	5.74E-11	1.84E-08	Hyal2	hyaluronoglucosaminidase 2 [Source:MGI Symbol;Acc:MGI:1196334]
45	ENSMUSG00000037095	up_	1_	4_	1_2_3_	dS_+_+_+_	0_	3_	0W_up_3W	6.18E-11	1.94E-08	Lrg1	leucine-rich alpha-2-glycoprotein 1 [Source:MGI Symbol;Acc:MGI:1924155]
46	ENSMUSG00000005124	up_down_	1_3_	3_4_	1_2_3_	dS_+_+_+_	0_2_	2_3_	0W_up_2W_down_3W	1.00E-10	1.96E-08	Ccn4	cellular communication network factor 4 [Source:MGI Symbol;Acc:MGI:1197008]
47	ENSMUSG00000020330	up_	1_	4_	1_2_3_	dS_+_+_+_	0_	3_	0W_up_3W	1.00E-10	1.96E-08	Hmmr	hyaluronan mediated motility receptor (RHAMM) [Source:MGI Symbol;Acc:MGI:104667]
48	ENSMUSG00000021186	up_down_up_	1_2_3_	2_3_4_	1_2_3_	dS_+_+_+_	0_1_2_	1_2_3_	0W_up_1W_down_2W_up_3W	1.00E-10	1.96E-08	Fbln5	fibulin 5 [Source:MGI Symbol;Acc:MGI:1346091]
49	ENSMUSG00000022322	up_	1_	4_	1_2_3_	dS_+_+_+_	0_	3_	0W_up_3W	1.00E-10	1.96E-08	Shcbp1	Shc SH2-domain binding protein 1 [Source:MGI Symbol;Acc:MGI:1338802]
50	ENSMUSG00000028464	up_down_up_	1_2_3_	2_3_4_	1_2_3_	dS_+_+_+_	0_1_2_	1_2_3_	0W_up_1W_down_2W_up_3W	1.00E-10	1.96E-08	Tpm2	tropomyosin 2, beta [Source:MGI Symbol;Acc:MGI:98810]
51	ENSMUSG00000028996	up_down_	1_2_	2_4_	1_2_3_	dS_+_+_+_	0_1_	1_3_	0W_up_1W_down_3W	7.37E-11	1.96E-08	Rbp7	retinol binding protein 7, cellular [Source:MGI Symbol;Acc:MGI:1890409]
52	ENSMUSG00000030342	up_down_	1_3_	3_4_	1_2_3_	dS_+_+_+_	0_2_	2_3_	0W_up_2W_down_3W	1.00E-10	1.96E-08	Cd9	CD9 antigen [Source:MGI Symbol;Acc:MGI:88348]
53	ENSMUSG00000030647	up_down_up_	1_2_3_	2_3_4_	1_2_3_	dS_+_+_+_	0_1_2_	1_2_3_	0W_up_1W_down_2W_up_3W	1.00E-10	1.96E-08	Ndufc2	NADH:ubiquinone oxidoreductase subunit C2 [Source:MGI Symbol;Acc:MGI:1344370]
54	ENSMUSG00000031636	up_	1_	4_	1_2_3_	dS_+_+_+_	0_	3_	0W_up_3W	7.86E-11	1.96E-08	Pdlim3	PDZ and LIM domain 3 [Source:MGI Symbol;Acc:MGI:1859274]
55	ENSMUSG00000035202	up_down_	1_2_	2_4_	1_2_3_	dS_+_+_+_	0_1_	1_3_	0W_up_1W_down_3W	1.00E-10	1.96E-08	Lars2	leucyl-tRNA synthetase, mitochondrial [Source:MGI Symbol;Acc:MGI:2142973]
56	ENSMUSG00000035783	up_down_up_	1_2_3_	2_3_4_	1_2_3_	dS_+_+_+_	0_1_2_	1_2_3_	0W_up_1W_down_2W_up_3W	1.00E-10	1.96E-08	Acta2	actin, alpha 2, smooth muscle, aorta [Source:MGI Symbol;Acc:MGI:87909]
57	ENSMUSG00000039252	up_	1_	4_	1_2_3_	dS_+_+_+_	0_	3_	0W_up_3W	1.00E-10	1.96E-08	Lgi2	leucine-rich repeat LGI family, member 2 [Source:MGI Symbol;Acc:MGI:2180196]
58	ENSMUSG00000040204	up_down_	1_3_	3_4_	1_2_3_	dS_+_+_+_	0_2_	2_3_	0W_up_2W_down_3W	1.00E-10	1.96E-08	Pclaf	PCNA clamp associated factor [Source:MGI Symbol;Acc:MGI:1915276]
59	ENSMUSG00000041431	up_down_	1_3_	3_4_	1_2_3_	dS_+_+_+_	0_2_	2_3_	0W_up_2W_down_3W	1.00E-10	1.96E-08	Ccnb1	cyclin B1 [Source:MGI Symbol;Acc:MGI:88302]
60	ENSMUSG00000052305	up_	1_	4_	1_2_3_	dS_+_+_+_	0_	3_	0W_up_3W	1.00E-10	1.96E-08	Hbb-bs	hemoglobin, beta adult s chain [Source:MGI Symbol;Acc:MGI:5474852]
61	ENSMUSG00000056737	up_down_	1_3_	3_4_	1_2_3_	dS_+_+_+_	0_2_	2_3_	0W_up_2W_down_3W	1.00E-10	1.96E-08	Capg	capping protein (actin filament), gelsolin-like [Source:MGI Symbol;Acc:MGI:1098259]
62	ENSMUSG00000060419	up_	1_	4_	1_2_3_	dS_+_+_+_	0_	3_	0W_up_3W	1.00E-10	1.96E-08	Rps16-ps2	ribosomal protein S16, pseudogene 2 [Source:MGI Symbol;Acc:MGI:3704259]
63	ENSMUSG00000063077	down_up_	1_2_	2_4_	1_2_3_	dS_-_-_-_	0_1_	1_3_	0W_down_1W_up_3W	8.76E-11	1.96E-08	Kif1b	kinesin family member 1B [Source:MGI Symbol;Acc:MGI:108426]
64	ENSMUSG00000064337	up_down_	1_3_	3_4_	1_2_3_	dS_+_+_+_	0_2_	2_3_	0W_up_2W_down_3W	1.00E-10	1.96E-08	mt-Rnr1	mitochondrially encoded 12S rRNA [Source:MGI Symbol;Acc:MGI:102493]
65	ENSMUSG00000068614	up_down_up_	1_2_3_	2_3_4_	1_2_3_	dS_+_+_+_	0_1_2_	1_2_3_	0W_up_1W_down_2W_up_3W	1.00E-10	1.96E-08	Actc1	actin, alpha, cardiac muscle 1 [Source:MGI Symbol;Acc:MGI:87905]
66	ENSMUSG00000079017	up_down_	1_3_	3_4_	1_2_3_	dS_+_+_+_	0_2_	2_3_	0W_up_2W_down_3W	7.18E-11	1.96E-08	Ifi27l2a	interferon, alpha-inducible protein 27 like 2A [Source:MGI Symbol;Acc:MGI:1924183]
67	ENSMUSG00000084319	up_down_	1_2_	2_4_	1_2_3_	dS_+_+_+_	0_1_	1_3_	0W_up_1W_down_3W	1.00E-10	1.96E-08	Tpt1-ps3	tumor protein, translationally-controlled, pseudogene 3 [Source:MGI Symbol;Acc:MGI:2664997]
68	ENSMUSG00000086421	up_	1_	4_	1_2_3_	dS_+_+_+_	0_	3_	0W_up_3W	1.00E-10	1.96E-08	Gm14091	predicted gene 14091 [Source:MGI Symbol;Acc:MGI:3650488]
69	ENSMUSG00000087412	up_down_up_	1_2_3_	2_3_4_	1_2_3_	dS_+_+_+_	0_1_2_	1_2_3_	0W_up_1W_down_2W_up_3W	1.00E-10	1.96E-08	Gm15501	predicted pseudogene 15501 [Source:MGI Symbol;Acc:MGI:3704296]
70	ENSMUSG00000094686	up_down_	1_3_	3_4_	1_2_3_	dS_+_+_+_	0_2_	2_3_	0W_up_2W_down_3W	1.00E-10	1.96E-08	Ccl21a	chemokine (C-C motif) ligand 21A (serine) [Source:MGI Symbol;Acc:MGI:1349183]
71	ENSMUSG00000104581	up_	1_	4_	1_2_3_	dS_+_+_+_	0_	3_	0W_up_3W	1.00E-10	1.96E-08	Gm42497	predicted gene 42497 [Source:MGI Symbol;Acc:MGI:5662634]
72	ENSMUSG00000105890	up_down_	1_2_	2_4_	1_2_3_	dS_+_+_+_	0_1_	1_3_	0W_up_1W_down_3W	1.00E-10	1.96E-08	Gm42780	predicted gene 42780 [Source:MGI Symbol;Acc:MGI:5662917]
73	ENSMUSG00000030638	up_down_	1_3_	3_4_	1_2_3_	dS_+_+_+_	0_2_	2_3_	0W_up_2W_down_3W	1.06E-10	2.05E-08	Sh3gl3	SH3-domain GRB2-like 3 [Source:MGI Symbol;Acc:MGI:700011]
74	ENSMUSG00000047261	up_down_	1_3_	3_4_	2_3_	dS_+_+_	0_2_	2_3_	0W_up_2W_down_3W	1.16E-10	2.21E-08	Gap43	growth associated protein 43 [Source:MGI Symbol;Acc:MGI:95639]
75	ENSMUSG00000020388	up_down_up_	1_2_3_	2_3_4_	1_2_3_	dS_+_+_+_	0_1_2_	1_2_3_	0W_up_1W_down_2W_up_3W	1.38E-10	2.59E-08	Pdlim4	PDZ and LIM domain 4 [Source:MGI Symbol;Acc:MGI:1353470]
76	ENSMUSG00000022108	up_down_	1_3_	3_4_	1_2_3_	dS_+_+_+_	0_2_	2_3_	0W_up_2W_down_3W	1.60E-10	2.97E-08	Itm2b	integral membrane protein 2B [Source:MGI Symbol;Acc:MGI:1309517]
77	ENSMUSG00000020267	up_down_	1_2_	2_4_	1_2_3_	dS_+_+_+_	0_1_	1_3_	0W_up_1W_down_3W	2.56E-10	4.69E-08	Hint1	histidine triad nucleotide binding protein 1 [Source:MGI Symbol;Acc:MGI:1321133]
78	ENSMUSG00000012126	up_down_	1_3_	3_4_	1_2_3_	dS_+_+_+_	0_2_	2_3_	0W_up_2W_down_3W	2.68E-10	4.84E-08	Ubxn11	UBX domain protein 11 [Source:MGI Symbol;Acc:MGI:1914836]
79	ENSMUSG00000027248	up_down_	1_3_	3_4_	1_2_3_	dS_+_+_+_	0_2_	2_3_	0W_up_2W_down_3W	3.25E-10	5.80E-08	Pdia3	protein disulfide isomerase associated 3 [Source:MGI Symbol;Acc:MGI:95834]
80	ENSMUSG00000032399	up_down_up_	1_2_3_	2_3_4_	1_2_3_	dS_+_+_+_	0_1_2_	1_2_3_	0W_up_1W_down_2W_up_3W	3.40E-10	5.99E-08	Rpl4	ribosomal protein L4 [Source:MGI Symbol;Acc:MGI:1915141]
81	ENSMUSG00000020859	down_	1_	4_	1_2_3_	dS_-_-_-_	0_	3_	0W_down_3W	3.53E-10	6.14E-08	Spag9	sperm associated antigen 9 [Source:MGI Symbol;Acc:MGI:1918084]
82	ENSMUSG00000020423	down_	1_	4_	1_2_3_	dS_-_-_-_	0_	3_	0W_down_3W	3.64E-10	6.26E-08	Btg2	BTG anti-proliferation factor 2 [Source:MGI Symbol;Acc:MGI:108384]
83	ENSMUSG00000001435	up_	1_	4_	1_2_3_	dS_+_+_+_	0_	3_	0W_up_3W	3.85E-10	6.31E-08	Col18a1	collagen, type XVIII, alpha 1 [Source:MGI Symbol;Acc:MGI:88451]
84	ENSMUSG00000021876	up_down_	1_3_	3_4_	1_2_3_	dS_+_+_+_	0_2_	2_3_	0W_up_2W_down_3W	3.84E-10	6.31E-08	Rnase4	ribonuclease, RNase A family 4 [Source:MGI Symbol;Acc:MGI:1926217]
85	ENSMUSG00000026605	up_down_	1_3_	3_4_	1_2_3_	dS_+_+_+_	0_2_	2_3_	0W_up_2W_down_3W	3.80E-10	6.31E-08	Cenpf	centromere protein F [Source:MGI Symbol;Acc:MGI:1313302]
86	ENSMUSG00000026728	up_down_	1_2_	2_4_	1_2_3_	dS_+_+_+_	0_1_	1_3_	0W_up_1W_down_3W	3.74E-10	6.31E-08	Vim	vimentin [Source:MGI Symbol;Acc:MGI:98932]
87	ENSMUSG00000031517	up_down_	1_3_	3_4_	1_2_3_	dS_+_+_+_	0_2_	2_3_	0W_up_2W_down_3W	4.56E-10	7.39E-08	Gpm6a	glycoprotein m6a [Source:MGI Symbol;Acc:MGI:107671]
88	ENSMUSG00000028367	up_down_	1_2_	2_4_	1_2_3_	dS_+_+_+_	0_1_	1_3_	0W_up_1W_down_3W	4.93E-10	7.89E-08	Txn1	thioredoxin 1 [Source:MGI Symbol;Acc:MGI:98874]
89	ENSMUSG00000039706	up_down_up_	1_2_3_	2_3_4_	1_2_3_	dS_+_+_+_	0_1_2_	1_2_3_	0W_up_1W_down_2W_up_3W	4.98E-10	7.89E-08	Ldb2	LIM domain binding 2 [Source:MGI Symbol;Acc:MGI:894670]
90	ENSMUSG00000042485	up_	1_	4_	1_2_3_	dS_+_+_+_	0_	3_	0W_up_3W	5.14E-10	8.05E-08	Mustn1	musculoskeletal, embryonic nuclear protein 1 [Source:MGI Symbol;Acc:MGI:1913425]
91	ENSMUSG00000001493	up_	1_	4_	1_2_3_	dS_+_+_+_	0_	3_	0W_up_3W	5.32E-10	8.24E-08	Meox1	mesenchyme homeobox 1 [Source:MGI Symbol;Acc:MGI:103220]
92	ENSMUSG00000003970	up_down_	1_2_	2_4_	1_2_3_	dS_+_+_+_	0_1_	1_3_	0W_up_1W_down_3W	5.69E-10	8.72E-08	Rpl8	ribosomal protein L8 [Source:MGI Symbol;Acc:MGI:1350927]
93	ENSMUSG00000039899	up_down_	1_3_	3_4_	1_2_3_	dS_+_+_+_	0_2_	2_3_	0W_up_2W_down_3W	5.99E-10	9.08E-08	Fgl2	fibrinogen-like protein 2 [Source:MGI Symbol;Acc:MGI:103266]
94	ENSMUSG00000070348	up_down_	1_2_	2_4_	1_2_3_	dS_+_+_+_	0_1_	1_3_	0W_up_1W_down_3W	6.43E-10	9.65E-08	Ccnd1	cyclin D1 [Source:MGI Symbol;Acc:MGI:88313]
95	ENSMUSG00000033174	up_down_up_	1_2_3_	2_3_4_	1_2_3_	dS_+_+_+_	0_1_2_	1_2_3_	0W_up_1W_down_2W_up_3W	6.99E-10	1.04E-07	Mgll	monoglyceride lipase [Source:MGI Symbol;Acc:MGI:1346042]
96	ENSMUSG00000021024	up_down_up_	1_2_3_	2_3_4_	1_2_3_	dS_+_+_+_	0_1_2_	1_2_3_	0W_up_1W_down_2W_up_3W	7.30E-10	1.07E-07	Psma6	proteasome subunit alpha 6 [Source:MGI Symbol;Acc:MGI:1347006]
97	ENSMUSG00000026622	up_down_	1_3_	3_4_	1_2_3_	dS_+_+_+_	0_2_	2_3_	0W_up_2W_down_3W	8.14E-10	1.18E-07	Nek2	NIMA (never in mitosis gene a)-related expressed kinase 2 [Source:MGI Symbol;Acc:MGI:109359]
98	ENSMUSG00000029708	down_	1_	4_	1_2_3_	dS_-_-_-_	0_	3_	0W_down_3W	8.70E-10	1.25E-07	Gcc1	golgi coiled coil 1 [Source:MGI Symbol;Acc:MGI:1921625]
99	ENSMUSG00000036867	up_	1_	4_	1_2_3_	dS_+_+_+_	0_	3_	0W_up_3W	9.04E-10	1.29E-07	Smad6	SMAD family member 6 [Source:MGI Symbol;Acc:MGI:1336883]
100	ENSMUSG00000018893	up_down_	1_2_	2_4_	1_	dS_+_	0_1_	1_3_	0W_up_1W_down_3W	9.73E-10	1.36E-07	Mb	myoglobin [Source:MGI Symbol;Acc:MGI:96922]
101	ENSMUSG00000029050	up_	1_	4_	1_2_3_	dS_+_+_+_	0_	3_	0W_up_3W	9.67E-10	1.36E-07	Ski	ski sarcoma viral oncogene homolog (avian) [Source:MGI Symbol;Acc:MGI:98310]
102	ENSMUSG00000025332	down_up_	1_2_	2_4_	1_2_3_	dS_-_-_-_	0_1_	1_3_	0W_down_1W_up_3W	1.07E-09	1.46E-07	Kdm5c	lysine (K)-specific demethylase 5C [Source:MGI Symbol;Acc:MGI:99781]
103	ENSMUSG00000037060	up_down_	1_2_	2_4_	1_2_3_	dS_+_+_+_	0_1_	1_3_	0W_up_1W_down_3W	1.07E-09	1.46E-07	Cavin3	caveolae associated 3 [Source:MGI Symbol;Acc:MGI:1923422]
104	ENSMUSG00000001520	up_	1_	4_	1_2_3_	dS_+_+_+_	0_	3_	0W_up_3W	1.13E-09	1.53E-07	Nrip2	nuclear receptor interacting protein 2 [Source:MGI Symbol;Acc:MGI:1891884]
105	ENSMUSG00000031972	up_down_	1_2_	2_4_	1_3_	dS_+_+_	0_1_	1_3_	0W_up_1W_down_3W	1.15E-09	1.53E-07	Acta1	actin, alpha 1, skeletal muscle [Source:MGI Symbol;Acc:MGI:87902]
106	ENSMUSG00000056537	down_	1_	4_	1_2_3_	dS_-_-_-_	0_	3_	0W_down_3W	1.14E-09	1.53E-07	Rlim	ring finger protein, LIM domain interacting [Source:MGI Symbol;Acc:MGI:1342291]
107	ENSMUSG00000072620	up_	1_	4_	1_2_3_	dS_+_+_+_	0_	3_	0W_up_3W	1.19E-09	1.57E-07	Slfn2	schlafen 2 [Source:MGI Symbol;Acc:MGI:1313258]
108	ENSMUSG00000022623	up_	1_	4_	1_2_3_	dS_+_+_+_	0_	3_	0W_up_3W	1.49E-09	1.95E-07	Shank3	SH3 and multiple ankyrin repeat domains 3 [Source:MGI Symbol;Acc:MGI:1930016]
109	ENSMUSG00000021091	up_down_	1_3_	3_4_	2_3_	dS_+_+_	0_2_	2_3_	0W_up_2W_down_3W	1.57E-09	2.03E-07	Serpina3n	serine (or cysteine) peptidase inhibitor, clade A, member 3N [Source:MGI Symbol;Acc:MGI:105045]
110	ENSMUSG00000037072	up_down_up_	1_2_3_	2_3_4_	1_2_3_	dS_+_+_+_	0_1_2_	1_2_3_	0W_up_1W_down_2W_up_3W	1.74E-09	2.23E-07	Selenof	selenoprotein F [Source:MGI Symbol;Acc:MGI:1927947]
111	ENSMUSG00000052155	down_up_down_	1_2_3_	2_3_4_	1_2_3_	dS_-_-_-_	0_1_2_	1_2_3_	0W_down_1W_up_2W_down_3W	2.01E-09	2.55E-07	Acvr2a	activin receptor IIA [Source:MGI Symbol;Acc:MGI:102806]
112	ENSMUSG00000041559	up_	1_	4_	2_3_	dS_+_+_	0_	3_	0W_up_3W	2.24E-09	2.82E-07	Fmod	fibromodulin [Source:MGI Symbol;Acc:MGI:1328364]
113	ENSMUSG00000042712	up_down_	1_3_	3_4_	1_2_3_	dS_+_+_+_	0_2_	2_3_	0W_up_2W_down_3W	2.43E-09	3.03E-07	Tceal9	transcription elongation factor A like 9 [Source:MGI Symbol;Acc:MGI:109567]
114	ENSMUSG00000021190	up_	1_	4_	2_3_	dS_+_+_	0_	3_	0W_up_3W	2.67E-09	3.30E-07	Lgmn	legumain [Source:MGI Symbol;Acc:MGI:1330838]
115	ENSMUSG00000030306	down_up_down_	1_2_3_	2_3_4_	1_2_3_	dS_-_-_-_	0_1_2_	1_2_3_	0W_down_1W_up_2W_down_3W	2.77E-09	3.40E-07	Tmtc1	transmembrane and tetratricopeptide repeat containing 1 [Source:MGI Symbol;Acc:MGI:3039590]
116	ENSMUSG00000031827	up_	1_	4_	1_2_3_	dS_+_+_+_	0_	3_	0W_up_3W	2.86E-09	3.48E-07	Cotl1	coactosin-like 1 (Dictyostelium) [Source:MGI Symbol;Acc:MGI:1919292]
117	ENSMUSG00000061816	up_down_	1_2_	2_4_	1_3_	dS_+_+_	0_1_	1_3_	0W_up_1W_down_3W	2.90E-09	3.49E-07	Myl1	myosin, light polypeptide 1 [Source:MGI Symbol;Acc:MGI:97269]
118	ENSMUSG00000086859	up_down_	1_3_	3_4_	1_2_3_	dS_+_+_+_	0_2_	2_3_	0W_up_2W_down_3W	2.93E-09	3.50E-07	Snhg20	small nucleolar RNA host gene 20 [Source:MGI Symbol;Acc:MGI:1924222]
119	ENSMUSG00000000088	up_down_	1_2_	2_4_	1_2_3_	dS_+_+_+_	0_1_	1_3_	0W_up_1W_down_3W	3.23E-09	3.83E-07	Cox5a	cytochrome c oxidase subunit 5A [Source:MGI Symbol;Acc:MGI:88474]
120	ENSMUSG00000031097	up_down_	1_2_	2_4_	1_3_	dS_+_+_	0_1_	1_3_	0W_up_1W_down_3W	3.47E-09	4.08E-07	Tnni2	troponin I, skeletal, fast 2 [Source:MGI Symbol;Acc:MGI:105070]
121	ENSMUSG00000021719	up_down_	1_3_	3_4_	1_2_3_	dS_+_+_+_	0_2_	2_3_	0W_up_2W_down_3W	3.67E-09	4.28E-07	Rgs7bp	regulator of G-protein signalling 7 binding protein [Source:MGI Symbol;Acc:MGI:106334]
122	ENSMUSG00000015745	up_down_	1_3_	3_4_	1_2_3_	dS_+_+_+_	0_2_	2_3_	0W_up_2W_down_3W	3.82E-09	4.41E-07	Plekho1	pleckstrin homology domain containing, family O member 1 [Source:MGI Symbol;Acc:MGI:1914470]
123	ENSMUSG00000001349	up_down_	1_2_	2_4_	1_2_3_	dS_+_+_+_	0_1_	1_3_	0W_up_1W_down_3W	3.97E-09	4.55E-07	Cnn1	calponin 1 [Source:MGI Symbol;Acc:MGI:104979]
124	ENSMUSG00000033444	down_up_	1_3_	3_4_	1_2_3_	dS_-_-_-_	0_2_	2_3_	0W_down_2W_up_3W	5.04E-09	5.73E-07	Specc1l	sperm antigen with calponin homology and coiled-coil domains 1-like [Source:MGI Symbol;Acc:MGI:1921642]
125	ENSMUSG00000057841	up_down_	1_2_	2_4_	1_2_3_	dS_+_+_+_	0_1_	1_3_	0W_up_1W_down_3W	5.27E-09	5.94E-07	Rpl32	ribosomal protein L32 [Source:MGI Symbol;Acc:MGI:98038]
126	ENSMUSG00000019929	up_down_up_	1_2_3_	2_3_4_	1_2_3_	dS_+_+_+_	0_1_2_	1_2_3_	0W_up_1W_down_2W_up_3W	5.35E-09	5.99E-07	Dcn	decorin [Source:MGI Symbol;Acc:MGI:94872]
127	ENSMUSG00000024608	up_down_	1_2_	2_4_	1_2_3_	dS_+_+_+_	0_1_	1_3_	0W_up_1W_down_3W	5.40E-09	6.00E-07	Rps14	ribosomal protein S14 [Source:MGI Symbol;Acc:MGI:98107]
128	ENSMUSG00000020372	up_down_	1_2_	2_4_	1_2_3_	dS_+_+_+_	0_1_	1_3_	0W_up_1W_down_3W	6.05E-09	6.66E-07	Rack1	receptor for activated C kinase 1 [Source:MGI Symbol;Acc:MGI:101849]
129	ENSMUSG00000025492	up_down_up_	1_2_3_	2_3_4_	1_2_3_	dS_+_+_+_	0_1_2_	1_2_3_	0W_up_1W_down_2W_up_3W	6.17E-09	6.74E-07	Ifitm3	interferon induced transmembrane protein 3 [Source:MGI Symbol;Acc:MGI:1913391]
130	ENSMUSG00000019890	up_down_	1_3_	3_4_	1_2_3_	dS_+_+_+_	0_2_	2_3_	0W_up_2W_down_3W	6.27E-09	6.80E-07	Nts	neurotensin [Source:MGI Symbol;Acc:MGI:1328351]
131	ENSMUSG00000040483	up_down_	1_3_	3_4_	1_2_3_	dS_+_+_+_	0_2_	2_3_	0W_up_2W_down_3W	6.84E-09	7.36E-07	Xaf1	XIAP associated factor 1 [Source:MGI Symbol;Acc:MGI:3772572]
132	ENSMUSG00000020585	up_down_	1_3_	3_4_	1_2_3_	dS_+_+_+_	0_2_	2_3_	0W_up_2W_down_3W	9.42E-09	1.01E-06	Laptm4a	lysosomal-associated protein transmembrane 4A [Source:MGI Symbol;Acc:MGI:108017]
133	ENSMUSG00000040289	up_down_	1_3_	3_4_	1_2_3_	dS_+_+_+_	0_2_	2_3_	0W_up_2W_down_3W	1.03E-08	1.09E-06	Hey1	hairy/enhancer-of-split related with YRPW motif 1 [Source:MGI Symbol;Acc:MGI:1341800]
134	ENSMUSG00000037119	down_up_	1_3_	3_4_	1_2_3_	dS_-_-_-_	0_2_	2_3_	0W_down_2W_up_3W	1.04E-08	1.09E-06	Fam91a1	family with sequence similarity 91, member A1 [Source:MGI Symbol;Acc:MGI:1277178]
135	ENSMUSG00000054641	up_down_	1_3_	3_4_	2_3_	dS_+_+_	0_2_	2_3_	0W_up_2W_down_3W	1.24E-08	1.30E-06	Mmrn1	multimerin 1 [Source:MGI Symbol;Acc:MGI:1918195]
136	ENSMUSG00000003382	down_up_	1_2_	2_4_	1_2_3_	dS_-_-_-_	0_1_	1_3_	0W_down_1W_up_3W	1.30E-08	1.35E-06	Etv3	ets variant 3 [Source:MGI Symbol;Acc:MGI:1350926]
137	ENSMUSG00000017418	down_	1_	4_	1_2_3_	dS_-_-_-_	0_	3_	0W_down_3W	1.35E-08	1.39E-06	Arl5b	ADP-ribosylation factor-like 5B [Source:MGI Symbol;Acc:MGI:1923119]
138	ENSMUSG00000056025	up_	1_	4_	1_2_3_	dS_+_+_+_	0_	3_	0W_up_3W	1.51E-08	1.54E-06	Clca3a1	chloride channel accessory 3A1 [Source:MGI Symbol;Acc:MGI:1316732]
139	ENSMUSG00000087366	down_	1_	4_	2_3_	dS_-_-_	0_	3_	0W_down_3W	1.56E-08	1.58E-06	Junos	jun proto-oncogene, opposite strand [Source:MGI Symbol;Acc:MGI:2652837]
140	ENSMUSG00000048058	down_	1_	4_	1_2_3_	dS_-_-_-_	0_	3_	0W_down_3W	1.71E-08	1.72E-06	Ldlrad3	low density lipoprotein receptor class A domain containing 3 [Source:MGI Symbol;Acc:MGI:2138856]
141	ENSMUSG00000026819	down_	1_	4_	1_2_3_	dS_-_-_-_	0_	3_	0W_down_3W	1.75E-08	1.75E-06	Slc25a25	solute carrier family 25 (mitochondrial carrier, phosphate carrier), member 25 [Source:MGI Symbol;Acc:MGI:1915913]
142	ENSMUSG00000001525	up_down_	1_2_	2_4_	1_2_3_	dS_+_+_+_	0_1_	1_3_	0W_up_1W_down_3W	1.80E-08	1.79E-06	Tubb5	tubulin, beta 5 class I [Source:MGI Symbol;Acc:MGI:107812]
143	ENSMUSG00000032966	up_down_	1_2_	2_4_	1_2_3_	dS_+_+_+_	0_1_	1_3_	0W_up_1W_down_3W	1.85E-08	1.82E-06	Fkbp1a	FK506 binding protein 1a [Source:MGI Symbol;Acc:MGI:95541]
144	ENSMUSG00000046618	up_	1_	4_	1_2_3_	dS_+_+_+_	0_	3_	0W_up_3W	2.01E-08	1.97E-06	Olfml2a	olfactomedin-like 2A [Source:MGI Symbol;Acc:MGI:2444741]
145	ENSMUSG00000023034	down_	1_	4_	1_2_3_	dS_-_-_-_	0_	3_	0W_down_3W	2.15E-08	2.08E-06	Nr4a1	nuclear receptor subfamily 4, group A, member 1 [Source:MGI Symbol;Acc:MGI:1352454]
146	ENSMUSG00000053062	down_up_	1_2_	2_4_	1_2_3_	dS_-_-_-_	0_1_	1_3_	0W_down_1W_up_3W	2.14E-08	2.08E-06	Jam2	junction adhesion molecule 2 [Source:MGI Symbol;Acc:MGI:1933820]
147	ENSMUSG00000038594	down_up_	1_2_	2_4_	1_2_3_	dS_-_-_-_	0_1_	1_3_	0W_down_1W_up_3W	2.23E-08	2.14E-06	Cep85l	centrosomal protein 85-like [Source:MGI Symbol;Acc:MGI:3642684]
148	ENSMUSG00000029632	up_down_	1_2_	2_4_	1_2_3_	dS_+_+_+_	0_1_	1_3_	0W_up_1W_down_3W	2.30E-08	2.19E-06	Ndufa4	Ndufa4, mitochondrial complex associated [Source:MGI Symbol;Acc:MGI:107686]
149	ENSMUSG00000029359	up_	1_	4_	1_2_3_	dS_+_+_+_	0_	3_	0W_up_3W	2.39E-08	2.25E-06	Tesc	tescalcin [Source:MGI Symbol;Acc:MGI:1930803]
150	ENSMUSG00000042541	up_down_	1_2_	2_4_	1_2_3_	dS_+_+_+_	0_1_	1_3_	0W_up_1W_down_3W	2.38E-08	2.25E-06	Sem1	SEM1, 26S proteasome complex subunit [Source:MGI Symbol;Acc:MGI:109238]
151	ENSMUSG00000023336	up_down_	1_2_	2_4_	1_2_3_	dS_+_+_+_	0_1_	1_3_	0W_up_1W_down_3W	2.46E-08	2.30E-06	Wfdc1	WAP four-disulfide core domain 1 [Source:MGI Symbol;Acc:MGI:1915116]
152	ENSMUSG00000025868	up_down_	1_2_	2_4_	1_2_3_	dS_+_+_+_	0_1_	1_3_	0W_up_1W_down_3W	2.49E-08	2.31E-06	Higd2a	HIG1 domain family, member 2A [Source:MGI Symbol;Acc:MGI:1914294]
153	ENSMUSG00000020826	down_up_	1_3_	3_4_	1_2_3_	dS_-_-_-_	0_2_	2_3_	0W_down_2W_up_3W	2.53E-08	2.33E-06	Nos2	nitric oxide synthase 2, inducible [Source:MGI Symbol;Acc:MGI:97361]
154	ENSMUSG00000020803	up_down_	1_2_	2_4_	1_2_3_	dS_+_+_+_	0_1_	1_3_	0W_up_1W_down_3W	2.67E-08	2.44E-06	Txndc17	thioredoxin domain containing 17 [Source:MGI Symbol;Acc:MGI:1289248]
155	ENSMUSG00000051627	up_down_	1_3_	3_4_	1_2_3_	dS_+_+_+_	0_2_	2_3_	0W_up_2W_down_3W	3.04E-08	2.77E-06	H1f4	H1.4 linker histone, cluster member [Source:MGI Symbol;Acc:MGI:1931527]
156	ENSMUSG00000022438	up_down_	1_3_	3_4_	1_2_3_	dS_+_+_+_	0_2_	2_3_	0W_up_2W_down_3W	3.20E-08	2.89E-06	Parvb	parvin, beta [Source:MGI Symbol;Acc:MGI:2153063]
157	ENSMUSG00000020407	up_	1_	4_	1_2_3_	dS_+_+_+_	0_	3_	0W_up_3W	3.68E-08	3.26E-06	Upp1	uridine phosphorylase 1 [Source:MGI Symbol;Acc:MGI:1097668]
158	ENSMUSG00000030787	up_down_	1_3_	3_4_	2_3_	dS_+_+_	0_2_	2_3_	0W_up_2W_down_3W	3.68E-08	3.26E-06	Lyve1	lymphatic vessel endothelial hyaluronan receptor 1 [Source:MGI Symbol;Acc:MGI:2136348]
159	ENSMUSG00000052684	down_	1_	4_	2_3_	dS_-_-_	0_	3_	0W_down_3W	3.67E-08	3.26E-06	Jun	jun proto-oncogene [Source:MGI Symbol;Acc:MGI:96646]
160	ENSMUSG00000032766	up_down_	1_2_	2_4_	1_2_3_	dS_+_+_+_	0_1_	1_3_	0W_up_1W_down_3W	3.77E-08	3.32E-06	Gng11	guanine nucleotide binding protein (G protein), gamma 11 [Source:MGI Symbol;Acc:MGI:1913316]
161	ENSMUSG00000038949	down_up_down_	1_2_3_	2_3_4_	1_2_3_	dS_-_-_-_	0_1_2_	1_2_3_	0W_down_1W_up_2W_down_3W	3.87E-08	3.39E-06	Cnst	consortin, connexin sorting protein [Source:MGI Symbol;Acc:MGI:2445141]
162	ENSMUSG00000021959	down_up_	1_3_	3_4_	1_2_3_	dS_-_-_-_	0_2_	2_3_	0W_down_2W_up_3W	3.95E-08	3.44E-06	Lats2	large tumor suppressor 2 [Source:MGI Symbol;Acc:MGI:1354386]
163	ENSMUSG00000017716	up_	1_	4_	1_2_3_	dS_+_+_+_	0_	3_	0W_up_3W	4.03E-08	3.46E-06	Birc5	baculoviral IAP repeat-containing 5 [Source:MGI Symbol;Acc:MGI:1203517]
164	ENSMUSG00000036751	up_down_up_	1_2_3_	2_3_4_	1_2_3_	dS_+_+_+_	0_1_2_	1_2_3_	0W_up_1W_down_2W_up_3W	4.02E-08	3.46E-06	Cox6b1	cytochrome c oxidase, subunit 6B1 [Source:MGI Symbol;Acc:MGI:107460]
165	ENSMUSG00000029152	up_down_	1_2_	2_4_	1_2_3_	dS_+_+_+_	0_1_	1_3_	0W_up_1W_down_3W	4.15E-08	3.55E-06	Ociad1	OCIA domain containing 1 [Source:MGI Symbol;Acc:MGI:1915345]
166	ENSMUSG00000012848	up_down_	1_2_	2_4_	1_2_3_	dS_+_+_+_	0_1_	1_3_	0W_up_1W_down_3W	4.29E-08	3.64E-06	Rps5	ribosomal protein S5 [Source:MGI Symbol;Acc:MGI:1097682]
167	ENSMUSG00000032218	up_down_	1_3_	3_4_	1_2_3_	dS_+_+_+_	0_2_	2_3_	0W_up_2W_down_3W	4.36E-08	3.68E-06	Ccnb2	cyclin B2 [Source:MGI Symbol;Acc:MGI:88311]
168	ENSMUSG00000005483	down_	1_	4_	1_2_3_	dS_-_-_-_	0_	3_	0W_down_3W	4.57E-08	3.84E-06	Dnajb1	DnaJ heat shock protein family (Hsp40) member B1 [Source:MGI Symbol;Acc:MGI:1931874]
169	ENSMUSG00000045777	up_down_	1_3_	3_4_	1_2_3_	dS_+_+_+_	0_2_	2_3_	0W_up_2W_down_3W	4.80E-08	4.00E-06	Ifitm10	interferon induced transmembrane protein 10 [Source:MGI Symbol;Acc:MGI:2444776]
170	ENSMUSG00000057123	up_down_	1_3_	3_4_	1_2_3_	dS_+_+_+_	0_2_	2_3_	0W_up_2W_down_3W	5.03E-08	4.17E-06	Gja5	gap junction protein, alpha 5 [Source:MGI Symbol;Acc:MGI:95716]
171	ENSMUSG00000032575	up_down_	1_2_	2_4_	1_2_3_	dS_+_+_+_	0_1_	1_3_	0W_up_1W_down_3W	5.43E-08	4.48E-06	Manf	mesencephalic astrocyte-derived neurotrophic factor [Source:MGI Symbol;Acc:MGI:1922090]
172	ENSMUSG00000034463	up_down_up_	1_2_3_	2_3_4_	1_2_3_	dS_+_+_+_	0_1_2_	1_2_3_	0W_up_1W_down_2W_up_3W	5.72E-08	4.69E-06	Scara3	scavenger receptor class A, member 3 [Source:MGI Symbol;Acc:MGI:2444418]
173	ENSMUSG00000064215	up_down_	1_2_	2_4_	1_2_3_	dS_+_+_+_	0_1_	1_3_	0W_up_1W_down_3W	5.95E-08	4.85E-06	Ifi27	interferon, alpha-inducible protein 27 [Source:MGI Symbol;Acc:MGI:1277180]
174	ENSMUSG00000026228	up_	1_	4_	1_2_3_	dS_+_+_+_	0_	3_	0W_up_3W	6.11E-08	4.93E-06	Htr2b	5-hydroxytryptamine (serotonin) receptor 2B [Source:MGI Symbol;Acc:MGI:109323]
175	ENSMUSG00000035248	down_up_	1_2_	2_4_	1_2_3_	dS_-_-_-_	0_1_	1_3_	0W_down_1W_up_3W	6.12E-08	4.93E-06	Tut7	terminal uridylyl transferase 7 [Source:MGI Symbol;Acc:MGI:2387179]
176	ENSMUSG00000046062	down_up_	1_3_	3_4_	1_2_3_	dS_-_-_-_	0_2_	2_3_	0W_down_2W_up_3W	6.47E-08	5.18E-06	Ppp1r15b	protein phosphatase 1, regulatory subunit 15B [Source:MGI Symbol;Acc:MGI:2444211]
177	ENSMUSG00000005161	up_down_	1_2_	2_4_	1_2_3_	dS_+_+_+_	0_1_	1_3_	0W_up_1W_down_3W	6.51E-08	5.19E-06	Prdx2	peroxiredoxin 2 [Source:MGI Symbol;Acc:MGI:109486]
178	ENSMUSG00000033278	down_up_	1_3_	3_4_	1_2_3_	dS_-_-_-_	0_2_	2_3_	0W_down_2W_up_3W	6.66E-08	5.28E-06	Ptprm	protein tyrosine phosphatase, receptor type, M [Source:MGI Symbol;Acc:MGI:102694]
179	ENSMUSG00000072825	down_up_	1_2_	2_4_	1_2_3_	dS_-_-_-_	0_1_	1_3_	0W_down_1W_up_3W	6.78E-08	5.34E-06	Cep170b	centrosomal protein 170B [Source:MGI Symbol;Acc:MGI:2145043]
180	ENSMUSG00000010406	up_down_up_	1_2_3_	2_3_4_	1_2_3_	dS_+_+_+_	0_1_2_	1_2_3_	0W_up_1W_down_2W_up_3W	6.99E-08	5.36E-06	Mrpl52	mitochondrial ribosomal protein L52 [Source:MGI Symbol;Acc:MGI:1916086]
181	ENSMUSG00000019054	up_down_	1_2_	2_4_	1_2_3_	dS_+_+_+_	0_1_	1_3_	0W_up_1W_down_3W	6.84E-08	5.36E-06	Fis1	fission, mitochondrial 1 [Source:MGI Symbol;Acc:MGI:1913687]
182	ENSMUSG00000031490	up_down_	1_2_	2_4_	1_2_3_	dS_+_+_+_	0_1_	1_3_	0W_up_1W_down_3W	6.91E-08	5.36E-06	Eif4ebp1	eukaryotic translation initiation factor 4E binding protein 1 [Source:MGI Symbol;Acc:MGI:103267]
183	ENSMUSG00000048960	down_up_	1_2_	2_4_	1_2_3_	dS_-_-_-_	0_1_	1_3_	0W_down_1W_up_3W	6.95E-08	5.36E-06	Prex2	phosphatidylinositol-3,4,5-trisphosphate-dependent Rac exchange factor 2 [Source:MGI Symbol;Acc:MGI:1923385]
184	ENSMUSG00000072676	up_down_	1_3_	3_4_	1_2_3_	dS_+_+_+_	0_2_	2_3_	0W_up_2W_down_3W	6.96E-08	5.36E-06	Tmem254a	transmembrane protein 254a [Source:MGI Symbol;Acc:MGI:1196450]
185	ENSMUSG00000070423	up_down_up_	1_2_3_	2_3_4_	1_2_3_	dS_+_+_+_	0_1_2_	1_2_3_	0W_up_1W_down_2W_up_3W	7.16E-08	5.46E-06	Olfr558	olfactory receptor 558 [Source:MGI Symbol;Acc:MGI:3030392]
186	ENSMUSG00000006333	up_down_	1_2_	2_4_	1_2_3_	dS_+_+_+_	0_1_	1_3_	0W_up_1W_down_3W	7.39E-08	5.60E-06	Rps9	ribosomal protein S9 [Source:MGI Symbol;Acc:MGI:1924096]
187	ENSMUSG00000049775	up_down_	1_2_	2_4_	1_2_3_	dS_+_+_+_	0_1_	1_3_	0W_up_1W_down_3W	7.52E-08	5.67E-06	Tmsb4x	thymosin, beta 4, X chromosome [Source:MGI Symbol;Acc:MGI:99510]
188	ENSMUSG00000023224	up_	1_	4_	1_2_3_	dS_+_+_+_	0_	3_	0W_up_3W	8.12E-08	6.09E-06	Serping1	serine (or cysteine) peptidase inhibitor, clade G, member 1 [Source:MGI Symbol;Acc:MGI:894696]
189	ENSMUSG00000036197	down_up_	1_2_	2_4_	1_2_3_	dS_-_-_-_	0_1_	1_3_	0W_down_1W_up_3W	8.50E-08	6.34E-06	Gxylt1	glucoside xylosyltransferase 1 [Source:MGI Symbol;Acc:MGI:2684933]
190	ENSMUSG00000021200	up_down_up_	1_2_3_	2_3_4_	1_2_3_	dS_+_+_+_	0_1_2_	1_2_3_	0W_up_1W_down_2W_up_3W	8.79E-08	6.52E-06	Asb2	ankyrin repeat and SOCS box-containing 2 [Source:MGI Symbol;Acc:MGI:1929743]
191	ENSMUSG00000003226	down_up_	1_3_	3_4_	1_2_3_	dS_-_-_-_	0_2_	2_3_	0W_down_2W_up_3W	8.90E-08	6.57E-06	Ranbp2	RAN binding protein 2 [Source:MGI Symbol;Acc:MGI:894323]
192	ENSMUSG00000023367	up_down_up_	1_2_3_	2_3_4_	1_2_3_	dS_+_+_+_	0_1_2_	1_2_3_	0W_up_1W_down_2W_up_3W	9.89E-08	7.26E-06	Tmem176a	transmembrane protein 176A [Source:MGI Symbol;Acc:MGI:1913308]
193	ENSMUSG00000025139	down_up_	1_2_	2_4_	1_2_3_	dS_-_-_-_	0_1_	1_3_	0W_down_1W_up_3W	9.96E-08	7.28E-06	Tollip	toll interacting protein [Source:MGI Symbol;Acc:MGI:1891808]
194	ENSMUSG00000008348	down_up_	1_3_	3_4_	2_3_	dS_-_-_	0_2_	2_3_	0W_down_2W_up_3W	1.03E-07	7.49E-06	Ubc	ubiquitin C [Source:MGI Symbol;Acc:MGI:98889]
195	ENSMUSG00000020440	up_down_	1_2_	2_4_	1_2_3_	dS_+_+_+_	0_1_	1_3_	0W_up_1W_down_3W	1.04E-07	7.52E-06	Arf5	ADP-ribosylation factor 5 [Source:MGI Symbol;Acc:MGI:99434]
196	ENSMUSG00000024659	up_down_	1_2_	2_4_	1_2_3_	dS_+_+_+_	0_1_	1_3_	0W_up_1W_down_3W	1.26E-07	9.06E-06	Anxa1	annexin A1 [Source:MGI Symbol;Acc:MGI:96819]
197	ENSMUSG00000038371	down_	1_	4_	1_2_3_	dS_-_-_-_	0_	3_	0W_down_3W	1.27E-07	9.09E-06	Sbf2	SET binding factor 2 [Source:MGI Symbol;Acc:MGI:1921831]
198	ENSMUSG00000060591	up_down_	1_2_	2_4_	1_2_3_	dS_+_+_+_	0_1_	1_3_	0W_up_1W_down_3W	1.31E-07	9.33E-06	Ifitm2	interferon induced transmembrane protein 2 [Source:MGI Symbol;Acc:MGI:1933382]
199	ENSMUSG00000110279	down_up_down_	1_2_3_	2_3_4_	1_2_3_	dS_-_-_-_	0_1_2_	1_2_3_	0W_down_1W_up_2W_down_3W	1.34E-07	9.49E-06	Gm45552	predicted gene 45552 [Source:MGI Symbol;Acc:MGI:5791388]
200	ENSMUSG00000006360	up_down_	1_2_	2_4_	1_2_3_	dS_+_+_+_	0_1_	1_3_	0W_up_1W_down_3W	1.40E-07	9.87E-06	Crip1	cysteine-rich protein 1 (intestinal) [Source:MGI Symbol;Acc:MGI:88501]
201	ENSMUSG00000020787	up_down_up_	1_2_3_	2_3_4_	1_2_3_	dS_+_+_+_	0_1_2_	1_2_3_	0W_up_1W_down_2W_up_3W	1.41E-07	9.89E-06	P2rx1	purinergic receptor P2X, ligand-gated ion channel, 1 [Source:MGI Symbol;Acc:MGI:1098235]
202	ENSMUSG00000040212	up_down_	1_2_	2_4_	1_2_3_	dS_+_+_+_	0_1_	1_3_	0W_up_1W_down_3W	1.44E-07	1.01E-05	Emp3	epithelial membrane protein 3 [Source:MGI Symbol;Acc:MGI:1098729]
203	ENSMUSG00000024538	up_down_	1_2_	2_4_	1_2_3_	dS_+_+_+_	0_1_	1_3_	0W_up_1W_down_3W	1.46E-07	1.01E-05	Ppic	peptidylprolyl isomerase C [Source:MGI Symbol;Acc:MGI:97751]
204	ENSMUSG00000032412	up_down_up_	1_2_3_	2_3_4_	1_2_3_	dS_+_+_+_	0_1_2_	1_2_3_	0W_up_1W_down_2W_up_3W	1.48E-07	1.02E-05	Atp1b3	ATPase, Na+/K+ transporting, beta 3 polypeptide [Source:MGI Symbol;Acc:MGI:107788]
205	ENSMUSG00000078670	up_	1_	4_	1_2_3_	dS_+_+_+_	0_	3_	0W_up_3W	1.51E-07	1.04E-05	Fam174b	family with sequence similarity 174, member B [Source:MGI Symbol;Acc:MGI:3698178]
206	ENSMUSG00000014769	up_down_	1_2_	2_4_	1_2_3_	dS_+_+_+_	0_1_	1_3_	0W_up_1W_down_3W	1.57E-07	1.07E-05	Psmb1	proteasome (prosome, macropain) subunit, beta type 1 [Source:MGI Symbol;Acc:MGI:104884]
207	ENSMUSG00000035268	up_down_	1_3_	3_4_	1_2_3_	dS_+_+_+_	0_2_	2_3_	0W_up_2W_down_3W	1.61E-07	1.10E-05	Pkig	protein kinase inhibitor, gamma [Source:MGI Symbol;Acc:MGI:1343086]
208	ENSMUSG00000018770	up_down_up_	1_2_3_	2_3_4_	1_2_3_	dS_+_+_+_	0_1_2_	1_2_3_	0W_up_1W_down_2W_up_3W	1.67E-07	1.13E-05	Atp5g3	ATP synthase, H+ transporting, mitochondrial F0 complex, subunit C3 (subunit 9) [Source:MGI Symbol;Acc:MGI:2442035]
209	ENSMUSG00000020883	down_up_	1_2_	2_4_	1_3_	dS_-_-_	0_1_	1_3_	0W_down_1W_up_3W	1.70E-07	1.15E-05	Fbxl20	F-box and leucine-rich repeat protein 20 [Source:MGI Symbol;Acc:MGI:1919444]
210	ENSMUSG00000028070	up_down_	1_3_	3_4_	1_2_3_	dS_+_+_+_	0_2_	2_3_	0W_up_2W_down_3W	1.75E-07	1.18E-05	Naxe	NAD(P)HX epimerase [Source:MGI Symbol;Acc:MGI:2180167]
211	ENSMUSG00000037872	up_	1_	4_	1_2_3_	dS_+_+_+_	0_	3_	0W_up_3W	1.76E-07	1.18E-05	Ackr1	atypical chemokine receptor 1 (Duffy blood group) [Source:MGI Symbol;Acc:MGI:1097689]
212	ENSMUSG00000026491	down_up_	1_2_	2_4_	1_2_3_	dS_-_-_-_	0_1_	1_3_	0W_down_1W_up_3W	1.79E-07	1.19E-05	Ahctf1	AT hook containing transcription factor 1 [Source:MGI Symbol;Acc:MGI:1915033]
213	ENSMUSG00000027827	up_	1_	4_	1_3_	dS_+_+_	0_	3_	0W_up_3W	1.83E-07	1.21E-05	Kcnab1	potassium voltage-gated channel, shaker-related subfamily, beta member 1 [Source:MGI Symbol;Acc:MGI:109155]
214	ENSMUSG00000026895	up_down_	1_3_	3_4_	1_2_3_	dS_+_+_+_	0_2_	2_3_	0W_up_2W_down_3W	1.85E-07	1.22E-05	Ndufa8	NADH:ubiquinone oxidoreductase subunit A8 [Source:MGI Symbol;Acc:MGI:1915625]
215	ENSMUSG00000037503	down_up_	1_2_	2_4_	1_2_3_	dS_-_-_-_	0_1_	1_3_	0W_down_1W_up_3W	2.03E-07	1.33E-05	Fam168b	family with sequence similarity 168, member B [Source:MGI Symbol;Acc:MGI:2448487]
216	ENSMUSG00000018381	up_	1_	4_	1_2_3_	dS_+_+_+_	0_	3_	0W_up_3W	2.04E-07	1.33E-05	Abi3	ABI family member 3 [Source:MGI Symbol;Acc:MGI:1913860]
217	ENSMUSG00000036371	up_down_	1_2_	2_4_	1_2_3_	dS_+_+_+_	0_1_	1_3_	0W_up_1W_down_3W	2.15E-07	1.40E-05	Serbp1	serpine1 mRNA binding protein 1 [Source:MGI Symbol;Acc:MGI:1914120]
218	ENSMUSG00000097445	up_down_	1_2_	2_4_	1_2_3_	dS_+_+_+_	0_1_	1_3_	0W_up_1W_down_3W	2.16E-07	1.40E-05	Gm26631	predicted gene, 26631 [Source:MGI Symbol;Acc:MGI:5477125]
219	ENSMUSG00000027832	up_	1_	4_	1_2_3_	dS_+_+_+_	0_	3_	0W_up_3W	2.49E-07	1.59E-05	Ptx3	pentraxin related gene [Source:MGI Symbol;Acc:MGI:104641]
220	ENSMUSG00000035885	up_down_	1_2_	2_4_	1_2_3_	dS_+_+_+_	0_1_	1_3_	0W_up_1W_down_3W	2.47E-07	1.59E-05	Cox8a	cytochrome c oxidase subunit 8A [Source:MGI Symbol;Acc:MGI:105959]
221	ENSMUSG00000036446	up_	1_	4_	1_3_	dS_+_+_	0_	3_	0W_up_3W	2.48E-07	1.59E-05	Lum	lumican [Source:MGI Symbol;Acc:MGI:109347]
222	ENSMUSG00000021537	up_down_	1_3_	3_4_	1_2_3_	dS_+_+_+_	0_2_	2_3_	0W_up_2W_down_3W	2.63E-07	1.67E-05	Cetn3	centrin 3 [Source:MGI Symbol;Acc:MGI:1097706]
223	ENSMUSG00000032244	down_up_	1_3_	3_4_	1_2_3_	dS_-_-_-_	0_2_	2_3_	0W_down_2W_up_3W	2.77E-07	1.75E-05	Fem1b	fem 1 homolog b [Source:MGI Symbol;Acc:MGI:1335087]
224	ENSMUSG00000049516	down_	1_	4_	1_2_3_	dS_-_-_-_	0_	3_	0W_down_3W	2.80E-07	1.76E-05	Spty2d1	SPT2 chromatin protein domain containing 1 [Source:MGI Symbol;Acc:MGI:2142062]
225	ENSMUSG00000041697	up_down_	1_2_	2_4_	1_2_3_	dS_+_+_+_	0_1_	1_3_	0W_up_1W_down_3W	2.91E-07	1.82E-05	Cox6a1	cytochrome c oxidase subunit 6A1 [Source:MGI Symbol;Acc:MGI:103099]
226	ENSMUSG00000005936	down_up_	1_2_	2_4_	1_2_3_	dS_-_-_-_	0_1_	1_3_	0W_down_1W_up_3W	2.95E-07	1.84E-05	Kctd20	potassium channel tetramerisation domain containing 20 [Source:MGI Symbol;Acc:MGI:1914239]
227	ENSMUSG00000030516	down_up_down_	1_2_3_	2_3_4_	1_2_3_	dS_-_-_-_	0_1_2_	1_2_3_	0W_down_1W_up_2W_down_3W	3.08E-07	1.91E-05	Tjp1	tight junction protein 1 [Source:MGI Symbol;Acc:MGI:98759]
228	ENSMUSG00000042312	up_down_	1_2_	2_4_	1_2_3_	dS_+_+_+_	0_1_	1_3_	0W_up_1W_down_3W	3.10E-07	1.92E-05	S100a13	S100 calcium binding protein A13 [Source:MGI Symbol;Acc:MGI:109581]
229	ENSMUSG00000027377	up_down_	1_2_	2_4_	1_2_3_	dS_+_+_+_	0_1_	1_3_	0W_up_1W_down_3W	3.22E-07	1.98E-05	Mall	mal, T cell differentiation protein-like [Source:MGI Symbol;Acc:MGI:2385152]
230	ENSMUSG00000019731	down_up_down_	1_2_3_	2_3_4_	1_2_3_	dS_-_-_-_	0_1_2_	1_2_3_	0W_down_1W_up_2W_down_3W	3.37E-07	2.06E-05	Slc35e1	solute carrier family 35, member E1 [Source:MGI Symbol;Acc:MGI:2142403]
231	ENSMUSG00000060470	up_down_	1_3_	3_4_	2_3_	dS_+_+_	0_2_	2_3_	0W_up_2W_down_3W	3.36E-07	2.06E-05	Adgrg3	adhesion G protein-coupled receptor G3 [Source:MGI Symbol;Acc:MGI:1859670]
232	ENSMUSG00000062980	down_up_	1_2_	2_4_	1_2_3_	dS_-_-_-_	0_1_	1_3_	0W_down_1W_up_3W	3.72E-07	2.26E-05	Cped1	cadherin-like and PC-esterase domain containing 1 [Source:MGI Symbol;Acc:MGI:2444814]
233	ENSMUSG00000069729	down_up_	1_2_	2_4_	1_2_3_	dS_-_-_-_	0_1_	1_3_	0W_down_1W_up_3W	3.89E-07	2.35E-05	Arid1b	AT rich interactive domain 1B (SWI-like) [Source:MGI Symbol;Acc:MGI:1926129]
234	ENSMUSG00000051022	up_down_	1_2_	2_4_	1_2_3_	dS_+_+_+_	0_1_	1_3_	0W_up_1W_down_3W	4.06E-07	2.45E-05	Hs3st1	heparan sulfate (glucosamine) 3-O-sulfotransferase 1 [Source:MGI Symbol;Acc:MGI:1201606]
235	ENSMUSG00000022565	up_	1_	4_	1_2_3_	dS_+_+_+_	0_	3_	0W_up_3W	4.21E-07	2.53E-05	Plec	plectin [Source:MGI Symbol;Acc:MGI:1277961]
236	ENSMUSG00000064145	down_up_	1_3_	3_4_	1_2_3_	dS_-_-_-_	0_2_	2_3_	0W_down_2W_up_3W	4.24E-07	2.53E-05	Arih2	ariadne RBR E3 ubiquitin protein ligase 2 [Source:MGI Symbol;Acc:MGI:1344361]
237	ENSMUSG00000025508	up_down_up_	1_2_3_	2_3_4_	1_2_3_	dS_+_+_+_	0_1_2_	1_2_3_	0W_up_1W_down_2W_up_3W	4.38E-07	2.60E-05	Rplp2	ribosomal protein, large P2 [Source:MGI Symbol;Acc:MGI:1914436]
238	ENSMUSG00000031059	up_down_	1_2_	2_4_	1_2_3_	dS_+_+_+_	0_1_	1_3_	0W_up_1W_down_3W	4.39E-07	2.60E-05	Ndufb11	NADH:ubiquinone oxidoreductase subunit B11 [Source:MGI Symbol;Acc:MGI:1349919]
239	ENSMUSG00000031954	up_down_	1_2_	2_4_	1_2_3_	dS_+_+_+_	0_1_	1_3_	0W_up_1W_down_3W	4.61E-07	2.72E-05	Cfdp1	craniofacial development protein 1 [Source:MGI Symbol;Acc:MGI:1344403]
240	ENSMUSG00000063354	up_down_	1_3_	3_4_	2_3_	dS_+_+_	0_2_	2_3_	0W_up_2W_down_3W	4.79E-07	2.81E-05	Slc39a4	solute carrier family 39 (zinc transporter), member 4 [Source:MGI Symbol;Acc:MGI:1919277]
241	ENSMUSG00000001911	up_	1_	4_	2_3_	dS_+_+_	0_	3_	0W_up_3W	4.81E-07	2.81E-05	Nfix	nuclear factor I/X [Source:MGI Symbol;Acc:MGI:97311]
242	ENSMUSG00000032330	up_down_	1_2_	2_4_	1_2_3_	dS_+_+_+_	0_1_	1_3_	0W_up_1W_down_3W	4.88E-07	2.84E-05	Cox7a2	cytochrome c oxidase subunit 7A2 [Source:MGI Symbol;Acc:MGI:1316715]
243	ENSMUSG00000022890	up_down_	1_2_	2_4_	1_2_3_	dS_+_+_+_	0_1_	1_3_	0W_up_1W_down_3W	5.06E-07	2.94E-05	Atp5j	ATP synthase, H+ transporting, mitochondrial F0 complex, subunit F [Source:MGI Symbol;Acc:MGI:107777]
244	ENSMUSG00000028680	down_	1_	4_	1_2_3_	dS_-_-_-_	0_	3_	0W_down_3W	5.18E-07	2.99E-05	Plk3	polo like kinase 3 [Source:MGI Symbol;Acc:MGI:109604]
245	ENSMUSG00000032719	up_	1_	4_	1_2_3_	dS_+_+_+_	0_	3_	0W_up_3W	5.30E-07	3.05E-05	Sbspon	somatomedin B and thrombospondin, type 1 domain containing [Source:MGI Symbol;Acc:MGI:2684952]
246	ENSMUSG00000015671	up_down_up_	1_2_3_	2_3_4_	1_2_3_	dS_+_+_+_	0_1_2_	1_2_3_	0W_up_1W_down_2W_up_3W	5.46E-07	3.13E-05	Psma2	proteasome subunit alpha 2 [Source:MGI Symbol;Acc:MGI:104885]
247	ENSMUSG00000044037	down_up_down_	1_2_3_	2_3_4_	1_2_3_	dS_-_-_-_	0_1_2_	1_2_3_	0W_down_1W_up_2W_down_3W	5.49E-07	3.13E-05	Als2cl	ALS2 C-terminal like [Source:MGI Symbol;Acc:MGI:2447532]
248	ENSMUSG00000024844	up_down_	1_2_	2_4_	1_2_3_	dS_+_+_+_	0_1_	1_3_	0W_up_1W_down_3W	5.82E-07	3.30E-05	Banf1	BAF nuclear assembly factor 1 [Source:MGI Symbol;Acc:MGI:1346330]
249	ENSMUSG00000066113	up_	1_	4_	2_3_	dS_+_+_	0_	3_	0W_up_3W	5.80E-07	3.30E-05	Adamtsl1	ADAMTS-like 1 [Source:MGI Symbol;Acc:MGI:1924989]
250	ENSMUSG00000021319	up_	1_	4_	1_2_3_	dS_+_+_+_	0_	3_	0W_up_3W	5.88E-07	3.32E-05	Sfrp4	secreted frizzled-related protein 4 [Source:MGI Symbol;Acc:MGI:892010]
251	ENSMUSG00000005610	down_up_	1_3_	3_4_	1_2_3_	dS_-_-_-_	0_2_	2_3_	0W_down_2W_up_3W	6.22E-07	3.49E-05	Eif4g2	eukaryotic translation initiation factor 4, gamma 2 [Source:MGI Symbol;Acc:MGI:109207]
252	ENSMUSG00000014294	up_down_	1_2_	2_4_	1_2_3_	dS_+_+_+_	0_1_	1_3_	0W_up_1W_down_3W	6.33E-07	3.54E-05	Ndufa2	NADH:ubiquinone oxidoreductase subunit A2 [Source:MGI Symbol;Acc:MGI:1343103]
253	ENSMUSG00000028998	up_down_	1_2_	2_4_	1_2_3_	dS_+_+_+_	0_1_	1_3_	0W_up_1W_down_3W	6.35E-07	3.54E-05	Tomm7	translocase of outer mitochondrial membrane 7 [Source:MGI Symbol;Acc:MGI:1913419]
254	ENSMUSG00000075015	up_down_	1_3_	3_4_	2_3_	dS_+_+_	0_2_	2_3_	0W_up_2W_down_3W	6.91E-07	3.84E-05	Gm10801	predicted gene 10801 [Source:MGI Symbol;Acc:MGI:3641656]
255	ENSMUSG00000009549	up_down_	1_2_	2_4_	1_2_3_	dS_+_+_+_	0_1_	1_3_	0W_up_1W_down_3W	7.02E-07	3.84E-05	Srp14	signal recognition particle 14 [Source:MGI Symbol;Acc:MGI:107169]
256	ENSMUSG00000024471	up_down_	1_2_	2_4_	1_2_3_	dS_+_+_+_	0_1_	1_3_	0W_up_1W_down_3W	6.98E-07	3.84E-05	Myot	myotilin [Source:MGI Symbol;Acc:MGI:1889800]
257	ENSMUSG00000042747	up_down_up_	1_2_3_	2_3_4_	1_2_3_	dS_+_+_+_	0_1_2_	1_2_3_	0W_up_1W_down_2W_up_3W	7.00E-07	3.84E-05	Krtcap2	keratinocyte associated protein 2 [Source:MGI Symbol;Acc:MGI:1913309]
258	ENSMUSG00000068270	down_up_	1_3_	3_4_	1_2_3_	dS_-_-_-_	0_2_	2_3_	0W_down_2W_up_3W	7.03E-07	3.84E-05	Shroom4	shroom family member 4 [Source:MGI Symbol;Acc:MGI:2685570]
259	ENSMUSG00000027716	down_up_	1_2_	2_4_	1_2_3_	dS_-_-_-_	0_1_	1_3_	0W_down_1W_up_3W	7.18E-07	3.91E-05	Trpc3	transient receptor potential cation channel, subfamily C, member 3 [Source:MGI Symbol;Acc:MGI:109526]
260	ENSMUSG00000020180	up_down_up_	1_2_3_	2_3_4_	1_2_3_	dS_+_+_+_	0_1_2_	1_2_3_	0W_up_1W_down_2W_up_3W	7.60E-07	4.12E-05	Snrpd3	small nuclear ribonucleoprotein D3 [Source:MGI Symbol;Acc:MGI:1914582]
261	ENSMUSG00000011114	up_down_	1_2_	2_4_	1_2_3_	dS_+_+_+_	0_1_	1_3_	0W_up_1W_down_3W	7.63E-07	4.12E-05	Tbrg1	transforming growth factor beta regulated gene 1 [Source:MGI Symbol;Acc:MGI:1100877]
262	ENSMUSG00000054428	up_down_	1_2_	2_4_	1_2_3_	dS_+_+_+_	0_1_	1_3_	0W_up_1W_down_3W	7.69E-07	4.14E-05	Atpif1	ATPase inhibitory factor 1 [Source:MGI Symbol;Acc:MGI:1196457]
263	ENSMUSG00000054342	up_	1_	4_	1_2_3_	dS_+_+_+_	0_	3_	0W_up_3W	7.90E-07	4.24E-05	Kcnn4	potassium intermediate/small conductance calcium-activated channel, subfamily N, member 4 [Source:MGI Symbol;Acc:MGI:1277957]
264	ENSMUSG00000022723	down_up_	1_2_	2_4_	1_2_3_	dS_-_-_-_	0_1_	1_3_	0W_down_1W_up_3W	8.04E-07	4.28E-05	Crybg3	beta-gamma crystallin domain containing 3 [Source:MGI Symbol;Acc:MGI:2676311]
265	ENSMUSG00000051495	up_	1_	4_	1_2_3_	dS_+_+_+_	0_	3_	0W_up_3W	8.05E-07	4.28E-05	Irf2bp2	interferon regulatory factor 2 binding protein 2 [Source:MGI Symbol;Acc:MGI:2443921]
266	ENSMUSG00000046402	up_down_	1_3_	3_4_	1_2_3_	dS_+_+_+_	0_2_	2_3_	0W_up_2W_down_3W	8.25E-07	4.37E-05	Rbp1	retinol binding protein 1, cellular [Source:MGI Symbol;Acc:MGI:97876]
267	ENSMUSG00000027288	down_	1_	4_	1_2_3_	dS_-_-_-_	0_	3_	0W_down_3W	8.47E-07	4.47E-05	Zfp106	zinc finger protein 106 [Source:MGI Symbol;Acc:MGI:1270153]
268	ENSMUSG00000063286	down_	1_	4_	1_2_3_	dS_-_-_-_	0_	3_	0W_down_3W	8.72E-07	4.59E-05	Gvin-ps7	GTPase, very large interferon inducible, pseudogene 7 [Source:MGI Symbol;Acc:MGI:3644223]
269	ENSMUSG00000022602	down_up_	1_3_	3_4_	1_2_3_	dS_-_-_-_	0_2_	2_3_	0W_down_2W_up_3W	8.89E-07	4.66E-05	Arc	activity regulated cytoskeletal-associated protein [Source:MGI Symbol;Acc:MGI:88067]
270	ENSMUSG00000022452	up_down_	1_2_	2_4_	1_2_3_	dS_+_+_+_	0_1_	1_3_	0W_up_1W_down_3W	8.99E-07	4.69E-05	Smdt1	single-pass membrane protein with aspartate rich tail 1 [Source:MGI Symbol;Acc:MGI:1916279]
271	ENSMUSG00000023089	up_down_	1_2_	2_4_	1_2_3_	dS_+_+_+_	0_1_	1_3_	0W_up_1W_down_3W	9.18E-07	4.78E-05	Ndufa5	NADH:ubiquinone oxidoreductase subunit A5 [Source:MGI Symbol;Acc:MGI:1915452]
272	ENSMUSG00000074457	up_down_	1_3_	3_4_	1_2_3_	dS_+_+_+_	0_2_	2_3_	0W_up_2W_down_3W	9.23E-07	4.78E-05	S100a16	S100 calcium binding protein A16 [Source:MGI Symbol;Acc:MGI:1915110]
273	ENSMUSG00000015092	up_down_	1_3_	3_4_	1_2_3_	dS_+_+_+_	0_2_	2_3_	0W_up_2W_down_3W	9.35E-07	4.83E-05	Edf1	endothelial differentiation-related factor 1 [Source:MGI Symbol;Acc:MGI:1891227]
274	ENSMUSG00000041229	down_up_	1_3_	3_4_	1_2_3_	dS_-_-_-_	0_2_	2_3_	0W_down_2W_up_3W	9.38E-07	4.83E-05	Phf8	PHD finger protein 8 [Source:MGI Symbol;Acc:MGI:2444341]
275	ENSMUSG00000037742	up_	1_	4_	1_2_3_	dS_+_+_+_	0_	3_	0W_up_3W	9.50E-07	4.87E-05	Eef1a1	eukaryotic translation elongation factor 1 alpha 1 [Source:MGI Symbol;Acc:MGI:1096881]
276	ENSMUSG00000032777	down_up_	1_2_	2_4_	1_2_3_	dS_-_-_-_	0_1_	1_3_	0W_down_1W_up_3W	9.59E-07	4.90E-05	Gtf3c1	general transcription factor III C 1 [Source:MGI Symbol;Acc:MGI:107887]
277	ENSMUSG00000027272	down_up_	1_3_	3_4_	1_2_3_	dS_-_-_-_	0_2_	2_3_	0W_down_2W_up_3W	9.72E-07	4.95E-05	Ubr1	ubiquitin protein ligase E3 component n-recognin 1 [Source:MGI Symbol;Acc:MGI:1277977]
278	ENSMUSG00000073664	down_	1_	4_	1_2_3_	dS_-_-_-_	0_	3_	0W_down_3W	9.77E-07	4.96E-05	Nbeal1	neurobeachin like 1 [Source:MGI Symbol;Acc:MGI:2444343]
279	ENSMUSG00000026425	down_up_	1_2_	2_4_	1_2_3_	dS_-_-_-_	0_1_	1_3_	0W_down_1W_up_3W	1.05E-06	5.31E-05	Srgap2	SLIT-ROBO Rho GTPase activating protein 2 [Source:MGI Symbol;Acc:MGI:109605]
280	ENSMUSG00000038658	down_up_	1_2_	2_4_	1_2_3_	dS_-_-_-_	0_1_	1_3_	0W_down_1W_up_3W	1.06E-06	5.34E-05	Ric1	RAB6A GEF complex partner 1 [Source:MGI Symbol;Acc:MGI:1924893]
281	ENSMUSG00000068220	up_down_	1_2_	2_4_	1_2_	dS_+_+_	0_1_	1_3_	0W_up_1W_down_3W	1.10E-06	5.52E-05	Lgals1	lectin, galactose binding, soluble 1 [Source:MGI Symbol;Acc:MGI:96777]
282	ENSMUSG00000027422	up_down_	1_2_	2_4_	1_2_3_	dS_+_+_+_	0_1_	1_3_	0W_up_1W_down_3W	1.14E-06	5.68E-05	Rrbp1	ribosome binding protein 1 [Source:MGI Symbol;Acc:MGI:1932395]
283	ENSMUSG00000045377	up_down_	1_2_	2_4_	1_2_3_	dS_+_+_+_	0_1_	1_3_	0W_up_1W_down_3W	1.14E-06	5.68E-05	Tmem88	transmembrane protein 88 [Source:MGI Symbol;Acc:MGI:1914270]
284	ENSMUSG00000102523	down_up_	1_2_	2_4_	1_2_3_	dS_-_-_-_	0_1_	1_3_	0W_down_1W_up_3W	1.15E-06	5.71E-05	Gm37783	predicted gene, 37783 [Source:MGI Symbol;Acc:MGI:5611011]
285	ENSMUSG00000032393	down_up_	1_2_	2_4_	1_2_3_	dS_-_-_-_	0_1_	1_3_	0W_down_1W_up_3W	1.17E-06	5.79E-05	Dpp8	dipeptidylpeptidase 8 [Source:MGI Symbol;Acc:MGI:1921638]
286	ENSMUSG00000018593	up_down_	1_2_	2_4_	1_2_3_	dS_+_+_+_	0_1_	1_3_	0W_up_1W_down_3W	1.19E-06	5.87E-05	Sparc	secreted acidic cysteine rich glycoprotein [Source:MGI Symbol;Acc:MGI:98373]
287	ENSMUSG00000038624	up_	1_	4_	1_2_3_	dS_+_+_+_	0_	3_	0W_up_3W	1.20E-06	5.90E-05	Nepn	nephrocan [Source:MGI Symbol;Acc:MGI:1913900]
288	ENSMUSG00000046841	up_	1_	4_	1_2_3_	dS_+_+_+_	0_	3_	0W_up_3W	1.24E-06	6.07E-05	Ckap4	cytoskeleton-associated protein 4 [Source:MGI Symbol;Acc:MGI:2444926]
289	ENSMUSG00000020592	up_down_	1_2_	2_4_	1_2_3_	dS_+_+_+_	0_1_	1_3_	0W_up_1W_down_3W	1.27E-06	6.17E-05	Sdc1	syndecan 1 [Source:MGI Symbol;Acc:MGI:1349162]
290	ENSMUSG00000022450	up_	1_	4_	1_2_3_	dS_+_+_+_	0_	3_	0W_up_3W	1.27E-06	6.17E-05	Ndufa6	NADH:ubiquinone oxidoreductase subunit A6 [Source:MGI Symbol;Acc:MGI:1914380]
291	ENSMUSG00000008734	up_down_	1_3_	3_4_	1_2_	dS_+_+_	0_2_	2_3_	0W_up_2W_down_3W	1.28E-06	6.18E-05	Gprc5b	G protein-coupled receptor, family C, group 5, member B [Source:MGI Symbol;Acc:MGI:1927596]
292	ENSMUSG00000043702	down_up_	1_3_	3_4_	2_3_	dS_-_-_	0_2_	2_3_	0W_down_2W_up_3W	1.28E-06	6.18E-05	Pde12	phosphodiesterase 12 [Source:MGI Symbol;Acc:MGI:2443226]
293	ENSMUSG00000027907	up_down_	1_2_	2_4_	1_2_3_	dS_+_+_+_	0_1_	1_3_	0W_up_1W_down_3W	1.29E-06	6.21E-05	S100a11	S100 calcium binding protein A11 [Source:MGI Symbol;Acc:MGI:1338798]
294	ENSMUSG00000021996	up_down_	1_2_	2_4_	1_2_3_	dS_+_+_+_	0_1_	1_3_	0W_up_1W_down_3W	1.36E-06	6.52E-05	Esd	esterase D/formylglutathione hydrolase [Source:MGI Symbol;Acc:MGI:95421]
295	ENSMUSG00000038690	up_down_	1_2_	2_4_	1_2_3_	dS_+_+_+_	0_1_	1_3_	0W_up_1W_down_3W	1.37E-06	6.55E-05	Atp5j2	ATP synthase, H+ transporting, mitochondrial F0 complex, subunit F2 [Source:MGI Symbol;Acc:MGI:1927558]
296	ENSMUSG00000041084	up_down_	1_3_	3_4_	1_2_3_	dS_+_+_+_	0_2_	2_3_	0W_up_2W_down_3W	1.41E-06	6.72E-05	Ostc	oligosaccharyltransferase complex subunit (non-catalytic) [Source:MGI Symbol;Acc:MGI:1913607]
297	ENSMUSG00000037362	up_	1_	4_	1_2_3_	dS_+_+_+_	0_	3_	0W_up_3W	1.42E-06	6.74E-05	Ccn3	cellular communication network factor 3 [Source:MGI Symbol;Acc:MGI:109185]
298	ENSMUSG00000018585	up_down_	1_2_	2_4_	1_2_3_	dS_+_+_+_	0_1_	1_3_	0W_up_1W_down_3W	1.43E-06	6.77E-05	Atox1	antioxidant 1 copper chaperone [Source:MGI Symbol;Acc:MGI:1333855]
299	ENSMUSG00000016520	down_up_	1_3_	3_4_	1_2_3_	dS_-_-_-_	0_2_	2_3_	0W_down_2W_up_3W	1.44E-06	6.79E-05	Lnx2	ligand of numb-protein X 2 [Source:MGI Symbol;Acc:MGI:2155959]
300	ENSMUSG00000023150	down_up_	1_3_	3_4_	1_2_3_	dS_-_-_-_	0_2_	2_3_	0W_down_2W_up_3W	1.46E-06	6.86E-05	Ivns1abp	influenza virus NS1A binding protein [Source:MGI Symbol;Acc:MGI:2152389]
301	ENSMUSG00000020841	down_up_	1_2_	2_4_	1_2_3_	dS_-_-_-_	0_1_	1_3_	0W_down_1W_up_3W	1.53E-06	7.17E-05	Cpd	carboxypeptidase D [Source:MGI Symbol;Acc:MGI:107265]
302	ENSMUSG00000046718	up_down_	1_2_	2_4_	1_2_3_	dS_+_+_+_	0_1_	1_3_	0W_up_1W_down_3W	1.56E-06	7.28E-05	Bst2	bone marrow stromal cell antigen 2 [Source:MGI Symbol;Acc:MGI:1916800]
303	ENSMUSG00000036550	down_up_	1_3_	3_4_	1_2_3_	dS_-_-_-_	0_2_	2_3_	0W_down_2W_up_3W	1.61E-06	7.49E-05	Cnot1	CCR4-NOT transcription complex, subunit 1 [Source:MGI Symbol;Acc:MGI:2442402]
304	ENSMUSG00000039942	down_up_down_	1_2_3_	2_3_4_	1_2_3_	dS_-_-_-_	0_1_2_	1_2_3_	0W_down_1W_up_2W_down_3W	1.62E-06	7.51E-05	Ptger4	prostaglandin E receptor 4 (subtype EP4) [Source:MGI Symbol;Acc:MGI:104311]
305	ENSMUSG00000030623	up_down_	1_2_	2_4_	1_2_3_	dS_+_+_+_	0_1_	1_3_	0W_up_1W_down_3W	1.65E-06	7.63E-05	Prss23os	protease, serine 23, opposite strand [Source:MGI Symbol;Acc:MGI:1916654]
306	ENSMUSG00000037868	down_up_	1_3_	3_4_	1_2_3_	dS_-_-_-_	0_2_	2_3_	0W_down_2W_up_3W	1.66E-06	7.65E-05	Egr2	early growth response 2 [Source:MGI Symbol;Acc:MGI:95296]
307	ENSMUSG00000007892	up_down_	1_2_	2_4_	1_2_3_	dS_+_+_+_	0_1_	1_3_	0W_up_1W_down_3W	1.67E-06	7.67E-05	Rplp1	ribosomal protein, large, P1 [Source:MGI Symbol;Acc:MGI:1927099]
308	ENSMUSG00000064363	up_down_	1_2_	2_4_	1_2_3_	dS_+_+_+_	0_1_	1_3_	0W_up_1W_down_3W	1.68E-06	7.69E-05	mt-Nd4	mitochondrially encoded NADH dehydrogenase 4 [Source:MGI Symbol;Acc:MGI:102498]
309	ENSMUSG00000050856	up_down_	1_2_	2_4_	1_2_3_	dS_+_+_+_	0_1_	1_3_	0W_up_1W_down_3W	1.69E-06	7.71E-05	Atp5k	ATP synthase, H+ transporting, mitochondrial F1F0 complex, subunit E [Source:MGI Symbol;Acc:MGI:106636]
310	ENSMUSG00000029816	up_	1_	4_	1_2_3_	dS_+_+_+_	0_	3_	0W_up_3W	1.73E-06	7.87E-05	Gpnmb	glycoprotein (transmembrane) nmb [Source:MGI Symbol;Acc:MGI:1934765]
311	ENSMUSG00000070394	up_down_	1_2_	2_4_	1_2_3_	dS_+_+_+_	0_1_	1_3_	0W_up_1W_down_3W	1.75E-06	7.93E-05	Tmem256	transmembrane protein 256 [Source:MGI Symbol;Acc:MGI:1916436]
312	ENSMUSG00000004815	down_up_	1_2_	2_4_	1_2_3_	dS_-_-_-_	0_1_	1_3_	0W_down_1W_up_3W	1.88E-06	8.44E-05	Dgkq	diacylglycerol kinase, theta [Source:MGI Symbol;Acc:MGI:102918]
313	ENSMUSG00000017286	up_down_	1_3_	3_4_	1_2_3_	dS_+_+_+_	0_2_	2_3_	0W_up_2W_down_3W	1.87E-06	8.44E-05	Glod4	glyoxalase domain containing 4 [Source:MGI Symbol;Acc:MGI:1914451]
314	ENSMUSG00000028837	up_down_	1_2_	2_4_	1_2_3_	dS_+_+_+_	0_1_	1_3_	0W_up_1W_down_3W	1.88E-06	8.44E-05	Psmb2	proteasome (prosome, macropain) subunit, beta type 2 [Source:MGI Symbol;Acc:MGI:1347045]
315	ENSMUSG00000020897	up_down_	1_3_	3_4_	2_3_	dS_+_+_	0_2_	2_3_	0W_up_2W_down_3W	1.93E-06	8.64E-05	Aurkb	aurora kinase B [Source:MGI Symbol;Acc:MGI:107168]
316	ENSMUSG00000021917	up_down_	1_2_	2_4_	1_2_3_	dS_+_+_+_	0_1_	1_3_	0W_up_1W_down_3W	1.94E-06	8.66E-05	Spcs1	signal peptidase complex subunit 1 homolog (S. cerevisiae) [Source:MGI Symbol;Acc:MGI:1916269]
317	ENSMUSG00000028456	down_up_down_	1_2_3_	2_3_4_	1_2_3_	dS_-_-_-_	0_1_2_	1_2_3_	0W_down_1W_up_2W_down_3W	1.97E-06	8.72E-05	Unc13b	unc-13 homolog B [Source:MGI Symbol;Acc:MGI:1342278]
318	ENSMUSG00000029126	up_down_	1_3_	3_4_	1_2_3_	dS_+_+_+_	0_2_	2_3_	0W_up_2W_down_3W	1.98E-06	8.72E-05	Nsg1	neuron specific gene family member 1 [Source:MGI Symbol;Acc:MGI:109149]
319	ENSMUSG00000031010	down_up_	1_3_	3_4_	1_2_3_	dS_-_-_-_	0_2_	2_3_	0W_down_2W_up_3W	1.98E-06	8.72E-05	Usp9x	ubiquitin specific peptidase 9, X chromosome [Source:MGI Symbol;Acc:MGI:894681]
320	ENSMUSG00000056492	down_up_	1_2_	2_4_	1_2_3_	dS_-_-_-_	0_1_	1_3_	0W_down_1W_up_3W	1.97E-06	8.72E-05	Adgrf5	adhesion G protein-coupled receptor F5 [Source:MGI Symbol;Acc:MGI:2182928]
321	ENSMUSG00000019370	up_down_	1_2_	2_4_	1_2_3_	dS_+_+_+_	0_1_	1_3_	0W_up_1W_down_3W	2.01E-06	8.83E-05	Calm3	calmodulin 3 [Source:MGI Symbol;Acc:MGI:103249]
322	ENSMUSG00000002379	up_down_	1_2_	2_4_	1_2_3_	dS_+_+_+_	0_1_	1_3_	0W_up_1W_down_3W	2.08E-06	9.11E-05	Ndufa11	NADH:ubiquinone oxidoreductase subunit A11 [Source:MGI Symbol;Acc:MGI:1917125]
323	ENSMUSG00000022687	down_up_	1_2_	2_4_	1_2_3_	dS_-_-_-_	0_1_	1_3_	0W_down_1W_up_3W	2.11E-06	9.18E-05	Boc	biregional cell adhesion molecule-related/down-regulated by oncogenes (Cdon) binding protein [Source:MGI Symbol;Acc:MGI:2151153]
324	ENSMUSG00000030413	up_down_	1_3_	3_4_	1_2_3_	dS_+_+_+_	0_2_	2_3_	0W_up_2W_down_3W	2.11E-06	9.18E-05	Pglyrp1	peptidoglycan recognition protein 1 [Source:MGI Symbol;Acc:MGI:1345092]
325	ENSMUSG00000014313	up_down_up_	1_2_3_	2_3_4_	1_2_3_	dS_+_+_+_	0_1_2_	1_2_3_	0W_up_1W_down_2W_up_3W	2.13E-06	9.21E-05	Cox6c	cytochrome c oxidase subunit 6C [Source:MGI Symbol;Acc:MGI:104614]
326	ENSMUSG00000048277	up_	1_	4_	1_2_3_	dS_+_+_+_	0_	3_	0W_up_3W	2.13E-06	9.21E-05	Syngr2	synaptogyrin 2 [Source:MGI Symbol;Acc:MGI:1328324]
327	ENSMUSG00000004667	up_down_	1_3_	3_4_	1_2_3_	dS_+_+_+_	0_2_	2_3_	0W_up_2W_down_3W	2.18E-06	9.40E-05	Polr2e	polymerase (RNA) II (DNA directed) polypeptide E [Source:MGI Symbol;Acc:MGI:1913670]
328	ENSMUSG00000019947	up_down_	1_2_	2_4_	1_2_3_	dS_+_+_+_	0_1_	1_3_	0W_up_1W_down_3W	2.23E-06	9.59E-05	Arid5b	AT rich interactive domain 5B (MRF1-like) [Source:MGI Symbol;Acc:MGI:2175912]
329	ENSMUSG00000001300	down_up_	1_2_	2_4_	1_3_	dS_-_-_	0_1_	1_3_	0W_down_1W_up_3W	2.29E-06	9.81E-05	Efnb2	ephrin B2 [Source:MGI Symbol;Acc:MGI:105097]
330	ENSMUSG00000036199	up_down_	1_2_	2_4_	1_2_3_	dS_+_+_+_	0_1_	1_3_	0W_up_1W_down_3W	2.31E-06	9.87E-05	Ndufa13	NADH:ubiquinone oxidoreductase subunit A13 [Source:MGI Symbol;Acc:MGI:1914434]
331	ENSMUSG00000037679	up_down_	1_3_	3_4_	1_2_3_	dS_+_+_+_	0_2_	2_3_	0W_up_2W_down_3W	2.34E-06	9.97E-05	Inf2	inverted formin, FH2 and WH2 domain containing [Source:MGI Symbol;Acc:MGI:1917685]
332	ENSMUSG00000036781	up_down_	1_2_	2_4_	1_2_3_	dS_+_+_+_	0_1_	1_3_	0W_up_1W_down_3W	2.35E-06	9.98E-05	Rps27l	ribosomal protein S27-like [Source:MGI Symbol;Acc:MGI:1915191]
333	ENSMUSG00000097730	up_down_	1_2_	2_4_	1_2_3_	dS_+_+_+_	0_1_	1_3_	0W_up_1W_down_3W	2.37E-06	0.000100351	Gm26588	predicted gene, 26588 [Source:MGI Symbol;Acc:MGI:5477082]
334	ENSMUSG00000021408	down_up_	1_3_	3_4_	1_2_3_	dS_-_-_-_	0_2_	2_3_	0W_down_2W_up_3W	2.40E-06	0.000100714	Ripk1	receptor (TNFRSF)-interacting serine-threonine kinase 1 [Source:MGI Symbol;Acc:MGI:108212]
335	ENSMUSG00000024529	up_down_up_	1_2_3_	2_3_4_	1_2_3_	dS_+_+_+_	0_1_2_	1_2_3_	0W_up_1W_down_2W_up_3W	2.40E-06	0.000100714	Lox	lysyl oxidase [Source:MGI Symbol;Acc:MGI:96817]
336	ENSMUSG00000073598	up_down_	1_3_	3_4_	1_2_3_	dS_+_+_+_	0_2_	2_3_	0W_up_2W_down_3W	2.40E-06	0.000100714	1700066B19Rik	RIKEN cDNA 1700066B19 gene [Source:MGI Symbol;Acc:MGI:1920699]
337	ENSMUSG00000015759	up_down_up_	1_2_3_	2_3_4_	1_2_3_	dS_+_+_+_	0_1_2_	1_2_3_	0W_up_1W_down_2W_up_3W	2.52E-06	0.000104814	Cnih1	cornichon family AMPA receptor auxiliary protein 1 [Source:MGI Symbol;Acc:MGI:1277202]
338	ENSMUSG00000022587	up_	1_	4_	1_2_3_	dS_+_+_+_	0_	3_	0W_up_3W	2.52E-06	0.000104814	Ly6e	lymphocyte antigen 6 complex, locus E [Source:MGI Symbol;Acc:MGI:106651]
339	ENSMUSG00000049076	down_up_	1_2_	2_4_	1_2_3_	dS_-_-_-_	0_1_	1_3_	0W_down_1W_up_3W	2.52E-06	0.000104814	Acap2	ArfGAP with coiled-coil, ankyrin repeat and PH domains 2 [Source:MGI Symbol;Acc:MGI:1925868]
340	ENSMUSG00000024099	up_down_	1_2_	2_4_	1_2_3_	dS_+_+_+_	0_1_	1_3_	0W_up_1W_down_3W	2.54E-06	0.000105026	Ndufv2	NADH:ubiquinone oxidoreductase core subunit V2 [Source:MGI Symbol;Acc:MGI:1920150]
341	ENSMUSG00000028920	down_up_	1_2_	2_4_	1_2_3_	dS_-_-_-_	0_1_	1_3_	0W_down_1W_up_3W	2.54E-06	0.000105026	Fbxo42	F-box protein 42 [Source:MGI Symbol;Acc:MGI:1924992]
342	ENSMUSG00000023809	down_up_down_	1_2_3_	2_3_4_	1_2_3_	dS_-_-_-_	0_1_2_	1_2_3_	0W_down_1W_up_2W_down_3W	2.57E-06	0.000105956	Rps6ka2	ribosomal protein S6 kinase, polypeptide 2 [Source:MGI Symbol;Acc:MGI:1342290]
343	ENSMUSG00000074582	down_up_	1_2_	2_4_	1_2_	dS_-_-_	0_1_	1_3_	0W_down_1W_up_3W	2.62E-06	0.000107703	Arfgef2	ADP-ribosylation factor guanine nucleotide-exchange factor 2 (brefeldin A-inhibited) [Source:MGI Symbol;Acc:MGI:2139354]
344	ENSMUSG00000025781	up_down_	1_2_	2_4_	1_2_3_	dS_+_+_+_	0_1_	1_3_	0W_up_1W_down_3W	2.64E-06	0.000108209	Atp5c1	ATP synthase, H+ transporting, mitochondrial F1 complex, gamma polypeptide 1 [Source:MGI Symbol;Acc:MGI:1261437]
345	ENSMUSG00000024038	up_down_	1_2_	2_4_	1_2_3_	dS_+_+_+_	0_1_	1_3_	0W_up_1W_down_3W	2.66E-06	0.000108713	Ndufv3	NADH:ubiquinone oxidoreductase core subunit V3 [Source:MGI Symbol;Acc:MGI:1890894]
346	ENSMUSG00000045318	up_down_up_	1_2_3_	2_3_4_	1_2_3_	dS_+_+_+_	0_1_2_	1_2_3_	0W_up_1W_down_2W_up_3W	2.69E-06	0.000109621	Adra2c	adrenergic receptor, alpha 2c [Source:MGI Symbol;Acc:MGI:87936]
347	ENSMUSG00000038236	up_down_	1_2_	2_4_	1_2_3_	dS_+_+_+_	0_1_	1_3_	0W_up_1W_down_3W	2.77E-06	0.000112556	Hoxa7	homeobox A7 [Source:MGI Symbol;Acc:MGI:96179]
348	ENSMUSG00000016427	up_down_	1_2_	2_4_	1_2_3_	dS_+_+_+_	0_1_	1_3_	0W_up_1W_down_3W	2.80E-06	0.000113448	Ndufa1	NADH:ubiquinone oxidoreductase subunit A1 [Source:MGI Symbol;Acc:MGI:1929511]
349	ENSMUSG00000036990	down_up_	1_2_	2_4_	1_2_3_	dS_-_-_-_	0_1_	1_3_	0W_down_1W_up_3W	2.81E-06	0.000113527	Otud4	OTU domain containing 4 [Source:MGI Symbol;Acc:MGI:1098801]
350	ENSMUSG00000019194	up_	1_	4_	1_2_3_	dS_+_+_+_	0_	3_	0W_up_3W	2.96E-06	0.000119246	Scn1b	sodium channel, voltage-gated, type I, beta [Source:MGI Symbol;Acc:MGI:98247]
351	ENSMUSG00000031897	up_down_	1_2_	2_4_	1_2_3_	dS_+_+_+_	0_1_	1_3_	0W_up_1W_down_3W	3.03E-06	0.000121718	Psmb10	proteasome (prosome, macropain) subunit, beta type 10 [Source:MGI Symbol;Acc:MGI:1096380]
352	ENSMUSG00000029502	down_up_	1_3_	3_4_	1_2_3_	dS_-_-_-_	0_2_	2_3_	0W_down_2W_up_3W	3.05E-06	0.000122173	Golga3	golgi autoantigen, golgin subfamily a, 3 [Source:MGI Symbol;Acc:MGI:96958]
353	ENSMUSG00000033732	down_up_	1_3_	3_4_	1_2_3_	dS_-_-_-_	0_2_	2_3_	0W_down_2W_up_3W	3.06E-06	0.000122227	Sf3b3	splicing factor 3b, subunit 3 [Source:MGI Symbol;Acc:MGI:1289341]
354	ENSMUSG00000026667	down_up_	1_3_	3_4_	1_2_3_	dS_-_-_-_	0_2_	2_3_	0W_down_2W_up_3W	3.07E-06	0.00012228	Uhmk1	U2AF homology motif (UHM) kinase 1 [Source:MGI Symbol;Acc:MGI:1341908]
355	ENSMUSG00000027469	up_	1_	4_	1_2_3_	dS_+_+_+_	0_	3_	0W_up_3W	3.13E-06	0.000124318	Tpx2	TPX2, microtubule-associated [Source:MGI Symbol;Acc:MGI:1919369]
356	ENSMUSG00000030122	up_	1_	4_	1_2_3_	dS_+_+_+_	0_	3_	0W_up_3W	3.15E-06	0.000124761	Ptms	parathymosin [Source:MGI Symbol;Acc:MGI:1916452]
357	ENSMUSG00000047098	down_up_down_	1_2_3_	2_3_4_	1_2_3_	dS_-_-_-_	0_1_2_	1_2_3_	0W_down_1W_up_2W_down_3W	3.18E-06	0.000125597	Rnf31	ring finger protein 31 [Source:MGI Symbol;Acc:MGI:1934704]
358	ENSMUSG00000042506	down_	1_	4_	1_2_3_	dS_-_-_-_	0_	3_	0W_down_3W	3.19E-06	0.00012564	Usp22	ubiquitin specific peptidase 22 [Source:MGI Symbol;Acc:MGI:2144157]
359	ENSMUSG00000023456	up_down_up_	1_2_3_	2_3_4_	1_2_3_	dS_+_+_+_	0_1_2_	1_2_3_	0W_up_1W_down_2W_up_3W	3.23E-06	0.000126861	Tpi1	triosephosphate isomerase 1 [Source:MGI Symbol;Acc:MGI:98797]
360	ENSMUSG00000001029	up_down_	1_2_	2_4_	1_2_3_	dS_+_+_+_	0_1_	1_3_	0W_up_1W_down_3W	3.27E-06	0.000128075	Icam2	intercellular adhesion molecule 2 [Source:MGI Symbol;Acc:MGI:96394]
361	ENSMUSG00000026826	down_up_	1_3_	3_4_	1_2_3_	dS_-_-_-_	0_2_	2_3_	0W_down_2W_up_3W	3.28E-06	0.000128111	Nr4a2	nuclear receptor subfamily 4, group A, member 2 [Source:MGI Symbol;Acc:MGI:1352456]
362	ENSMUSG00000037573	down_up_	1_3_	3_4_	2_3_	dS_-_-_	0_2_	2_3_	0W_down_2W_up_3W	3.29E-06	0.000128146	Tob1	transducer of ErbB-2.1 [Source:MGI Symbol;Acc:MGI:1349721]
363	ENSMUSG00000050608	up_down_	1_2_	2_4_	1_2_3_	dS_+_+_+_	0_1_	1_3_	0W_up_1W_down_3W	3.40E-06	0.000132066	Micos10	mitochondrial contact site and cristae organizing system subunit 10 [Source:MGI Symbol;Acc:MGI:1913628]
364	ENSMUSG00000068882	up_down_up_	1_2_3_	2_3_4_	1_2_3_	dS_+_+_+_	0_1_2_	1_2_3_	0W_up_1W_down_2W_up_3W	3.46E-06	0.000134027	Ssb	Sjogren syndrome antigen B [Source:MGI Symbol;Acc:MGI:98423]
365	ENSMUSG00000000581	up_down_	1_3_	3_4_	1_2_3_	dS_+_+_+_	0_2_	2_3_	0W_up_2W_down_3W	3.50E-06	0.000135205	C1d	C1D nuclear receptor co-repressor [Source:MGI Symbol;Acc:MGI:1927354]
366	ENSMUSG00000001855	down_up_	1_3_	3_4_	1_2_3_	dS_-_-_-_	0_2_	2_3_	0W_down_2W_up_3W	3.63E-06	0.000139084	Nup214	nucleoporin 214 [Source:MGI Symbol;Acc:MGI:1095411]
367	ENSMUSG00000030319	up_	1_	4_	1_2_3_	dS_+_+_+_	0_	3_	0W_up_3W	3.62E-06	0.000139084	Cand2	cullin-associated and neddylation-dissociated 2 (putative) [Source:MGI Symbol;Acc:MGI:1914338]
368	ENSMUSG00000036087	down_up_down_	1_2_3_	2_3_4_	1_2_3_	dS_-_-_-_	0_1_2_	1_2_3_	0W_down_1W_up_2W_down_3W	3.63E-06	0.000139084	Slain2	SLAIN motif family, member 2 [Source:MGI Symbol;Acc:MGI:1923241]
369	ENSMUSG00000016252	up_down_	1_2_	2_4_	1_2_3_	dS_+_+_+_	0_1_	1_3_	0W_up_1W_down_3W	3.67E-06	0.000140236	Atp5e	ATP synthase, H+ transporting, mitochondrial F1 complex, epsilon subunit [Source:MGI Symbol;Acc:MGI:1855697]
370	ENSMUSG00000031523	down_up_down_	1_2_3_	2_3_4_	1_2_3_	dS_-_-_-_	0_1_2_	1_2_3_	0W_down_1W_up_2W_down_3W	3.68E-06	0.000140238	Dlc1	deleted in liver cancer 1 [Source:MGI Symbol;Acc:MGI:1354949]
371	ENSMUSG00000032902	down_up_	1_3_	3_4_	2_	dS_-_	0_2_	2_3_	0W_down_2W_up_3W	3.78E-06	0.00014366	Slc16a1	solute carrier family 16 (monocarboxylic acid transporters), member 1 [Source:MGI Symbol;Acc:MGI:106013]
372	ENSMUSG00000002015	up_down_	1_3_	3_4_	1_2_3_	dS_+_+_+_	0_2_	2_3_	0W_up_2W_down_3W	3.83E-06	0.000145169	Bcap31	B cell receptor associated protein 31 [Source:MGI Symbol;Acc:MGI:1350933]
373	ENSMUSG00000022799	down_up_	1_2_	2_4_	1_2_3_	dS_-_-_-_	0_1_	1_3_	0W_down_1W_up_3W	3.86E-06	0.000145524	Arhgap31	Rho GTPase activating protein 31 [Source:MGI Symbol;Acc:MGI:1333857]
374	ENSMUSG00000032120	down_up_	1_3_	3_4_	1_2_3_	dS_-_-_-_	0_2_	2_3_	0W_down_2W_up_3W	3.85E-06	0.000145524	C2cd2l	C2 calcium-dependent domain containing 2-like [Source:MGI Symbol;Acc:MGI:1919014]
375	ENSMUSG00000035469	down_up_	1_2_	2_4_	1_2_3_	dS_-_-_-_	0_1_	1_3_	0W_down_1W_up_3W	3.91E-06	0.000147016	Rcbtb1	regulator of chromosome condensation (RCC1) and BTB (POZ) domain containing protein 1 [Source:MGI Symbol;Acc:MGI:1918580]
376	ENSMUSG00000052769	up_down_	1_3_	3_4_	1_2_3_	dS_+_+_+_	0_2_	2_3_	0W_up_2W_down_3W	3.93E-06	0.000147375	Gm9889	predicted gene 9889 [Source:MGI Symbol;Acc:MGI:3642568]
377	ENSMUSG00000047030	down_	1_	4_	1_2_3_	dS_-_-_-_	0_	3_	0W_down_3W	4.01E-06	0.000149976	Spata2	spermatogenesis associated 2 [Source:MGI Symbol;Acc:MGI:2146885]
378	ENSMUSG00000031529	down_up_	1_3_	3_4_	1_2_3_	dS_-_-_-_	0_2_	2_3_	0W_down_2W_up_3W	4.03E-06	0.000150325	Tnks	tankyrase, TRF1-interacting ankyrin-related ADP-ribose polymerase [Source:MGI Symbol;Acc:MGI:1341087]
379	ENSMUSG00000031818	up_down_	1_2_	2_4_	1_2_3_	dS_+_+_+_	0_1_	1_3_	0W_up_1W_down_3W	4.06E-06	0.000151045	Cox4i1	cytochrome c oxidase subunit 4I1 [Source:MGI Symbol;Acc:MGI:88473]
380	ENSMUSG00000024646	up_down_	1_3_	3_4_	1_2_3_	dS_+_+_+_	0_2_	2_3_	0W_up_2W_down_3W	4.22E-06	0.000156584	Cyb5a	cytochrome b5 type A (microsomal) [Source:MGI Symbol;Acc:MGI:1926952]
381	ENSMUSG00000006095	up_down_	1_3_	3_4_	1_2_3_	dS_+_+_+_	0_2_	2_3_	0W_up_2W_down_3W	4.24E-06	0.000156872	Tbcb	tubulin folding cofactor B [Source:MGI Symbol;Acc:MGI:1913661]
382	ENSMUSG00000020914	up_	1_	4_	1_2_3_	dS_+_+_+_	0_	3_	0W_up_3W	4.25E-06	0.000156872	Top2a	topoisomerase (DNA) II alpha [Source:MGI Symbol;Acc:MGI:98790]
383	ENSMUSG00000017677	down_	1_	4_	1_2_3_	dS_-_-_-_	0_	3_	0W_down_3W	4.29E-06	0.000157935	Wsb1	WD repeat and SOCS box-containing 1 [Source:MGI Symbol;Acc:MGI:1926139]
384	ENSMUSG00000003348	down_	1_	4_	1_2_3_	dS_-_-_-_	0_	3_	0W_down_3W	4.33E-06	0.000158168	Mob3a	MOB kinase activator 3A [Source:MGI Symbol;Acc:MGI:3050117]
385	ENSMUSG00000006920	down_up_down_	1_2_3_	2_3_4_	1_2_3_	dS_-_-_-_	0_1_2_	1_2_3_	0W_down_1W_up_2W_down_3W	4.33E-06	0.000158168	Ezh1	enhancer of zeste 1 polycomb repressive complex 2 subunit [Source:MGI Symbol;Acc:MGI:1097695]
386	ENSMUSG00000023505	up_down_	1_3_	3_4_	1_2_3_	dS_+_+_+_	0_2_	2_3_	0W_up_2W_down_3W	4.33E-06	0.000158168	Cdca3	cell division cycle associated 3 [Source:MGI Symbol;Acc:MGI:1315198]
387	ENSMUSG00000052957	down_up_	1_3_	3_4_	2_3_	dS_-_-_	0_2_	2_3_	0W_down_2W_up_3W	4.44E-06	0.000161767	Gas1	growth arrest specific 1 [Source:MGI Symbol;Acc:MGI:95655]
388	ENSMUSG00000028478	up_down_	1_2_	2_4_	1_2_3_	dS_+_+_+_	0_1_	1_3_	0W_up_1W_down_3W	4.49E-06	0.000163168	Clta	clathrin, light polypeptide (Lca) [Source:MGI Symbol;Acc:MGI:894297]
389	ENSMUSG00000022174	up_down_	1_2_	2_4_	1_2_3_	dS_+_+_+_	0_1_	1_3_	0W_up_1W_down_3W	4.61E-06	0.000167098	Dad1	defender against cell death 1 [Source:MGI Symbol;Acc:MGI:101912]
390	ENSMUSG00000021367	up_down_up_	1_2_3_	2_3_4_	1_2_3_	dS_+_+_+_	0_1_2_	1_2_3_	0W_up_1W_down_2W_up_3W	4.78E-06	0.000172815	Edn1	endothelin 1 [Source:MGI Symbol;Acc:MGI:95283]
391	ENSMUSG00000116272	up_down_	1_2_	2_4_	1_	dS_+_	0_1_	1_3_	0W_up_1W_down_3W	4.85E-06	0.000174898	Gm49540	predicted gene, 49540 [Source:MGI Symbol;Acc:MGI:6155243]
392	ENSMUSG00000021361	up_down_	1_2_	2_4_	1_2_3_	dS_+_+_+_	0_1_	1_3_	0W_up_1W_down_3W	4.94E-06	0.000177595	Tmem14c	transmembrane protein 14C [Source:MGI Symbol;Acc:MGI:1913404]
393	ENSMUSG00000028822	up_down_	1_2_	2_4_	1_2_3_	dS_+_+_+_	0_1_	1_3_	0W_up_1W_down_3W	4.95E-06	0.000177595	Tmem50a	transmembrane protein 50A [Source:MGI Symbol;Acc:MGI:1919067]
394	ENSMUSG00000042046	down_up_	1_2_	2_4_	1_2_3_	dS_-_-_-_	0_1_	1_3_	0W_down_1W_up_3W	4.98E-06	0.000178218	Dstyk	dual serine/threonine and tyrosine protein kinase [Source:MGI Symbol;Acc:MGI:1925064]
395	ENSMUSG00000019804	up_down_	1_2_	2_4_	1_2_3_	dS_+_+_+_	0_1_	1_3_	0W_up_1W_down_3W	5.02E-06	0.000178742	Snx3	sorting nexin 3 [Source:MGI Symbol;Acc:MGI:1860188]
396	ENSMUSG00000055447	up_down_	1_3_	3_4_	1_2_3_	dS_+_+_+_	0_2_	2_3_	0W_up_2W_down_3W	5.02E-06	0.000178742	Cd47	CD47 antigen (Rh-related antigen, integrin-associated signal transducer) [Source:MGI Symbol;Acc:MGI:96617]
397	ENSMUSG00000020808	up_	1_	4_	1_2_3_	dS_+_+_+_	0_	3_	0W_up_3W	5.27E-06	0.000187171	Pimreg	PICALM interacting mitotic regulator [Source:MGI Symbol;Acc:MGI:1924434]
398	ENSMUSG00000067847	up_down_	1_2_	2_4_	1_2_3_	dS_+_+_+_	0_1_	1_3_	0W_up_1W_down_3W	5.35E-06	0.000189535	Romo1	reactive oxygen species modulator 1 [Source:MGI Symbol;Acc:MGI:1914317]
399	ENSMUSG00000021493	up_down_	1_3_	3_4_	1_2_3_	dS_+_+_+_	0_2_	2_3_	0W_up_2W_down_3W	5.37E-06	0.000189767	Pdlim7	PDZ and LIM domain 7 [Source:MGI Symbol;Acc:MGI:1914649]
400	ENSMUSG00000018143	down_up_	1_3_	3_4_	1_2_3_	dS_-_-_-_	0_2_	2_3_	0W_down_2W_up_3W	5.41E-06	0.000190227	Mafk	v-maf musculoaponeurotic fibrosarcoma oncogene family, protein K (avian) [Source:MGI Symbol;Acc:MGI:99951]
401	ENSMUSG00000023026	down_up_	1_2_	2_4_	1_2_3_	dS_-_-_-_	0_1_	1_3_	0W_down_1W_up_3W	5.41E-06	0.000190227	Dip2b	disco interacting protein 2 homolog B [Source:MGI Symbol;Acc:MGI:2145977]
402	ENSMUSG00000048027	down_up_	1_3_	3_4_	1_2_3_	dS_-_-_-_	0_2_	2_3_	0W_down_2W_up_3W	5.51E-06	0.000193261	Rgmb	repulsive guidance molecule family member B [Source:MGI Symbol;Acc:MGI:1916049]
403	ENSMUSG00000038400	up_	1_	4_	2_3_	dS_+_+_	0_	3_	0W_up_3W	5.53E-06	0.000193481	Pmepa1	prostate transmembrane protein, androgen induced 1 [Source:MGI Symbol;Acc:MGI:1929600]
404	ENSMUSG00000022216	up_down_	1_2_	2_4_	1_2_3_	dS_+_+_+_	0_1_	1_3_	0W_up_1W_down_3W	5.64E-06	0.000196842	Psme1	proteasome (prosome, macropain) activator subunit 1 (PA28 alpha) [Source:MGI Symbol;Acc:MGI:1096367]
405	ENSMUSG00000010376	up_down_	1_2_	2_4_	1_2_3_	dS_+_+_+_	0_1_	1_3_	0W_up_1W_down_3W	5.68E-06	0.000197748	Nedd8	neural precursor cell expressed, developmentally down-regulated gene 8 [Source:MGI Symbol;Acc:MGI:97301]
406	ENSMUSG00000019647	down_up_	1_2_	2_4_	1_2_3_	dS_-_-_-_	0_1_	1_3_	0W_down_1W_up_3W	5.83E-06	0.00020247	Sema6a	sema domain, transmembrane domain (TM), and cytoplasmic domain, (semaphorin) 6A [Source:MGI Symbol;Acc:MGI:1203727]
407	ENSMUSG00000004843	up_down_	1_2_	2_4_	1_2_3_	dS_+_+_+_	0_1_	1_3_	0W_up_1W_down_3W	5.86E-06	0.00020286	Chmp2b	charged multivesicular body protein 2B [Source:MGI Symbol;Acc:MGI:1916192]
408	ENSMUSG00000052331	down_	1_	4_	1_2_3_	dS_-_-_-_	0_	3_	0W_down_3W	5.87E-06	0.00020286	Ankrd44	ankyrin repeat domain 44 [Source:MGI Symbol;Acc:MGI:3045243]
409	ENSMUSG00000015575	up_down_	1_2_	2_4_	1_2_3_	dS_+_+_+_	0_1_	1_3_	0W_up_1W_down_3W	6.00E-06	0.000206846	Atp6v0e	ATPase, H+ transporting, lysosomal V0 subunit E [Source:MGI Symbol;Acc:MGI:1328318]
410	ENSMUSG00000041203	up_down_	1_2_	2_4_	1_2_3_	dS_+_+_+_	0_1_	1_3_	0W_up_1W_down_3W	6.02E-06	0.000207029	Trir	telomerase RNA component interacting RNase [Source:MGI Symbol;Acc:MGI:1922833]
411	ENSMUSG00000031256	down_up_	1_3_	3_4_	1_2_3_	dS_-_-_-_	0_2_	2_3_	0W_down_2W_up_3W	6.14E-06	0.000210642	Cstf2	cleavage stimulation factor, 3' pre-RNA subunit 2 [Source:MGI Symbol;Acc:MGI:1343054]
412	ENSMUSG00000007877	up_down_	1_2_	2_4_	1_3_	dS_+_+_	0_1_	1_3_	0W_up_1W_down_3W	6.29E-06	0.000213708	Tcap	titin-cap [Source:MGI Symbol;Acc:MGI:1330233]
413	ENSMUSG00000012819	down_up_	1_2_	2_4_	1_2_3_	dS_-_-_-_	0_1_	1_3_	0W_down_1W_up_3W	6.28E-06	0.000213708	Cdh23	cadherin 23 (otocadherin) [Source:MGI Symbol;Acc:MGI:1890219]
414	ENSMUSG00000024935	down_up_	1_3_	3_4_	2_3_	dS_-_-_	0_2_	2_3_	0W_down_2W_up_3W	6.26E-06	0.000213708	Slc1a1	solute carrier family 1 (neuronal/epithelial high affinity glutamate transporter, system Xag), member 1 [Source:MGI Symbol;Acc:MGI:105083]
415	ENSMUSG00000037966	up_down_up_	1_2_3_	2_3_4_	1_2_3_	dS_+_+_+_	0_1_2_	1_2_3_	0W_up_1W_down_2W_up_3W	6.28E-06	0.000213708	Ninj1	ninjurin 1 [Source:MGI Symbol;Acc:MGI:1196617]
416	ENSMUSG00000090625	up_down_	1_3_	3_4_	1_2_	dS_+_+_	0_2_	2_3_	0W_up_2W_down_3W	6.31E-06	0.000213873	Gm20721	predicted gene, 20721 [Source:MGI Symbol;Acc:MGI:5313030]
417	ENSMUSG00000063236	up_down_	1_3_	3_4_	1_2_3_	dS_+_+_+_	0_2_	2_3_	0W_up_2W_down_3W	6.45E-06	0.000218094	1110038F14Rik	RIKEN cDNA 1110038F14 gene [Source:MGI Symbol;Acc:MGI:2152337]
418	ENSMUSG00000016024	up_	1_	4_	1_2_3_	dS_+_+_+_	0_	3_	0W_up_3W	6.57E-06	0.0002209	Lbp	lipopolysaccharide binding protein [Source:MGI Symbol;Acc:MGI:1098776]
419	ENSMUSG00000024208	up_down_	1_2_	2_4_	1_2_3_	dS_+_+_+_	0_1_	1_3_	0W_up_1W_down_3W	6.57E-06	0.0002209	Uqcc2	ubiquinol-cytochrome c reductase complex assembly factor 2 [Source:MGI Symbol;Acc:MGI:1914517]
420	ENSMUSG00000026032	up_down_	1_2_	2_4_	1_2_3_	dS_+_+_+_	0_1_	1_3_	0W_up_1W_down_3W	6.58E-06	0.0002209	Ndufb3	NADH:ubiquinone oxidoreductase subunit B3 [Source:MGI Symbol;Acc:MGI:1913745]
421	ENSMUSG00000040710	down_	1_	4_	1_2_3_	dS_-_-_-_	0_	3_	0W_down_3W	6.65E-06	0.00022272	St8sia4	ST8 alpha-N-acetyl-neuraminide alpha-2,8-sialyltransferase 4 [Source:MGI Symbol;Acc:MGI:106018]
422	ENSMUSG00000036309	up_down_up_	1_2_3_	2_3_4_	1_2_3_	dS_+_+_+_	0_1_2_	1_2_3_	0W_up_1W_down_2W_up_3W	6.68E-06	0.000223194	Skp1	S-phase kinase-associated protein 1 [Source:MGI Symbol;Acc:MGI:103575]
423	ENSMUSG00000024740	down_	1_	4_	1_2_3_	dS_-_-_-_	0_	3_	0W_down_3W	6.72E-06	0.000224	Ddb1	damage specific DNA binding protein 1 [Source:MGI Symbol;Acc:MGI:1202384]
424	ENSMUSG00000049086	up_down_	1_2_	2_4_	1_2_3_	dS_+_+_+_	0_1_	1_3_	0W_up_1W_down_3W	6.85E-06	0.000227795	Bmyc	brain expressed myelocytomatosis oncogene [Source:MGI Symbol;Acc:MGI:88184]
425	ENSMUSG00000039405	up_down_	1_2_	2_4_	1_2_3_	dS_+_+_+_	0_1_	1_3_	0W_up_1W_down_3W	7.00E-06	0.000232235	Prss23	protease, serine 23 [Source:MGI Symbol;Acc:MGI:1923703]
426	ENSMUSG00000058833	up_down_	1_2_	2_4_	1_2_3_	dS_+_+_+_	0_1_	1_3_	0W_up_1W_down_3W	7.04E-06	0.000233014	Rex1bd	required for excision 1-B domain containing [Source:MGI Symbol;Acc:MGI:1913712]
427	ENSMUSG00000031231	up_down_	1_2_	2_4_	1_2_3_	dS_+_+_+_	0_1_	1_3_	0W_up_1W_down_3W	7.18E-06	0.000237091	Cox7b	cytochrome c oxidase subunit 7B [Source:MGI Symbol;Acc:MGI:1913392]
428	ENSMUSG00000040952	up_down_	1_2_	2_4_	1_2_3_	dS_+_+_+_	0_1_	1_3_	0W_up_1W_down_3W	7.30E-06	0.000240491	Rps19	ribosomal protein S19 [Source:MGI Symbol;Acc:MGI:1333780]
429	ENSMUSG00000031216	down_up_	1_2_	2_4_	1_2_3_	dS_-_-_-_	0_1_	1_3_	0W_down_1W_up_3W	7.44E-06	0.000244531	Stard8	START domain containing 8 [Source:MGI Symbol;Acc:MGI:2448556]
430	ENSMUSG00000020231	down_up_	1_2_	2_4_	1_2_3_	dS_-_-_-_	0_1_	1_3_	0W_down_1W_up_3W	7.48E-06	0.000245274	Dip2a	disco interacting protein 2 homolog A [Source:MGI Symbol;Acc:MGI:2385920]
431	ENSMUSG00000021290	up_down_	1_2_	2_4_	1_2_3_	dS_+_+_+_	0_1_	1_3_	0W_up_1W_down_3W	7.53E-06	0.000246341	Atp5mpl	ATP synthase membrane subunit 6.8PL [Source:MGI Symbol;Acc:MGI:1917507]
432	ENSMUSG00000039990	down_	1_	4_	1_2_3_	dS_-_-_-_	0_	3_	0W_down_3W	7.76E-06	0.000253018	Edrf1	erythroid differentiation regulatory factor 1 [Source:MGI Symbol;Acc:MGI:1919831]
433	ENSMUSG00000040269	up_down_	1_2_	2_4_	1_3_	dS_+_+_	0_1_	1_3_	0W_up_1W_down_3W	7.77E-06	0.000253018	Mrps28	mitochondrial ribosomal protein S28 [Source:MGI Symbol;Acc:MGI:1913480]
434	ENSMUSG00000064345	up_down_	1_2_	2_4_	1_2_3_	dS_+_+_+_	0_1_	1_3_	0W_up_1W_down_3W	7.99E-06	0.000259583	mt-Nd2	mitochondrially encoded NADH dehydrogenase 2 [Source:MGI Symbol;Acc:MGI:102500]
435	ENSMUSG00000043716	up_down_	1_2_	2_4_	1_2_3_	dS_+_+_+_	0_1_	1_3_	0W_up_1W_down_3W	8.06E-06	0.000261255	Rpl7	ribosomal protein L7 [Source:MGI Symbol;Acc:MGI:98073]
436	ENSMUSG00000000184	up_down_	1_2_	2_4_	1_2_3_	dS_+_+_+_	0_1_	1_3_	0W_up_1W_down_3W	8.10E-06	0.00026195	Ccnd2	cyclin D2 [Source:MGI Symbol;Acc:MGI:88314]
437	ENSMUSG00000033577	down_up_down_	1_2_3_	2_3_4_	1_2_3_	dS_-_-_-_	0_1_2_	1_2_3_	0W_down_1W_up_2W_down_3W	8.14E-06	0.000262641	Myo6	myosin VI [Source:MGI Symbol;Acc:MGI:104785]
438	ENSMUSG00000053293	down_up_	1_3_	3_4_	1_2_	dS_-_-_	0_2_	2_3_	0W_down_2W_up_3W	8.18E-06	0.000263329	Pom121	nuclear pore membrane protein 121 [Source:MGI Symbol;Acc:MGI:2137624]
439	ENSMUSG00000035517	down_up_	1_2_	2_4_	1_2_3_	dS_-_-_-_	0_1_	1_3_	0W_down_1W_up_3W	8.34E-06	0.000267868	Tdrd7	tudor domain containing 7 [Source:MGI Symbol;Acc:MGI:2140279]
440	ENSMUSG00000013622	up_down_	1_3_	3_4_	1_2_3_	dS_+_+_+_	0_2_	2_3_	0W_up_2W_down_3W	8.39E-06	0.000268861	Atraid	all-trans retinoic acid induced differentiation factor [Source:MGI Symbol;Acc:MGI:1918918]
441	ENSMUSG00000021596	up_down_	1_3_	3_4_	1_2_3_	dS_+_+_+_	0_2_	2_3_	0W_up_2W_down_3W	8.70E-06	0.000278163	Mctp1	multiple C2 domains, transmembrane 1 [Source:MGI Symbol;Acc:MGI:1926021]
442	ENSMUSG00000109735	up_down_	1_2_	2_4_	1_2_3_	dS_+_+_+_	0_1_	1_3_	0W_up_1W_down_3W	9.07E-06	0.000289337	Gm45667	predicted gene 45667 [Source:MGI Symbol;Acc:MGI:5791503]
443	ENSMUSG00000027829	down_	1_	4_	2_3_	dS_-_-_	0_	3_	0W_down_3W	9.17E-06	0.000291867	Ccnl1	cyclin L1 [Source:MGI Symbol;Acc:MGI:1922664]
444	ENSMUSG00000079523	up_down_	1_2_	2_4_	1_2_3_	dS_+_+_+_	0_1_	1_3_	0W_up_1W_down_3W	9.42E-06	0.000299149	Tmsb10	thymosin, beta 10 [Source:MGI Symbol;Acc:MGI:109146]
445	ENSMUSG00000055839	up_down_	1_2_	2_4_	1_2_3_	dS_+_+_+_	0_1_	1_3_	0W_up_1W_down_3W	9.49E-06	0.000300694	Elob	elongin B [Source:MGI Symbol;Acc:MGI:1914923]
446	ENSMUSG00000047036	down_	1_	4_	1_2_3_	dS_-_-_-_	0_	3_	0W_down_3W	9.71E-06	0.000306975	Zfp445	zinc finger protein 445 [Source:MGI Symbol;Acc:MGI:2143340]
447	ENSMUSG00000041577	up_down_	1_3_	3_4_	2_3_	dS_+_+_	0_2_	2_3_	0W_up_2W_down_3W	9.78E-06	0.000308497	Prelp	proline arginine-rich end leucine-rich repeat [Source:MGI Symbol;Acc:MGI:2151110]
448	ENSMUSG00000059534	up_down_	1_2_	2_4_	1_2_3_	dS_+_+_+_	0_1_	1_3_	0W_up_1W_down_3W	9.89E-06	0.00031127	Uqcr10	ubiquinol-cytochrome c reductase, complex III subunit X [Source:MGI Symbol;Acc:MGI:1913402]
449	ENSMUSG00000003477	up_	1_	4_	2_3_	dS_+_+_	0_	3_	0W_up_3W	9.92E-06	0.000311519	Inmt	indolethylamine N-methyltransferase [Source:MGI Symbol;Acc:MGI:102963]
450	ENSMUSG00000025794	up_down_	1_2_	2_4_	1_2_3_	dS_+_+_+_	0_1_	1_3_	0W_up_1W_down_3W	1.00E-05	0.000313333	Rpl14	ribosomal protein L14 [Source:MGI Symbol;Acc:MGI:1914365]
451	ENSMUSG00000025795	down_up_	1_2_	2_4_	1_2_3_	dS_-_-_-_	0_1_	1_3_	0W_down_1W_up_3W	1.01E-05	0.000315765	Rassf3	Ras association (RalGDS/AF-6) domain family member 3 [Source:MGI Symbol;Acc:MGI:2179722]
452	ENSMUSG00000056429	down_	1_	4_	1_2_3_	dS_-_-_-_	0_	3_	0W_down_3W	1.02E-05	0.000318186	Tgoln1	trans-golgi network protein [Source:MGI Symbol;Acc:MGI:105080]
453	ENSMUSG00000032369	up_down_	1_2_	2_4_	1_2_3_	dS_+_+_+_	0_1_	1_3_	0W_up_1W_down_3W	1.03E-05	0.000320596	Plscr1	phospholipid scramblase 1 [Source:MGI Symbol;Acc:MGI:893575]
454	ENSMUSG00000019846	down_up_	1_2_	2_4_	1_2_3_	dS_-_-_-_	0_1_	1_3_	0W_down_1W_up_3W	1.04E-05	0.000322996	Lama4	laminin, alpha 4 [Source:MGI Symbol;Acc:MGI:109321]
455	ENSMUSG00000027404	up_down_up_	1_2_3_	2_3_4_	1_2_3_	dS_+_+_+_	0_1_2_	1_2_3_	0W_up_1W_down_2W_up_3W	1.05E-05	0.000325385	Snrpb	small nuclear ribonucleoprotein B [Source:MGI Symbol;Acc:MGI:98342]
456	ENSMUSG00000005716	up_	1_	4_	1_3_	dS_+_+_	0_	3_	0W_up_3W	1.06E-05	0.000326332	Pvalb	parvalbumin [Source:MGI Symbol;Acc:MGI:97821]
457	ENSMUSG00000024989	up_	1_	4_	1_2_3_	dS_+_+_+_	0_	3_	0W_up_3W	1.06E-05	0.000326332	Cep55	centrosomal protein 55 [Source:MGI Symbol;Acc:MGI:1921357]
458	ENSMUSG00000034566	up_down_	1_2_	2_4_	1_2_3_	dS_+_+_+_	0_1_	1_3_	0W_up_1W_down_3W	1.06E-05	0.000326332	Atp5h	ATP synthase, H+ transporting, mitochondrial F0 complex, subunit D [Source:MGI Symbol;Acc:MGI:1918929]
459	ENSMUSG00000021678	up_down_	1_3_	3_4_	1_2_3_	dS_+_+_+_	0_2_	2_3_	0W_up_2W_down_3W	1.08E-05	0.000331765	F2rl1	coagulation factor II (thrombin) receptor-like 1 [Source:MGI Symbol;Acc:MGI:101910]
460	ENSMUSG00000027219	down_up_	1_3_	3_4_	1_2_3_	dS_-_-_-_	0_2_	2_3_	0W_down_2W_up_3W	1.10E-05	0.000337174	Slc28a2	solute carrier family 28 (sodium-coupled nucleoside transporter), member 2 [Source:MGI Symbol;Acc:MGI:1913105]
461	ENSMUSG00000030551	up_down_	1_3_	3_4_	1_2_3_	dS_+_+_+_	0_2_	2_3_	0W_up_2W_down_3W	1.11E-05	0.000339501	Nr2f2	nuclear receptor subfamily 2, group F, member 2 [Source:MGI Symbol;Acc:MGI:1352452]
462	ENSMUSG00000063856	up_down_	1_2_	2_4_	1_2_3_	dS_+_+_+_	0_1_	1_3_	0W_up_1W_down_3W	1.12E-05	0.000341818	Gpx1	glutathione peroxidase 1 [Source:MGI Symbol;Acc:MGI:104887]
463	ENSMUSG00000028745	up_down_	1_2_	2_4_	1_2_3_	dS_+_+_+_	0_1_	1_3_	0W_up_1W_down_3W	1.14E-05	0.000347171	Capzb	capping protein (actin filament) muscle Z-line, beta [Source:MGI Symbol;Acc:MGI:104652]
464	ENSMUSG00000026283	down_up_down_	1_2_3_	2_3_4_	1_2_3_	dS_-_-_-_	0_1_2_	1_2_3_	0W_down_1W_up_2W_down_3W	1.15E-05	0.000349461	Ing5	inhibitor of growth family, member 5 [Source:MGI Symbol;Acc:MGI:1922816]
465	ENSMUSG00000026103	down_up_	1_2_	2_4_	1_2_3_	dS_-_-_-_	0_1_	1_3_	0W_down_1W_up_3W	1.16E-05	0.000350236	Gls	glutaminase [Source:MGI Symbol;Acc:MGI:95752]
466	ENSMUSG00000036777	up_	1_	4_	1_2_3_	dS_+_+_+_	0_	3_	0W_up_3W	1.16E-05	0.000350236	Anln	anillin, actin binding protein [Source:MGI Symbol;Acc:MGI:1920174]
467	ENSMUSG00000053950	down_up_	1_3_	3_4_	1_2_3_	dS_-_-_-_	0_2_	2_3_	0W_down_2W_up_3W	1.16E-05	0.000350236	Adnp2	ADNP homeobox 2 [Source:MGI Symbol;Acc:MGI:2448562]
468	ENSMUSG00000098973	up_down_	1_2_	2_4_	1_2_3_	dS_+_+_+_	0_1_	1_3_	0W_up_1W_down_3W	1.17E-05	0.0003525	Mir6236	microRNA 6236 [Source:MGI Symbol;Acc:MGI:5530929]
469	ENSMUSG00000031807	up_down_	1_2_	2_4_	1_2_3_	dS_+_+_+_	0_1_	1_3_	0W_up_1W_down_3W	1.18E-05	0.000354755	Pgls	6-phosphogluconolactonase [Source:MGI Symbol;Acc:MGI:1913421]
470	ENSMUSG00000032649	down_	1_	4_	1_2_3_	dS_-_-_-_	0_	3_	0W_down_3W	1.19E-05	0.000357	Colgalt2	collagen beta(1-O)galactosyltransferase 2 [Source:MGI Symbol;Acc:MGI:2138232]
471	ENSMUSG00000028234	up_down_	1_2_	2_4_	1_2_3_	dS_+_+_+_	0_1_	1_3_	0W_up_1W_down_3W	1.22E-05	0.000365223	Rps20	ribosomal protein S20 [Source:MGI Symbol;Acc:MGI:1914677]
472	ENSMUSG00000022462	down_up_	1_3_	3_4_	1_2_3_	dS_-_-_-_	0_2_	2_3_	0W_down_2W_up_3W	1.24E-05	0.000370424	Slc38a2	solute carrier family 38, member 2 [Source:MGI Symbol;Acc:MGI:1915010]
473	ENSMUSG00000041570	down_up_	1_2_	2_4_	1_2_3_	dS_-_-_-_	0_1_	1_3_	0W_down_1W_up_3W	1.25E-05	0.000372622	Camsap2	calmodulin regulated spectrin-associated protein family, member 2 [Source:MGI Symbol;Acc:MGI:1922434]
474	ENSMUSG00000018567	up_down_	1_2_	2_4_	1_2_3_	dS_+_+_+_	0_1_	1_3_	0W_up_1W_down_3W	1.26E-05	0.000373235	Gabarap	gamma-aminobutyric acid receptor associated protein [Source:MGI Symbol;Acc:MGI:1861742]
475	ENSMUSG00000028333	up_down_	1_3_	3_4_	1_2_3_	dS_+_+_+_	0_2_	2_3_	0W_up_2W_down_3W	1.26E-05	0.000373235	Anp32b	acidic (leucine-rich) nuclear phosphoprotein 32 family, member B [Source:MGI Symbol;Acc:MGI:1914878]
476	ENSMUSG00000032359	up_down_	1_2_	2_4_	1_2_3_	dS_+_+_+_	0_1_	1_3_	0W_up_1W_down_3W	1.26E-05	0.000373235	Ctsh	cathepsin H [Source:MGI Symbol;Acc:MGI:107285]
477	ENSMUSG00000031004	up_down_	1_2_	2_4_	1_2_3_	dS_+_+_+_	0_1_	1_3_	0W_up_1W_down_3W	1.27E-05	0.000373841	Mki67	antigen identified by monoclonal antibody Ki 67 [Source:MGI Symbol;Acc:MGI:106035]
478	ENSMUSG00000031304	up_down_	1_2_	2_4_	1_2_3_	dS_+_+_+_	0_1_	1_3_	0W_up_1W_down_3W	1.27E-05	0.000373841	Il2rg	interleukin 2 receptor, gamma chain [Source:MGI Symbol;Acc:MGI:96551]
479	ENSMUSG00000049354	down_up_	1_2_	2_4_	1_2_3_	dS_-_-_-_	0_1_	1_3_	0W_down_1W_up_3W	1.27E-05	0.000373841	Dcaf7	DDB1 and CUL4 associated factor 7 [Source:MGI Symbol;Acc:MGI:1919083]
480	ENSMUSG00000036270	down_up_	1_2_	2_4_	1_2_3_	dS_-_-_-_	0_1_	1_3_	0W_down_1W_up_3W	1.28E-05	0.000376	Edc4	enhancer of mRNA decapping 4 [Source:MGI Symbol;Acc:MGI:2446249]
481	ENSMUSG00000008036	up_down_	1_2_	2_4_	1_2_3_	dS_+_+_+_	0_1_	1_3_	0W_up_1W_down_3W	1.29E-05	0.00037815	Ap2s1	adaptor-related protein complex 2, sigma 1 subunit [Source:MGI Symbol;Acc:MGI:2141861]
482	ENSMUSG00000062515	up_down_up_	1_2_3_	2_3_4_	1_2_3_	dS_+_+_+_	0_1_2_	1_2_3_	0W_up_1W_down_2W_up_3W	1.31E-05	0.000383216	Fabp4	fatty acid binding protein 4, adipocyte [Source:MGI Symbol;Acc:MGI:88038]
483	ENSMUSG00000001289	up_down_	1_2_	2_4_	1_2_3_	dS_+_+_+_	0_1_	1_3_	0W_up_1W_down_3W	1.32E-05	0.000385342	Pfdn5	prefoldin 5 [Source:MGI Symbol;Acc:MGI:1928753]
484	ENSMUSG00000030654	up_down_	1_3_	3_4_	1_2_3_	dS_+_+_+_	0_2_	2_3_	0W_up_2W_down_3W	1.34E-05	0.000389567	Arl6ip1	ADP-ribosylation factor-like 6 interacting protein 1 [Source:MGI Symbol;Acc:MGI:1858943]
485	ENSMUSG00000031839	up_down_	1_2_	2_4_	1_2_3_	dS_+_+_+_	0_1_	1_3_	0W_up_1W_down_3W	1.34E-05	0.000389567	Hsbp1	heat shock factor binding protein 1 [Source:MGI Symbol;Acc:MGI:1915446]
486	ENSMUSG00000034908	down_up_	1_2_	2_4_	1_2_3_	dS_-_-_-_	0_1_	1_3_	0W_down_1W_up_3W	1.36E-05	0.000394568	Sidt2	SID1 transmembrane family, member 2 [Source:MGI Symbol;Acc:MGI:2446134]
487	ENSMUSG00000023048	up_down_	1_3_	3_4_	2_	dS_+_	0_2_	2_3_	0W_up_2W_down_3W	1.38E-05	0.000399548	Prr13	proline rich 13 [Source:MGI Symbol;Acc:MGI:1913401]
488	ENSMUSG00000021374	down_up_	1_3_	3_4_	1_2_	dS_-_-_	0_2_	2_3_	0W_down_2W_up_3W	1.39E-05	0.000401619	Nup153	nucleoporin 153 [Source:MGI Symbol;Acc:MGI:2385621]
489	ENSMUSG00000054312	up_down_	1_2_	2_4_	1_2_3_	dS_+_+_+_	0_1_	1_3_	0W_up_1W_down_3W	1.40E-05	0.000402857	Mrps21	mitochondrial ribosomal protein S21 [Source:MGI Symbol;Acc:MGI:1913542]
490	ENSMUSG00000062963	up_down_	1_2_	2_4_	1_2_3_	dS_+_+_+_	0_1_	1_3_	0W_up_1W_down_3W	1.40E-05	0.000402857	Ufc1	ubiquitin-fold modifier conjugating enzyme 1 [Source:MGI Symbol;Acc:MGI:1913405]
491	ENSMUSG00000021890	down_up_	1_3_	3_4_	1_2_3_	dS_-_-_-_	0_2_	2_3_	0W_down_2W_up_3W	1.41E-05	0.000404085	Eaf1	ELL associated factor 1 [Source:MGI Symbol;Acc:MGI:1921677]
492	ENSMUSG00000029552	up_down_	1_2_	2_4_	1_3_	dS_+_+_	0_1_	1_3_	0W_up_1W_down_3W	1.41E-05	0.000404085	Tes	testin LIM domain protein [Source:MGI Symbol;Acc:MGI:105081]
493	ENSMUSG00000072941	up_	1_	4_	1_2_3_	dS_+_+_+_	0_	3_	0W_up_3W	1.42E-05	0.000406126	Sod3	superoxide dismutase 3, extracellular [Source:MGI Symbol;Acc:MGI:103181]
494	ENSMUSG00000021660	up_down_	1_2_	2_4_	1_2_3_	dS_+_+_+_	0_1_	1_3_	0W_up_1W_down_3W	1.43E-05	0.000408158	Btf3	basic transcription factor 3 [Source:MGI Symbol;Acc:MGI:1202875]
495	ENSMUSG00000025357	down_	1_	4_	1_3_	dS_-_-_	0_	3_	0W_down_3W	1.44E-05	0.000410182	Dgka	diacylglycerol kinase, alpha [Source:MGI Symbol;Acc:MGI:102952]
496	ENSMUSG00000004285	up_down_	1_2_	2_4_	1_2_3_	dS_+_+_+_	0_1_	1_3_	0W_up_1W_down_3W	1.46E-05	0.000414205	Atp6v1f	ATPase, H+ transporting, lysosomal V1 subunit F [Source:MGI Symbol;Acc:MGI:1913394]
497	ENSMUSG00000050234	up_	1_	4_	1_2_3_	dS_+_+_+_	0_	3_	0W_up_3W	1.46E-05	0.000414205	Gja4	gap junction protein, alpha 4 [Source:MGI Symbol;Acc:MGI:95715]
498	ENSMUSG00000071014	up_down_	1_2_	2_4_	1_2_3_	dS_+_+_+_	0_1_	1_3_	0W_up_1W_down_3W	1.47E-05	0.000416205	Ndufb6	NADH:ubiquinone oxidoreductase subunit B6 [Source:MGI Symbol;Acc:MGI:2684983]
499	ENSMUSG00000009097	up_down_	1_3_	3_4_	2_3_	dS_+_+_	0_2_	2_3_	0W_up_2W_down_3W	1.52E-05	0.000425238	Tbx1	T-box 1 [Source:MGI Symbol;Acc:MGI:98493]
500	ENSMUSG00000010277	down_up_	1_2_	2_4_	1_2_3_	dS_-_-_-_	0_1_	1_3_	0W_down_1W_up_3W	1.52E-05	0.000425238	2610507B11Rik	RIKEN cDNA 2610507B11 gene [Source:MGI Symbol;Acc:MGI:1919753]
501	ENSMUSG00000022100	down_up_	1_2_	2_4_	1_2_3_	dS_-_-_-_	0_1_	1_3_	0W_down_1W_up_3W	1.52E-05	0.000425238	Xpo7	exportin 7 [Source:MGI Symbol;Acc:MGI:1929705]
502	ENSMUSG00000022354	up_down_	1_2_	2_4_	1_2_3_	dS_+_+_+_	0_1_	1_3_	0W_up_1W_down_3W	1.51E-05	0.000425238	Ndufb9	NADH:ubiquinone oxidoreductase subunit B9 [Source:MGI Symbol;Acc:MGI:1913468]
503	ENSMUSG00000027523	up_down_	1_3_	3_4_	1_2_	dS_+_+_	0_2_	2_3_	0W_up_2W_down_3W	1.52E-05	0.000425238	Gnas	GNAS (guanine nucleotide binding protein, alpha stimulating) complex locus [Source:MGI Symbol;Acc:MGI:95777]
504	ENSMUSG00000029048	up_down_	1_3_	3_4_	1_2_3_	dS_+_+_+_	0_2_	2_3_	0W_up_2W_down_3W	1.52E-05	0.000425238	Rer1	retention in endoplasmic reticulum sorting receptor 1 [Source:MGI Symbol;Acc:MGI:1915080]
505	ENSMUSG00000029772	down_up_	1_2_	2_4_	1_2_3_	dS_-_-_-_	0_1_	1_3_	0W_down_1W_up_3W	1.53E-05	0.000427188	Ahcyl2	S-adenosylhomocysteine hydrolase-like 2 [Source:MGI Symbol;Acc:MGI:1921590]
506	ENSMUSG00000098098	up_	1_	4_	1_2_3_	dS_+_+_+_	0_	3_	0W_up_3W	1.54E-05	0.00042913	Bvht	braveheart long non-coding RNA [Source:MGI Symbol;Acc:MGI:5434104]
507	ENSMUSG00000030275	down_	1_	4_	1_2_3_	dS_-_-_-_	0_	3_	0W_down_3W	1.58E-05	0.000438543	Etnk1	ethanolamine kinase 1 [Source:MGI Symbol;Acc:MGI:1922570]
508	ENSMUSG00000032679	up_down_	1_3_	3_4_	1_2_	dS_+_+_	0_2_	2_3_	0W_up_2W_down_3W	1.58E-05	0.000438543	Cd59a	CD59a antigen [Source:MGI Symbol;Acc:MGI:109177]
509	ENSMUSG00000029298	down_up_down_	1_2_3_	2_3_4_	1_2_3_	dS_-_-_-_	0_1_2_	1_2_3_	0W_down_1W_up_2W_down_3W	1.62E-05	0.000447882	Gbp9	guanylate-binding protein 9 [Source:MGI Symbol;Acc:MGI:3605620]
510	ENSMUSG00000047139	up_down_	1_2_	2_4_	1_2_	dS_+_+_	0_1_	1_3_	0W_up_1W_down_3W	1.62E-05	0.000447882	Cd24a	CD24a antigen [Source:MGI Symbol;Acc:MGI:88323]
511	ENSMUSG00000018293	up_down_	1_3_	3_4_	1_2_3_	dS_+_+_+_	0_2_	2_3_	0W_up_2W_down_3W	1.66E-05	0.000458043	Pfn1	profilin 1 [Source:MGI Symbol;Acc:MGI:97549]
512	ENSMUSG00000025503	up_down_	1_2_	2_4_	1_2_3_	dS_+_+_+_	0_1_	1_3_	0W_up_1W_down_3W	1.67E-05	0.000459902	Taldo1	transaldolase 1 [Source:MGI Symbol;Acc:MGI:1274789]
513	ENSMUSG00000030399	up_down_	1_2_	2_4_	1_3_	dS_+_+_	0_1_	1_3_	0W_up_1W_down_3W	1.69E-05	0.000464503	Ckm	creatine kinase, muscle [Source:MGI Symbol;Acc:MGI:88413]
514	ENSMUSG00000025889	up_down_	1_3_	3_4_	2_3_	dS_+_+_	0_2_	2_3_	0W_up_2W_down_3W	1.73E-05	0.00047365	Snca	synuclein, alpha [Source:MGI Symbol;Acc:MGI:1277151]
515	ENSMUSG00000038037	down_up_	1_3_	3_4_	2_3_	dS_-_-_	0_2_	2_3_	0W_down_2W_up_3W	1.73E-05	0.00047365	Socs1	suppressor of cytokine signaling 1 [Source:MGI Symbol;Acc:MGI:1354910]
516	ENSMUSG00000036904	down_up_	1_3_	3_4_	1_2_	dS_-_-_	0_2_	2_3_	0W_down_2W_up_3W	1.78E-05	0.000486395	Fzd8	frizzled class receptor 8 [Source:MGI Symbol;Acc:MGI:108460]
517	ENSMUSG00000003380	up_down_	1_2_	2_4_	1_2_3_	dS_+_+_+_	0_1_	1_3_	0W_up_1W_down_3W	1.81E-05	0.000492683	Rabac1	Rab acceptor 1 (prenylated) [Source:MGI Symbol;Acc:MGI:1201692]
518	ENSMUSG00000022844	up_	1_	4_	1_2_3_	dS_+_+_+_	0_	3_	0W_up_3W	1.81E-05	0.000492683	Pdia5	protein disulfide isomerase associated 5 [Source:MGI Symbol;Acc:MGI:1919849]
519	ENSMUSG00000034931	down_up_	1_3_	3_4_	1_2_3_	dS_-_-_-_	0_2_	2_3_	0W_down_2W_up_3W	1.83E-05	0.000497168	Dhx8	DEAH (Asp-Glu-Ala-His) box polypeptide 8 [Source:MGI Symbol;Acc:MGI:1306823]
520	ENSMUSG00000039367	down_up_	1_2_	2_4_	1_2_3_	dS_-_-_-_	0_1_	1_3_	0W_down_1W_up_3W	1.85E-05	0.000501635	Sec24c	Sec24 related gene family, member C (S. cerevisiae) [Source:MGI Symbol;Acc:MGI:1919746]
521	ENSMUSG00000031666	down_up_	1_2_	2_4_	1_2_3_	dS_-_-_-_	0_1_	1_3_	0W_down_1W_up_3W	1.86E-05	0.000503378	Rbl2	RB transcriptional corepressor like 2 [Source:MGI Symbol;Acc:MGI:105085]
522	ENSMUSG00000026553	down_up_	1_2_	2_4_	1_2_3_	dS_-_-_-_	0_1_	1_3_	0W_down_1W_up_3W	1.87E-05	0.000505115	Copa	coatomer protein complex subunit alpha [Source:MGI Symbol;Acc:MGI:1334462]
523	ENSMUSG00000020674	down_up_	1_3_	3_4_	1_2_3_	dS_-_-_-_	0_2_	2_3_	0W_down_2W_up_3W	1.88E-05	0.000505878	Pxdn	peroxidasin [Source:MGI Symbol;Acc:MGI:1916925]
524	ENSMUSG00000038543	up_down_	1_3_	3_4_	1_2_3_	dS_+_+_+_	0_2_	2_3_	0W_up_2W_down_3W	1.88E-05	0.000505878	BC028528	cDNA sequence BC028528 [Source:MGI Symbol;Acc:MGI:2385885]
525	ENSMUSG00000028691	up_down_	1_2_	2_4_	1_2_3_	dS_+_+_+_	0_1_	1_3_	0W_up_1W_down_3W	1.89E-05	0.0005076	Prdx1	peroxiredoxin 1 [Source:MGI Symbol;Acc:MGI:99523]
526	ENSMUSG00000000563	up_down_	1_2_	2_4_	1_2_3_	dS_+_+_+_	0_1_	1_3_	0W_up_1W_down_3W	1.90E-05	0.000508349	Atp5pb	ATP synthase peripheral stalk-membrane subunit b [Source:MGI Symbol;Acc:MGI:1100495]
527	ENSMUSG00000010392	down_	1_	4_	1_2_3_	dS_-_-_-_	0_	3_	0W_down_3W	1.90E-05	0.000508349	Gosr1	golgi SNAP receptor complex member 1 [Source:MGI Symbol;Acc:MGI:1858260]
528	ENSMUSG00000039910	down_up_	1_3_	3_4_	2_3_	dS_-_-_	0_2_	2_3_	0W_down_2W_up_3W	1.92E-05	0.000512727	Cited2	Cbp/p300-interacting transactivator, with Glu/Asp-rich carboxy-terminal domain, 2 [Source:MGI Symbol;Acc:MGI:1306784]
529	ENSMUSG00000004791	up_down_up_	1_2_3_	2_3_4_	1_2_3_	dS_+_+_+_	0_1_2_	1_2_3_	0W_up_1W_down_2W_up_3W	1.93E-05	0.000514423	Pgf	placental growth factor [Source:MGI Symbol;Acc:MGI:105095]
530	ENSMUSG00000020473	up_down_	1_3_	3_4_	2_3_	dS_+_+_	0_2_	2_3_	0W_up_2W_down_3W	1.95E-05	0.000515854	Aebp1	AE binding protein 1 [Source:MGI Symbol;Acc:MGI:1197012]
531	ENSMUSG00000030116	up_	1_	4_	1_2_3_	dS_+_+_+_	0_	3_	0W_up_3W	1.94E-05	0.000515854	Mfap5	microfibrillar associated protein 5 [Source:MGI Symbol;Acc:MGI:1354387]
532	ENSMUSG00000035847	down_	1_	4_	1_2_3_	dS_-_-_-_	0_	3_	0W_down_3W	1.95E-05	0.000515854	Ids	iduronate 2-sulfatase [Source:MGI Symbol;Acc:MGI:96417]
533	ENSMUSG00000041417	down_up_down_	1_2_3_	2_3_4_	1_2_3_	dS_-_-_-_	0_1_2_	1_2_3_	0W_down_1W_up_2W_down_3W	1.95E-05	0.000515854	Pik3r1	phosphoinositide-3-kinase regulatory subunit 1 [Source:MGI Symbol;Acc:MGI:97583]
534	ENSMUSG00000047459	up_down_	1_2_	2_4_	1_2_3_	dS_+_+_+_	0_1_	1_3_	0W_up_1W_down_3W	1.96E-05	0.000517528	Dynlrb1	dynein light chain roadblock-type 1 [Source:MGI Symbol;Acc:MGI:1914318]
535	ENSMUSG00000037361	up_down_	1_2_	2_4_	1_2_3_	dS_+_+_+_	0_1_	1_3_	0W_up_1W_down_3W	1.98E-05	0.000521832	Sf3b6	splicing factor 3B, subunit 6 [Source:MGI Symbol;Acc:MGI:1913305]
536	ENSMUSG00000021756	down_up_	1_2_	2_4_	1_2_3_	dS_-_-_-_	0_1_	1_3_	0W_down_1W_up_3W	2.03E-05	0.000534011	Il6st	interleukin 6 signal transducer [Source:MGI Symbol;Acc:MGI:96560]
537	ENSMUSG00000078348	up_	1_	4_	1_2_3_	dS_+_+_+_	0_	3_	0W_up_3W	2.04E-05	0.000535642	Sf3b5	splicing factor 3b, subunit 5 [Source:MGI Symbol;Acc:MGI:1913375]
538	ENSMUSG00000038721	up_down_	1_3_	3_4_	1_2_3_	dS_+_+_+_	0_2_	2_3_	0W_up_2W_down_3W	2.05E-05	0.000537268	Hoxb7	homeobox B7 [Source:MGI Symbol;Acc:MGI:96188]
539	ENSMUSG00000066705	up_down_	1_3_	3_4_	2_3_	dS_+_+_	0_2_	2_3_	0W_up_2W_down_3W	2.06E-05	0.000537889	Fxyd6	FXYD domain-containing ion transport regulator 6 [Source:MGI Symbol;Acc:MGI:1890226]
540	ENSMUSG00000066952	down_up_down_	1_2_3_	2_3_4_	1_2_3_	dS_-_-_-_	0_1_2_	1_2_3_	0W_down_1W_up_2W_down_3W	2.06E-05	0.000537889	Myo1h	myosin 1H [Source:MGI Symbol;Acc:MGI:1914674]
541	ENSMUSG00000116033	up_down_	1_2_	2_4_	1_2_3_	dS_+_+_+_	0_1_	1_3_	0W_up_1W_down_3W	2.09E-05	0.000544713	Gm49442	predicted gene, 49442 [Source:MGI Symbol;Acc:MGI:6155088]
542	ENSMUSG00000032531	down_up_	1_3_	3_4_	1_2_3_	dS_-_-_-_	0_2_	2_3_	0W_down_2W_up_3W	2.13E-05	0.000553094	Amotl2	angiomotin-like 2 [Source:MGI Symbol;Acc:MGI:1929286]
543	ENSMUSG00000063564	up_down_	1_3_	3_4_	2_3_	dS_+_+_	0_2_	2_3_	0W_up_2W_down_3W	2.13E-05	0.000553094	Col23a1	collagen, type XXIII, alpha 1 [Source:MGI Symbol;Acc:MGI:2653243]
544	ENSMUSG00000041571	up_down_	1_2_	2_4_	1_2_3_	dS_+_+_+_	0_1_	1_3_	0W_up_1W_down_3W	2.14E-05	0.000554669	Selenow	selenoprotein W [Source:MGI Symbol;Acc:MGI:1100878]
545	ENSMUSG00000021670	down_	1_	4_	1_2_3_	dS_-_-_-_	0_	3_	0W_down_3W	2.15E-05	0.000556239	Hmgcr	3-hydroxy-3-methylglutaryl-Coenzyme A reductase [Source:MGI Symbol;Acc:MGI:96159]
546	ENSMUSG00000003072	up_down_up_	1_2_3_	2_3_4_	1_2_3_	dS_+_+_+_	0_1_2_	1_2_3_	0W_up_1W_down_2W_up_3W	2.17E-05	0.000560385	Atp5d	ATP synthase, H+ transporting, mitochondrial F1 complex, delta subunit [Source:MGI Symbol;Acc:MGI:1913293]
547	ENSMUSG00000044709	up_down_	1_2_	2_4_	1_2_3_	dS_+_+_+_	0_1_	1_3_	0W_up_1W_down_3W	2.19E-05	0.000564516	Gemin7	gem nuclear organelle associated protein 7 [Source:MGI Symbol;Acc:MGI:1916981]
548	ENSMUSG00000024661	up_	1_	4_	1_2_3_	dS_+_+_+_	0_	3_	0W_up_3W	2.20E-05	0.000566058	Fth1	ferritin heavy polypeptide 1 [Source:MGI Symbol;Acc:MGI:95588]
549	ENSMUSG00000027864	up_down_	1_3_	3_4_	1_2_3_	dS_+_+_+_	0_2_	2_3_	0W_up_2W_down_3W	2.24E-05	0.000575301	Ptgfrn	prostaglandin F2 receptor negative regulator [Source:MGI Symbol;Acc:MGI:1277114]
550	ENSMUSG00000060600	up_down_	1_2_	2_4_	1_3_	dS_+_+_	0_1_	1_3_	0W_up_1W_down_3W	2.32E-05	0.000594764	Eno3	enolase 3, beta muscle [Source:MGI Symbol;Acc:MGI:95395]
551	ENSMUSG00000038803	up_down_	1_2_	2_4_	1_2_3_	dS_+_+_+_	0_1_	1_3_	0W_up_1W_down_3W	2.34E-05	0.000597717	Ost4	oligosaccharyltransferase complex subunit 4 (non-catalytic) [Source:MGI Symbol;Acc:MGI:1914945]
552	ENSMUSG00000062797	up_down_	1_2_	2_4_	1_2_3_	dS_+_+_+_	0_1_	1_3_	0W_up_1W_down_3W	2.34E-05	0.000597717	Hikeshi	heat shock protein nuclear import factor [Source:MGI Symbol;Acc:MGI:96738]
553	ENSMUSG00000019689	up_down_	1_2_	2_4_	1_2_3_	dS_+_+_+_	0_1_	1_3_	0W_up_1W_down_3W	2.37E-05	0.000604286	Fmc1	formation of mitochondrial complex V assembly factor 1 [Source:MGI Symbol;Acc:MGI:1913367]
554	ENSMUSG00000022893	down_up_	1_3_	3_4_	2_3_	dS_-_-_	0_2_	2_3_	0W_down_2W_up_3W	2.40E-05	0.00061083	Adamts1	a disintegrin-like and metallopeptidase (reprolysin type) with thrombospondin type 1 motif, 1 [Source:MGI Symbol;Acc:MGI:109249]
555	ENSMUSG00000031955	down_up_	1_2_	2_4_	1_2_3_	dS_-_-_-_	0_1_	1_3_	0W_down_1W_up_3W	2.41E-05	0.00061227	Bcar1	breast cancer anti-estrogen resistance 1 [Source:MGI Symbol;Acc:MGI:108091]
556	ENSMUSG00000050953	down_up_	1_3_	3_4_	1_2_3_	dS_-_-_-_	0_2_	2_3_	0W_down_2W_up_3W	2.43E-05	0.000616241	Gja1	gap junction protein, alpha 1 [Source:MGI Symbol;Acc:MGI:95713]
557	ENSMUSG00000003849	up_	1_	4_	1_2_3_	dS_+_+_+_	0_	3_	0W_up_3W	2.46E-05	0.000621613	Nqo1	NAD(P)H dehydrogenase, quinone 1 [Source:MGI Symbol;Acc:MGI:103187]
558	ENSMUSG00000030629	up_down_	1_3_	3_4_	2_3_	dS_+_+_	0_2_	2_3_	0W_up_2W_down_3W	2.46E-05	0.000621613	Zfand6	zinc finger, AN1-type domain 6 [Source:MGI Symbol;Acc:MGI:1929510]
559	ENSMUSG00000040705	up_	1_	4_	1_3_	dS_+_+_	0_	3_	0W_up_3W	2.53E-05	0.000638157	A930016O22Rik	RIKEN cDNA A930016O22 gene [Source:MGI Symbol;Acc:MGI:3605623]
560	ENSMUSG00000010609	up_down_	1_3_	3_4_	1_2_3_	dS_+_+_+_	0_2_	2_3_	0W_up_2W_down_3W	2.56E-05	0.000644571	Psen2	presenilin 2 [Source:MGI Symbol;Acc:MGI:109284]
561	ENSMUSG00000040848	down_up_	1_2_	2_4_	1_2_3_	dS_-_-_-_	0_1_	1_3_	0W_down_1W_up_3W	2.59E-05	0.000650963	Sft2d2	SFT2 domain containing 2 [Source:MGI Symbol;Acc:MGI:1917362]
562	ENSMUSG00000019782	up_down_	1_2_	2_4_	1_2_3_	dS_+_+_+_	0_1_	1_3_	0W_up_1W_down_3W	2.62E-05	0.000656163	Rwdd1	RWD domain containing 1 [Source:MGI Symbol;Acc:MGI:1913771]
563	ENSMUSG00000021901	down_up_	1_2_	2_4_	1_2_3_	dS_-_-_-_	0_1_	1_3_	0W_down_1W_up_3W	2.62E-05	0.000656163	Bap1	Brca1 associated protein 1 [Source:MGI Symbol;Acc:MGI:1206586]
564	ENSMUSG00000038816	up_down_	1_3_	3_4_	2_3_	dS_+_+_	0_2_	2_3_	0W_up_2W_down_3W	2.65E-05	0.0006625	Ctnnal1	catenin (cadherin associated protein), alpha-like 1 [Source:MGI Symbol;Acc:MGI:1859649]
565	ENSMUSG00000079197	up_down_	1_2_	2_4_	1_2_3_	dS_+_+_+_	0_1_	1_3_	0W_up_1W_down_3W	2.66E-05	0.000663823	Psme2	proteasome (prosome, macropain) activator subunit 2 (PA28 beta) [Source:MGI Symbol;Acc:MGI:1096365]
566	ENSMUSG00000044627	up_down_	1_2_	2_4_	1_2_3_	dS_+_+_+_	0_1_	1_3_	0W_up_1W_down_3W	2.72E-05	0.000676402	Swi5	SWI5 recombination repair homolog (yeast) [Source:MGI Symbol;Acc:MGI:1920181]
567	ENSMUSG00000092386	down_	1_	4_	1_2_3_	dS_-_-_-_	0_	3_	0W_down_3W	2.72E-05	0.000676402	Gm20536	predicted gene 20536 [Source:MGI Symbol;Acc:MGI:5142001]
568	ENSMUSG00000032026	up_down_	1_3_	3_4_	1_2_3_	dS_+_+_+_	0_2_	2_3_	0W_up_2W_down_3W	2.73E-05	0.000676503	Rexo2	RNA exonuclease 2 [Source:MGI Symbol;Acc:MGI:1888981]
569	ENSMUSG00000040254	up_down_	1_3_	3_4_	2_3_	dS_+_+_	0_2_	2_3_	0W_up_2W_down_3W	2.73E-05	0.000676503	Sema3d	sema domain, immunoglobulin domain (Ig), short basic domain, secreted, (semaphorin) 3D [Source:MGI Symbol;Acc:MGI:1860118]
570	ENSMUSG00000053094	down_up_	1_3_	3_4_	1_2_3_	dS_-_-_-_	0_2_	2_3_	0W_down_2W_up_3W	2.78E-05	0.000687684	Tmem248	transmembrane protein 248 [Source:MGI Symbol;Acc:MGI:1918917]
571	ENSMUSG00000075602	up_	1_	4_	1_2_3_	dS_+_+_+_	0_	3_	0W_up_3W	2.79E-05	0.000688949	Ly6a	lymphocyte antigen 6 complex, locus A [Source:MGI Symbol;Acc:MGI:107527]
572	ENSMUSG00000046985	down_	1_	4_	1_2_3_	dS_-_-_-_	0_	3_	0W_down_3W	2.80E-05	0.00069021	Tapt1	transmembrane anterior posterior transformation 1 [Source:MGI Symbol;Acc:MGI:2683537]
573	ENSMUSG00000038387	up_down_	1_3_	3_4_	1_2_3_	dS_+_+_+_	0_2_	2_3_	0W_up_2W_down_3W	2.83E-05	0.000696387	Rras	related RAS viral (r-ras) oncogene [Source:MGI Symbol;Acc:MGI:98179]
574	ENSMUSG00000035258	up_	1_	4_	2_3_	dS_+_+_	0_	3_	0W_up_3W	2.84E-05	0.000697631	Abi3bp	ABI family member 3 binding protein [Source:MGI Symbol;Acc:MGI:2444583]
575	ENSMUSG00000017188	up_down_	1_3_	3_4_	1_2_	dS_+_+_	0_2_	2_3_	0W_up_2W_down_3W	2.89E-05	0.000708678	Coa3	cytochrome C oxidase assembly factor 3 [Source:MGI Symbol;Acc:MGI:1098757]
576	ENSMUSG00000036256	up_down_	1_2_	2_4_	1_3_	dS_+_+_	0_1_	1_3_	0W_up_1W_down_3W	2.92E-05	0.000714792	Igfbp7	insulin-like growth factor binding protein 7 [Source:MGI Symbol;Acc:MGI:1352480]
577	ENSMUSG00000053560	down_	1_	4_	2_3_	dS_-_-_	0_	3_	0W_down_3W	2.93E-05	0.000715997	Ier2	immediate early response 2 [Source:MGI Symbol;Acc:MGI:104815]
578	ENSMUSG00000021606	up_down_	1_2_	2_4_	1_2_3_	dS_+_+_+_	0_1_	1_3_	0W_up_1W_down_3W	2.96E-05	0.000722076	Ndufs6	NADH:ubiquinone oxidoreductase core subunit S6 [Source:MGI Symbol;Acc:MGI:107932]
579	ENSMUSG00000037902	up_	1_	4_	2_3_	dS_+_+_	0_	3_	0W_up_3W	3.01E-05	0.000733005	Sirpa	signal-regulatory protein alpha [Source:MGI Symbol;Acc:MGI:108563]
580	ENSMUSG00000001156	down_	1_	4_	1_2_3_	dS_-_-_-_	0_	3_	0W_down_3W	3.03E-05	0.000734072	Mxd1	MAX dimerization protein 1 [Source:MGI Symbol;Acc:MGI:96908]
581	ENSMUSG00000054203	up_	1_	4_	1_2_3_	dS_+_+_+_	0_	3_	0W_up_3W	3.03E-05	0.000734072	Ifi205	interferon activated gene 205 [Source:MGI Symbol;Acc:MGI:101847]
582	ENSMUSG00000056851	up_down_	1_2_	2_4_	1_2_3_	dS_+_+_+_	0_1_	1_3_	0W_up_1W_down_3W	3.02E-05	0.000734072	Pcbp2	poly(rC) binding protein 2 [Source:MGI Symbol;Acc:MGI:108202]
583	ENSMUSG00000035007	down_up_down_	1_2_3_	2_3_4_	1_2_3_	dS_-_-_-_	0_1_2_	1_2_3_	0W_down_1W_up_2W_down_3W	3.04E-05	0.000735232	Rundc1	RUN domain containing 1 [Source:MGI Symbol;Acc:MGI:2144506]
584	ENSMUSG00000022721	down_up_	1_2_	2_4_	1_2_3_	dS_-_-_-_	0_1_	1_3_	0W_down_1W_up_3W	3.07E-05	0.000741216	Trmt2a	TRM2 tRNA methyltransferase 2A [Source:MGI Symbol;Acc:MGI:96270]
585	ENSMUSG00000044080	up_down_	1_3_	3_4_	1_2_	dS_+_+_	0_2_	2_3_	0W_up_2W_down_3W	3.16E-05	0.000761641	S100a1	S100 calcium binding protein A1 [Source:MGI Symbol;Acc:MGI:1338917]
586	ENSMUSG00000046280	down_up_	1_2_	2_4_	1_3_	dS_-_-_	0_1_	1_3_	0W_down_1W_up_3W	3.17E-05	0.000762747	She	src homology 2 domain-containing transforming protein E [Source:MGI Symbol;Acc:MGI:1099462]
587	ENSMUSG00000023000	up_down_	1_2_	2_4_	1_2_3_	dS_+_+_+_	0_1_	1_3_	0W_up_1W_down_3W	3.20E-05	0.000768654	Dhh	desert hedgehog [Source:MGI Symbol;Acc:MGI:94891]
588	ENSMUSG00000022464	up_down_	1_3_	3_4_	2_3_	dS_+_+_	0_2_	2_3_	0W_up_2W_down_3W	3.22E-05	0.000772143	Slc38a4	solute carrier family 38, member 4 [Source:MGI Symbol;Acc:MGI:1916604]
589	ENSMUSG00000029649	up_down_	1_2_	2_4_	1_2_3_	dS_+_+_+_	0_1_	1_3_	0W_up_1W_down_3W	3.31E-05	0.000792377	Pomp	proteasome maturation protein [Source:MGI Symbol;Acc:MGI:1913787]
590	ENSMUSG00000021377	up_down_	1_2_	2_4_	1_2_3_	dS_+_+_+_	0_1_	1_3_	0W_up_1W_down_3W	3.33E-05	0.000795814	Dek	DEK proto-oncogene (DNA binding) [Source:MGI Symbol;Acc:MGI:1926209]
591	ENSMUSG00000050732	up_down_	1_3_	3_4_	1_2_3_	dS_+_+_+_	0_2_	2_3_	0W_up_2W_down_3W	3.39E-05	0.000808782	Vamp8	vesicle-associated membrane protein 8 [Source:MGI Symbol;Acc:MGI:1336882]
592	ENSMUSG00000027215	up_	1_	4_	1_2_3_	dS_+_+_+_	0_	3_	0W_up_3W	3.42E-05	0.000813187	Cd82	CD82 antigen [Source:MGI Symbol;Acc:MGI:104651]
593	ENSMUSG00000118667	up_down_	1_3_	3_4_	2_3_	dS_+_+_	0_2_	2_3_	0W_up_2W_down_3W	3.42E-05	0.000813187	Ahnak2	AHNAK nucleoprotein 2 [Source:NCBI gene (formerly Entrezgene);Acc:100041194]
594	ENSMUSG00000047557	up_down_	1_3_	3_4_	1_2_	dS_+_+_	0_2_	2_3_	0W_up_2W_down_3W	3.46E-05	0.000821313	Lxn	latexin [Source:MGI Symbol;Acc:MGI:107633]
595	ENSMUSG00000073616	up_down_	1_2_	2_4_	1_2_3_	dS_+_+_+_	0_1_	1_3_	0W_up_1W_down_3W	3.47E-05	0.000822303	Cops9	COP9 signalosome subunit 9 [Source:MGI Symbol;Acc:MGI:1914165]
596	ENSMUSG00000018326	up_down_	1_2_	2_4_	1_2_	dS_+_+_	0_1_	1_3_	0W_up_1W_down_3W	3.50E-05	0.000826633	Ywhab	tyrosine 3-monooxygenase/tryptophan 5-monooxygenase activation protein, beta polypeptide [Source:MGI Symbol;Acc:MGI:1891917]
597	ENSMUSG00000109429	down_up_	1_2_	2_4_	1_3_	dS_-_-_	0_1_	1_3_	0W_down_1W_up_3W	3.50E-05	0.000826633	Gm45223	predicted gene 45223 [Source:MGI Symbol;Acc:MGI:5753799]
598	ENSMUSG00000021373	up_	1_	4_	1_2_3_	dS_+_+_+_	0_	3_	0W_up_3W	3.53E-05	0.00082955	Cap2	CAP, adenylate cyclase-associated protein, 2 (yeast) [Source:MGI Symbol;Acc:MGI:1914502]
599	ENSMUSG00000022956	up_down_	1_2_	2_4_	1_2_3_	dS_+_+_+_	0_1_	1_3_	0W_up_1W_down_3W	3.52E-05	0.00082955	Atp5o	ATP synthase, H+ transporting, mitochondrial F1 complex, O subunit [Source:MGI Symbol;Acc:MGI:106341]
600	ENSMUSG00000034880	up_down_	1_2_	2_4_	1_2_3_	dS_+_+_+_	0_1_	1_3_	0W_up_1W_down_3W	3.53E-05	0.00082955	Mrpl34	mitochondrial ribosomal protein L34 [Source:MGI Symbol;Acc:MGI:2137227]
601	ENSMUSG00000041881	up_down_	1_2_	2_4_	1_2_3_	dS_+_+_+_	0_1_	1_3_	0W_up_1W_down_3W	3.57E-05	0.000837554	Ndufa7	NADH:ubiquinone oxidoreductase subunit A7 [Source:MGI Symbol;Acc:MGI:1913666]
602	ENSMUSG00000006589	up_	1_	4_	1_2_3_	dS_+_+_+_	0_	3_	0W_up_3W	3.61E-05	0.000845532	Aprt	adenine phosphoribosyl transferase [Source:MGI Symbol;Acc:MGI:88061]
603	ENSMUSG00000059970	down_up_	1_3_	3_4_	1_2_3_	dS_-_-_-_	0_2_	2_3_	0W_down_2W_up_3W	3.65E-05	0.000853483	Hspa2	heat shock protein 2 [Source:MGI Symbol;Acc:MGI:96243]
604	ENSMUSG00000024811	down_	1_	4_	1_2_3_	dS_-_-_-_	0_	3_	0W_down_3W	3.67E-05	0.000856738	Tnks2	tankyrase, TRF1-interacting ankyrin-related ADP-ribose polymerase 2 [Source:MGI Symbol;Acc:MGI:1921743]
605	ENSMUSG00000020866	up_	1_	4_	1_2_3_	dS_+_+_+_	0_	3_	0W_up_3W	3.69E-05	0.000858564	Cacna1g	calcium channel, voltage-dependent, T type, alpha 1G subunit [Source:MGI Symbol;Acc:MGI:1201678]
606	ENSMUSG00000059734	up_down_	1_2_	2_4_	1_2_3_	dS_+_+_+_	0_1_	1_3_	0W_up_1W_down_3W	3.69E-05	0.000858564	Ndufs8	NADH:ubiquinone oxidoreductase core subunit S8 [Source:MGI Symbol;Acc:MGI:2385079]
607	ENSMUSG00000037731	down_up_	1_3_	3_4_	1_2_	dS_-_-_	0_2_	2_3_	0W_down_2W_up_3W	3.71E-05	0.000861796	Themis2	thymocyte selection associated family member 2 [Source:MGI Symbol;Acc:MGI:2446213]
608	ENSMUSG00000059263	down_up_	1_3_	3_4_	1_2_3_	dS_-_-_-_	0_2_	2_3_	0W_down_2W_up_3W	3.73E-05	0.000865016	Usp47	ubiquitin specific peptidase 47 [Source:MGI Symbol;Acc:MGI:1922246]
609	ENSMUSG00000022332	up_	1_	4_	2_3_	dS_+_+_	0_	3_	0W_up_3W	3.76E-05	0.000870542	Khdrbs3	KH domain containing, RNA binding, signal transduction associated 3 [Source:MGI Symbol;Acc:MGI:1313312]
610	ENSMUSG00000052040	up_down_	1_2_	2_4_	1_2_3_	dS_+_+_+_	0_1_	1_3_	0W_up_1W_down_3W	3.81E-05	0.000880672	Klf13	Kruppel-like factor 13 [Source:MGI Symbol;Acc:MGI:1354948]
611	ENSMUSG00000070643	up_	1_	4_	2_3_	dS_+_+_	0_	3_	0W_up_3W	3.84E-05	0.000886154	Sox13	SRY (sex determining region Y)-box 13 [Source:MGI Symbol;Acc:MGI:98361]
612	ENSMUSG00000006676	down_up_	1_2_	2_4_	1_2_	dS_-_-_	0_1_	1_3_	0W_down_1W_up_3W	3.86E-05	0.000886417	Usp19	ubiquitin specific peptidase 19 [Source:MGI Symbol;Acc:MGI:1918722]
613	ENSMUSG00000024048	up_down_	1_2_	2_4_	1_2_	dS_+_+_	0_1_	1_3_	0W_up_1W_down_3W	3.86E-05	0.000886417	Myl12a	myosin, light chain 12A, regulatory, non-sarcomeric [Source:MGI Symbol;Acc:MGI:1914518]
614	ENSMUSG00000028412	down_up_	1_2_	2_4_	1_2_3_	dS_-_-_-_	0_1_	1_3_	0W_down_1W_up_3W	3.85E-05	0.000886417	Slc44a1	solute carrier family 44, member 1 [Source:MGI Symbol;Acc:MGI:2140592]
615	ENSMUSG00000036450	down_up_	1_2_	2_4_	1_2_3_	dS_-_-_-_	0_1_	1_3_	0W_down_1W_up_3W	3.87E-05	0.000887268	Hif1an	hypoxia-inducible factor 1, alpha subunit inhibitor [Source:MGI Symbol;Acc:MGI:2442345]
616	ENSMUSG00000068697	up_down_	1_2_	2_4_	1_3_	dS_+_+_	0_1_	1_3_	0W_up_1W_down_3W	3.89E-05	0.000890406	Myoz1	myozenin 1 [Source:MGI Symbol;Acc:MGI:1929471]
617	ENSMUSG00000063229	up_down_	1_2_	2_4_	1_3_	dS_+_+_	0_1_	1_3_	0W_up_1W_down_3W	3.94E-05	0.000900389	Ldha	lactate dehydrogenase A [Source:MGI Symbol;Acc:MGI:96759]
618	ENSMUSG00000035692	up_down_	1_2_	2_4_	1_2_3_	dS_+_+_+_	0_1_	1_3_	0W_up_1W_down_3W	3.95E-05	0.000901214	Isg15	ISG15 ubiquitin-like modifier [Source:MGI Symbol;Acc:MGI:1855694]
619	ENSMUSG00000003660	down_up_	1_3_	3_4_	1_2_3_	dS_-_-_-_	0_2_	2_3_	0W_down_2W_up_3W	3.98E-05	0.000906591	Snrnp200	small nuclear ribonucleoprotein 200 (U5) [Source:MGI Symbol;Acc:MGI:2444401]
620	ENSMUSG00000024012	up_	1_	4_	1_2_3_	dS_+_+_+_	0_	3_	0W_up_3W	4.00E-05	0.000909677	Mtch1	mitochondrial carrier 1 [Source:MGI Symbol;Acc:MGI:1929261]
621	ENSMUSG00000049739	down_up_	1_3_	3_4_	1_2_	dS_-_-_	0_2_	2_3_	0W_down_2W_up_3W	4.06E-05	0.000921836	Zfp646	zinc finger protein 646 [Source:MGI Symbol;Acc:MGI:3665412]
622	ENSMUSG00000040209	up_	1_	4_	2_3_	dS_+_+_	0_	3_	0W_up_3W	4.08E-05	0.000924887	Zfp704	zinc finger protein 704 [Source:MGI Symbol;Acc:MGI:2180715]
623	ENSMUSG00000060012	down_	1_	4_	1_2_3_	dS_-_-_-_	0_	3_	0W_down_3W	4.10E-05	0.000927929	Kif13b	kinesin family member 13B [Source:MGI Symbol;Acc:MGI:1098265]
624	ENSMUSG00000001036	down_up_	1_2_	2_4_	1_2_3_	dS_-_-_-_	0_1_	1_3_	0W_down_1W_up_3W	4.15E-05	0.00093624	Epn2	epsin 2 [Source:MGI Symbol;Acc:MGI:1333766]
625	ENSMUSG00000032383	up_down_	1_2_	2_4_	1_2_3_	dS_+_+_+_	0_1_	1_3_	0W_up_1W_down_3W	4.15E-05	0.00093624	Ppib	peptidylprolyl isomerase B [Source:MGI Symbol;Acc:MGI:97750]
626	ENSMUSG00000043079	up_	1_	4_	1_3_	dS_+_+_	0_	3_	0W_up_3W	4.17E-05	0.000939249	Synpo	synaptopodin [Source:MGI Symbol;Acc:MGI:1099446]
627	ENSMUSG00000034075	down_up_	1_3_	3_4_	1_2_	dS_-_-_	0_2_	2_3_	0W_down_2W_up_3W	4.20E-05	0.000944498	Zdhhc5	zinc finger, DHHC domain containing 5 [Source:MGI Symbol;Acc:MGI:1923573]
628	ENSMUSG00000027566	up_down_	1_2_	2_4_	1_2_3_	dS_+_+_+_	0_1_	1_3_	0W_up_1W_down_3W	4.23E-05	0.000949729	Psma7	proteasome subunit alpha 7 [Source:MGI Symbol;Acc:MGI:1347070]
629	ENSMUSG00000031375	up_down_up_	1_2_3_	2_3_4_	1_2_3_	dS_+_+_+_	0_1_2_	1_2_3_	0W_up_1W_down_2W_up_3W	4.25E-05	0.000952703	Bgn	biglycan [Source:MGI Symbol;Acc:MGI:88158]
630	ENSMUSG00000039396	up_down_	1_3_	3_4_	2_3_	dS_+_+_	0_2_	2_3_	0W_up_2W_down_3W	4.26E-05	0.000953429	Neil3	nei like 3 (E. coli) [Source:MGI Symbol;Acc:MGI:2384588]
631	ENSMUSG00000041720	down_up_	1_2_	2_4_	1_2_	dS_-_-_	0_1_	1_3_	0W_down_1W_up_3W	4.39E-05	0.000980967	Pi4ka	phosphatidylinositol 4-kinase alpha [Source:MGI Symbol;Acc:MGI:2448506]
632	ENSMUSG00000039105	up_down_	1_2_	2_4_	1_2_3_	dS_+_+_+_	0_1_	1_3_	0W_up_1W_down_3W	4.44E-05	0.00099057	Atp6v1g1	ATPase, H+ transporting, lysosomal V1 subunit G1 [Source:MGI Symbol;Acc:MGI:1913540]
633	ENSMUSG00000031714	down_up_	1_2_	2_4_	1_2_3_	dS_-_-_-_	0_1_	1_3_	0W_down_1W_up_3W	4.58E-05	0.00102019	Gab1	growth factor receptor bound protein 2-associated protein 1 [Source:MGI Symbol;Acc:MGI:108088]
634	ENSMUSG00000050144	down_	1_	4_	1_2_3_	dS_-_-_-_	0_	3_	0W_down_3W	4.65E-05	0.00103415	Slc25a44	solute carrier family 25, member 44 [Source:MGI Symbol;Acc:MGI:2444391]
635	ENSMUSG00000024387	up_down_	1_2_	2_4_	1_3_	dS_+_+_	0_1_	1_3_	0W_up_1W_down_3W	4.66E-05	0.00103474	Csnk2b	casein kinase 2, beta polypeptide [Source:MGI Symbol;Acc:MGI:88548]
636	ENSMUSG00000030816	down_up_	1_2_	2_4_	1_2_3_	dS_-_-_-_	0_1_	1_3_	0W_down_1W_up_3W	4.67E-05	0.00103533	Rnf40	ring finger protein 40 [Source:MGI Symbol;Acc:MGI:2142048]
637	ENSMUSG00000005233	up_down_	1_3_	3_4_	2_	dS_+_	0_2_	2_3_	0W_up_2W_down_3W	4.69E-05	0.00103813	Spc25	SPC25, NDC80 kinetochore complex component, homolog (S. cerevisiae) [Source:MGI Symbol;Acc:MGI:1913692]
638	ENSMUSG00000018666	up_down_	1_3_	3_4_	1_2_3_	dS_+_+_+_	0_2_	2_3_	0W_up_2W_down_3W	4.71E-05	0.00104093	Cbx1	chromobox 1 [Source:MGI Symbol;Acc:MGI:105369]
639	ENSMUSG00000030180	down_up_	1_2_	2_4_	1_2_3_	dS_-_-_-_	0_1_	1_3_	0W_down_1W_up_3W	4.74E-05	0.00104591	Kdm5a	lysine (K)-specific demethylase 5A [Source:MGI Symbol;Acc:MGI:2136980]
640	ENSMUSG00000031347	up_down_	1_2_	2_4_	1_2_3_	dS_+_+_+_	0_1_	1_3_	0W_up_1W_down_3W	4.76E-05	0.00104869	Cetn2	centrin 2 [Source:MGI Symbol;Acc:MGI:1347085]
641	ENSMUSG00000043019	down_up_	1_2_	2_4_	1_2_3_	dS_-_-_-_	0_1_	1_3_	0W_down_1W_up_3W	4.77E-05	0.00104925	Edem3	ER degradation enhancer, mannosidase alpha-like 3 [Source:MGI Symbol;Acc:MGI:1914217]
642	ENSMUSG00000022403	up_down_	1_2_	2_4_	1_2_3_	dS_+_+_+_	0_1_	1_3_	0W_up_1W_down_3W	4.81E-05	0.00105367	St13	suppression of tumorigenicity 13 [Source:MGI Symbol;Acc:MGI:1917606]
643	ENSMUSG00000024622	down_up_	1_3_	3_4_	1_2_3_	dS_-_-_-_	0_2_	2_3_	0W_down_2W_up_3W	4.82E-05	0.00105367	Hmgxb3	HMG box domain containing 3 [Source:MGI Symbol;Acc:MGI:2441817]
644	ENSMUSG00000032475	up_down_	1_3_	3_4_	1_2_3_	dS_+_+_+_	0_2_	2_3_	0W_up_2W_down_3W	4.82E-05	0.00105367	Nck1	non-catalytic region of tyrosine kinase adaptor protein 1 [Source:MGI Symbol;Acc:MGI:109601]
645	ENSMUSG00000035165	up_down_	1_3_	3_4_	1_2_3_	dS_+_+_+_	0_2_	2_3_	0W_up_2W_down_3W	4.80E-05	0.00105367	Kcne3	potassium voltage-gated channel, Isk-related subfamily, gene 3 [Source:MGI Symbol;Acc:MGI:1891124]
646	ENSMUSG00000031848	up_down_	1_2_	2_4_	1_3_	dS_+_+_	0_1_	1_3_	0W_up_1W_down_3W	4.86E-05	0.00106077	Lsm4	LSM4 homolog, U6 small nuclear RNA and mRNA degradation associated [Source:MGI Symbol;Acc:MGI:1354692]
647	ENSMUSG00000020571	up_down_	1_3_	3_4_	1_2_	dS_+_+_	0_2_	2_3_	0W_up_2W_down_3W	4.89E-05	0.00106567	Pdia6	protein disulfide isomerase associated 6 [Source:MGI Symbol;Acc:MGI:1919103]
648	ENSMUSG00000023046	up_	1_	4_	1_3_	dS_+_+_	0_	3_	0W_up_3W	5.00E-05	0.00108796	Igfbp6	insulin-like growth factor binding protein 6 [Source:MGI Symbol;Acc:MGI:96441]
649	ENSMUSG00000066456	up_down_	1_3_	3_4_	1_2_3_	dS_+_+_+_	0_2_	2_3_	0W_up_2W_down_3W	5.01E-05	0.00108846	Hmgn3	high mobility group nucleosomal binding domain 3 [Source:MGI Symbol;Acc:MGI:2138069]
650	ENSMUSG00000024070	down_up_	1_2_	2_4_	1_2_3_	dS_-_-_-_	0_1_	1_3_	0W_down_1W_up_3W	5.08E-05	0.00110028	Prkd3	protein kinase D3 [Source:MGI Symbol;Acc:MGI:1922542]
651	ENSMUSG00000048833	down_up_	1_2_	2_4_	1_2_3_	dS_-_-_-_	0_1_	1_3_	0W_down_1W_up_3W	5.08E-05	0.00110028	Slc39a9	solute carrier family 39 (zinc transporter), member 9 [Source:MGI Symbol;Acc:MGI:1914820]
652	ENSMUSG00000025860	up_	1_	4_	1_2_3_	dS_+_+_+_	0_	3_	0W_up_3W	5.11E-05	0.00110508	Xiap	X-linked inhibitor of apoptosis [Source:MGI Symbol;Acc:MGI:107572]
653	ENSMUSG00000039601	up_	1_	4_	3_	dS_+_	0_	3_	0W_up_3W	5.12E-05	0.00110554	Rcan2	regulator of calcineurin 2 [Source:MGI Symbol;Acc:MGI:1858219]
654	ENSMUSG00000053411	down_up_	1_2_	2_4_	1_2_	dS_-_-_	0_1_	1_3_	0W_down_1W_up_3W	5.20E-05	0.0011211	Cbx7	chromobox 7 [Source:MGI Symbol;Acc:MGI:1196439]
655	ENSMUSG00000058396	up_down_	1_2_	2_4_	1_2_3_	dS_+_+_+_	0_1_	1_3_	0W_up_1W_down_3W	5.34E-05	0.00114953	Gpr182	G protein-coupled receptor 182 [Source:MGI Symbol;Acc:MGI:109545]
656	ENSMUSG00000029135	down_	1_	4_	1_2_3_	dS_-_-_-_	0_	3_	0W_down_3W	5.36E-05	0.00115207	Fosl2	fos-like antigen 2 [Source:MGI Symbol;Acc:MGI:102858]
657	ENSMUSG00000031825	up_	1_	4_	3_	dS_+_	0_	3_	0W_up_3W	5.37E-05	0.00115247	Crispld2	cysteine-rich secretory protein LCCL domain containing 2 [Source:MGI Symbol;Acc:MGI:1926142]
658	ENSMUSG00000045128	up_	1_	4_	1_2_3_	dS_+_+_+_	0_	3_	0W_up_3W	5.44E-05	0.00116394	Rpl18a	ribosomal protein L18A [Source:MGI Symbol;Acc:MGI:1924058]
659	ENSMUSG00000057738	down_	1_	4_	1_2_3_	dS_-_-_-_	0_	3_	0W_down_3W	5.44E-05	0.00116394	Sptan1	spectrin alpha, non-erythrocytic 1 [Source:MGI Symbol;Acc:MGI:98386]
660	ENSMUSG00000071856	down_up_	1_2_	2_4_	1_2_3_	dS_-_-_-_	0_1_	1_3_	0W_down_1W_up_3W	5.51E-05	0.00117714	Mcc	mutated in colorectal cancers [Source:MGI Symbol;Acc:MGI:96930]
661	ENSMUSG00000073418	up_	1_	4_	2_3_	dS_+_+_	0_	3_	0W_up_3W	5.60E-05	0.00119455	C4b	complement component 4B (Chido blood group) [Source:MGI Symbol;Acc:MGI:88228]
662	ENSMUSG00000004070	up_	1_	4_	1_2_3_	dS_+_+_+_	0_	3_	0W_up_3W	5.62E-05	0.00119701	Hmox2	heme oxygenase 2 [Source:MGI Symbol;Acc:MGI:109373]
663	ENSMUSG00000042043	up_down_	1_2_	2_4_	1_2_3_	dS_+_+_+_	0_1_	1_3_	0W_up_1W_down_3W	5.66E-05	0.00120371	Tbca	tubulin cofactor A [Source:MGI Symbol;Acc:MGI:107549]
664	ENSMUSG00000017466	up_	1_	4_	2_3_	dS_+_+_	0_	3_	0W_up_3W	5.72E-05	0.00121464	Timp2	tissue inhibitor of metalloproteinase 2 [Source:MGI Symbol;Acc:MGI:98753]
665	ENSMUSG00000044864	down_up_	1_2_	2_4_	1_2_3_	dS_-_-_-_	0_1_	1_3_	0W_down_1W_up_3W	5.73E-05	0.00121493	Ankrd50	ankyrin repeat domain 50 [Source:MGI Symbol;Acc:MGI:2139777]
666	ENSMUSG00000018830	up_	1_	4_	1_3_	dS_+_+_	0_	3_	0W_up_3W	5.74E-05	0.00121522	Myh11	myosin, heavy polypeptide 11, smooth muscle [Source:MGI Symbol;Acc:MGI:102643]
667	ENSMUSG00000028970	down_	1_	4_	1_2_3_	dS_-_-_-_	0_	3_	0W_down_3W	5.98E-05	0.00126414	Abcb1b	ATP-binding cassette, sub-family B (MDR/TAP), member 1B [Source:MGI Symbol;Acc:MGI:97568]
668	ENSMUSG00000018217	up_down_	1_2_	2_4_	1_	dS_+_	0_1_	1_3_	0W_up_1W_down_3W	6.01E-05	0.00126858	Pmp22	peripheral myelin protein 22 [Source:MGI Symbol;Acc:MGI:97631]
669	ENSMUSG00000000276	down_up_	1_3_	3_4_	1_2_3_	dS_-_-_-_	0_2_	2_3_	0W_down_2W_up_3W	6.08E-05	0.00127761	Dgke	diacylglycerol kinase, epsilon [Source:MGI Symbol;Acc:MGI:1889276]
670	ENSMUSG00000028081	up_down_	1_2_	2_4_	1_2_3_	dS_+_+_+_	0_1_	1_3_	0W_up_1W_down_3W	6.08E-05	0.00127761	Rps3a1	ribosomal protein S3A1 [Source:MGI Symbol;Acc:MGI:1202063]
671	ENSMUSG00000056328	up_down_	1_2_	2_4_	1_	dS_+_	0_1_	1_3_	0W_up_1W_down_3W	6.08E-05	0.00127761	Myh1	myosin, heavy polypeptide 1, skeletal muscle, adult [Source:MGI Symbol;Acc:MGI:1339711]
672	ENSMUSG00000042688	down_up_	1_2_	2_4_	1_2_3_	dS_-_-_-_	0_1_	1_3_	0W_down_1W_up_3W	6.11E-05	0.00128201	Mapk6	mitogen-activated protein kinase 6 [Source:MGI Symbol;Acc:MGI:1354946]
673	ENSMUSG00000029465	up_down_	1_2_	2_4_	1_2_3_	dS_+_+_+_	0_1_	1_3_	0W_up_1W_down_3W	6.14E-05	0.00128639	Arpc3	actin related protein 2/3 complex, subunit 3 [Source:MGI Symbol;Acc:MGI:1928375]
674	ENSMUSG00000097185	up_down_	1_3_	3_4_	1_2_	dS_+_+_	0_2_	2_3_	0W_up_2W_down_3W	6.24E-05	0.0013054	Gm26596	predicted gene, 26596 [Source:MGI Symbol;Acc:MGI:5477090]
675	ENSMUSG00000042734	up_down_	1_3_	3_4_	2_3_	dS_+_+_	0_2_	2_3_	0W_up_2W_down_3W	6.25E-05	0.00130556	Ttc9	tetratricopeptide repeat domain 9 [Source:MGI Symbol;Acc:MGI:1916730]
676	ENSMUSG00000056629	up_down_	1_3_	3_4_	1_2_3_	dS_+_+_+_	0_2_	2_3_	0W_up_2W_down_3W	6.28E-05	0.00130988	Fkbp2	FK506 binding protein 2 [Source:MGI Symbol;Acc:MGI:95542]
677	ENSMUSG00000071714	up_	1_	4_	1_3_	dS_+_+_	0_	3_	0W_up_3W	6.30E-05	0.00131211	Csf2rb2	colony stimulating factor 2 receptor, beta 2, low-affinity (granulocyte-macrophage) [Source:MGI Symbol;Acc:MGI:1339760]
678	ENSMUSG00000036111	up_down_	1_2_	2_4_	1_2_3_	dS_+_+_+_	0_1_	1_3_	0W_up_1W_down_3W	6.36E-05	0.00132266	Lmo1	LIM domain only 1 [Source:MGI Symbol;Acc:MGI:102812]
679	ENSMUSG00000033938	up_down_	1_2_	2_4_	1_2_3_	dS_+_+_+_	0_1_	1_3_	0W_up_1W_down_3W	6.37E-05	0.00132278	Ndufb7	NADH:ubiquinone oxidoreductase subunit B7 [Source:MGI Symbol;Acc:MGI:1914166]
680	ENSMUSG00000014547	down_up_	1_3_	3_4_	1_2_3_	dS_-_-_-_	0_2_	2_3_	0W_down_2W_up_3W	6.41E-05	0.00132913	Wdfy2	WD repeat and FYVE domain containing 2 [Source:MGI Symbol;Acc:MGI:2442811]
681	ENSMUSG00000015937	up_down_	1_2_	2_4_	1_2_3_	dS_+_+_+_	0_1_	1_3_	0W_up_1W_down_3W	6.45E-05	0.00133155	Macroh2a1	macroH2A.1 histone [Source:MGI Symbol;Acc:MGI:1349392]
682	ENSMUSG00000022817	down_up_down_	1_2_3_	2_3_4_	1_2_3_	dS_-_-_-_	0_1_2_	1_2_3_	0W_down_1W_up_2W_down_3W	6.45E-05	0.00133155	Itgb5	integrin beta 5 [Source:MGI Symbol;Acc:MGI:96614]
683	ENSMUSG00000084844	up_down_	1_3_	3_4_	1_2_3_	dS_+_+_+_	0_2_	2_3_	0W_up_2W_down_3W	6.45E-05	0.00133155	Hoxb3os	homeobox B3 and homeobox B2, opposite strand [Source:MGI Symbol;Acc:MGI:103211]
684	ENSMUSG00000038418	down_up_	1_3_	3_4_	2_3_	dS_-_-_	0_2_	2_3_	0W_down_2W_up_3W	6.48E-05	0.00133579	Egr1	early growth response 1 [Source:MGI Symbol;Acc:MGI:95295]
685	ENSMUSG00000020849	up_down_	1_2_	2_4_	1_2_3_	dS_+_+_+_	0_1_	1_3_	0W_up_1W_down_3W	6.58E-05	0.00135442	Ywhae	tyrosine 3-monooxygenase/tryptophan 5-monooxygenase activation protein, epsilon polypeptide [Source:MGI Symbol;Acc:MGI:894689]
686	ENSMUSG00000079243	up_	1_	4_	1_3_	dS_+_+_	0_	3_	0W_up_3W	6.70E-05	0.00137711	Xirp1	xin actin-binding repeat containing 1 [Source:MGI Symbol;Acc:MGI:1333878]
687	ENSMUSG00000022807	down_	1_	4_	1_2_3_	dS_-_-_-_	0_	3_	0W_down_3W	6.71E-05	0.00137716	Osbpl11	oxysterol binding protein-like 11 [Source:MGI Symbol;Acc:MGI:2146553]
688	ENSMUSG00000020790	down_up_	1_2_	2_4_	1_2_3_	dS_-_-_-_	0_1_	1_3_	0W_down_1W_up_3W	6.74E-05	0.0013793	Ankfy1	ankyrin repeat and FYVE domain containing 1 [Source:MGI Symbol;Acc:MGI:1337008]
689	ENSMUSG00000025270	up_	1_	4_	2_3_	dS_+_+_	0_	3_	0W_up_3W	6.74E-05	0.0013793	Alas2	aminolevulinic acid synthase 2, erythroid [Source:MGI Symbol;Acc:MGI:87990]
690	ENSMUSG00000005621	down_up_	1_3_	3_4_	1_2_3_	dS_-_-_-_	0_2_	2_3_	0W_down_2W_up_3W	6.88E-05	0.00140591	Zfp592	zinc finger protein 592 [Source:MGI Symbol;Acc:MGI:2443541]
691	ENSMUSG00000020467	up_	1_	4_	2_3_	dS_+_+_	0_	3_	0W_up_3W	6.89E-05	0.00140592	Efemp1	epidermal growth factor-containing fibulin-like extracellular matrix protein 1 [Source:MGI Symbol;Acc:MGI:1339998]
692	ENSMUSG00000007613	down_up_	1_2_	2_4_	1_2_3_	dS_-_-_-_	0_1_	1_3_	0W_down_1W_up_3W	6.91E-05	0.00140796	Tgfbr1	transforming growth factor, beta receptor I [Source:MGI Symbol;Acc:MGI:98728]
693	ENSMUSG00000020225	up_down_	1_2_	2_4_	1_2_3_	dS_+_+_+_	0_1_	1_3_	0W_up_1W_down_3W	6.92E-05	0.00140796	Tmbim4	transmembrane BAX inhibitor motif containing 4 [Source:MGI Symbol;Acc:MGI:1915462]
694	ENSMUSG00000015776	down_up_	1_2_	2_4_	1_2_3_	dS_-_-_-_	0_1_	1_3_	0W_down_1W_up_3W	6.96E-05	0.00141406	Med22	mediator complex subunit 22 [Source:MGI Symbol;Acc:MGI:98446]
695	ENSMUSG00000032562	up_down_up_	1_2_3_	2_3_4_	1_2_3_	dS_+_+_+_	0_1_2_	1_2_3_	0W_up_1W_down_2W_up_3W	7.00E-05	0.0014181	Gnai2	guanine nucleotide binding protein (G protein), alpha inhibiting 2 [Source:MGI Symbol;Acc:MGI:95772]
696	ENSMUSG00000071654	up_down_	1_2_	2_4_	1_2_3_	dS_+_+_+_	0_1_	1_3_	0W_up_1W_down_3W	7.00E-05	0.0014181	Uqcc3	ubiquinol-cytochrome c reductase complex assembly factor 3 [Source:MGI Symbol;Acc:MGI:2147553]
697	ENSMUSG00000028692	up_down_	1_2_	2_4_	1_2_3_	dS_+_+_+_	0_1_	1_3_	0W_up_1W_down_3W	7.02E-05	0.00142012	Akr1a1	aldo-keto reductase family 1, member A1 (aldehyde reductase) [Source:MGI Symbol;Acc:MGI:1929955]
698	ENSMUSG00000036553	down_up_	1_2_	2_4_	1_3_	dS_-_-_	0_1_	1_3_	0W_down_1W_up_3W	7.10E-05	0.00143424	Sh3tc1	SH3 domain and tetratricopeptide repeats 1 [Source:MGI Symbol;Acc:MGI:2678949]
699	ENSMUSG00000004945	up_down_	1_2_	2_4_	1_2_3_	dS_+_+_+_	0_1_	1_3_	0W_up_1W_down_3W	7.18E-05	0.00144419	Tmem242	transmembrane protein 242 [Source:MGI Symbol;Acc:MGI:1917794]
700	ENSMUSG00000018820	down_up_	1_2_	2_4_	1_2_3_	dS_-_-_-_	0_1_	1_3_	0W_down_1W_up_3W	7.16E-05	0.00144419	Zfyve27	zinc finger, FYVE domain containing 27 [Source:MGI Symbol;Acc:MGI:1919602]
701	ENSMUSG00000034664	up_	1_	4_	2_3_	dS_+_+_	0_	3_	0W_up_3W	7.18E-05	0.00144419	Itga2b	integrin alpha 2b [Source:MGI Symbol;Acc:MGI:96601]
702	ENSMUSG00000000171	up_down_	1_2_	2_4_	1_2_3_	dS_+_+_+_	0_1_	1_3_	0W_up_1W_down_3W	7.25E-05	0.0014562	Sdhd	succinate dehydrogenase complex, subunit D, integral membrane protein [Source:MGI Symbol;Acc:MGI:1914175]
703	ENSMUSG00000022427	up_down_	1_2_	2_4_	1_3_	dS_+_+_	0_1_	1_3_	0W_up_1W_down_3W	7.27E-05	0.00145793	Tomm22	translocase of outer mitochondrial membrane 22 [Source:MGI Symbol;Acc:MGI:2450248]
704	ENSMUSG00000024045	down_up_	1_3_	3_4_	1_2_3_	dS_-_-_-_	0_2_	2_3_	0W_down_2W_up_3W	7.28E-05	0.00145793	Akap8	A kinase (PRKA) anchor protein 8 [Source:MGI Symbol;Acc:MGI:1928488]
705	ENSMUSG00000026676	up_	1_	4_	1_2_3_	dS_+_+_+_	0_	3_	0W_up_3W	7.30E-05	0.00145793	Ccdc3	coiled-coil domain containing 3 [Source:MGI Symbol;Acc:MGI:1921436]
706	ENSMUSG00000030269	down_up_	1_2_	2_4_	1_3_	dS_-_-_	0_1_	1_3_	0W_down_1W_up_3W	7.29E-05	0.00145793	Mtmr14	myotubularin related protein 14 [Source:MGI Symbol;Acc:MGI:1916075]
707	ENSMUSG00000052428	up_down_	1_2_	2_4_	1_2_3_	dS_+_+_+_	0_1_	1_3_	0W_up_1W_down_3W	7.35E-05	0.00146377	Tmco1	transmembrane and coiled-coil domains 1 [Source:MGI Symbol;Acc:MGI:1921173]
708	ENSMUSG00000053012	up_down_	1_3_	3_4_	1_2_3_	dS_+_+_+_	0_2_	2_3_	0W_up_2W_down_3W	7.35E-05	0.00146377	Krcc1	lysine-rich coiled-coil 1 [Source:MGI Symbol;Acc:MGI:1889377]
709	ENSMUSG00000023939	up_down_	1_3_	3_4_	1_2_3_	dS_+_+_+_	0_2_	2_3_	0W_up_2W_down_3W	7.41E-05	0.00147364	Mrpl14	mitochondrial ribosomal protein L14 [Source:MGI Symbol;Acc:MGI:1333864]
710	ENSMUSG00000038880	up_	1_	4_	1_2_3_	dS_+_+_+_	0_	3_	0W_up_3W	7.46E-05	0.00148149	Mrps34	mitochondrial ribosomal protein S34 [Source:MGI Symbol;Acc:MGI:1930188]
711	ENSMUSG00000040331	up_down_	1_2_	2_4_	1_2_3_	dS_+_+_+_	0_1_	1_3_	0W_up_1W_down_3W	7.52E-05	0.00148921	Nsmce4a	NSE4 homolog A, SMC5-SMC6 complex component [Source:MGI Symbol;Acc:MGI:1915122]
712	ENSMUSG00000053898	up_down_	1_2_	2_4_	1_3_	dS_+_+_	0_1_	1_3_	0W_up_1W_down_3W	7.52E-05	0.00148921	Ech1	enoyl coenzyme A hydratase 1, peroxisomal [Source:MGI Symbol;Acc:MGI:1858208]
713	ENSMUSG00000020308	up_	1_	4_	1_2_3_	dS_+_+_+_	0_	3_	0W_up_3W	7.63E-05	0.00150453	Tpgs1	tubulin polyglutamylase complex subunit 1 [Source:MGI Symbol;Acc:MGI:106618]
714	ENSMUSG00000028402	down_up_	1_2_	2_4_	1_2_3_	dS_-_-_-_	0_1_	1_3_	0W_down_1W_up_3W	7.64E-05	0.00150453	Mpdz	multiple PDZ domain crumbs cell polarity complex component [Source:MGI Symbol;Acc:MGI:1343489]
715	ENSMUSG00000029675	up_	1_	4_	1_2_3_	dS_+_+_+_	0_	3_	0W_up_3W	7.62E-05	0.00150453	Eln	elastin [Source:MGI Symbol;Acc:MGI:95317]
716	ENSMUSG00000050493	up_down_	1_2_	2_4_	1_2_3_	dS_+_+_+_	0_1_	1_3_	0W_up_1W_down_3W	7.63E-05	0.00150453	Fam167b	family with sequence similarity 167, member B [Source:MGI Symbol;Acc:MGI:2668032]
717	ENSMUSG00000020590	down_	1_	4_	1_2_3_	dS_-_-_-_	0_	3_	0W_down_3W	7.80E-05	0.00153389	Snx13	sorting nexin 13 [Source:MGI Symbol;Acc:MGI:2661416]
718	ENSMUSG00000015932	up_down_up_	1_2_3_	2_3_4_	1_2_3_	dS_+_+_+_	0_1_2_	1_2_3_	0W_up_1W_down_2W_up_3W	7.93E-05	0.00155512	Dstn	destrin [Source:MGI Symbol;Acc:MGI:1929270]
719	ENSMUSG00000037410	down_up_	1_2_	2_4_	1_2_	dS_-_-_	0_1_	1_3_	0W_down_1W_up_3W	7.92E-05	0.00155512	Tbc1d2b	TBC1 domain family, member 2B [Source:MGI Symbol;Acc:MGI:1914266]
720	ENSMUSG00000026185	up_	1_	4_	2_3_	dS_+_+_	0_	3_	0W_up_3W	8.02E-05	0.00157058	Igfbp5	insulin-like growth factor binding protein 5 [Source:MGI Symbol;Acc:MGI:96440]
721	ENSMUSG00000020653	down_	1_	4_	1_2_3_	dS_-_-_-_	0_	3_	0W_down_3W	8.15E-05	0.00159383	Klf11	Kruppel-like factor 11 [Source:MGI Symbol;Acc:MGI:2653368]
722	ENSMUSG00000028583	up_down_	1_3_	3_4_	2_3_	dS_+_+_	0_2_	2_3_	0W_up_2W_down_3W	8.17E-05	0.00159553	Pdpn	podoplanin [Source:MGI Symbol;Acc:MGI:103098]
723	ENSMUSG00000005054	up_down_	1_2_	2_4_	1_2_3_	dS_+_+_+_	0_1_	1_3_	0W_up_1W_down_3W	8.25E-05	0.00160892	Cstb	cystatin B [Source:MGI Symbol;Acc:MGI:109514]
724	ENSMUSG00000030247	down_up_	1_2_	2_4_	1_2_	dS_-_-_	0_1_	1_3_	0W_down_1W_up_3W	8.31E-05	0.00161838	Kcnj8	potassium inwardly-rectifying channel, subfamily J, member 8 [Source:MGI Symbol;Acc:MGI:1100508]
725	ENSMUSG00000025289	up_down_up_	1_2_3_	2_3_4_	1_2_3_	dS_+_+_+_	0_1_2_	1_2_3_	0W_up_1W_down_2W_up_3W	8.40E-05	0.00163365	Prdx4	peroxiredoxin 4 [Source:MGI Symbol;Acc:MGI:1859815]
726	ENSMUSG00000021840	down_up_	1_3_	3_4_	1_2_3_	dS_-_-_-_	0_2_	2_3_	0W_down_2W_up_3W	8.51E-05	0.0016505	Mapk1ip1l	mitogen-activated protein kinase 1 interacting protein 1-like [Source:MGI Symbol;Acc:MGI:2444022]
727	ENSMUSG00000027291	down_up_	1_2_	2_4_	1_2_3_	dS_-_-_-_	0_1_	1_3_	0W_down_1W_up_3W	8.51E-05	0.0016505	Vps39	VPS39 HOPS complex subunit [Source:MGI Symbol;Acc:MGI:2443189]
728	ENSMUSG00000038014	up_	1_	4_	2_3_	dS_+_+_	0_	3_	0W_up_3W	8.53E-05	0.0016521	Fam120a	family with sequence similarity 120, member A [Source:MGI Symbol;Acc:MGI:2446163]
729	ENSMUSG00000026554	down_up_	1_2_	2_4_	1_2_3_	dS_-_-_-_	0_1_	1_3_	0W_down_1W_up_3W	8.56E-05	0.00165564	Dcaf8	DDB1 and CUL4 associated factor 8 [Source:MGI Symbol;Acc:MGI:91860]
730	ENSMUSG00000021520	up_down_up_	1_2_3_	2_3_4_	1_2_3_	dS_+_+_+_	0_1_2_	1_2_3_	0W_up_1W_down_2W_up_3W	8.69E-05	0.00167811	Uqcrb	ubiquinol-cytochrome c reductase binding protein [Source:MGI Symbol;Acc:MGI:1914780]
731	ENSMUSG00000085151	up_down_	1_3_	3_4_	2_	dS_+_	0_2_	2_3_	0W_up_2W_down_3W	8.70E-05	0.00167811	1110018N20Rik	RIKEN cDNA 1110018N20 gene [Source:MGI Symbol;Acc:MGI:1915753]
732	ENSMUSG00000035674	up_down_	1_2_	2_4_	1_2_3_	dS_+_+_+_	0_1_	1_3_	0W_up_1W_down_3W	8.72E-05	0.00167967	Ndufa3	NADH:ubiquinone oxidoreductase subunit A3 [Source:MGI Symbol;Acc:MGI:1913341]
733	ENSMUSG00000044894	up_down_	1_2_	2_4_	1_2_3_	dS_+_+_+_	0_1_	1_3_	0W_up_1W_down_3W	8.76E-05	0.00168508	Uqcrq	ubiquinol-cytochrome c reductase, complex III subunit VII [Source:MGI Symbol;Acc:MGI:107807]
734	ENSMUSG00000038664	down_	1_	4_	1_2_3_	dS_-_-_-_	0_	3_	0W_down_3W	8.79E-05	0.00168854	Herc1	HECT and RLD domain containing E3 ubiquitin protein ligase family member 1 [Source:MGI Symbol;Acc:MGI:2384589]
735	ENSMUSG00000035199	up_down_	1_3_	3_4_	1_2_	dS_+_+_	0_2_	2_3_	0W_up_2W_down_3W	8.95E-05	0.00171461	Arl6ip5	ADP-ribosylation factor-like 6 interacting protein 5 [Source:MGI Symbol;Acc:MGI:1929501]
736	ENSMUSG00000042284	down_up_	1_2_	2_4_	1_2_3_	dS_-_-_-_	0_1_	1_3_	0W_down_1W_up_3W	8.94E-05	0.00171461	Itga1	integrin alpha 1 [Source:MGI Symbol;Acc:MGI:96599]
737	ENSMUSG00000021250	down_up_	1_3_	3_4_	2_3_	dS_-_-_	0_2_	2_3_	0W_down_2W_up_3W	9.13E-05	0.00174672	Fos	FBJ osteosarcoma oncogene [Source:MGI Symbol;Acc:MGI:95574]
738	ENSMUSG00000002233	up_down_	1_2_	2_4_	1_3_	dS_+_+_	0_1_	1_3_	0W_up_1W_down_3W	9.19E-05	0.00175344	Rhoc	ras homolog family member C [Source:MGI Symbol;Acc:MGI:106028]
739	ENSMUSG00000033020	up_down_	1_2_	2_4_	1_2_3_	dS_+_+_+_	0_1_	1_3_	0W_up_1W_down_3W	9.19E-05	0.00175344	Polr2f	polymerase (RNA) II (DNA directed) polypeptide F [Source:MGI Symbol;Acc:MGI:1349393]
740	ENSMUSG00000026817	up_down_	1_2_	2_4_	1_	dS_+_	0_1_	1_3_	0W_up_1W_down_3W	9.26E-05	0.0017644	Ak1	adenylate kinase 1 [Source:MGI Symbol;Acc:MGI:87977]
741	ENSMUSG00000054426	up_down_	1_3_	3_4_	1_2_3_	dS_+_+_+_	0_2_	2_3_	0W_up_2W_down_3W	9.32E-05	0.00177344	A930005H10Rik	RIKEN cDNA A930005H10 gene [Source:MGI Symbol;Acc:MGI:1915411]
742	ENSMUSG00000039680	up_down_	1_2_	2_4_	1_	dS_+_	0_1_	1_3_	0W_up_1W_down_3W	9.48E-05	0.00179851	Mrps6	mitochondrial ribosomal protein S6 [Source:MGI Symbol;Acc:MGI:2153111]
743	ENSMUSG00000071451	up_down_	1_2_	2_4_	1_2_3_	dS_+_+_+_	0_1_	1_3_	0W_up_1W_down_3W	9.49E-05	0.00179851	Psmg4	proteasome (prosome, macropain) assembly chaperone 4 [Source:MGI Symbol;Acc:MGI:1916916]
744	ENSMUSG00000091537	up_down_	1_2_	2_4_	1_2_3_	dS_+_+_+_	0_1_	1_3_	0W_up_1W_down_3W	9.49E-05	0.00179851	Tma7	translational machinery associated 7 [Source:MGI Symbol;Acc:MGI:1913417]
745	ENSMUSG00000038780	down_up_	1_2_	2_4_	1_2_3_	dS_-_-_-_	0_1_	1_3_	0W_down_1W_up_3W	9.58E-05	0.00181313	Smurf1	SMAD specific E3 ubiquitin protein ligase 1 [Source:MGI Symbol;Acc:MGI:1923038]
746	ENSMUSG00000032381	up_down_	1_2_	2_4_	1_2_3_	dS_+_+_+_	0_1_	1_3_	0W_up_1W_down_3W	9.70E-05	0.00183338	Ciao2a	cytosolic iron-sulfur assembly component 2A [Source:MGI Symbol;Acc:MGI:1915500]
747	ENSMUSG00000020946	down_up_	1_2_	2_4_	1_2_3_	dS_-_-_-_	0_1_	1_3_	0W_down_1W_up_3W	9.79E-05	0.00184791	Gosr2	golgi SNAP receptor complex member 2 [Source:MGI Symbol;Acc:MGI:1927204]
748	ENSMUSG00000001415	down_up_down_	1_2_3_	2_3_4_	1_2_3_	dS_-_-_-_	0_1_2_	1_2_3_	0W_down_1W_up_2W_down_3W	9.86E-05	0.00185615	Smg5	Smg-5 homolog, nonsense mediated mRNA decay factor (C. elegans) [Source:MGI Symbol;Acc:MGI:2447364]
749	ENSMUSG00000042476	down_up_	1_2_	2_4_	1_3_	dS_-_-_	0_1_	1_3_	0W_down_1W_up_3W	9.85E-05	0.00185615	Abcb4	ATP-binding cassette, sub-family B (MDR/TAP), member 4 [Source:MGI Symbol;Acc:MGI:97569]
750	ENSMUSG00000062127	down_up_	1_3_	3_4_	1_2_3_	dS_-_-_-_	0_2_	2_3_	0W_down_2W_up_3W	9.91E-05	0.00186308	Cttnbp2nl	CTTNBP2 N-terminal like [Source:MGI Symbol;Acc:MGI:1933137]
751	ENSMUSG00000023904	up_down_	1_2_	2_4_	1_2_3_	dS_+_+_+_	0_1_	1_3_	0W_up_1W_down_3W	0.000101	0.00189124	Hcfc1r1	host cell factor C1 regulator 1 (XPO1-dependent) [Source:MGI Symbol;Acc:MGI:2663619]
752	ENSMUSG00000031029	up_	1_	4_	1_2_3_	dS_+_+_+_	0_	3_	0W_up_3W	0.000101	0.00189124	Eif3f	eukaryotic translation initiation factor 3, subunit F [Source:MGI Symbol;Acc:MGI:1913335]
753	ENSMUSG00000035382	down_up_down_	1_2_3_	2_3_4_	1_2_3_	dS_-_-_-_	0_1_2_	1_2_3_	0W_down_1W_up_2W_down_3W	0.000101	0.00189124	Pcsk7	proprotein convertase subtilisin/kexin type 7 [Source:MGI Symbol;Acc:MGI:107421]
754	ENSMUSG00000026121	down_up_	1_2_	2_4_	1_2_	dS_-_-_	0_1_	1_3_	0W_down_1W_up_3W	0.000102	0.0019049	Sema4c	sema domain, immunoglobulin domain (Ig), transmembrane domain (TM) and short cytoplasmic domain, (semaphorin) 4C [Source:MGI Symbol;Acc:MGI:109252]
755	ENSMUSG00000033075	down_up_	1_3_	3_4_	2_3_	dS_-_-_	0_2_	2_3_	0W_down_2W_up_3W	0.000102	0.0019049	Senp1	SUMO1/sentrin specific peptidase 1 [Source:MGI Symbol;Acc:MGI:2445054]
756	ENSMUSG00000022548	up_	1_	4_	3_	dS_+_	0_	3_	0W_up_3W	0.000103	0.00191596	Apod	apolipoprotein D [Source:MGI Symbol;Acc:MGI:88056]
757	ENSMUSG00000024018	down_up_	1_2_	2_4_	1_2_	dS_-_-_	0_1_	1_3_	0W_down_1W_up_3W	0.000103	0.00191596	Ccdc167	coiled-coil domain containing 167 [Source:MGI Symbol;Acc:MGI:1915847]
758	ENSMUSG00000063882	up_down_	1_2_	2_4_	1_2_3_	dS_+_+_+_	0_1_	1_3_	0W_up_1W_down_3W	0.000103	0.00191596	Uqcrh	ubiquinol-cytochrome c reductase hinge protein [Source:MGI Symbol;Acc:MGI:1913826]
759	ENSMUSG00000046058	up_down_	1_3_	3_4_	1_2_3_	dS_+_+_+_	0_2_	2_3_	0W_up_2W_down_3W	0.000108	0.00200368	Eid2	EP300 interacting inhibitor of differentiation 2 [Source:MGI Symbol;Acc:MGI:2681174]
760	ENSMUSG00000047648	down_	1_	4_	1_2_3_	dS_-_-_-_	0_	3_	0W_down_3W	0.000108	0.00200368	Fbxo30	F-box protein 30 [Source:MGI Symbol;Acc:MGI:1919115]
761	ENSMUSG00000004661	down_up_down_	1_2_3_	2_3_4_	1_2_3_	dS_-_-_-_	0_1_2_	1_2_3_	0W_down_1W_up_2W_down_3W	0.00011	0.00203277	Arid3b	AT rich interactive domain 3B (BRIGHT-like) [Source:MGI Symbol;Acc:MGI:1930768]
762	ENSMUSG00000037736	down_	1_	4_	1_2_3_	dS_-_-_-_	0_	3_	0W_down_3W	0.00011	0.00203277	Limch1	LIM and calponin homology domains 1 [Source:MGI Symbol;Acc:MGI:1924819]
763	ENSMUSG00000084786	up_down_	1_2_	2_4_	1_2_3_	dS_+_+_+_	0_1_	1_3_	0W_up_1W_down_3W	0.00011	0.00203277	Ubl5	ubiquitin-like 5 [Source:MGI Symbol;Acc:MGI:1913427]
764	ENSMUSG00000004096	up_down_	1_2_	2_4_	1_2_3_	dS_+_+_+_	0_1_	1_3_	0W_up_1W_down_3W	0.000111	0.00204856	Cwc15	CWC15 spliceosome-associated protein [Source:MGI Symbol;Acc:MGI:1913320]
765	ENSMUSG00000019659	up_down_	1_2_	2_4_	1_2_3_	dS_+_+_+_	0_1_	1_3_	0W_up_1W_down_3W	0.000113	0.00208003	Ccdc12	coiled-coil domain containing 12 [Source:MGI Symbol;Acc:MGI:1919904]
766	ENSMUSG00000054091	up_down_	1_2_	2_4_	1_2_3_	dS_+_+_+_	0_1_	1_3_	0W_up_1W_down_3W	0.000113	0.00208003	1810037I17Rik	RIKEN cDNA 1810037I17 gene [Source:MGI Symbol;Acc:MGI:1914954]
767	ENSMUSG00000006699	up_down_up_	1_2_3_	2_3_4_	1_2_3_	dS_+_+_+_	0_1_2_	1_2_3_	0W_up_1W_down_2W_up_3W	0.000115	0.00211408	Cdc42	cell division cycle 42 [Source:MGI Symbol;Acc:MGI:106211]
768	ENSMUSG00000079487	down_up_	1_2_	2_4_	1_2_3_	dS_-_-_-_	0_1_	1_3_	0W_down_1W_up_3W	0.000116	0.00212969	Med12	mediator complex subunit 12 [Source:MGI Symbol;Acc:MGI:1926212]
769	ENSMUSG00000040435	down_	1_	4_	2_3_	dS_-_-_	0_	3_	0W_down_3W	0.000117	0.00214525	Ppp1r15a	protein phosphatase 1, regulatory subunit 15A [Source:MGI Symbol;Acc:MGI:1927072]
770	ENSMUSG00000021764	up_down_	1_2_	2_4_	1_2_3_	dS_+_+_+_	0_1_	1_3_	0W_up_1W_down_3W	0.000118	0.00216078	Ndufs4	NADH:ubiquinone oxidoreductase core subunit S4 [Source:MGI Symbol;Acc:MGI:1343135]
771	ENSMUSG00000010453	down_up_	1_2_	2_4_	1_2_	dS_-_-_	0_1_	1_3_	0W_down_1W_up_3W	0.000119	0.00217063	Kansl3	KAT8 regulatory NSL complex subunit 3 [Source:MGI Symbol;Acc:MGI:1918055]
772	ENSMUSG00000027673	up_down_	1_3_	3_4_	1_2_3_	dS_+_+_+_	0_2_	2_3_	0W_up_2W_down_3W	0.000119	0.00217063	Ndufb5	NADH:ubiquinone oxidoreductase subunit B5 [Source:MGI Symbol;Acc:MGI:1913296]
773	ENSMUSG00000044258	up_down_	1_3_	3_4_	2_3_	dS_+_+_	0_2_	2_3_	0W_up_2W_down_3W	0.000119	0.00217063	Ctla2a	cytotoxic T lymphocyte-associated protein 2 alpha [Source:MGI Symbol;Acc:MGI:88554]
774	ENSMUSG00000027133	up_down_up_	1_2_3_	2_3_4_	1_2_3_	dS_+_+_+_	0_1_2_	1_2_3_	0W_up_1W_down_2W_up_3W	0.00012	0.00218323	Nop10	NOP10 ribonucleoprotein [Source:MGI Symbol;Acc:MGI:1913431]
775	ENSMUSG00000032536	down_up_	1_2_	2_4_	1_2_	dS_-_-_	0_1_	1_3_	0W_down_1W_up_3W	0.00012	0.00218323	Trak1	trafficking protein, kinesin binding 1 [Source:MGI Symbol;Acc:MGI:1914345]
776	ENSMUSG00000001065	down_up_	1_2_	2_4_	1_2_3_	dS_-_-_-_	0_1_	1_3_	0W_down_1W_up_3W	0.000122	0.00221675	Zfp276	zinc finger protein (C2H2 type) 276 [Source:MGI Symbol;Acc:MGI:1888495]
777	ENSMUSG00000021182	down_up_	1_2_	2_4_	1_2_	dS_-_-_	0_1_	1_3_	0W_down_1W_up_3W	0.000124	0.00225019	Ccdc88c	coiled-coil domain containing 88C [Source:MGI Symbol;Acc:MGI:1915589]
778	ENSMUSG00000002728	up_	1_	4_	1_2_3_	dS_+_+_+_	0_	3_	0W_up_3W	0.000125	0.00226542	Naa20	N(alpha)-acetyltransferase 20, NatB catalytic subunit [Source:MGI Symbol;Acc:MGI:1915127]
779	ENSMUSG00000026289	down_	1_	4_	2_3_	dS_-_-_	0_	3_	0W_down_3W	0.000126	0.00227769	Atg16l1	autophagy related 16-like 1 (S. cerevisiae) [Source:MGI Symbol;Acc:MGI:1924290]
780	ENSMUSG00000090841	up_down_	1_2_	2_4_	1_2_	dS_+_+_	0_1_	1_3_	0W_up_1W_down_3W	0.000126	0.00227769	Myl6	myosin, light polypeptide 6, alkali, smooth muscle and non-muscle [Source:MGI Symbol;Acc:MGI:109318]
781	ENSMUSG00000034300	down_up_	1_3_	3_4_	1_2_3_	dS_-_-_-_	0_2_	2_3_	0W_down_2W_up_3W	0.000127	0.0022899	Fam53c	family with sequence similarity 53, member C [Source:MGI Symbol;Acc:MGI:1913556]
782	ENSMUSG00000063787	up_down_	1_2_	2_4_	1_2_3_	dS_+_+_+_	0_1_	1_3_	0W_up_1W_down_3W	0.000127	0.0022899	Chchd1	coiled-coil-helix-coiled-coil-helix domain containing 1 [Source:MGI Symbol;Acc:MGI:1913371]
783	ENSMUSG00000026111	up_	1_	4_	1_2_3_	dS_+_+_+_	0_	3_	0W_up_3W	0.000129	0.00232003	Unc50	unc-50 homolog [Source:MGI Symbol;Acc:MGI:1914637]
784	ENSMUSG00000032060	up_down_	1_2_	2_4_	1_2_	dS_+_+_	0_1_	1_3_	0W_up_1W_down_3W	0.000129	0.00232003	Cryab	crystallin, alpha B [Source:MGI Symbol;Acc:MGI:88516]
785	ENSMUSG00000014856	up_down_	1_2_	2_4_	1_2_3_	dS_+_+_+_	0_1_	1_3_	0W_up_1W_down_3W	0.00013	0.0023291	Tmem208	transmembrane protein 208 [Source:MGI Symbol;Acc:MGI:1913570]
786	ENSMUSG00000026126	up_down_	1_3_	3_4_	1_2_3_	dS_+_+_+_	0_2_	2_3_	0W_up_2W_down_3W	0.00013	0.0023291	Ptpn18	protein tyrosine phosphatase, non-receptor type 18 [Source:MGI Symbol;Acc:MGI:108410]
787	ENSMUSG00000040605	up_down_	1_2_	2_4_	1_2_	dS_+_+_	0_1_	1_3_	0W_up_1W_down_3W	0.00013	0.0023291	Bace2	beta-site APP-cleaving enzyme 2 [Source:MGI Symbol;Acc:MGI:1860440]
788	ENSMUSG00000023064	up_	1_	4_	1_2_3_	dS_+_+_+_	0_	3_	0W_up_3W	0.000132	0.00235893	Sncg	synuclein, gamma [Source:MGI Symbol;Acc:MGI:1298397]
789	ENSMUSG00000039452	up_down_	1_2_	2_4_	1_2_3_	dS_+_+_+_	0_1_	1_3_	0W_up_1W_down_3W	0.000132	0.00235893	Snx22	sorting nexin 22 [Source:MGI Symbol;Acc:MGI:2685966]
790	ENSMUSG00000036570	up_down_	1_2_	2_4_	1_2_3_	dS_+_+_+_	0_1_	1_3_	0W_up_1W_down_3W	0.000134	0.00239165	Fxyd1	FXYD domain-containing ion transport regulator 1 [Source:MGI Symbol;Acc:MGI:1889273]
791	ENSMUSG00000040329	up_down_	1_3_	3_4_	2_3_	dS_+_+_	0_2_	2_3_	0W_up_2W_down_3W	0.000136	0.00242427	Il7	interleukin 7 [Source:MGI Symbol;Acc:MGI:96561]
792	ENSMUSG00000066894	down_up_	1_2_	2_4_	1_2_3_	dS_-_-_-_	0_1_	1_3_	0W_down_1W_up_3W	0.000137	0.00243902	Vsig10	V-set and immunoglobulin domain containing 10 [Source:MGI Symbol;Acc:MGI:2448533]
793	ENSMUSG00000045817	down_up_	1_3_	3_4_	2_3_	dS_-_-_	0_2_	2_3_	0W_down_2W_up_3W	0.000138	0.00245372	Zfp36l2	zinc finger protein 36, C3H type-like 2 [Source:MGI Symbol;Acc:MGI:107945]
794	ENSMUSG00000051154	up_down_	1_3_	3_4_	1_2_3_	dS_+_+_+_	0_2_	2_3_	0W_up_2W_down_3W	0.000139	0.00246839	Commd3	COMM domain containing 3 [Source:MGI Symbol;Acc:MGI:88218]
795	ENSMUSG00000030291	up_down_	1_2_	2_4_	1_2_3_	dS_+_+_+_	0_1_	1_3_	0W_up_1W_down_3W	0.000141	0.00249761	Med21	mediator complex subunit 21 [Source:MGI Symbol;Acc:MGI:1347064]
796	ENSMUSG00000031133	down_	1_	4_	1_2_3_	dS_-_-_-_	0_	3_	0W_down_3W	0.000141	0.00249761	Arhgef6	Rac/Cdc42 guanine nucleotide exchange factor (GEF) 6 [Source:MGI Symbol;Acc:MGI:1920591]
797	ENSMUSG00000113902	up_down_	1_2_	2_4_	1_2_	dS_+_+_	0_1_	1_3_	0W_up_1W_down_3W	0.000142	0.00251217	Ndufb1	NADH:ubiquinone oxidoreductase subunit B1 [Source:MGI Symbol;Acc:MGI:3780865]
798	ENSMUSG00000020091	up_	1_	4_	1_2_3_	dS_+_+_+_	0_	3_	0W_up_3W	0.000143	0.00252038	Eif4ebp2	eukaryotic translation initiation factor 4E binding protein 2 [Source:MGI Symbol;Acc:MGI:109198]
799	ENSMUSG00000034932	up_down_	1_2_	2_4_	1_2_3_	dS_+_+_+_	0_1_	1_3_	0W_up_1W_down_3W	0.000143	0.00252038	Mrpl54	mitochondrial ribosomal protein L54 [Source:MGI Symbol;Acc:MGI:1913297]
800	ENSMUSG00000057003	up_	1_	4_	1_3_	dS_+_+_	0_	3_	0W_up_3W	0.000143	0.00252038	Myh4	myosin, heavy polypeptide 4, skeletal muscle [Source:MGI Symbol;Acc:MGI:1339713]
801	ENSMUSG00000020961	up_down_	1_3_	3_4_	2_3_	dS_+_+_	0_2_	2_3_	0W_up_2W_down_3W	0.000144	0.00253483	Ston2	stonin 2 [Source:MGI Symbol;Acc:MGI:1918272]
802	ENSMUSG00000037533	down_up_	1_3_	3_4_	1_2_3_	dS_-_-_-_	0_2_	2_3_	0W_down_2W_up_3W	0.000145	0.00254925	Rapgef6	Rap guanine nucleotide exchange factor (GEF) 6 [Source:MGI Symbol;Acc:MGI:2384761]
803	ENSMUSG00000069763	up_	1_	4_	2_3_	dS_+_+_	0_	3_	0W_up_3W	0.000146	0.00256045	Tmem100	transmembrane protein 100 [Source:MGI Symbol;Acc:MGI:1915138]
804	ENSMUSG00000078453	up_down_	1_2_	2_4_	1_2_3_	dS_+_+_+_	0_1_	1_3_	0W_up_1W_down_3W	0.000146	0.00256045	Abracl	ABRA C-terminal like [Source:MGI Symbol;Acc:MGI:1920362]
805	ENSMUSG00000004568	down_up_	1_2_	2_4_	1_2_3_	dS_-_-_-_	0_1_	1_3_	0W_down_1W_up_3W	0.000148	0.00258908	Arhgef18	rho/rac guanine nucleotide exchange factor (GEF) 18 [Source:MGI Symbol;Acc:MGI:2142567]
806	ENSMUSG00000025856	up_	1_	4_	1_2_3_	dS_+_+_+_	0_	3_	0W_up_3W	0.000148	0.00258908	Pdgfa	platelet derived growth factor, alpha [Source:MGI Symbol;Acc:MGI:97527]
807	ENSMUSG00000074746	down_up_	1_3_	3_4_	2_3_	dS_-_-_	0_2_	2_3_	0W_down_2W_up_3W	0.000149	0.00260335	Pdzd8	PDZ domain containing 8 [Source:MGI Symbol;Acc:MGI:2677270]
808	ENSMUSG00000025381	up_down_	1_2_	2_4_	1_2_3_	dS_+_+_+_	0_1_	1_3_	0W_up_1W_down_3W	0.00015	0.00261757	Cnpy2	canopy FGF signaling regulator 2 [Source:MGI Symbol;Acc:MGI:1928477]
809	ENSMUSG00000046862	down_	1_	4_	2_3_	dS_-_-_	0_	3_	0W_down_3W	0.000151	0.00263177	Pramel12	PRAME like 12 [Source:MGI Symbol;Acc:MGI:2140473]
810	ENSMUSG00000001175	up_down_	1_3_	3_4_	1_2_	dS_+_+_	0_2_	2_3_	0W_up_2W_down_3W	0.000154	0.00267744	Calm1	calmodulin 1 [Source:MGI Symbol;Acc:MGI:88251]
811	ENSMUSG00000054648	down_up_	1_2_	2_4_	1_2_3_	dS_-_-_-_	0_1_	1_3_	0W_down_1W_up_3W	0.000154	0.00267744	Zfp869	zinc finger protein 869 [Source:MGI Symbol;Acc:MGI:1914119]
812	ENSMUSG00000104234	down_up_	1_2_	2_4_	1_2_3_	dS_-_-_-_	0_1_	1_3_	0W_down_1W_up_3W	0.000156	0.00270887	5330439B14Rik	RIKEN cDNA 5330439B14 gene [Source:MGI Symbol;Acc:MGI:2447824]
813	ENSMUSG00000032184	up_down_	1_3_	3_4_	1_2_3_	dS_+_+_+_	0_2_	2_3_	0W_up_2W_down_3W	0.000158	0.00274022	Lysmd2	LysM, putative peptidoglycan-binding, domain containing 2 [Source:MGI Symbol;Acc:MGI:1917332]
814	ENSMUSG00000020863	up_down_	1_3_	3_4_	2_	dS_+_	0_2_	2_3_	0W_up_2W_down_3W	0.00016	0.00276471	Luc7l3	LUC7-like 3 (S. cerevisiae) [Source:MGI Symbol;Acc:MGI:1914934]
815	ENSMUSG00000024914	up_down_	1_3_	3_4_	1_2_3_	dS_+_+_+_	0_2_	2_3_	0W_up_2W_down_3W	0.00016	0.00276471	Drap1	Dr1 associated protein 1 (negative cofactor 2 alpha) [Source:MGI Symbol;Acc:MGI:1913806]
816	ENSMUSG00000038633	up_down_	1_3_	3_4_	1_2_3_	dS_+_+_+_	0_2_	2_3_	0W_up_2W_down_3W	0.00016	0.00276471	Degs1	delta(4)-desaturase, sphingolipid 1 [Source:MGI Symbol;Acc:MGI:1097711]
817	ENSMUSG00000027996	up_	1_	4_	1_2_3_	dS_+_+_+_	0_	3_	0W_up_3W	0.000161	0.00277518	Sfrp2	secreted frizzled-related protein 2 [Source:MGI Symbol;Acc:MGI:108078]
818	ENSMUSG00000036822	down_	1_	4_	1_2_3_	dS_-_-_-_	0_	3_	0W_down_3W	0.000161	0.00277518	Topors	topoisomerase I binding, arginine/serine-rich [Source:MGI Symbol;Acc:MGI:2146189]
819	ENSMUSG00000019889	down_up_	1_3_	3_4_	1_2_3_	dS_-_-_-_	0_2_	2_3_	0W_down_2W_up_3W	0.000164	0.00282	Ptprk	protein tyrosine phosphatase, receptor type, K [Source:MGI Symbol;Acc:MGI:103310]
820	ENSMUSG00000048218	up_down_	1_2_	2_4_	1_2_3_	dS_+_+_+_	0_1_	1_3_	0W_up_1W_down_3W	0.000164	0.00282	Amigo2	adhesion molecule with Ig like domain 2 [Source:MGI Symbol;Acc:MGI:2145995]
821	ENSMUSG00000021759	up_down_	1_3_	3_4_	2_3_	dS_+_+_	0_2_	2_3_	0W_up_2W_down_3W	0.000166	0.00285091	Plpp1	phospholipid phosphatase 1 [Source:MGI Symbol;Acc:MGI:108412]
822	ENSMUSG00000006219	up_	1_	4_	1_2_3_	dS_+_+_+_	0_	3_	0W_up_3W	0.000167	0.0028646	Fblim1	filamin binding LIM protein 1 [Source:MGI Symbol;Acc:MGI:1921452]
823	ENSMUSG00000023175	up_down_	1_2_	2_4_	1_2_3_	dS_+_+_+_	0_1_	1_3_	0W_up_1W_down_3W	0.000168	0.00287825	Bsg	basigin [Source:MGI Symbol;Acc:MGI:88208]
824	ENSMUSG00000005732	up_down_	1_2_	2_4_	1_2_3_	dS_+_+_+_	0_1_	1_3_	0W_up_1W_down_3W	0.000169	0.00288487	Ranbp1	RAN binding protein 1 [Source:MGI Symbol;Acc:MGI:96269]
825	ENSMUSG00000046229	up_down_	1_2_	2_4_	1_2_3_	dS_+_+_+_	0_1_	1_3_	0W_up_1W_down_3W	0.000169	0.00288487	Scand1	SCAN domain-containing 1 [Source:MGI Symbol;Acc:MGI:1343132]
826	ENSMUSG00000047804	down_up_	1_2_	2_4_	1_2_3_	dS_-_-_-_	0_1_	1_3_	0W_down_1W_up_3W	0.000169	0.00288487	Akap10	A kinase (PRKA) anchor protein 10 [Source:MGI Symbol;Acc:MGI:1890218]
827	ENSMUSG00000030884	up_down_up_	1_2_3_	2_3_4_	1_2_3_	dS_+_+_+_	0_1_2_	1_2_3_	0W_up_1W_down_2W_up_3W	0.00017	0.00289843	Uqcrc2	ubiquinol cytochrome c reductase core protein 2 [Source:MGI Symbol;Acc:MGI:1914253]
828	ENSMUSG00000019256	down_up_down_	1_2_3_	2_3_4_	1_2_3_	dS_-_-_-_	0_1_2_	1_2_3_	0W_down_1W_up_2W_down_3W	0.000171	0.00291196	Ahr	aryl-hydrocarbon receptor [Source:MGI Symbol;Acc:MGI:105043]
829	ENSMUSG00000028967	down_up_	1_2_	2_4_	1_2_3_	dS_-_-_-_	0_1_	1_3_	0W_down_1W_up_3W	0.000173	0.00294246	Errfi1	ERBB receptor feedback inhibitor 1 [Source:MGI Symbol;Acc:MGI:1921405]
830	ENSMUSG00000037685	down_up_	1_3_	3_4_	1_2_3_	dS_-_-_-_	0_2_	2_3_	0W_down_2W_up_3W	0.000174	0.0029488	Atp8a1	ATPase, aminophospholipid transporter (APLT), class I, type 8A, member 1 [Source:MGI Symbol;Acc:MGI:1330848]
831	ENSMUSG00000066595	down_up_	1_3_	3_4_	1_2_3_	dS_-_-_-_	0_2_	2_3_	0W_down_2W_up_3W	0.000174	0.0029488	Flvcr1	feline leukemia virus subgroup C cellular receptor 1 [Source:MGI Symbol;Acc:MGI:2444881]
832	ENSMUSG00000075706	up_down_	1_2_	2_4_	1_2_3_	dS_+_+_+_	0_1_	1_3_	0W_up_1W_down_3W	0.000174	0.0029488	Gpx4	glutathione peroxidase 4 [Source:MGI Symbol;Acc:MGI:104767]
833	ENSMUSG00000027018	up_down_	1_2_	2_4_	1_2_3_	dS_+_+_+_	0_1_	1_3_	0W_up_1W_down_3W	0.000175	0.00295863	Hat1	histone aminotransferase 1 [Source:MGI Symbol;Acc:MGI:96013]
834	ENSMUSG00000042772	down_up_	1_2_	2_4_	1_2_3_	dS_-_-_-_	0_1_	1_3_	0W_down_1W_up_3W	0.000175	0.00295863	Smg7	Smg-7 homolog, nonsense mediated mRNA decay factor (C. elegans) [Source:MGI Symbol;Acc:MGI:2682334]
835	ENSMUSG00000024953	up_down_	1_3_	3_4_	1_2_	dS_+_+_	0_2_	2_3_	0W_up_2W_down_3W	0.000176	0.00297198	Prdx5	peroxiredoxin 5 [Source:MGI Symbol;Acc:MGI:1859821]
836	ENSMUSG00000026712	up_	1_	4_	2_3_	dS_+_+_	0_	3_	0W_up_3W	0.000177	0.00298172	Mrc1	mannose receptor, C type 1 [Source:MGI Symbol;Acc:MGI:97142]
837	ENSMUSG00000087612	up_down_	1_2_	2_4_	1_2_	dS_+_+_	0_1_	1_3_	0W_up_1W_down_3W	0.000177	0.00298172	A230005M16Rik	RIKEN cDNA A230005M16 gene [Source:MGI Symbol;Acc:MGI:3603401]
838	ENSMUSG00000020097	down_	1_	4_	1_2_3_	dS_-_-_-_	0_	3_	0W_down_3W	0.000178	0.00298786	Sgpl1	sphingosine phosphate lyase 1 [Source:MGI Symbol;Acc:MGI:1261415]
839	ENSMUSG00000031075	down_up_	1_2_	2_4_	1_2_3_	dS_-_-_-_	0_1_	1_3_	0W_down_1W_up_3W	0.000178	0.00298786	Ano1	anoctamin 1, calcium activated chloride channel [Source:MGI Symbol;Acc:MGI:2142149]
840	ENSMUSG00000040033	down_up_down_	1_2_3_	2_3_4_	1_2_3_	dS_-_-_-_	0_1_2_	1_2_3_	0W_down_1W_up_2W_down_3W	0.000178	0.00298786	Stat2	signal transducer and activator of transcription 2 [Source:MGI Symbol;Acc:MGI:103039]
841	ENSMUSG00000030750	up_	1_	4_	1_2_3_	dS_+_+_+_	0_	3_	0W_up_3W	0.000179	0.00299751	Nsmce1	NSE1 homolog, SMC5-SMC6 complex component [Source:MGI Symbol;Acc:MGI:1914961]
842	ENSMUSG00000031834	down_up_	1_2_	2_4_	1_3_	dS_-_-_	0_1_	1_3_	0W_down_1W_up_3W	0.000179	0.00299751	Pik3r2	phosphoinositide-3-kinase regulatory subunit 2 [Source:MGI Symbol;Acc:MGI:1098772]
843	ENSMUSG00000019539	up_	1_	4_	1_2_3_	dS_+_+_+_	0_	3_	0W_up_3W	0.00018	0.00301068	Rcn3	reticulocalbin 3, EF-hand calcium binding domain [Source:MGI Symbol;Acc:MGI:1277122]
844	ENSMUSG00000037031	down_	1_	4_	1_3_	dS_-_-_	0_	3_	0W_down_3W	0.000181	0.00302382	Tspan15	tetraspanin 15 [Source:MGI Symbol;Acc:MGI:1917673]
845	ENSMUSG00000040048	up_down_	1_2_	2_4_	1_2_3_	dS_+_+_+_	0_1_	1_3_	0W_up_1W_down_3W	0.000183	0.00305361	Ndufb10	NADH:ubiquinone oxidoreductase subunit B10 [Source:MGI Symbol;Acc:MGI:1915592]
846	ENSMUSG00000049791	down_	1_	4_	1_2_3_	dS_-_-_-_	0_	3_	0W_down_3W	0.000184	0.00306305	Fzd4	frizzled class receptor 4 [Source:MGI Symbol;Acc:MGI:108520]
847	ENSMUSG00000073002	up_down_	1_3_	3_4_	1_2_	dS_+_+_	0_2_	2_3_	0W_up_2W_down_3W	0.000184	0.00306305	Vamp5	vesicle-associated membrane protein 5 [Source:MGI Symbol;Acc:MGI:1858622]
848	ENSMUSG00000029033	down_up_down_	1_2_3_	2_3_4_	1_2_3_	dS_-_-_-_	0_1_2_	1_2_3_	0W_down_1W_up_2W_down_3W	0.000185	0.00307244	Acap3	ArfGAP with coiled-coil, ankyrin repeat and PH domains 3 [Source:MGI Symbol;Acc:MGI:2153589]
849	ENSMUSG00000053565	up_down_	1_2_	2_4_	1_2_3_	dS_+_+_+_	0_1_	1_3_	0W_up_1W_down_3W	0.000185	0.00307244	Eif3k	eukaryotic translation initiation factor 3, subunit K [Source:MGI Symbol;Acc:MGI:1921080]
850	ENSMUSG00000001098	down_up_down_	1_2_3_	2_3_4_	1_2_3_	dS_-_-_-_	0_1_2_	1_2_3_	0W_down_1W_up_2W_down_3W	0.000187	0.00309836	Kctd10	potassium channel tetramerisation domain containing 10 [Source:MGI Symbol;Acc:MGI:2141207]
851	ENSMUSG00000039662	down_up_	1_2_	2_4_	1_2_3_	dS_-_-_-_	0_1_	1_3_	0W_down_1W_up_3W	0.000187	0.00309836	Icmt	isoprenylcysteine carboxyl methyltransferase [Source:MGI Symbol;Acc:MGI:1888594]
852	ENSMUSG00000066415	down_up_	1_3_	3_4_	1_2_3_	dS_-_-_-_	0_2_	2_3_	0W_down_2W_up_3W	0.000188	0.00311127	Msl2	MSL complex subunit 2 [Source:MGI Symbol;Acc:MGI:1925103]
853	ENSMUSG00000027177	down_up_	1_2_	2_4_	1_2_3_	dS_-_-_-_	0_1_	1_3_	0W_down_1W_up_3W	0.000192	0.00317002	Hipk3	homeodomain interacting protein kinase 3 [Source:MGI Symbol;Acc:MGI:1314882]
854	ENSMUSG00000029577	down_up_	1_2_	2_4_	1_2_3_	dS_-_-_-_	0_1_	1_3_	0W_down_1W_up_3W	0.000192	0.00317002	Ube3b	ubiquitin protein ligase E3B [Source:MGI Symbol;Acc:MGI:1891295]
855	ENSMUSG00000030695	up_down_	1_2_	2_4_	1_3_	dS_+_+_	0_1_	1_3_	0W_up_1W_down_3W	0.000193	0.00317538	Aldoa	aldolase A, fructose-bisphosphate [Source:MGI Symbol;Acc:MGI:87994]
856	ENSMUSG00000063457	up_down_	1_2_	2_4_	1_2_3_	dS_+_+_+_	0_1_	1_3_	0W_up_1W_down_3W	0.000193	0.00317538	Rps15	ribosomal protein S15 [Source:MGI Symbol;Acc:MGI:98117]
857	ENSMUSG00000101162	up_down_	1_2_	2_4_	1_2_3_	dS_+_+_+_	0_1_	1_3_	0W_up_1W_down_3W	0.000193	0.00317538	Gm26728	predicted gene, 26728 [Source:MGI Symbol;Acc:MGI:5477222]
858	ENSMUSG00000018401	down_	1_	4_	1_2_3_	dS_-_-_-_	0_	3_	0W_down_3W	0.000194	0.0031807	Mtmr4	myotubularin related protein 4 [Source:MGI Symbol;Acc:MGI:2180699]
859	ENSMUSG00000022601	down_up_	1_3_	3_4_	1_2_3_	dS_-_-_-_	0_2_	2_3_	0W_down_2W_up_3W	0.000194	0.0031807	Zbtb11	zinc finger and BTB domain containing 11 [Source:MGI Symbol;Acc:MGI:2443876]
860	ENSMUSG00000038518	down_	1_	4_	1_2_3_	dS_-_-_-_	0_	3_	0W_down_3W	0.000194	0.0031807	Jarid2	jumonji, AT rich interactive domain 2 [Source:MGI Symbol;Acc:MGI:104813]
861	ENSMUSG00000035293	down_	1_	4_	1_2_3_	dS_-_-_-_	0_	3_	0W_down_3W	0.000195	0.00318598	G2e3	G2/M-phase specific E3 ubiquitin ligase [Source:MGI Symbol;Acc:MGI:2444298]
862	ENSMUSG00000043131	down_up_	1_3_	3_4_	1_2_3_	dS_-_-_-_	0_2_	2_3_	0W_down_2W_up_3W	0.000195	0.00318598	Mob1a	MOB kinase activator 1A [Source:MGI Symbol;Acc:MGI:2442631]
863	ENSMUSG00000046714	up_	1_	4_	2_3_	dS_+_+_	0_	3_	0W_up_3W	0.000195	0.00318598	Foxc2	forkhead box C2 [Source:MGI Symbol;Acc:MGI:1347481]
864	ENSMUSG00000051579	up_down_up_	1_2_3_	2_3_4_	1_2_3_	dS_+_+_+_	0_1_2_	1_2_3_	0W_up_1W_down_2W_up_3W	0.000196	0.00319861	Tceal8	transcription elongation factor A (SII)-like 8 [Source:MGI Symbol;Acc:MGI:1913934]
865	ENSMUSG00000032698	up_down_	1_3_	3_4_	2_3_	dS_+_+_	0_2_	2_3_	0W_up_2W_down_3W	0.000197	0.00321121	Lmo2	LIM domain only 2 [Source:MGI Symbol;Acc:MGI:102811]
866	ENSMUSG00000009013	up_down_	1_2_	2_4_	1_2_	dS_+_+_	0_1_	1_3_	0W_up_1W_down_3W	0.000198	0.00322379	Dynll1	dynein light chain LC8-type 1 [Source:MGI Symbol;Acc:MGI:1861457]
867	ENSMUSG00000061477	up_down_	1_2_	2_4_	1_2_3_	dS_+_+_+_	0_1_	1_3_	0W_up_1W_down_3W	0.0002	0.0032526	Rps7	ribosomal protein S7 [Source:MGI Symbol;Acc:MGI:1333818]
868	ENSMUSG00000025613	up_down_	1_2_	2_4_	1_3_	dS_+_+_	0_1_	1_3_	0W_up_1W_down_3W	0.000201	0.00326509	Cct8	chaperonin containing Tcp1, subunit 8 (theta) [Source:MGI Symbol;Acc:MGI:107183]
869	ENSMUSG00000028312	up_down_	1_3_	3_4_	1_2_	dS_+_+_	0_2_	2_3_	0W_up_2W_down_3W	0.000205	0.00332241	Smc2	structural maintenance of chromosomes 2 [Source:MGI Symbol;Acc:MGI:106067]
870	ENSMUSG00000079316	up_down_	1_2_	2_4_	1_2_3_	dS_+_+_+_	0_1_	1_3_	0W_up_1W_down_3W	0.000205	0.00332241	Rab9	RAB9, member RAS oncogene family [Source:MGI Symbol;Acc:MGI:1890695]
871	ENSMUSG00000020077	up_down_	1_2_	2_4_	1_2_	dS_+_+_	0_1_	1_3_	0W_up_1W_down_3W	0.000206	0.00333096	Srgn	serglycin [Source:MGI Symbol;Acc:MGI:97756]
872	ENSMUSG00000030058	down_up_	1_3_	3_4_	1_2_3_	dS_-_-_-_	0_2_	2_3_	0W_down_2W_up_3W	0.000206	0.00333096	Copg1	coatomer protein complex, subunit gamma 1 [Source:MGI Symbol;Acc:MGI:1858696]
873	ENSMUSG00000044636	down_	1_	4_	1_2_3_	dS_-_-_-_	0_	3_	0W_down_3W	0.000208	0.00335945	Csrnp2	cysteine-serine-rich nuclear protein 2 [Source:MGI Symbol;Acc:MGI:2386852]
874	ENSMUSG00000041685	down_up_	1_2_	2_4_	1_3_	dS_-_-_	0_1_	1_3_	0W_down_1W_up_3W	0.00021	0.00338787	Fcho2	FCH domain only 2 [Source:MGI Symbol;Acc:MGI:3505790]
875	ENSMUSG00000032301	up_down_	1_2_	2_4_	1_2_3_	dS_+_+_+_	0_1_	1_3_	0W_up_1W_down_3W	0.000211	0.00340011	Psma4	proteasome subunit alpha 4 [Source:MGI Symbol;Acc:MGI:1347060]
876	ENSMUSG00000032515	down_up_	1_3_	3_4_	1_2_3_	dS_-_-_-_	0_2_	2_3_	0W_down_2W_up_3W	0.000212	0.00341233	Csrnp1	cysteine-serine-rich nuclear protein 1 [Source:MGI Symbol;Acc:MGI:2387989]
877	ENSMUSG00000060938	up_down_	1_2_	2_4_	1_2_3_	dS_+_+_+_	0_1_	1_3_	0W_up_1W_down_3W	0.000213	0.00342451	Rpl26	ribosomal protein L26 [Source:MGI Symbol;Acc:MGI:106022]
878	ENSMUSG00000031590	up_down_	1_2_	2_4_	1_2_3_	dS_+_+_+_	0_1_	1_3_	0W_up_1W_down_3W	0.000214	0.00343667	Frg1	FSHD region gene 1 [Source:MGI Symbol;Acc:MGI:893597]
879	ENSMUSG00000032353	up_down_	1_2_	2_4_	1_2_3_	dS_+_+_+_	0_1_	1_3_	0W_up_1W_down_3W	0.000215	0.00344881	Tmed3	transmembrane p24 trafficking protein 3 [Source:MGI Symbol;Acc:MGI:1913361]
880	ENSMUSG00000008859	up_down_	1_3_	3_4_	1_2_	dS_+_+_	0_2_	2_3_	0W_up_2W_down_3W	0.000217	0.00347299	Rala	v-ral simian leukemia viral oncogene A (ras related) [Source:MGI Symbol;Acc:MGI:1927243]
881	ENSMUSG00000026107	down_up_	1_3_	3_4_	2_3_	dS_-_-_	0_2_	2_3_	0W_down_2W_up_3W	0.000217	0.00347299	Nabp1	nucleic acid binding protein 1 [Source:MGI Symbol;Acc:MGI:1923258]
882	ENSMUSG00000028643	up_down_	1_2_	2_4_	1_2_	dS_+_+_	0_1_	1_3_	0W_up_1W_down_3W	0.00022	0.00351701	Svbp	small vasohibin binding protein [Source:MGI Symbol;Acc:MGI:1916466]
883	ENSMUSG00000021962	down_up_	1_2_	2_4_	1_2_3_	dS_-_-_-_	0_1_	1_3_	0W_down_1W_up_3W	0.000223	0.0035569	Dcp1a	decapping mRNA 1A [Source:MGI Symbol;Acc:MGI:1923151]
884	ENSMUSG00000030730	up_	1_	4_	1_3_	dS_+_+_	0_	3_	0W_up_3W	0.000223	0.0035569	Atp2a1	ATPase, Ca++ transporting, cardiac muscle, fast twitch 1 [Source:MGI Symbol;Acc:MGI:105058]
885	ENSMUSG00000030513	up_	1_	4_	2_3_	dS_+_+_	0_	3_	0W_up_3W	0.000225	0.00358475	Pcsk6	proprotein convertase subtilisin/kexin type 6 [Source:MGI Symbol;Acc:MGI:102897]
886	ENSMUSG00000020022	up_down_	1_2_	2_4_	1_2_3_	dS_+_+_+_	0_1_	1_3_	0W_up_1W_down_3W	0.000226	0.00359661	Ndufa12	NADH:ubiquinone oxidoreductase subunit A12 [Source:MGI Symbol;Acc:MGI:1913664]
887	ENSMUSG00000026311	down_up_	1_2_	2_4_	1_2_3_	dS_-_-_-_	0_1_	1_3_	0W_down_1W_up_3W	0.000228	0.00362435	Asb1	ankyrin repeat and SOCS box-containing 1 [Source:MGI Symbol;Acc:MGI:1929735]
888	ENSMUSG00000030096	down_up_down_	1_2_3_	2_3_4_	1_2_	dS_-_+_	0_1_2_	1_2_3_	0W_down_1W_up_2W_down_3W	0.000229	0.00363615	Slc6a6	solute carrier family 6 (neurotransmitter transporter, taurine), member 6 [Source:MGI Symbol;Acc:MGI:98488]
889	ENSMUSG00000019942	up_down_	1_3_	3_4_	1_2_3_	dS_+_+_+_	0_2_	2_3_	0W_up_2W_down_3W	0.00023	0.00363973	Cdk1	cyclin-dependent kinase 1 [Source:MGI Symbol;Acc:MGI:88351]
890	ENSMUSG00000036529	down_up_	1_2_	2_4_	1_2_3_	dS_-_-_-_	0_1_	1_3_	0W_down_1W_up_3W	0.00023	0.00363973	Sbf1	SET binding factor 1 [Source:MGI Symbol;Acc:MGI:1925230]
891	ENSMUSG00000047213	down_up_	1_3_	3_4_	1_2_3_	dS_-_-_-_	0_2_	2_3_	0W_down_2W_up_3W	0.00023	0.00363973	Ythdf3	YTH N6-methyladenosine RNA binding protein 3 [Source:MGI Symbol;Acc:MGI:1918850]
892	ENSMUSG00000019790	down_up_	1_2_	2_4_	1_2_3_	dS_-_-_-_	0_1_	1_3_	0W_down_1W_up_3W	0.000231	0.00364329	Stxbp5	syntaxin binding protein 5 (tomosyn) [Source:MGI Symbol;Acc:MGI:1926058]
893	ENSMUSG00000023830	down_up_	1_2_	2_4_	1_2_3_	dS_-_-_-_	0_1_	1_3_	0W_down_1W_up_3W	0.000231	0.00364329	Igf2r	insulin-like growth factor 2 receptor [Source:MGI Symbol;Acc:MGI:96435]
894	ENSMUSG00000028436	down_up_	1_3_	3_4_	1_2_3_	dS_-_-_-_	0_2_	2_3_	0W_down_2W_up_3W	0.000231	0.00364329	Dcaf12	DDB1 and CUL4 associated factor 12 [Source:MGI Symbol;Acc:MGI:1916220]
895	ENSMUSG00000015143	up_	1_	4_	1_3_	dS_+_+_	0_	3_	0W_up_3W	0.000234	0.00368648	Actn1	actinin, alpha 1 [Source:MGI Symbol;Acc:MGI:2137706]
896	ENSMUSG00000045281	up_	1_	4_	1_3_	dS_+_+_	0_	3_	0W_up_3W	0.000236	0.00371384	Gpr20	G protein-coupled receptor 20 [Source:MGI Symbol;Acc:MGI:2441803]
897	ENSMUSG00000028936	up_	1_	4_	1_2_3_	dS_+_+_+_	0_	3_	0W_up_3W	0.000238	0.00374114	Rpl22	ribosomal protein L22 [Source:MGI Symbol;Acc:MGI:99262]
898	ENSMUSG00000028798	up_down_	1_2_	2_4_	1_3_	dS_+_+_	0_1_	1_3_	0W_up_1W_down_3W	0.000242	0.00379555	Eif3i	eukaryotic translation initiation factor 3, subunit I [Source:MGI Symbol;Acc:MGI:1860763]
899	ENSMUSG00000038375	down_up_	1_2_	2_4_	1_2_3_	dS_-_-_-_	0_1_	1_3_	0W_down_1W_up_3W	0.000242	0.00379555	Trp53inp2	transformation related protein 53 inducible nuclear protein 2 [Source:MGI Symbol;Acc:MGI:1915978]
900	ENSMUSG00000016918	up_	1_	4_	3_	dS_+_	0_	3_	0W_up_3W	0.000243	0.00380277	Sulf1	sulfatase 1 [Source:MGI Symbol;Acc:MGI:2138563]
901	ENSMUSG00000019132	up_	1_	4_	1_2_3_	dS_+_+_+_	0_	3_	0W_up_3W	0.000243	0.00380277	BC005537	cDNA sequence BC005537 [Source:MGI Symbol;Acc:MGI:2441726]
902	ENSMUSG00000015094	up_down_up_	1_2_3_	2_3_4_	1_2_3_	dS_+_+_+_	0_1_2_	1_2_3_	0W_up_1W_down_2W_up_3W	0.000244	0.00381419	Npdc1	neural proliferation, differentiation and control 1 [Source:MGI Symbol;Acc:MGI:1099802]
903	ENSMUSG00000097472	up_down_	1_2_	2_4_	1_2_	dS_+_+_	0_1_	1_3_	0W_up_1W_down_3W	0.000245	0.00382558	Gm26586	predicted gene, 26586 [Source:MGI Symbol;Acc:MGI:5477080]
904	ENSMUSG00000105140	down_up_	1_2_	2_4_	1_3_	dS_-_-_	0_1_	1_3_	0W_down_1W_up_3W	0.000247	0.00385254	Gm43127	predicted gene 43127 [Source:MGI Symbol;Acc:MGI:5663264]
905	ENSMUSG00000073155	up_down_	1_2_	2_4_	1_2_3_	dS_+_+_+_	0_1_	1_3_	0W_up_1W_down_3W	0.000252	0.00392619	1810058I24Rik	RIKEN cDNA 1810058I24 gene [Source:MGI Symbol;Acc:MGI:1914955]
906	ENSMUSG00000038173	up_down_up_	1_2_3_	2_3_4_	1_2_3_	dS_+_+_+_	0_1_2_	1_2_3_	0W_up_1W_down_2W_up_3W	0.000254	0.00394862	Enpp6	ectonucleotide pyrophosphatase/phosphodiesterase 6 [Source:MGI Symbol;Acc:MGI:2445171]
907	ENSMUSG00000070738	down_up_	1_3_	3_4_	1_2_3_	dS_-_-_-_	0_2_	2_3_	0W_down_2W_up_3W	0.000254	0.00394862	Dgkd	diacylglycerol kinase, delta [Source:MGI Symbol;Acc:MGI:2138334]
908	ENSMUSG00000020048	up_down_	1_3_	3_4_	1_2_	dS_+_+_	0_2_	2_3_	0W_up_2W_down_3W	0.000255	0.00395545	Hsp90b1	heat shock protein 90, beta (Grp94), member 1 [Source:MGI Symbol;Acc:MGI:98817]
909	ENSMUSG00000030751	up_down_	1_2_	2_4_	1_3_	dS_+_+_	0_1_	1_3_	0W_up_1W_down_3W	0.000255	0.00395545	Psma1	proteasome subunit alpha 1 [Source:MGI Symbol;Acc:MGI:1347005]
910	ENSMUSG00000005800	up_	1_	4_	1_2_3_	dS_+_+_+_	0_	3_	0W_up_3W	0.000258	0.00399758	Mmp8	matrix metallopeptidase 8 [Source:MGI Symbol;Acc:MGI:1202395]
911	ENSMUSG00000031902	down_up_	1_2_	2_4_	1_2_3_	dS_-_-_-_	0_1_	1_3_	0W_down_1W_up_3W	0.000259	0.00400867	Nfatc3	nuclear factor of activated T cells, cytoplasmic, calcineurin dependent 3 [Source:MGI Symbol;Acc:MGI:103296]
912	ENSMUSG00000045165	up_down_	1_3_	3_4_	1_2_	dS_+_+_	0_2_	2_3_	0W_up_2W_down_3W	0.00026	0.00401974	AI467606	expressed sequence AI467606 [Source:MGI Symbol;Acc:MGI:2141979]
913	ENSMUSG00000018102	up_down_	1_3_	3_4_	2_	dS_+_	0_2_	2_3_	0W_up_2W_down_3W	0.000262	0.00404179	H2bc4	H2B clustered histone 4 [Source:MGI Symbol;Acc:MGI:1915274]
914	ENSMUSG00000030409	up_down_	1_3_	3_4_	1_2_3_	dS_+_+_+_	0_2_	2_3_	0W_up_2W_down_3W	0.000262	0.00404179	Dmpk	dystrophia myotonica-protein kinase [Source:MGI Symbol;Acc:MGI:94906]
915	ENSMUSG00000029512	down_up_	1_2_	2_4_	1_2_	dS_-_-_	0_1_	1_3_	0W_down_1W_up_3W	0.000266	0.00409902	Ulk1	unc-51 like kinase 1 [Source:MGI Symbol;Acc:MGI:1270126]
916	ENSMUSG00000004356	down_up_	1_3_	3_4_	2_3_	dS_-_-_	0_2_	2_3_	0W_down_2W_up_3W	0.000267	0.00410545	Utp20	UTP20 small subunit processome component [Source:MGI Symbol;Acc:MGI:1917933]
917	ENSMUSG00000054435	up_down_	1_3_	3_4_	1_2_3_	dS_+_+_+_	0_2_	2_3_	0W_up_2W_down_3W	0.000267	0.00410545	Gimap4	GTPase, IMAP family member 4 [Source:MGI Symbol;Acc:MGI:1349656]
918	ENSMUSG00000075376	down_	1_	4_	1_2_3_	dS_-_-_-_	0_	3_	0W_down_3W	0.000269	0.0041317	Rc3h2	ring finger and CCCH-type zinc finger domains 2 [Source:MGI Symbol;Acc:MGI:2442789]
919	ENSMUSG00000018906	up_down_	1_2_	2_4_	1_2_	dS_+_+_	0_1_	1_3_	0W_up_1W_down_3W	0.000272	0.00417323	P4ha2	procollagen-proline, 2-oxoglutarate 4-dioxygenase (proline 4-hydroxylase), alpha II polypeptide [Source:MGI Symbol;Acc:MGI:894286]
920	ENSMUSG00000021573	down_up_	1_2_	2_4_	1_3_	dS_-_-_	0_1_	1_3_	0W_down_1W_up_3W	0.000276	0.00423	Tppp	tubulin polymerization promoting protein [Source:MGI Symbol;Acc:MGI:1920198]
921	ENSMUSG00000022905	down_up_	1_3_	3_4_	1_2_3_	dS_-_-_-_	0_2_	2_3_	0W_down_2W_up_3W	0.000278	0.00425603	Kpna1	karyopherin (importin) alpha 1 [Source:MGI Symbol;Acc:MGI:103560]
922	ENSMUSG00000020184	down_	1_	4_	2_3_	dS_-_-_	0_	3_	0W_down_3W	0.000281	0.00429263	Mdm2	transformed mouse 3T3 cell double minute 2 [Source:MGI Symbol;Acc:MGI:96952]
923	ENSMUSG00000054452	up_down_	1_3_	3_4_	1_2_	dS_+_+_	0_2_	2_3_	0W_up_2W_down_3W	0.000281	0.00429263	Tle5	TLE family member 5, transcriptional modulator [Source:MGI Symbol;Acc:MGI:95806]
924	ENSMUSG00000028945	up_down_	1_2_	2_4_	1_2_3_	dS_+_+_+_	0_1_	1_3_	0W_up_1W_down_3W	0.000282	0.00430325	Rheb	Ras homolog enriched in brain [Source:MGI Symbol;Acc:MGI:97912]
925	ENSMUSG00000026768	up_	1_	4_	1_3_	dS_+_+_	0_	3_	0W_up_3W	0.000283	0.00430918	Itga8	integrin alpha 8 [Source:MGI Symbol;Acc:MGI:109442]
926	ENSMUSG00000028639	up_down_	1_3_	3_4_	2_	dS_+_	0_2_	2_3_	0W_up_2W_down_3W	0.000283	0.00430918	Ybx1	Y box protein 1 [Source:MGI Symbol;Acc:MGI:99146]
927	ENSMUSG00000035960	up_down_	1_2_	2_4_	1_3_	dS_+_+_	0_1_	1_3_	0W_up_1W_down_3W	0.000284	0.00431974	Apex1	apurinic/apyrimidinic endonuclease 1 [Source:MGI Symbol;Acc:MGI:88042]
928	ENSMUSG00000017679	down_	1_	4_	1_2_3_	dS_-_-_-_	0_	3_	0W_down_3W	0.000286	0.0043408	Ttpal	tocopherol (alpha) transfer protein-like [Source:MGI Symbol;Acc:MGI:1923330]
929	ENSMUSG00000046733	up_down_	1_2_	2_4_	1_3_	dS_+_+_	0_1_	1_3_	0W_up_1W_down_3W	0.000286	0.0043408	Gprc5a	G protein-coupled receptor, family C, group 5, member A [Source:MGI Symbol;Acc:MGI:1891250]
930	ENSMUSG00000002871	up_down_	1_3_	3_4_	2_3_	dS_+_+_	0_2_	2_3_	0W_up_2W_down_3W	0.000287	0.00435129	Tpra1	transmembrane protein, adipocyte asscociated 1 [Source:MGI Symbol;Acc:MGI:1345190]
931	ENSMUSG00000047671	down_up_	1_2_	2_4_	1_2_3_	dS_-_-_-_	0_1_	1_3_	0W_down_1W_up_3W	0.000288	0.00436176	Dynlt4	dynein light chain Tctex-type 4 [Source:MGI Symbol;Acc:MGI:3045358]
932	ENSMUSG00000023959	down_up_down_	1_2_3_	2_3_4_	1_2_3_	dS_-_-_-_	0_1_2_	1_2_3_	0W_down_1W_up_2W_down_3W	0.000291	0.00439775	Clic5	chloride intracellular channel 5 [Source:MGI Symbol;Acc:MGI:1917912]
933	ENSMUSG00000026750	up_down_up_	1_2_3_	2_3_4_	1_2_3_	dS_+_+_+_	0_1_2_	1_2_3_	0W_up_1W_down_2W_up_3W	0.000291	0.00439775	Psmb7	proteasome (prosome, macropain) subunit, beta type 7 [Source:MGI Symbol;Acc:MGI:107637]
934	ENSMUSG00000034349	up_down_	1_3_	3_4_	1_2_3_	dS_+_+_+_	0_2_	2_3_	0W_up_2W_down_3W	0.000293	0.00442323	Smc4	structural maintenance of chromosomes 4 [Source:MGI Symbol;Acc:MGI:1917349]
935	ENSMUSG00000005575	up_down_	1_3_	3_4_	1_2_3_	dS_+_+_+_	0_2_	2_3_	0W_up_2W_down_3W	0.000296	0.00445897	Ube2m	ubiquitin-conjugating enzyme E2M [Source:MGI Symbol;Acc:MGI:108278]
936	ENSMUSG00000032011	up_	1_	4_	1_2_3_	dS_+_+_+_	0_	3_	0W_up_3W	0.000296	0.00445897	Thy1	thymus cell antigen 1, theta [Source:MGI Symbol;Acc:MGI:98747]
937	ENSMUSG00000068036	down_up_	1_2_	2_4_	1_2_3_	dS_-_-_-_	0_1_	1_3_	0W_down_1W_up_3W	0.000298	0.00448431	Afdn	afadin, adherens junction formation factor [Source:MGI Symbol;Acc:MGI:1314653]
938	ENSMUSG00000020448	down_	1_	4_	1_2_3_	dS_-_-_-_	0_	3_	0W_down_3W	0.0003	0.00450479	Rnf185	ring finger protein 185 [Source:MGI Symbol;Acc:MGI:1922078]
939	ENSMUSG00000028861	up_down_up_	1_2_3_	2_3_4_	1_2_3_	dS_+_+_+_	0_1_2_	1_2_3_	0W_up_1W_down_2W_up_3W	0.0003	0.00450479	Mrps15	mitochondrial ribosomal protein S15 [Source:MGI Symbol;Acc:MGI:1913657]
940	ENSMUSG00000027244	down_up_	1_2_	2_4_	1_2_	dS_-_-_	0_1_	1_3_	0W_down_1W_up_3W	0.000301	0.004515	Atg13	autophagy related 13 [Source:MGI Symbol;Acc:MGI:1196429]
941	ENSMUSG00000010358	up_down_	1_2_	2_4_	1_2_	dS_+_+_	0_1_	1_3_	0W_up_1W_down_3W	0.000302	0.00452519	Ifi35	interferon-induced protein 35 [Source:MGI Symbol;Acc:MGI:1917360]
942	ENSMUSG00000023272	up_down_	1_3_	3_4_	1_2_	dS_+_+_	0_2_	2_3_	0W_up_2W_down_3W	0.000306	0.00458026	Creld2	cysteine-rich with EGF-like domains 2 [Source:MGI Symbol;Acc:MGI:1923987]
943	ENSMUSG00000028116	up_down_	1_2_	2_4_	1_2_3_	dS_+_+_+_	0_1_	1_3_	0W_up_1W_down_3W	0.000308	0.00459556	Myoz2	myozenin 2 [Source:MGI Symbol;Acc:MGI:1913063]
944	ENSMUSG00000030613	up_down_	1_3_	3_4_	1_2_3_	dS_+_+_+_	0_2_	2_3_	0W_up_2W_down_3W	0.000308	0.00459556	Ccdc90b	coiled-coil domain containing 90B [Source:MGI Symbol;Acc:MGI:1913615]
945	ENSMUSG00000036104	down_up_	1_3_	3_4_	1_2_	dS_-_-_	0_2_	2_3_	0W_down_2W_up_3W	0.000308	0.00459556	Rab3gap1	RAB3 GTPase activating protein subunit 1 [Source:MGI Symbol;Acc:MGI:2445001]
946	ENSMUSG00000025144	up_down_up_	1_2_3_	2_3_4_	1_2_3_	dS_+_+_+_	0_1_2_	1_2_3_	0W_up_1W_down_2W_up_3W	0.000309	0.0046056	Cenpx	centromere protein X [Source:MGI Symbol;Acc:MGI:894324]
947	ENSMUSG00000041736	up_down_	1_2_	2_4_	1_2_	dS_+_+_	0_1_	1_3_	0W_up_1W_down_3W	0.000311	0.00463052	Tspo	translocator protein [Source:MGI Symbol;Acc:MGI:88222]
948	ENSMUSG00000026889	down_	1_	4_	2_3_	dS_-_-_	0_	3_	0W_down_3W	0.000312	0.00464051	Rbm18	RNA binding motif protein 18 [Source:MGI Symbol;Acc:MGI:1915139]
949	ENSMUSG00000023852	down_	1_	4_	1_2_3_	dS_-_-_-_	0_	3_	0W_down_3W	0.000313	0.00465047	Chd1	chromodomain helicase DNA binding protein 1 [Source:MGI Symbol;Acc:MGI:88393]
950	ENSMUSG00000033845	up_down_	1_2_	2_4_	1_2_3_	dS_+_+_+_	0_1_	1_3_	0W_up_1W_down_3W	0.000315	0.00467526	Mrpl15	mitochondrial ribosomal protein L15 [Source:MGI Symbol;Acc:MGI:1351639]
951	ENSMUSG00000043279	up_down_up_	1_2_3_	2_3_4_	1_2_3_	dS_+_+_+_	0_1_2_	1_2_3_	0W_up_1W_down_2W_up_3W	0.000317	0.0047	Trim56	tripartite motif-containing 56 [Source:MGI Symbol;Acc:MGI:2685298]
952	ENSMUSG00000020773	up_down_	1_2_	2_4_	1_2_3_	dS_+_+_+_	0_1_	1_3_	0W_up_1W_down_3W	0.000319	0.00471973	Trim47	tripartite motif-containing 47 [Source:MGI Symbol;Acc:MGI:1917374]
953	ENSMUSG00000025066	up_down_	1_2_	2_4_	1_2_	dS_+_+_	0_1_	1_3_	0W_up_1W_down_3W	0.000319	0.00471973	Sfr1	SWI5 dependent recombination repair 1 [Source:MGI Symbol;Acc:MGI:1915038]
954	ENSMUSG00000014226	up_down_	1_2_	2_4_	1_	dS_+_	0_1_	1_3_	0W_up_1W_down_3W	0.000323	0.0047739	Cacybp	calcyclin binding protein [Source:MGI Symbol;Acc:MGI:1270839]
955	ENSMUSG00000020156	down_up_	1_2_	2_4_	1_2_3_	dS_-_-_-_	0_1_	1_3_	0W_down_1W_up_3W	0.000324	0.00478367	Pwwp3a	PWWP domain containing 3A, DNA repair factor [Source:MGI Symbol;Acc:MGI:1915364]
956	ENSMUSG00000039686	down_up_	1_2_	2_4_	1_2_	dS_-_-_	0_1_	1_3_	0W_down_1W_up_3W	0.000328	0.00483766	Zer1	zyg-11 related, cell cycle regulator [Source:MGI Symbol;Acc:MGI:2442511]
957	ENSMUSG00000106375	down_up_	1_3_	3_4_	1_2_3_	dS_-_-_-_	0_2_	2_3_	0W_down_2W_up_3W	0.000329	0.00484734	Gm43361	predicted gene 43361 [Source:MGI Symbol;Acc:MGI:5663498]
958	ENSMUSG00000029447	up_down_	1_2_	2_4_	1_	dS_+_	0_1_	1_3_	0W_up_1W_down_3W	0.00033	0.00485699	Cct6a	chaperonin containing Tcp1, subunit 6a (zeta) [Source:MGI Symbol;Acc:MGI:107943]
959	ENSMUSG00000001632	down_up_	1_2_	2_4_	1_2_	dS_-_-_	0_1_	1_3_	0W_down_1W_up_3W	0.000331	0.00486663	Brpf1	bromodomain and PHD finger containing, 1 [Source:MGI Symbol;Acc:MGI:1926033]
960	ENSMUSG00000050503	up_down_	1_2_	2_4_	1_2_3_	dS_+_+_+_	0_1_	1_3_	0W_up_1W_down_3W	0.000332	0.00487625	Fbxl22	F-box and leucine-rich repeat protein 22 [Source:MGI Symbol;Acc:MGI:1921415]
961	ENSMUSG00000028709	down_	1_	4_	2_3_	dS_-_-_	0_	3_	0W_down_3W	0.000335	0.00491519	Mob3c	MOB kinase activator 3C [Source:MGI Symbol;Acc:MGI:2140623]
962	ENSMUSG00000008301	up_down_	1_2_	2_4_	1_2_	dS_+_+_	0_1_	1_3_	0W_up_1W_down_3W	0.000337	0.0049394	Phax	phosphorylated adaptor for RNA export [Source:MGI Symbol;Acc:MGI:1891839]
963	ENSMUSG00000003873	up_down_	1_2_	2_4_	1_2_	dS_+_+_	0_1_	1_3_	0W_up_1W_down_3W	0.000338	0.00494378	Bax	BCL2-associated X protein [Source:MGI Symbol;Acc:MGI:99702]
964	ENSMUSG00000031446	down_up_	1_3_	3_4_	1_2_	dS_-_-_	0_2_	2_3_	0W_down_2W_up_3W	0.000338	0.00494378	Cul4a	cullin 4A [Source:MGI Symbol;Acc:MGI:1914487]
965	ENSMUSG00000027463	up_	1_	4_	1_2_3_	dS_+_+_+_	0_	3_	0W_up_3W	0.000341	0.00496704	Slc52a3	solute carrier protein family 52, member 3 [Source:MGI Symbol;Acc:MGI:1916948]
966	ENSMUSG00000028797	up_down_	1_3_	3_4_	2_3_	dS_+_+_	0_2_	2_3_	0W_up_2W_down_3W	0.000341	0.00496704	Tmem234	transmembrane protein 234 [Source:MGI Symbol;Acc:MGI:1924049]
967	ENSMUSG00000032860	down_up_	1_2_	2_4_	1_2_3_	dS_-_-_-_	0_1_	1_3_	0W_down_1W_up_3W	0.00034	0.00496704	P2ry2	purinergic receptor P2Y, G-protein coupled 2 [Source:MGI Symbol;Acc:MGI:105107]
968	ENSMUSG00000056214	up_down_	1_3_	3_4_	2_3_	dS_+_+_	0_2_	2_3_	0W_up_2W_down_3W	0.000341	0.00496704	Pard6g	par-6 family cell polarity regulator gamma [Source:MGI Symbol;Acc:MGI:2135606]
969	ENSMUSG00000032744	down_up_	1_2_	2_4_	1_2_3_	dS_-_-_-_	0_1_	1_3_	0W_down_1W_up_3W	0.000343	0.00499102	Heyl	hairy/enhancer-of-split related with YRPW motif-like [Source:MGI Symbol;Acc:MGI:1860511]
970	ENSMUSG00000001119	down_up_	1_3_	3_4_	2_3_	dS_-_-_	0_2_	2_3_	0W_down_2W_up_3W	0.000347	0.00504402	Col6a1	collagen, type VI, alpha 1 [Source:MGI Symbol;Acc:MGI:88459]
971	ENSMUSG00000019158	up_down_	1_2_	2_4_	1_2_	dS_+_+_	0_1_	1_3_	0W_up_1W_down_3W	0.000348	0.00504815	Tmem160	transmembrane protein 160 [Source:MGI Symbol;Acc:MGI:1916344]
972	ENSMUSG00000033355	up_down_	1_2_	2_4_	1_2_3_	dS_+_+_+_	0_1_	1_3_	0W_up_1W_down_3W	0.000348	0.00504815	Rtp4	receptor transporter protein 4 [Source:MGI Symbol;Acc:MGI:1915025]
973	ENSMUSG00000115338	up_down_	1_2_	2_4_	1_2_	dS_+_+_	0_1_	1_3_	0W_up_1W_down_3W	0.000353	0.00511542	Pnp	purine-nucleoside phosphorylase [Source:MGI Symbol;Acc:MGI:97365]
974	ENSMUSG00000046668	up_	1_	4_	2_3_	dS_+_+_	0_	3_	0W_up_3W	0.000356	0.00515359	Cxxc5	CXXC finger 5 [Source:MGI Symbol;Acc:MGI:1914643]
975	ENSMUSG00000036459	up_	1_	4_	2_3_	dS_+_+_	0_	3_	0W_up_3W	0.000362	0.00523508	Wtip	WT1-interacting protein [Source:MGI Symbol;Acc:MGI:2141920]
976	ENSMUSG00000033467	up_	1_	4_	1_3_	dS_+_+_	0_	3_	0W_up_3W	0.000369	0.00533084	Crlf2	cytokine receptor-like factor 2 [Source:MGI Symbol;Acc:MGI:1889506]
977	ENSMUSG00000044201	up_	1_	4_	1_2_3_	dS_+_+_+_	0_	3_	0W_up_3W	0.00037	0.00533982	Cdc25c	cell division cycle 25C [Source:MGI Symbol;Acc:MGI:88350]
978	ENSMUSG00000024778	up_down_	1_2_	2_4_	1_2_	dS_+_+_	0_1_	1_3_	0W_up_1W_down_3W	0.000371	0.00534877	Fas	Fas (TNF receptor superfamily member 6) [Source:MGI Symbol;Acc:MGI:95484]
979	ENSMUSG00000051989	up_down_	1_2_	2_4_	1_2_3_	dS_+_+_+_	0_1_	1_3_	0W_up_1W_down_3W	0.000373	0.00537211	Smim11	small integral membrane protein 11 [Source:MGI Symbol;Acc:MGI:1916186]
980	ENSMUSG00000027800	up_	1_	4_	1_2_3_	dS_+_+_+_	0_	3_	0W_up_3W	0.000375	0.00538442	Tm4sf1	transmembrane 4 superfamily member 1 [Source:MGI Symbol;Acc:MGI:104678]
981	ENSMUSG00000038370	up_down_	1_2_	2_4_	1_2_3_	dS_+_+_+_	0_1_	1_3_	0W_up_1W_down_3W	0.000375	0.00538442	Pcp4l1	Purkinje cell protein 4-like 1 [Source:MGI Symbol;Acc:MGI:1913675]
982	ENSMUSG00000038615	down_up_	1_2_	2_4_	1_2_	dS_-_-_	0_1_	1_3_	0W_down_1W_up_3W	0.000375	0.00538442	Nfe2l1	nuclear factor, erythroid derived 2,-like 1 [Source:MGI Symbol;Acc:MGI:99421]
983	ENSMUSG00000031661	up_	1_	4_	2_3_	dS_+_+_	0_	3_	0W_up_3W	0.000376	0.00539329	Nkd1	naked cuticle 1 [Source:MGI Symbol;Acc:MGI:2135954]
984	ENSMUSG00000029994	up_down_	1_3_	3_4_	1_2_3_	dS_+_+_+_	0_2_	2_3_	0W_up_2W_down_3W	0.000377	0.00540213	Anxa4	annexin A4 [Source:MGI Symbol;Acc:MGI:88030]
985	ENSMUSG00000038069	down_	1_	4_	1_2_3_	dS_-_-_-_	0_	3_	0W_down_3W	0.000378	0.00540548	Cdkn2aip	CDKN2A interacting protein [Source:MGI Symbol;Acc:MGI:1918175]
986	ENSMUSG00000053453	up_down_up_	1_2_3_	2_3_4_	1_2_3_	dS_+_+_+_	0_1_2_	1_2_3_	0W_up_1W_down_2W_up_3W	0.000378	0.00540548	Thoc7	THO complex 7 [Source:MGI Symbol;Acc:MGI:1913481]
987	ENSMUSG00000087006	up_down_	1_2_	2_4_	1_2_	dS_+_+_	0_1_	1_3_	0W_up_1W_down_3W	0.000382	0.00545714	Gm13889	predicted gene 13889 [Source:MGI Symbol;Acc:MGI:3652053]
988	ENSMUSG00000027715	up_	1_	4_	1_2_3_	dS_+_+_+_	0_	3_	0W_up_3W	0.000383	0.00546589	Ccna2	cyclin A2 [Source:MGI Symbol;Acc:MGI:108069]
989	ENSMUSG00000022972	up_down_	1_2_	2_4_	1_2_	dS_+_+_	0_1_	1_3_	0W_up_1W_down_3W	0.000388	0.00553165	Cfap298	cilia and flagella associate protien 298 [Source:MGI Symbol;Acc:MGI:1915251]
990	ENSMUSG00000024309	up_down_	1_2_	2_4_	1_2_	dS_+_+_	0_1_	1_3_	0W_up_1W_down_3W	0.00039	0.00555455	Pfdn6	prefoldin subunit 6 [Source:MGI Symbol;Acc:MGI:95908]
991	ENSMUSG00000026785	up_down_	1_3_	3_4_	2_	dS_+_	0_2_	2_3_	0W_up_2W_down_3W	0.000391	0.00555756	Pkn3	protein kinase N3 [Source:MGI Symbol;Acc:MGI:2388285]
992	ENSMUSG00000031563	down_up_	1_2_	2_4_	1_2_	dS_-_-_	0_1_	1_3_	0W_down_1W_up_3W	0.000391	0.00555756	Wwc2	WW, C2 and coiled-coil domain containing 2 [Source:MGI Symbol;Acc:MGI:1261872]
993	ENSMUSG00000022803	up_down_	1_3_	3_4_	2_3_	dS_+_+_	0_2_	2_3_	0W_up_2W_down_3W	0.000394	0.00559456	Popdc2	popeye domain containing 2 [Source:MGI Symbol;Acc:MGI:1930150]
994	ENSMUSG00000024219	down_up_	1_2_	2_4_	1_2_3_	dS_-_-_-_	0_1_	1_3_	0W_down_1W_up_3W	0.000395	0.00560312	Anks1	ankyrin repeat and SAM domain containing 1 [Source:MGI Symbol;Acc:MGI:2446180]
995	ENSMUSG00000020949	up_down_	1_3_	3_4_	1_2_	dS_+_+_	0_2_	2_3_	0W_up_2W_down_3W	0.000397	0.00562018	Fkbp3	FK506 binding protein 3 [Source:MGI Symbol;Acc:MGI:1353460]
996	ENSMUSG00000030102	down_up_	1_3_	3_4_	2_	dS_-_	0_2_	2_3_	0W_down_2W_up_3W	0.000397	0.00562018	Itpr1	inositol 1,4,5-trisphosphate receptor 1 [Source:MGI Symbol;Acc:MGI:96623]
997	ENSMUSG00000032314	up_down_	1_2_	2_4_	1_2_3_	dS_+_+_+_	0_1_	1_3_	0W_up_1W_down_3W	0.000399	0.00564283	Etfa	electron transferring flavoprotein, alpha polypeptide [Source:MGI Symbol;Acc:MGI:106092]
998	ENSMUSG00000024299	down_up_	1_2_	2_4_	1_3_	dS_-_-_	0_1_	1_3_	0W_down_1W_up_3W	0.000401	0.00565976	Adamts10	a disintegrin-like and metallopeptidase (reprolysin type) with thrombospondin type 1 motif, 10 [Source:MGI Symbol;Acc:MGI:2449112]
999	ENSMUSG00000035161	down_	1_	4_	1_3_	dS_-_-_	0_	3_	0W_down_3W	0.000401	0.00565976	Ints6	integrator complex subunit 6 [Source:MGI Symbol;Acc:MGI:1202397]
1000	ENSMUSG00000038374	up_down_	1_2_	2_4_	1_	dS_+_	0_1_	1_3_	0W_up_1W_down_3W	0.000402	0.0056682	Rbm8a	RNA binding motif protein 8a [Source:MGI Symbol;Acc:MGI:1913129]
1001	ENSMUSG00000026924	down_up_	1_2_	2_4_	1_2_3_	dS_-_-_-_	0_1_	1_3_	0W_down_1W_up_3W	0.000409	0.00576114	Sec16a	SEC16 homolog A, endoplasmic reticulum export factor [Source:MGI Symbol;Acc:MGI:2139207]
1002	ENSMUSG00000039849	down_up_	1_2_	2_4_	1_2_	dS_-_-_	0_1_	1_3_	0W_down_1W_up_3W	0.00041	0.00576946	Pcif1	phosphorylated CTD interacting factor 1 [Source:MGI Symbol;Acc:MGI:2443858]
1003	ENSMUSG00000018415	down_up_	1_3_	3_4_	1_2_3_	dS_-_-_-_	0_2_	2_3_	0W_down_2W_up_3W	0.000415	0.005834	Gid4	GID complex subunit 4, VID24 homolog [Source:MGI Symbol;Acc:MGI:1914021]
1004	ENSMUSG00000022536	down_up_	1_2_	2_4_	1_2_3_	dS_-_-_-_	0_1_	1_3_	0W_down_1W_up_3W	0.000416	0.00584223	Glyr1	glyoxylate reductase 1 homolog (Arabidopsis) [Source:MGI Symbol;Acc:MGI:1921272]
1005	ENSMUSG00000026374	up_down_	1_3_	3_4_	1_2_3_	dS_+_+_+_	0_2_	2_3_	0W_up_2W_down_3W	0.000418	0.00585865	Tsn	translin [Source:MGI Symbol;Acc:MGI:109263]
1006	ENSMUSG00000032119	down_up_	1_3_	3_4_	1_2_3_	dS_-_-_-_	0_2_	2_3_	0W_down_2W_up_3W	0.000418	0.00585865	Hinfp	histone H4 transcription factor [Source:MGI Symbol;Acc:MGI:2429620]
1007	ENSMUSG00000027006	down_up_	1_2_	2_4_	1_2_3_	dS_-_-_-_	0_1_	1_3_	0W_down_1W_up_3W	0.00042	0.00588083	Dnajc10	DnaJ heat shock protein family (Hsp40) member C10 [Source:MGI Symbol;Acc:MGI:1914111]
1008	ENSMUSG00000039703	down_up_	1_2_	2_4_	1_2_3_	dS_-_-_-_	0_1_	1_3_	0W_down_1W_up_3W	0.000422	0.00590298	Nploc4	NPL4 homolog, ubiquitin recognition factor [Source:MGI Symbol;Acc:MGI:2679787]
1009	ENSMUSG00000035168	down_up_	1_2_	2_4_	1_2_	dS_-_-_	0_1_	1_3_	0W_down_1W_up_3W	0.000427	0.005967	Tanc1	tetratricopeptide repeat, ankyrin repeat and coiled-coil containing 1 [Source:MGI Symbol;Acc:MGI:1914110]
1010	ENSMUSG00000027456	up_down_	1_2_	2_4_	1_2_	dS_+_+_	0_1_	1_3_	0W_up_1W_down_3W	0.000429	0.00598901	Sdcbp2	syndecan binding protein (syntenin) 2 [Source:MGI Symbol;Acc:MGI:2385156]
1011	ENSMUSG00000030341	up_	1_	4_	1_3_	dS_+_+_	0_	3_	0W_up_3W	0.00043	0.00599703	Tnfrsf1a	tumor necrosis factor receptor superfamily, member 1a [Source:MGI Symbol;Acc:MGI:1314884]
1012	ENSMUSG00000021967	up_down_	1_2_	2_4_	1_2_3_	dS_+_+_+_	0_1_	1_3_	0W_up_1W_down_3W	0.000433	0.0060329	Mrpl57	mitochondrial ribosomal protein L57 [Source:MGI Symbol;Acc:MGI:1915090]
1013	ENSMUSG00000057322	up_down_	1_2_	2_4_	1_2_3_	dS_+_+_+_	0_1_	1_3_	0W_up_1W_down_3W	0.000434	0.00604087	Rpl38	ribosomal protein L38 [Source:MGI Symbol;Acc:MGI:1914921]
1014	ENSMUSG00000039770	up_down_	1_3_	3_4_	1_2_3_	dS_+_+_+_	0_2_	2_3_	0W_up_2W_down_3W	0.000437	0.00607064	Ypel5	yippee like 5 [Source:MGI Symbol;Acc:MGI:1916937]
1015	ENSMUSG00000068798	up_	1_	4_	1_2_3_	dS_+_+_+_	0_	3_	0W_up_3W	0.000437	0.00607064	Rap1a	RAS-related protein 1a [Source:MGI Symbol;Acc:MGI:97852]
1016	ENSMUSG00000045098	down_up_	1_2_	2_4_	1_2_3_	dS_-_-_-_	0_1_	1_3_	0W_down_1W_up_3W	0.00044	0.0061063	Kmt5b	lysine methyltransferase 5B [Source:MGI Symbol;Acc:MGI:2444557]
1017	ENSMUSG00000091337	up_down_	1_2_	2_4_	1_2_	dS_+_+_	0_1_	1_3_	0W_up_1W_down_3W	0.000442	0.00612802	Eid1	EP300 interacting inhibitor of differentiation 1 [Source:MGI Symbol;Acc:MGI:1889651]
1018	ENSMUSG00000090958	down_up_	1_2_	2_4_	1_2_	dS_-_-_	0_1_	1_3_	0W_down_1W_up_3W	0.000444	0.00614971	Lrrc32	leucine rich repeat containing 32 [Source:MGI Symbol;Acc:MGI:93882]
1019	ENSMUSG00000008384	down_up_	1_3_	3_4_	2_3_	dS_-_-_	0_2_	2_3_	0W_down_2W_up_3W	0.000446	0.00615926	Sertad1	SERTA domain containing 1 [Source:MGI Symbol;Acc:MGI:1913438]
1020	ENSMUSG00000029578	down_up_	1_2_	2_4_	1_2_	dS_-_-_	0_1_	1_3_	0W_down_1W_up_3W	0.000446	0.00615926	Wipi2	WD repeat domain, phosphoinositide interacting 2 [Source:MGI Symbol;Acc:MGI:1923831]
1021	ENSMUSG00000039771	up_down_	1_2_	2_4_	1_2_	dS_+_+_	0_1_	1_3_	0W_up_1W_down_3W	0.000446	0.00615926	Polr2j	polymerase (RNA) II (DNA directed) polypeptide J [Source:MGI Symbol;Acc:MGI:109582]
1022	ENSMUSG00000037999	down_	1_	4_	1_2_3_	dS_-_-_-_	0_	3_	0W_down_3W	0.000447	0.00616702	Arap2	ArfGAP with RhoGAP domain, ankyrin repeat and PH domain 2 [Source:MGI Symbol;Acc:MGI:2684416]
1023	ENSMUSG00000022914	down_up_	1_3_	3_4_	1_2_	dS_-_-_	0_2_	2_3_	0W_down_2W_up_3W	0.00045	0.00620235	Brwd1	bromodomain and WD repeat domain containing 1 [Source:MGI Symbol;Acc:MGI:1890651]
1024	ENSMUSG00000117924	up_down_	1_3_	3_4_	1_2_	dS_+_+_	0_2_	2_3_	0W_up_2W_down_3W	0.000451	0.00621006	Tmem223	transmembrane protein 223 [Source:MGI Symbol;Acc:MGI:1914086]
1025	ENSMUSG00000003234	down_up_down_	1_2_3_	2_3_4_	1_2_3_	dS_-_-_-_	0_1_2_	1_2_3_	0W_down_1W_up_2W_down_3W	0.000452	0.0062117	Abcf3	ATP-binding cassette, sub-family F (GCN20), member 3 [Source:MGI Symbol;Acc:MGI:1351656]
1026	ENSMUSG00000075588	up_down_	1_3_	3_4_	1_2_	dS_+_+_	0_2_	2_3_	0W_up_2W_down_3W	0.000452	0.0062117	Hoxb2	homeobox B2 [Source:MGI Symbol;Acc:MGI:96183]
1027	ENSMUSG00000006386	down_up_	1_2_	2_4_	1_3_	dS_-_-_	0_1_	1_3_	0W_down_1W_up_3W	0.000454	0.00623311	Tek	TEK receptor tyrosine kinase [Source:MGI Symbol;Acc:MGI:98664]
1028	ENSMUSG00000025579	down_up_	1_3_	3_4_	1_2_	dS_-_-_	0_2_	2_3_	0W_down_2W_up_3W	0.000457	0.00626819	Gaa	glucosidase, alpha, acid [Source:MGI Symbol;Acc:MGI:95609]
1029	ENSMUSG00000016831	down_	1_	4_	1_2_3_	dS_-_-_-_	0_	3_	0W_down_3W	0.000461	0.00631691	Tox4	TOX high mobility group box family member 4 [Source:MGI Symbol;Acc:MGI:1915389]
1030	ENSMUSG00000036372	up_down_	1_2_	2_4_	1_2_3_	dS_+_+_+_	0_1_	1_3_	0W_up_1W_down_3W	0.000463	0.00633815	Tmem258	transmembrane protein 258 [Source:MGI Symbol;Acc:MGI:1916288]
1031	ENSMUSG00000003154	down_up_	1_2_	2_4_	1_2_	dS_-_-_	0_1_	1_3_	0W_down_1W_up_3W	0.000469	0.00640785	Foxj2	forkhead box J2 [Source:MGI Symbol;Acc:MGI:1926805]
1032	ENSMUSG00000007039	up_down_	1_2_	2_4_	1_2_3_	dS_+_+_+_	0_1_	1_3_	0W_up_1W_down_3W	0.000469	0.00640785	Ddah2	dimethylarginine dimethylaminohydrolase 2 [Source:MGI Symbol;Acc:MGI:1859016]
1033	ENSMUSG00000052911	down_up_	1_2_	2_4_	1_2_	dS_-_-_	0_1_	1_3_	0W_down_1W_up_3W	0.000476	0.00649719	Lamb2	laminin, beta 2 [Source:MGI Symbol;Acc:MGI:99916]
1034	ENSMUSG00000029458	down_up_	1_2_	2_4_	1_2_	dS_-_-_	0_1_	1_3_	0W_down_1W_up_3W	0.000478	0.00651818	Brap	BRCA1 associated protein [Source:MGI Symbol;Acc:MGI:1919649]
1035	ENSMUSG00000026727	up_down_	1_2_	2_4_	1_2_	dS_+_+_	0_1_	1_3_	0W_up_1W_down_3W	0.00048	0.00653913	Rsu1	Ras suppressor protein 1 [Source:MGI Symbol;Acc:MGI:103040]
1036	ENSMUSG00000006356	up_down_	1_3_	3_4_	2_	dS_+_	0_2_	2_3_	0W_up_2W_down_3W	0.000485	0.00658815	Crip2	cysteine rich protein 2 [Source:MGI Symbol;Acc:MGI:1915587]
1037	ENSMUSG00000036112	up_down_up_	1_2_3_	2_3_4_	1_2_3_	dS_+_+_+_	0_1_2_	1_2_3_	0W_up_1W_down_2W_up_3W	0.000485	0.00658815	Metap2	methionine aminopeptidase 2 [Source:MGI Symbol;Acc:MGI:1929701]
1038	ENSMUSG00000045409	down_up_down_	1_2_3_	2_3_4_	1_2_3_	dS_-_-_-_	0_1_2_	1_2_3_	0W_down_1W_up_2W_down_3W	0.000485	0.00658815	Trim39	tripartite motif-containing 39 [Source:MGI Symbol;Acc:MGI:1890659]
1039	ENSMUSG00000038132	up_	1_	4_	2_3_	dS_+_+_	0_	3_	0W_up_3W	0.000487	0.0066026	Rbm24	RNA binding motif protein 24 [Source:MGI Symbol;Acc:MGI:3610364]
1040	ENSMUSG00000038976	up_	1_	4_	1_2_3_	dS_+_+_+_	0_	3_	0W_up_3W	0.000487	0.0066026	Ppp1r9b	protein phosphatase 1, regulatory subunit 9B [Source:MGI Symbol;Acc:MGI:2387581]
1041	ENSMUSG00000058325	down_up_	1_2_	2_4_	1_2_	dS_-_-_	0_1_	1_3_	0W_down_1W_up_3W	0.000489	0.00662334	Dock1	dedicator of cytokinesis 1 [Source:MGI Symbol;Acc:MGI:2429765]
1042	ENSMUSG00000001056	up_	1_	4_	1_2_3_	dS_+_+_+_	0_	3_	0W_up_3W	0.00049	0.00662416	Nhp2	NHP2 ribonucleoprotein [Source:MGI Symbol;Acc:MGI:1098547]
1043	ENSMUSG00000031516	up_	1_	4_	1_2_3_	dS_+_+_+_	0_	3_	0W_up_3W	0.00049	0.00662416	Dctn6	dynactin 6 [Source:MGI Symbol;Acc:MGI:1343154]
1044	ENSMUSG00000090698	down_	1_	4_	1_2_3_	dS_-_-_-_	0_	3_	0W_down_3W	0.000492	0.00663847	Apold1	apolipoprotein L domain containing 1 [Source:MGI Symbol;Acc:MGI:2685921]
1045	ENSMUSG00000106847	down_up_	1_2_	2_4_	1_2_3_	dS_-_-_-_	0_1_	1_3_	0W_down_1W_up_3W	0.000492	0.00663847	Peg13	paternally expressed 13 [Source:MGI Symbol;Acc:MGI:2663476]
1046	ENSMUSG00000006519	up_down_	1_3_	3_4_	1_2_3_	dS_+_+_+_	0_2_	2_3_	0W_up_2W_down_3W	0.000495	0.00667256	Cyba	cytochrome b-245, alpha polypeptide [Source:MGI Symbol;Acc:MGI:1316658]
1047	ENSMUSG00000021501	up_down_	1_3_	3_4_	1_2_	dS_+_+_	0_2_	2_3_	0W_up_2W_down_3W	0.000499	0.00672006	Caml	calcium modulating ligand [Source:MGI Symbol;Acc:MGI:104728]
1048	ENSMUSG00000031148	down_up_	1_3_	3_4_	1_2_3_	dS_-_-_-_	0_2_	2_3_	0W_down_2W_up_3W	0.0005	0.0067271	Gpkow	G patch domain and KOW motifs [Source:MGI Symbol;Acc:MGI:1859610]
1049	ENSMUSG00000018672	up_down_	1_3_	3_4_	2_	dS_+_	0_2_	2_3_	0W_up_2W_down_3W	0.000504	0.00675513	Copz2	coatomer protein complex, subunit zeta 2 [Source:MGI Symbol;Acc:MGI:1929008]
1050	ENSMUSG00000020219	up_down_	1_2_	2_4_	1_2_	dS_+_+_	0_1_	1_3_	0W_up_1W_down_3W	0.000504	0.00675513	Timm13	translocase of inner mitochondrial membrane 13 [Source:MGI Symbol;Acc:MGI:1353432]
1051	ENSMUSG00000033991	down_up_	1_2_	2_4_	1_2_3_	dS_-_-_-_	0_1_	1_3_	0W_down_1W_up_3W	0.000503	0.00675513	Ttc37	tetratricopeptide repeat domain 37 [Source:MGI Symbol;Acc:MGI:2679923]
1052	ENSMUSG00000036968	up_down_	1_3_	3_4_	2_	dS_+_	0_2_	2_3_	0W_up_2W_down_3W	0.000504	0.00675513	Cnpy4	canopy FGF signaling regulator 4 [Source:MGI Symbol;Acc:MGI:1913705]
1053	ENSMUSG00000060791	up_down_	1_3_	3_4_	2_3_	dS_+_+_	0_2_	2_3_	0W_up_2W_down_3W	0.000505	0.00676211	Gmfg	glia maturation factor, gamma [Source:MGI Symbol;Acc:MGI:1927135]
1054	ENSMUSG00000022387	up_	1_	4_	2_3_	dS_+_+_	0_	3_	0W_up_3W	0.000516	0.00690285	Brd1	bromodomain containing 1 [Source:MGI Symbol;Acc:MGI:1924161]
1055	ENSMUSG00000041846	down_	1_	4_	1_2_3_	dS_-_-_-_	0_	3_	0W_down_3W	0.000517	0.00690967	Ppp4r3a	protein phosphatase 4 regulatory subunit 3A [Source:MGI Symbol;Acc:MGI:1915984]
1056	ENSMUSG00000036093	down_up_	1_2_	2_4_	1_2_3_	dS_-_-_-_	0_1_	1_3_	0W_down_1W_up_3W	0.000518	0.00690993	Arl5a	ADP-ribosylation factor-like 5A [Source:MGI Symbol;Acc:MGI:1922673]
1057	ENSMUSG00000060032	up_down_	1_3_	3_4_	1_2_3_	dS_+_+_+_	0_2_	2_3_	0W_up_2W_down_3W	0.000518	0.00690993	H2aj	H2J.A histone [Source:MGI Symbol;Acc:MGI:3606192]
1058	ENSMUSG00000002014	up_	1_	4_	1_2_3_	dS_+_+_+_	0_	3_	0W_up_3W	0.000519	0.00691673	Ssr4	signal sequence receptor, delta [Source:MGI Symbol;Acc:MGI:1099464]
1059	ENSMUSG00000031024	down_	1_	4_	1_2_3_	dS_-_-_-_	0_	3_	0W_down_3W	0.00052	0.00692351	Denn2b	DENN domain containing 2B [Source:MGI Symbol;Acc:MGI:108517]
1060	ENSMUSG00000012535	down_up_	1_3_	3_4_	1_2_3_	dS_-_-_-_	0_2_	2_3_	0W_down_2W_up_3W	0.000522	0.00694359	Tnpo3	transportin 3 [Source:MGI Symbol;Acc:MGI:1196412]
1061	ENSMUSG00000025630	up_down_up_	1_2_3_	2_3_4_	1_2_3_	dS_+_+_+_	0_1_2_	1_2_3_	0W_up_1W_down_2W_up_3W	0.000524	0.00696362	Hprt	hypoxanthine guanine phosphoribosyl transferase [Source:MGI Symbol;Acc:MGI:96217]
1062	ENSMUSG00000030249	down_up_	1_2_	2_4_	1_2_3_	dS_-_-_-_	0_1_	1_3_	0W_down_1W_up_3W	0.000528	0.00699699	Abcc9	ATP-binding cassette, sub-family C (CFTR/MRP), member 9 [Source:MGI Symbol;Acc:MGI:1352630]
1063	ENSMUSG00000032462	down_	1_	4_	1_3_	dS_-_-_	0_	3_	0W_down_3W	0.000528	0.00699699	Pik3cb	phosphatidylinositol-4,5-bisphosphate 3-kinase catalytic subunit beta [Source:MGI Symbol;Acc:MGI:1922019]
1064	ENSMUSG00000095304	up_down_	1_3_	3_4_	1_2_3_	dS_+_+_+_	0_2_	2_3_	0W_up_2W_down_3W	0.000528	0.00699699	Plac9a	placenta specific 9a [Source:MGI Symbol;Acc:MGI:2663998]
1065	ENSMUSG00000031633	up_down_	1_2_	2_4_	1_2_	dS_+_+_	0_1_	1_3_	0W_up_1W_down_3W	0.000529	0.00700366	Slc25a4	solute carrier family 25 (mitochondrial carrier, adenine nucleotide translocator), member 4 [Source:MGI Symbol;Acc:MGI:1353495]
1066	ENSMUSG00000022440	up_	1_	4_	1_2_3_	dS_+_+_+_	0_	3_	0W_up_3W	0.00053	0.00701032	C1qtnf6	C1q and tumor necrosis factor related protein 6 [Source:MGI Symbol;Acc:MGI:1919959]
1067	ENSMUSG00000021798	up_down_	1_2_	2_4_	1_3_	dS_+_+_	0_1_	1_3_	0W_up_1W_down_3W	0.000531	0.00701039	Ldb3	LIM domain binding 3 [Source:MGI Symbol;Acc:MGI:1344412]
1068	ENSMUSG00000033916	up_down_	1_2_	2_4_	1_2_3_	dS_+_+_+_	0_1_	1_3_	0W_up_1W_down_3W	0.000531	0.00701039	Chmp2a	charged multivesicular body protein 2A [Source:MGI Symbol;Acc:MGI:1916203]
1069	ENSMUSG00000000538	down_up_	1_2_	2_4_	1_2_3_	dS_-_-_-_	0_1_	1_3_	0W_down_1W_up_3W	0.000532	0.00701047	Tom1l2	target of myb1-like 2 (chicken) [Source:MGI Symbol;Acc:MGI:2443306]
1070	ENSMUSG00000034218	down_up_	1_2_	2_4_	1_2_3_	dS_-_-_-_	0_1_	1_3_	0W_down_1W_up_3W	0.000532	0.00701047	Atm	ataxia telangiectasia mutated [Source:MGI Symbol;Acc:MGI:107202]
1071	ENSMUSG00000036591	down_up_	1_2_	2_4_	1_2_3_	dS_-_-_-_	0_1_	1_3_	0W_down_1W_up_3W	0.000533	0.00701709	Arhgap21	Rho GTPase activating protein 21 [Source:MGI Symbol;Acc:MGI:1918685]
1072	ENSMUSG00000036398	up_down_	1_2_	2_4_	1_2_	dS_+_+_	0_1_	1_3_	0W_up_1W_down_3W	0.000535	0.00703685	Ppp1r11	protein phosphatase 1, regulatory inhibitor subunit 11 [Source:MGI Symbol;Acc:MGI:1923747]
1073	ENSMUSG00000034462	down_up_	1_2_	2_4_	1_3_	dS_-_-_	0_1_	1_3_	0W_down_1W_up_3W	0.000536	0.00704343	Pkd2	polycystin 2, transient receptor potential cation channel [Source:MGI Symbol;Acc:MGI:1099818]
1074	ENSMUSG00000001138	up_down_	1_3_	3_4_	2_3_	dS_+_+_	0_2_	2_3_	0W_up_2W_down_3W	0.000539	0.00706967	Cnnm3	cyclin M3 [Source:MGI Symbol;Acc:MGI:2151055]
1075	ENSMUSG00000027652	down_up_	1_2_	2_4_	1_2_3_	dS_-_-_-_	0_1_	1_3_	0W_down_1W_up_3W	0.000539	0.00706967	Ralgapb	Ral GTPase activating protein, beta subunit (non-catalytic) [Source:MGI Symbol;Acc:MGI:2444531]
1076	ENSMUSG00000090112	down_up_down_	1_2_3_	2_3_4_	1_2_3_	dS_-_-_-_	0_1_2_	1_2_3_	0W_down_1W_up_2W_down_3W	0.000542	0.00710242	Shprh	SNF2 histone linker PHD RING helicase [Source:MGI Symbol;Acc:MGI:1917581]
1077	ENSMUSG00000038943	up_	1_	4_	1_2_3_	dS_+_+_+_	0_	3_	0W_up_3W	0.000543	0.00710891	Prc1	protein regulator of cytokinesis 1 [Source:MGI Symbol;Acc:MGI:1858961]
1078	ENSMUSG00000035181	down_up_	1_3_	3_4_	1_2_	dS_-_-_	0_2_	2_3_	0W_down_2W_up_3W	0.000546	0.00714156	Heatr5a	HEAT repeat containing 5A [Source:MGI Symbol;Acc:MGI:2444133]
1079	ENSMUSG00000020741	down_up_	1_2_	2_4_	1_2_	dS_-_-_	0_1_	1_3_	0W_down_1W_up_3W	0.000548	0.00715425	Cluh	clustered mitochondria (cluA/CLU1) homolog [Source:MGI Symbol;Acc:MGI:1921398]
1080	ENSMUSG00000022515	down_	1_	4_	1_3_	dS_-_-_	0_	3_	0W_down_3W	0.000548	0.00715425	Anks3	ankyrin repeat and sterile alpha motif domain containing 3 [Source:MGI Symbol;Acc:MGI:1919865]
1081	ENSMUSG00000028062	up_down_	1_3_	3_4_	1_2_3_	dS_+_+_+_	0_2_	2_3_	0W_up_2W_down_3W	0.000549	0.00715425	Lamtor2	late endosomal/lysosomal adaptor, MAPK and MTOR activator 2 [Source:MGI Symbol;Acc:MGI:1932697]
1082	ENSMUSG00000038102	down_up_	1_2_	2_4_	1_2_3_	dS_-_-_-_	0_1_	1_3_	0W_down_1W_up_3W	0.000549	0.00715425	Trappc11	trafficking protein particle complex 11 [Source:MGI Symbol;Acc:MGI:2444585]
1083	ENSMUSG00000035530	down_up_	1_3_	3_4_	2_3_	dS_-_-_	0_2_	2_3_	0W_down_2W_up_3W	0.000551	0.00717368	Eif1	eukaryotic translation initiation factor 1 [Source:MGI Symbol;Acc:MGI:105125]
1084	ENSMUSG00000059486	down_	1_	4_	1_2_3_	dS_-_-_-_	0_	3_	0W_down_3W	0.000553	0.00719308	Kbtbd2	kelch repeat and BTB (POZ) domain containing 2 [Source:MGI Symbol;Acc:MGI:2384811]
1085	ENSMUSG00000027304	up_down_	1_3_	3_4_	1_2_3_	dS_+_+_+_	0_2_	2_3_	0W_up_2W_down_3W	0.000555	0.00721244	Rtf1	RTF1, Paf1/RNA polymerase II complex component [Source:MGI Symbol;Acc:MGI:1309480]
1086	ENSMUSG00000029992	down_	1_	4_	1_2_3_	dS_-_-_-_	0_	3_	0W_down_3W	0.000557	0.00723177	Gfpt1	glutamine fructose-6-phosphate transaminase 1 [Source:MGI Symbol;Acc:MGI:95698]
1087	ENSMUSG00000042105	down_up_	1_2_	2_4_	1_3_	dS_-_-_	0_1_	1_3_	0W_down_1W_up_3W	0.000559	0.00725106	Inpp5f	inositol polyphosphate-5-phosphatase F [Source:MGI Symbol;Acc:MGI:2141867]
1088	ENSMUSG00000029098	down_up_	1_2_	2_4_	1_2_3_	dS_-_-_-_	0_1_	1_3_	0W_down_1W_up_3W	0.000565	0.00732215	Acox3	acyl-Coenzyme A oxidase 3, pristanoyl [Source:MGI Symbol;Acc:MGI:1933156]
1089	ENSMUSG00000024042	down_up_	1_2_	2_4_	1_2_3_	dS_-_-_-_	0_1_	1_3_	0W_down_1W_up_3W	0.000566	0.00732837	Sik1	salt inducible kinase 1 [Source:MGI Symbol;Acc:MGI:104754]
1090	ENSMUSG00000009927	up_down_	1_2_	2_4_	1_2_3_	dS_+_+_+_	0_1_	1_3_	0W_up_1W_down_3W	0.000569	0.00736046	Rps25	ribosomal protein S25 [Source:MGI Symbol;Acc:MGI:1922867]
1091	ENSMUSG00000033730	down_up_	1_3_	3_4_	1_2_3_	dS_-_-_-_	0_2_	2_3_	0W_down_2W_up_3W	0.000574	0.00741833	Egr3	early growth response 3 [Source:MGI Symbol;Acc:MGI:1306780]
1092	ENSMUSG00000061306	down_up_	1_2_	2_4_	1_2_	dS_-_-_	0_1_	1_3_	0W_down_1W_up_3W	0.000581	0.00750192	Slc38a10	solute carrier family 38, member 10 [Source:MGI Symbol;Acc:MGI:1919305]
1093	ENSMUSG00000028108	up_	1_	4_	1_2_3_	dS_+_+_+_	0_	3_	0W_up_3W	0.000583	0.00752086	Ecm1	extracellular matrix protein 1 [Source:MGI Symbol;Acc:MGI:103060]
1094	ENSMUSG00000039001	up_down_	1_2_	2_4_	1_2_3_	dS_+_+_+_	0_1_	1_3_	0W_up_1W_down_3W	0.000588	0.00757843	Rps21	ribosomal protein S21 [Source:MGI Symbol;Acc:MGI:1913731]
1095	ENSMUSG00000022801	down_up_	1_2_	2_4_	1_2_3_	dS_-_-_-_	0_1_	1_3_	0W_down_1W_up_3W	0.000589	0.00758438	Lrch3	leucine-rich repeats and calponin homology (CH) domain containing 3 [Source:MGI Symbol;Acc:MGI:1917394]
1096	ENSMUSG00000040998	up_down_	1_2_	2_4_	1_3_	dS_+_+_	0_1_	1_3_	0W_up_1W_down_3W	0.000592	0.00761606	Npnt	nephronectin [Source:MGI Symbol;Acc:MGI:2148811]
1097	ENSMUSG00000063838	up_down_	1_3_	3_4_	1_2_3_	dS_+_+_+_	0_2_	2_3_	0W_up_2W_down_3W	0.000594	0.00763482	Cdc42ep5	CDC42 effector protein (Rho GTPase binding) 5 [Source:MGI Symbol;Acc:MGI:1929745]
1098	ENSMUSG00000042682	up_down_	1_3_	3_4_	1_2_	dS_+_+_	0_2_	2_3_	0W_up_2W_down_3W	0.000601	0.00771776	Selenok	selenoprotein K [Source:MGI Symbol;Acc:MGI:1931466]
1099	ENSMUSG00000075389	up_	1_	4_	2_3_	dS_+_+_	0_	3_	0W_up_3W	0.000604	0.00774923	2810410L24Rik	RIKEN cDNA 2810410L24 gene [Source:MGI Symbol;Acc:MGI:1923627]
1100	ENSMUSG00000022521	up_	1_	4_	2_3_	dS_+_+_	0_	3_	0W_up_3W	0.000605	0.007755	Crebbp	CREB binding protein [Source:MGI Symbol;Acc:MGI:1098280]
1101	ENSMUSG00000029063	down_up_	1_3_	3_4_	2_	dS_-_	0_2_	2_3_	0W_down_2W_up_3W	0.000609	0.00779918	Nadk	NAD kinase [Source:MGI Symbol;Acc:MGI:2183149]
1102	ENSMUSG00000038065	down_up_	1_2_	2_4_	1_3_	dS_-_-_	0_1_	1_3_	0W_down_1W_up_3W	0.00061	0.0078049	Mturn	maturin, neural progenitor differentiation regulator homolog (Xenopus) [Source:MGI Symbol;Acc:MGI:1915485]
1103	ENSMUSG00000004655	down_up_	1_3_	3_4_	1_2_3_	dS_-_-_-_	0_2_	2_3_	0W_down_2W_up_3W	0.000615	0.00786027	Aqp1	aquaporin 1 [Source:MGI Symbol;Acc:MGI:103201]
1104	ENSMUSG00000031176	up_down_up_	1_2_3_	2_3_4_	1_2_3_	dS_+_+_+_	0_1_2_	1_2_3_	0W_up_1W_down_2W_up_3W	0.000616	0.00786027	Dynlt3	dynein light chain Tctex-type 3 [Source:MGI Symbol;Acc:MGI:1914367]
1105	ENSMUSG00000033382	down_up_	1_2_	2_4_	1_2_3_	dS_-_-_-_	0_1_	1_3_	0W_down_1W_up_3W	0.000616	0.00786027	Trappc8	trafficking protein particle complex 8 [Source:MGI Symbol;Acc:MGI:2443008]
1106	ENSMUSG00000042133	up_down_	1_2_	2_4_	1_2_3_	dS_+_+_+_	0_1_	1_3_	0W_up_1W_down_3W	0.000621	0.00790976	Ppig	peptidyl-prolyl isomerase G (cyclophilin G) [Source:MGI Symbol;Acc:MGI:2445173]
1107	ENSMUSG00000064367	up_down_	1_2_	2_4_	1_2_	dS_+_+_	0_1_	1_3_	0W_up_1W_down_3W	0.000621	0.00790976	mt-Nd5	mitochondrially encoded NADH dehydrogenase 5 [Source:MGI Symbol;Acc:MGI:102496]
1108	ENSMUSG00000021134	down_	1_	4_	1_3_	dS_-_-_	0_	3_	0W_down_3W	0.000624	0.00794079	Srsf5	serine and arginine-rich splicing factor 5 [Source:MGI Symbol;Acc:MGI:98287]
1109	ENSMUSG00000022272	down_up_	1_3_	3_4_	1_2_3_	dS_-_-_-_	0_2_	2_3_	0W_down_2W_up_3W	0.000625	0.00794635	Myo10	myosin X [Source:MGI Symbol;Acc:MGI:107716]
1110	ENSMUSG00000047649	up_down_	1_2_	2_4_	1_3_	dS_+_+_	0_1_	1_3_	0W_up_1W_down_3W	0.000626	0.00795189	Cd3eap	CD3E antigen, epsilon polypeptide associated protein [Source:MGI Symbol;Acc:MGI:1917583]
1111	ENSMUSG00000042197	down_up_	1_3_	3_4_	2_3_	dS_-_-_	0_2_	2_3_	0W_down_2W_up_3W	0.000627	0.00795743	Zfp451	zinc finger protein 451 [Source:MGI Symbol;Acc:MGI:2137896]
1112	ENSMUSG00000020475	up_down_	1_2_	2_4_	1_3_	dS_+_+_	0_1_	1_3_	0W_up_1W_down_3W	0.000631	0.00800099	Pgam2	phosphoglycerate mutase 2 [Source:MGI Symbol;Acc:MGI:1933118]
1113	ENSMUSG00000029430	up_down_	1_2_	2_4_	1_3_	dS_+_+_	0_1_	1_3_	0W_up_1W_down_3W	0.000632	0.00800647	Ran	RAN, member RAS oncogene family [Source:MGI Symbol;Acc:MGI:1333112]
1114	ENSMUSG00000021807	up_down_	1_2_	2_4_	1_3_	dS_+_+_	0_1_	1_3_	0W_up_1W_down_3W	0.000633	0.00801021	Rtraf	RNA transcription, translation and transport factor [Source:MGI Symbol;Acc:MGI:1915295]
1115	ENSMUSG00000038170	down_	1_	4_	2_3_	dS_-_-_	0_	3_	0W_down_3W	0.000634	0.00801021	Pde4dip	phosphodiesterase 4D interacting protein (myomegalin) [Source:MGI Symbol;Acc:MGI:1891434]
1116	ENSMUSG00000111398	up_down_	1_3_	3_4_	2_3_	dS_+_+_	0_2_	2_3_	0W_up_2W_down_3W	0.000634	0.00801021	D330037F02Rik	RIKEN cDNA D330037F02 gene [Source:MGI Symbol;Acc:MGI:3041221]
1117	ENSMUSG00000028195	down_	1_	4_	2_3_	dS_-_-_	0_	3_	0W_down_3W	0.000636	0.00802829	Ccn1	cellular communication network factor 1 [Source:MGI Symbol;Acc:MGI:88613]
1118	ENSMUSG00000024164	up_	1_	4_	3_	dS_+_	0_	3_	0W_up_3W	0.000638	0.00804633	C3	complement component 3 [Source:MGI Symbol;Acc:MGI:88227]
1119	ENSMUSG00000002820	down_up_	1_2_	2_4_	1_2_	dS_-_-_	0_1_	1_3_	0W_down_1W_up_3W	0.00064	0.00806434	Atg4d	autophagy related 4D, cysteine peptidase [Source:MGI Symbol;Acc:MGI:2444308]
1120	ENSMUSG00000030098	up_	1_	4_	2_3_	dS_+_+_	0_	3_	0W_up_3W	0.000649	0.00817045	Grip2	glutamate receptor interacting protein 2 [Source:MGI Symbol;Acc:MGI:2681173]
1121	ENSMUSG00000024566	down_	1_	4_	1_2_3_	dS_-_-_-_	0_	3_	0W_down_3W	0.000651	0.00818831	Atp9b	ATPase, class II, type 9B [Source:MGI Symbol;Acc:MGI:1354757]
1122	ENSMUSG00000070934	up_down_	1_2_	2_4_	1_3_	dS_+_+_	0_1_	1_3_	0W_up_1W_down_3W	0.000652	0.00819358	Rraga	Ras-related GTP binding A [Source:MGI Symbol;Acc:MGI:1915691]
1123	ENSMUSG00000032551	up_down_	1_2_	2_4_	1_2_	dS_+_+_	0_1_	1_3_	0W_up_1W_down_3W	0.000654	0.0082114	1110059G10Rik	RIKEN cDNA 1110059G10 gene [Source:MGI Symbol;Acc:MGI:1913452]
1124	ENSMUSG00000061518	up_down_	1_2_	2_4_	1_2_3_	dS_+_+_+_	0_1_	1_3_	0W_up_1W_down_3W	0.000655	0.00821664	Cox5b	cytochrome c oxidase subunit 5B [Source:MGI Symbol;Acc:MGI:88475]
1125	ENSMUSG00000048410	down_	1_	4_	1_2_3_	dS_-_-_-_	0_	3_	0W_down_3W	0.000658	0.00824693	Zfp407	zinc finger protein 407 [Source:MGI Symbol;Acc:MGI:2685179]
1126	ENSMUSG00000005871	down_up_	1_3_	3_4_	1_2_3_	dS_-_-_-_	0_2_	2_3_	0W_down_2W_up_3W	0.000659	0.00825213	Apc	APC, WNT signaling pathway regulator [Source:MGI Symbol;Acc:MGI:88039]
1127	ENSMUSG00000017721	up_down_	1_2_	2_4_	1_2_3_	dS_+_+_+_	0_1_	1_3_	0W_up_1W_down_3W	0.00066	0.00825732	Pigt	phosphatidylinositol glycan anchor biosynthesis, class T [Source:MGI Symbol;Acc:MGI:1926178]
1128	ENSMUSG00000032135	up_down_	1_2_	2_4_	1_2_3_	dS_+_+_+_	0_1_	1_3_	0W_up_1W_down_3W	0.000661	0.0082625	Mcam	melanoma cell adhesion molecule [Source:MGI Symbol;Acc:MGI:1933966]
1129	ENSMUSG00000079020	up_	1_	4_	2_3_	dS_+_+_	0_	3_	0W_up_3W	0.000665	0.00830514	Slc45a4	solute carrier family 45, member 4 [Source:MGI Symbol;Acc:MGI:2146236]
1130	ENSMUSG00000070047	up_down_	1_2_	2_4_	1_3_	dS_+_+_	0_1_	1_3_	0W_up_1W_down_3W	0.000668	0.00833522	Fat1	FAT atypical cadherin 1 [Source:MGI Symbol;Acc:MGI:109168]
1131	ENSMUSG00000023977	down_up_	1_3_	3_4_	1_2_	dS_-_-_	0_2_	2_3_	0W_down_2W_up_3W	0.000673	0.00839019	Ubr2	ubiquitin protein ligase E3 component n-recognin 2 [Source:MGI Symbol;Acc:MGI:1861099]
1132	ENSMUSG00000031858	down_up_	1_2_	2_4_	1_3_	dS_-_-_	0_1_	1_3_	0W_down_1W_up_3W	0.000674	0.00839523	Mau2	MAU2 sister chromatid cohesion factor [Source:MGI Symbol;Acc:MGI:1921799]
1133	ENSMUSG00000020116	up_down_	1_2_	2_4_	1_3_	dS_+_+_	0_1_	1_3_	0W_up_1W_down_3W	0.000678	0.0084376	Pno1	partner of NOB1 homolog [Source:MGI Symbol;Acc:MGI:1913499]
1134	ENSMUSG00000058793	down_up_	1_2_	2_4_	1_2_	dS_-_-_	0_1_	1_3_	0W_down_1W_up_3W	0.000679	0.00844259	Cds2	CDP-diacylglycerol synthase (phosphatidate cytidylyltransferase) 2 [Source:MGI Symbol;Acc:MGI:1332236]
1135	ENSMUSG00000020018	up_down_	1_2_	2_4_	1_3_	dS_+_+_	0_1_	1_3_	0W_up_1W_down_3W	0.000681	0.00846	Snrpf	small nuclear ribonucleoprotein polypeptide F [Source:MGI Symbol;Acc:MGI:1917128]
1136	ENSMUSG00000024077	down_up_	1_2_	2_4_	1_2_3_	dS_-_-_-_	0_1_	1_3_	0W_down_1W_up_3W	0.00069	0.00856426	Strn	striatin, calmodulin binding protein [Source:MGI Symbol;Acc:MGI:1333757]
1137	ENSMUSG00000071054	down_up_	1_2_	2_4_	1_2_3_	dS_-_-_-_	0_1_	1_3_	0W_down_1W_up_3W	0.000692	0.00858153	Safb	scaffold attachment factor B [Source:MGI Symbol;Acc:MGI:2146974]
1138	ENSMUSG00000038970	down_up_	1_2_	2_4_	1_2_3_	dS_-_-_-_	0_1_	1_3_	0W_down_1W_up_3W	0.000694	0.00858368	Lmtk2	lemur tyrosine kinase 2 [Source:MGI Symbol;Acc:MGI:3036247]
1139	ENSMUSG00000087687	up_down_	1_2_	2_4_	1_2_	dS_+_+_	0_1_	1_3_	0W_up_1W_down_3W	0.000694	0.00858368	Pet100	PET100 homolog [Source:MGI Symbol;Acc:MGI:3615306]
1140	ENSMUSG00000095098	up_down_	1_2_	2_4_	1_2_3_	dS_+_+_+_	0_1_	1_3_	0W_up_1W_down_3W	0.000694	0.00858368	Ccdc85b	coiled-coil domain containing 85B [Source:MGI Symbol;Acc:MGI:2147607]
1141	ENSMUSG00000018446	up_down_	1_2_	2_4_	1_2_	dS_+_+_	0_1_	1_3_	0W_up_1W_down_3W	0.000696	0.00860088	C1qbp	complement component 1, q subcomponent binding protein [Source:MGI Symbol;Acc:MGI:1194505]
1142	ENSMUSG00000117975	down_up_	1_2_	2_4_	1_	dS_-_	0_1_	1_3_	0W_down_1W_up_3W	0.000697	0.00860569	Itprip	inositol 1,4,5-triphosphate receptor interacting protein [Source:MGI Symbol;Acc:MGI:3042776]
1143	ENSMUSG00000026544	up_down_	1_2_	2_4_	1_2_	dS_+_+_	0_1_	1_3_	0W_up_1W_down_3W	0.0007	0.00862009	Dusp23	dual specificity phosphatase 23 [Source:MGI Symbol;Acc:MGI:1915690]
1144	ENSMUSG00000031626	up_down_up_	1_2_3_	2_3_4_	1_2_3_	dS_+_+_+_	0_1_2_	1_2_3_	0W_up_1W_down_2W_up_3W	0.0007	0.00862009	Sorbs2	sorbin and SH3 domain containing 2 [Source:MGI Symbol;Acc:MGI:1924574]
1145	ENSMUSG00000049760	up_down_	1_2_	2_4_	1_2_3_	dS_+_+_+_	0_1_	1_3_	0W_up_1W_down_3W	0.000699	0.00862009	Micos13	mitochondrial contact site and cristae organizing system subunit 13 [Source:MGI Symbol;Acc:MGI:2442174]
1146	ENSMUSG00000049115	down_up_	1_3_	3_4_	1_2_	dS_-_-_	0_2_	2_3_	0W_down_2W_up_3W	0.000702	0.00863717	Agtr1a	angiotensin II receptor, type 1a [Source:MGI Symbol;Acc:MGI:87964]
1147	ENSMUSG00000101308	up_down_	1_3_	3_4_	2_3_	dS_+_+_	0_2_	2_3_	0W_up_2W_down_3W	0.000706	0.00867881	Gm28989	predicted gene 28989 [Source:MGI Symbol;Acc:MGI:5579695]
1148	ENSMUSG00000029038	up_	1_	4_	1_2_3_	dS_+_+_+_	0_	3_	0W_up_3W	0.000708	0.00869582	Ssu72	Ssu72 RNA polymerase II CTD phosphatase homolog (yeast) [Source:MGI Symbol;Acc:MGI:1916241]
1149	ENSMUSG00000025173	down_up_	1_3_	3_4_	2_3_	dS_-_-_	0_2_	2_3_	0W_down_2W_up_3W	0.000709	0.00870052	Wdr45b	WD repeat domain 45B [Source:MGI Symbol;Acc:MGI:1914090]
1150	ENSMUSG00000028419	up_down_	1_2_	2_4_	1_2_3_	dS_+_+_+_	0_1_	1_3_	0W_up_1W_down_3W	0.000712	0.00872974	Chmp5	charged multivesicular body protein 5 [Source:MGI Symbol;Acc:MGI:1924209]
1151	ENSMUSG00000059149	down_up_	1_2_	2_4_	1_3_	dS_-_-_	0_1_	1_3_	0W_down_1W_up_3W	0.000716	0.00877116	Mfsd4a	major facilitator superfamily domain containing 4A [Source:MGI Symbol;Acc:MGI:2442786]
1152	ENSMUSG00000031015	down_	1_	4_	2_3_	dS_-_-_	0_	3_	0W_down_3W	0.00072	0.0088125	Swap70	SWA-70 protein [Source:MGI Symbol;Acc:MGI:1298390]
1153	ENSMUSG00000045251	up_down_	1_3_	3_4_	2_3_	dS_+_+_	0_2_	2_3_	0W_up_2W_down_3W	0.000721	0.00881709	Zfp688	zinc finger protein 688 [Source:MGI Symbol;Acc:MGI:1916484]
1154	ENSMUSG00000027312	down_up_	1_2_	2_4_	1_3_	dS_-_-_	0_1_	1_3_	0W_down_1W_up_3W	0.000722	0.00882166	Atrn	attractin [Source:MGI Symbol;Acc:MGI:1341628]
1155	ENSMUSG00000067924	up_down_	1_2_	2_4_	1_2_3_	dS_+_+_+_	0_1_	1_3_	0W_up_1W_down_3W	0.000723	0.00882623	Rtl8b	retrotransposon Gag like 8B [Source:MGI Symbol;Acc:MGI:3576504]
1156	ENSMUSG00000033623	down_	1_	4_	1_2_3_	dS_-_-_-_	0_	3_	0W_down_3W	0.000724	0.0088308	Pcgf3	polycomb group ring finger 3 [Source:MGI Symbol;Acc:MGI:1916837]
1157	ENSMUSG00000037152	up_down_	1_2_	2_4_	1_2_	dS_+_+_	0_1_	1_3_	0W_up_1W_down_3W	0.000726	0.00884754	Ndufc1	NADH:ubiquinone oxidoreductase subunit C1 [Source:MGI Symbol;Acc:MGI:1913627]
1158	ENSMUSG00000001158	up_down_	1_3_	3_4_	1_2_	dS_+_+_	0_2_	2_3_	0W_up_2W_down_3W	0.00073	0.00886251	Snrnp27	small nuclear ribonucleoprotein 27 (U4/U6.U5) [Source:MGI Symbol;Acc:MGI:1913868]
1159	ENSMUSG00000024007	up_down_	1_3_	3_4_	1_2_	dS_+_+_	0_2_	2_3_	0W_up_2W_down_3W	0.00073	0.00886251	Ppil1	peptidylprolyl isomerase (cyclophilin)-like 1 [Source:MGI Symbol;Acc:MGI:1916066]
1160	ENSMUSG00000027379	up_down_	1_3_	3_4_	2_3_	dS_+_+_	0_2_	2_3_	0W_up_2W_down_3W	0.000728	0.00886251	Bub1	BUB1, mitotic checkpoint serine/threonine kinase [Source:MGI Symbol;Acc:MGI:1100510]
1161	ENSMUSG00000030693	up_down_	1_2_	2_4_	1_2_	dS_+_+_	0_1_	1_3_	0W_up_1W_down_3W	0.00073	0.00886251	Klk10	kallikrein related-peptidase 10 [Source:MGI Symbol;Acc:MGI:1916790]
1162	ENSMUSG00000048271	down_up_	1_3_	3_4_	1_2_3_	dS_-_-_-_	0_2_	2_3_	0W_down_2W_up_3W	0.000731	0.00886251	Rbm33	RNA binding motif protein 33 [Source:MGI Symbol;Acc:MGI:1919670]
1163	ENSMUSG00000058076	up_down_	1_2_	2_4_	1_2_3_	dS_+_+_+_	0_1_	1_3_	0W_up_1W_down_3W	0.000731	0.00886251	Sdhc	succinate dehydrogenase complex, subunit C, integral membrane protein [Source:MGI Symbol;Acc:MGI:1913302]
1164	ENSMUSG00000020642	down_up_	1_3_	3_4_	1_2_3_	dS_-_-_-_	0_2_	2_3_	0W_down_2W_up_3W	0.000732	0.00886701	Rnf144a	ring finger protein 144A [Source:MGI Symbol;Acc:MGI:1344401]
1165	ENSMUSG00000035954	down_	1_	4_	1_2_3_	dS_-_-_-_	0_	3_	0W_down_3W	0.000735	0.00888808	Dock4	dedicator of cytokinesis 4 [Source:MGI Symbol;Acc:MGI:1918006]
1166	ENSMUSG00000038482	up_	1_	4_	1_2_3_	dS_+_+_+_	0_	3_	0W_up_3W	0.000735	0.00888808	Tfdp1	transcription factor Dp 1 [Source:MGI Symbol;Acc:MGI:101934]
1167	ENSMUSG00000071528	up_down_	1_2_	2_4_	1_2_3_	dS_+_+_+_	0_1_	1_3_	0W_up_1W_down_3W	0.000738	0.00891671	Atp5md	ATP synthase membrane subunit DAPIT [Source:MGI Symbol;Acc:MGI:1891435]
1168	ENSMUSG00000024414	up_down_	1_2_	2_4_	1_2_3_	dS_+_+_+_	0_1_	1_3_	0W_up_1W_down_3W	0.000744	0.00898151	Mrpl27	mitochondrial ribosomal protein L27 [Source:MGI Symbol;Acc:MGI:2137224]
1169	ENSMUSG00000031103	down_up_	1_2_	2_4_	1_2_	dS_-_-_	0_1_	1_3_	0W_down_1W_up_3W	0.000748	0.00900666	Elf4	E74-like factor 4 (ets domain transcription factor) [Source:MGI Symbol;Acc:MGI:1928377]
1170	ENSMUSG00000033213	up_	1_	4_	2_3_	dS_+_+_	0_	3_	0W_up_3W	0.000747	0.00900666	AA467197	expressed sequence AA467197 [Source:MGI Symbol;Acc:MGI:3034182]
1171	ENSMUSG00000091191	down_	1_	4_	2_3_	dS_-_-_	0_	3_	0W_down_3W	0.000748	0.00900666	Gm17334	predicted gene, 17334 [Source:MGI Symbol;Acc:MGI:4936968]
1172	ENSMUSG00000004897	up_	1_	4_	2_3_	dS_+_+_	0_	3_	0W_up_3W	0.00075	0.009012	Hdgf	heparin binding growth factor [Source:MGI Symbol;Acc:MGI:1194494]
1173	ENSMUSG00000015522	down_up_	1_2_	2_4_	1_2_3_	dS_-_-_-_	0_1_	1_3_	0W_down_1W_up_3W	0.000751	0.009012	Arnt	aryl hydrocarbon receptor nuclear translocator [Source:MGI Symbol;Acc:MGI:88071]
1174	ENSMUSG00000020770	down_up_	1_2_	2_4_	1_2_	dS_-_-_	0_1_	1_3_	0W_down_1W_up_3W	0.000751	0.009012	Unk	unkempt family zinc finger [Source:MGI Symbol;Acc:MGI:2442456]
1175	ENSMUSG00000055044	up_down_	1_2_	2_4_	1_3_	dS_+_+_	0_1_	1_3_	0W_up_1W_down_3W	0.000751	0.009012	Pdlim1	PDZ and LIM domain 1 (elfin) [Source:MGI Symbol;Acc:MGI:1860611]
1176	ENSMUSG00000040543	down_up_down_	1_2_3_	2_3_4_	1_2_3_	dS_-_-_-_	0_1_2_	1_2_3_	0W_down_1W_up_2W_down_3W	0.000758	0.00908826	Pitpnm3	PITPNM family member 3 [Source:MGI Symbol;Acc:MGI:2685726]
1177	ENSMUSG00000037499	up_down_	1_2_	2_4_	1_2_	dS_+_+_	0_1_	1_3_	0W_up_1W_down_3W	0.000761	0.00911648	Nenf	neuron derived neurotrophic factor [Source:MGI Symbol;Acc:MGI:1913458]
1178	ENSMUSG00000034765	down_	1_	4_	2_3_	dS_-_-_	0_	3_	0W_down_3W	0.000763	0.00913268	Dusp5	dual specificity phosphatase 5 [Source:MGI Symbol;Acc:MGI:2685183]
1179	ENSMUSG00000039834	down_up_	1_2_	2_4_	1_2_	dS_-_-_	0_1_	1_3_	0W_down_1W_up_3W	0.000764	0.0091369	Zfp335	zinc finger protein 335 [Source:MGI Symbol;Acc:MGI:2682313]
1180	ENSMUSG00000022637	down_up_	1_3_	3_4_	2_3_	dS_-_-_	0_2_	2_3_	0W_down_2W_up_3W	0.000767	0.009165	Cblb	Casitas B-lineage lymphoma b [Source:MGI Symbol;Acc:MGI:2146430]
1181	ENSMUSG00000010067	down_	1_	4_	1_2_3_	dS_-_-_-_	0_	3_	0W_down_3W	0.000774	0.00924081	Rassf1	Ras association (RalGDS/AF-6) domain family member 1 [Source:MGI Symbol;Acc:MGI:1928386]
1182	ENSMUSG00000035798	down_	1_	4_	2_3_	dS_-_-_	0_	3_	0W_down_3W	0.000788	0.00939205	Zdhhc17	zinc finger, DHHC domain containing 17 [Source:MGI Symbol;Acc:MGI:2445110]
1183	ENSMUSG00000053907	down_up_	1_3_	3_4_	2_3_	dS_-_-_	0_2_	2_3_	0W_down_2W_up_3W	0.000788	0.00939205	Mat2a	methionine adenosyltransferase II, alpha [Source:MGI Symbol;Acc:MGI:2443731]
1184	ENSMUSG00000041879	down_up_	1_3_	3_4_	1_2_	dS_-_-_	0_2_	2_3_	0W_down_2W_up_3W	0.00079	0.00940794	Ipo9	importin 9 [Source:MGI Symbol;Acc:MGI:1918944]
1185	ENSMUSG00000033909	down_up_	1_3_	3_4_	1_2_	dS_-_-_	0_2_	2_3_	0W_down_2W_up_3W	0.000791	0.0094119	Usp36	ubiquitin specific peptidase 36 [Source:MGI Symbol;Acc:MGI:1919594]
1186	ENSMUSG00000030208	up_down_	1_2_	2_4_	1_2_3_	dS_+_+_+_	0_1_	1_3_	0W_up_1W_down_3W	0.000793	0.00942774	Emp1	epithelial membrane protein 1 [Source:MGI Symbol;Acc:MGI:107941]
1187	ENSMUSG00000061315	up_down_	1_2_	2_4_	1_2_3_	dS_+_+_+_	0_1_	1_3_	0W_up_1W_down_3W	0.000796	0.00945543	Naca	nascent polypeptide-associated complex alpha polypeptide [Source:MGI Symbol;Acc:MGI:106095]
1188	ENSMUSG00000053317	up_down_	1_2_	2_4_	1_2_	dS_+_+_	0_1_	1_3_	0W_up_1W_down_3W	0.000797	0.00945934	Sec61b	Sec61 beta subunit [Source:MGI Symbol;Acc:MGI:1913462]
1189	ENSMUSG00000020705	down_up_	1_2_	2_4_	1_2_	dS_-_-_	0_1_	1_3_	0W_down_1W_up_3W	0.000798	0.00946325	Ddx42	DEAD box helicase 42 [Source:MGI Symbol;Acc:MGI:1919297]
1190	ENSMUSG00000039007	up_down_	1_2_	2_4_	1_3_	dS_+_+_	0_1_	1_3_	0W_up_1W_down_3W	0.000802	0.00950269	Cpq	carboxypeptidase Q [Source:MGI Symbol;Acc:MGI:1889205]
1191	ENSMUSG00000036273	down_	1_	4_	1_2_3_	dS_-_-_-_	0_	3_	0W_down_3W	0.000806	0.00953406	Lrrk2	leucine-rich repeat kinase 2 [Source:MGI Symbol;Acc:MGI:1913975]
1192	ENSMUSG00000071379	up_down_	1_2_	2_4_	1_2_	dS_+_+_	0_1_	1_3_	0W_up_1W_down_3W	0.000806	0.00953406	Hpcal1	hippocalcin-like 1 [Source:MGI Symbol;Acc:MGI:1855689]
1193	ENSMUSG00000040596	down_	1_	4_	1_2_3_	dS_-_-_-_	0_	3_	0W_down_3W	0.000809	0.00956153	Pogk	pogo transposable element with KRAB domain [Source:MGI Symbol;Acc:MGI:1918842]
1194	ENSMUSG00000022053	down_up_	1_2_	2_4_	1_2_3_	dS_-_-_-_	0_1_	1_3_	0W_down_1W_up_3W	0.000814	0.00960025	Ebf2	early B cell factor 2 [Source:MGI Symbol;Acc:MGI:894332]
1195	ENSMUSG00000024924	up_	1_	4_	2_3_	dS_+_+_	0_	3_	0W_up_3W	0.000815	0.00960025	Vldlr	very low density lipoprotein receptor [Source:MGI Symbol;Acc:MGI:98935]
1196	ENSMUSG00000036611	down_up_	1_3_	3_4_	2_3_	dS_-_-_	0_2_	2_3_	0W_down_2W_up_3W	0.000815	0.00960025	Eepd1	endonuclease/exonuclease/phosphatase family domain containing 1 [Source:MGI Symbol;Acc:MGI:1914734]
1197	ENSMUSG00000047878	up_	1_	4_	1_2_3_	dS_+_+_+_	0_	3_	0W_up_3W	0.000814	0.00960025	A4galt	alpha 1,4-galactosyltransferase [Source:MGI Symbol;Acc:MGI:3512453]
1198	ENSMUSG00000020993	up_down_	1_2_	2_4_	1_2_3_	dS_+_+_+_	0_1_	1_3_	0W_up_1W_down_3W	0.000818	0.0096115	Trappc6b	trafficking protein particle complex 6B [Source:MGI Symbol;Acc:MGI:1925482]
1199	ENSMUSG00000026946	up_down_	1_2_	2_4_	1_2_3_	dS_+_+_+_	0_1_	1_3_	0W_up_1W_down_3W	0.000818	0.0096115	Nmi	N-myc (and STAT) interactor [Source:MGI Symbol;Acc:MGI:1928368]
1200	ENSMUSG00000060733	down_up_	1_2_	2_4_	1_2_3_	dS_-_-_-_	0_1_	1_3_	0W_down_1W_up_3W	0.000818	0.0096115	Ipmk	inositol polyphosphate multikinase [Source:MGI Symbol;Acc:MGI:1916968]
1201	ENSMUSG00000034898	down_up_down_	1_2_3_	2_3_4_	1_2_3_	dS_-_-_-_	0_1_2_	1_2_3_	0W_down_1W_up_2W_down_3W	0.00082	0.00962698	Filip1	filamin A interacting protein 1 [Source:MGI Symbol;Acc:MGI:1917848]
1202	ENSMUSG00000046962	down_	1_	4_	1_2_3_	dS_-_-_-_	0_	3_	0W_down_3W	0.000826	0.00968935	Zbtb21	zinc finger and BTB domain containing 21 [Source:MGI Symbol;Acc:MGI:1927240]
1203	ENSMUSG00000025212	up_down_	1_3_	3_4_	2_	dS_+_	0_2_	2_3_	0W_up_2W_down_3W	0.000828	0.00970474	Sfxn3	sideroflexin 3 [Source:MGI Symbol;Acc:MGI:2137679]
1204	ENSMUSG00000003545	up_down_	1_2_	2_4_	1_	dS_+_	0_1_	1_3_	0W_up_1W_down_3W	0.000829	0.00970839	Fosb	FBJ osteosarcoma oncogene B [Source:MGI Symbol;Acc:MGI:95575]
1205	ENSMUSG00000036893	down_up_	1_2_	2_4_	1_2_	dS_-_-_	0_1_	1_3_	0W_down_1W_up_3W	0.000833	0.00974714	Ehmt1	euchromatic histone methyltransferase 1 [Source:MGI Symbol;Acc:MGI:1924933]
1206	ENSMUSG00000085412	up_down_	1_3_	3_4_	2_3_	dS_+_+_	0_2_	2_3_	0W_up_2W_down_3W	0.000838	0.00979751	Halr1	Hoxa adjacent long noncoding RNA 1 [Source:MGI Symbol;Acc:MGI:3705267]
1207	ENSMUSG00000025283	down_	1_	4_	2_3_	dS_-_-_	0_	3_	0W_down_3W	0.000841	0.00982444	Sat1	spermidine/spermine N1-acetyl transferase 1 [Source:MGI Symbol;Acc:MGI:98233]
1208	ENSMUSG00000015243	down_up_	1_2_	2_4_	1_2_	dS_-_-_	0_1_	1_3_	0W_down_1W_up_3W	0.000843	0.00983965	Abca1	ATP-binding cassette, sub-family A (ABC1), member 1 [Source:MGI Symbol;Acc:MGI:99607]
1209	ENSMUSG00000024725	up_down_	1_2_	2_4_	1_2_	dS_+_+_	0_1_	1_3_	0W_up_1W_down_3W	0.000845	0.00984669	Ostf1	osteoclast stimulating factor 1 [Source:MGI Symbol;Acc:MGI:700012]
1210	ENSMUSG00000041328	down_	1_	4_	1_2_3_	dS_-_-_-_	0_	3_	0W_down_3W	0.000845	0.00984669	Pcf11	PCF11 cleavage and polyadenylation factor subunit [Source:MGI Symbol;Acc:MGI:1919579]
1211	ENSMUSG00000064023	up_down_	1_3_	3_4_	1_2_3_	dS_+_+_+_	0_2_	2_3_	0W_up_2W_down_3W	0.000848	0.00987349	Klk8	kallikrein related-peptidase 8 [Source:MGI Symbol;Acc:MGI:1343327]
1212	ENSMUSG00000017776	down_up_	1_3_	3_4_	2_3_	dS_-_-_	0_2_	2_3_	0W_down_2W_up_3W	0.000851	0.00988394	Crk	v-crk avian sarcoma virus CT10 oncogene homolog [Source:MGI Symbol;Acc:MGI:88508]
1213	ENSMUSG00000032878	down_up_	1_2_	2_4_	1_	dS_-_	0_1_	1_3_	0W_down_1W_up_3W	0.000851	0.00988394	Ccdc85a	coiled-coil domain containing 85A [Source:MGI Symbol;Acc:MGI:2445069]
1214	ENSMUSG00000040441	down_up_down_	1_2_3_	2_3_4_	1_2_	dS_-_+_	0_1_2_	1_2_3_	0W_down_1W_up_2W_down_3W	0.000851	0.00988394	Slc26a10	solute carrier family 26, member 10 [Source:MGI Symbol;Acc:MGI:2143920]
1215	ENSMUSG00000034430	down_	1_	4_	1_2_3_	dS_-_-_-_	0_	3_	0W_down_3W	0.000853	0.00989901	Zxdc	ZXD family zinc finger C [Source:MGI Symbol;Acc:MGI:1933108]
1216	ENSMUSG00000026883	up_down_	1_3_	3_4_	2_3_	dS_+_+_	0_2_	2_3_	0W_up_2W_down_3W	0.000858	0.00994885	Dab2ip	disabled 2 interacting protein [Source:MGI Symbol;Acc:MGI:1916851]
1217	ENSMUSG00000006315	up_down_	1_2_	2_4_	1_2_3_	dS_+_+_+_	0_1_	1_3_	0W_up_1W_down_3W	0.00086	0.00995567	Tmem147	transmembrane protein 147 [Source:MGI Symbol;Acc:MGI:1915011]
1218	ENSMUSG00000027533	up_down_	1_2_	2_4_	1_2_3_	dS_+_+_+_	0_1_	1_3_	0W_up_1W_down_3W	0.00086	0.00995567	Fabp5	fatty acid binding protein 5, epidermal [Source:MGI Symbol;Acc:MGI:101790]
1219	ENSMUSG00000014778	up_down_	1_3_	3_4_	1_2_	dS_+_+_	0_2_	2_3_	0W_up_2W_down_3W	0.00087	0.0100632	Fhod1	formin homology 2 domain containing 1 [Source:MGI Symbol;Acc:MGI:2679008]
1220	ENSMUSG00000064368	up_down_	1_2_	2_4_	1_2_	dS_+_+_	0_1_	1_3_	0W_up_1W_down_3W	0.000871	0.0100665	mt-Nd6	mitochondrially encoded NADH dehydrogenase 6 [Source:MGI Symbol;Acc:MGI:102495]
1221	ENSMUSG00000059355	up_down_up_	1_2_3_	2_3_4_	1_2_3_	dS_+_+_+_	0_1_2_	1_2_3_	0W_up_1W_down_2W_up_3W	0.000873	0.0100813	Wdr83os	WD repeat domain 83 opposite strand [Source:MGI Symbol;Acc:MGI:3041257]
1222	ENSMUSG00000032285	down_	1_	4_	2_3_	dS_-_-_	0_	3_	0W_down_3W	0.000875	0.0100962	Dnaja4	DnaJ heat shock protein family (Hsp40) member A4 [Source:MGI Symbol;Acc:MGI:1927638]
1223	ENSMUSG00000020272	down_up_	1_2_	2_4_	1_2_3_	dS_-_-_-_	0_1_	1_3_	0W_down_1W_up_3W	0.000878	0.0101225	Stk10	serine/threonine kinase 10 [Source:MGI Symbol;Acc:MGI:1099439]
1224	ENSMUSG00000009863	up_down_	1_2_	2_4_	1_2_	dS_+_+_	0_1_	1_3_	0W_up_1W_down_3W	0.000881	0.0101405	Sdhb	succinate dehydrogenase complex, subunit B, iron sulfur (Ip) [Source:MGI Symbol;Acc:MGI:1914930]
1225	ENSMUSG00000028245	down_up_	1_3_	3_4_	1_2_	dS_-_-_	0_2_	2_3_	0W_down_2W_up_3W	0.000881	0.0101405	Nsmaf	neutral sphingomyelinase (N-SMase) activation associated factor [Source:MGI Symbol;Acc:MGI:1341864]
1226	ENSMUSG00000020608	up_down_	1_3_	3_4_	1_2_	dS_+_+_	0_2_	2_3_	0W_up_2W_down_3W	0.000884	0.0101667	Smc6	structural maintenance of chromosomes 6 [Source:MGI Symbol;Acc:MGI:1914491]
1227	ENSMUSG00000024427	down_up_	1_2_	2_4_	1_2_3_	dS_-_-_-_	0_1_	1_3_	0W_down_1W_up_3W	0.000888	0.0102044	Spry4	sprouty RTK signaling antagonist 4 [Source:MGI Symbol;Acc:MGI:1345144]
1228	ENSMUSG00000068749	up_down_	1_2_	2_4_	1_2_3_	dS_+_+_+_	0_1_	1_3_	0W_up_1W_down_3W	0.00089	0.0102107	Psma5	proteasome subunit alpha 5 [Source:MGI Symbol;Acc:MGI:1347009]
1229	ENSMUSG00000089635	up_down_	1_2_	2_4_	1_2_3_	dS_+_+_+_	0_1_	1_3_	0W_up_1W_down_3W	0.00089	0.0102107	Gm16559	predicted gene 16559 [Source:MGI Symbol;Acc:MGI:4414979]
1230	ENSMUSG00000020919	down_up_	1_2_	2_4_	1_2_3_	dS_-_-_-_	0_1_	1_3_	0W_down_1W_up_3W	0.000896	0.0102545	Stat5b	signal transducer and activator of transcription 5B [Source:MGI Symbol;Acc:MGI:103035]
1231	ENSMUSG00000027739	down_	1_	4_	1_2_3_	dS_-_-_-_	0_	3_	0W_down_3W	0.000896	0.0102545	Rab33b	RAB33B, member RAS oncogene family [Source:MGI Symbol;Acc:MGI:1330805]
1232	ENSMUSG00000037373	down_	1_	4_	2_3_	dS_-_-_	0_	3_	0W_down_3W	0.000895	0.0102545	Ctbp1	C-terminal binding protein 1 [Source:MGI Symbol;Acc:MGI:1201685]
1233	ENSMUSG00000033964	down_	1_	4_	1_3_	dS_-_-_	0_	3_	0W_down_3W	0.000897	0.0102577	Zbtb41	zinc finger and BTB domain containing 41 [Source:MGI Symbol;Acc:MGI:2444487]
1234	ENSMUSG00000041638	down_up_	1_2_	2_4_	1_2_	dS_-_-_	0_1_	1_3_	0W_down_1W_up_3W	0.000899	0.0102722	Gcn1	GCN1 activator of EIF2AK4 [Source:MGI Symbol;Acc:MGI:2444248]
1235	ENSMUSG00000036644	down_up_	1_2_	2_4_	1_2_	dS_-_-_	0_1_	1_3_	0W_down_1W_up_3W	0.000911	0.0104009	Tbc1d9b	TBC1 domain family, member 9B [Source:MGI Symbol;Acc:MGI:1924045]
1236	ENSMUSG00000042010	down_up_	1_2_	2_4_	1_2_	dS_-_-_	0_1_	1_3_	0W_down_1W_up_3W	0.000921	0.0105066	Acacb	acetyl-Coenzyme A carboxylase beta [Source:MGI Symbol;Acc:MGI:2140940]
1237	ENSMUSG00000063200	up_down_up_	1_2_3_	2_3_4_	1_2_3_	dS_+_+_+_	0_1_2_	1_2_3_	0W_up_1W_down_2W_up_3W	0.000924	0.0105323	Nol7	nucleolar protein 7 [Source:MGI Symbol;Acc:MGI:1917328]
1238	ENSMUSG00000006221	up_down_	1_2_	2_4_	1_	dS_+_	0_1_	1_3_	0W_up_1W_down_3W	0.000926	0.0105465	Hspb7	heat shock protein family, member 7 (cardiovascular) [Source:MGI Symbol;Acc:MGI:1352494]
1239	ENSMUSG00000028261	up_down_	1_2_	2_4_	1_2_3_	dS_+_+_+_	0_1_	1_3_	0W_up_1W_down_3W	0.000935	0.0106404	Ndufaf4	NADH:ubiquinone oxidoreductase complex assembly factor 4 [Source:MGI Symbol;Acc:MGI:1915743]
1240	ENSMUSG00000021958	up_down_	1_2_	2_4_	1_3_	dS_+_+_	0_1_	1_3_	0W_up_1W_down_3W	0.000941	0.0107001	Pinx1	PIN2/TERF1 interacting, telomerase inhibitor 1 [Source:MGI Symbol;Acc:MGI:1919650]
1241	ENSMUSG00000044533	up_down_	1_2_	2_4_	1_3_	dS_+_+_	0_1_	1_3_	0W_up_1W_down_3W	0.000944	0.0107255	Rps2	ribosomal protein S2 [Source:MGI Symbol;Acc:MGI:105110]
1242	ENSMUSG00000026510	down_up_	1_2_	2_4_	1_2_	dS_-_-_	0_1_	1_3_	0W_down_1W_up_3W	0.000946	0.0107396	Trp53bp2	transformation related protein 53 binding protein 2 [Source:MGI Symbol;Acc:MGI:2138319]
1243	ENSMUSG00000022312	up_down_	1_2_	2_4_	1_3_	dS_+_+_	0_1_	1_3_	0W_up_1W_down_3W	0.000949	0.010765	Eif3h	eukaryotic translation initiation factor 3, subunit H [Source:MGI Symbol;Acc:MGI:1915385]
1244	ENSMUSG00000026966	up_down_	1_3_	3_4_	1_2_	dS_+_+_	0_2_	2_3_	0W_up_2W_down_3W	0.000951	0.010779	Ssna1	SS nuclear autoantigen 1 [Source:MGI Symbol;Acc:MGI:1915725]
1245	ENSMUSG00000032594	down_up_	1_2_	2_4_	1_3_	dS_-_-_	0_1_	1_3_	0W_down_1W_up_3W	0.000965	0.0109289	Ip6k1	inositol hexaphosphate kinase 1 [Source:MGI Symbol;Acc:MGI:1351633]
1246	ENSMUSG00000011148	up_down_	1_2_	2_4_	1_3_	dS_+_+_	0_1_	1_3_	0W_up_1W_down_3W	0.000971	0.010988	Adssl1	adenylosuccinate synthetase like 1 [Source:MGI Symbol;Acc:MGI:87947]
1247	ENSMUSG00000006728	up_down_	1_2_	2_4_	1_2_3_	dS_+_+_+_	0_1_	1_3_	0W_up_1W_down_3W	0.000973	0.010993	Cdk4	cyclin-dependent kinase 4 [Source:MGI Symbol;Acc:MGI:88357]
1248	ENSMUSG00000025162	down_	1_	4_	1_2_3_	dS_-_-_-_	0_	3_	0W_down_3W	0.000973	0.010993	Csnk1d	casein kinase 1, delta [Source:MGI Symbol;Acc:MGI:1355272]
1249	ENSMUSG00000001833	up_down_	1_2_	2_4_	1_2_3_	dS_+_+_+_	0_1_	1_3_	0W_up_1W_down_3W	0.000982	0.0110858	Septin7	septin 7 [Source:MGI Symbol;Acc:MGI:1335094]
1250	ENSMUSG00000022075	down_up_	1_2_	2_4_	1_2_	dS_-_-_	0_1_	1_3_	0W_down_1W_up_3W	0.000988	0.0111446	Rhobtb2	Rho-related BTB domain containing 2 [Source:MGI Symbol;Acc:MGI:2180557]
1251	ENSMUSG00000025085	down_up_	1_2_	2_4_	1_2_	dS_-_-_	0_1_	1_3_	0W_down_1W_up_3W	0.00099	0.0111494	Ablim1	actin-binding LIM protein 1 [Source:MGI Symbol;Acc:MGI:1194500]
1252	ENSMUSG00000052812	down_	1_	4_	2_3_	dS_-_-_	0_	3_	0W_down_3W	0.00099	0.0111494	Atad2b	ATPase family, AAA domain containing 2B [Source:MGI Symbol;Acc:MGI:2444798]
1253	ENSMUSG00000040521	up_down_	1_2_	2_4_	1_2_3_	dS_+_+_+_	0_1_	1_3_	0W_up_1W_down_3W	0.000996	0.011208	Tsfm	Ts translation elongation factor, mitochondrial [Source:MGI Symbol;Acc:MGI:1913649]
1254	ENSMUSG00000054418	up_down_	1_2_	2_4_	1_	dS_+_	0_1_	1_3_	0W_up_1W_down_3W	0.00101	0.0113474	2900041M22Rik	RIKEN cDNA 2900041M22 gene [Source:MGI Symbol;Acc:MGI:1925653]
1255	ENSMUSG00000060803	up_down_	1_2_	2_4_	1_2_3_	dS_+_+_+_	0_1_	1_3_	0W_up_1W_down_3W	0.00101	0.0113474	Gstp1	glutathione S-transferase, pi 1 [Source:MGI Symbol;Acc:MGI:95865]
1256	ENSMUSG00000038843	up_	1_	4_	2_3_	dS_+_+_	0_	3_	0W_up_3W	0.00102	0.0114324	Gcnt1	glucosaminyl (N-acetyl) transferase 1, core 2 [Source:MGI Symbol;Acc:MGI:95676]
1257	ENSMUSG00000039501	down_up_	1_2_	2_4_	1_2_	dS_-_-_	0_1_	1_3_	0W_down_1W_up_3W	0.00102	0.0114324	Znfx1	zinc finger, NFX1-type containing 1 [Source:MGI Symbol;Acc:MGI:2138982]
1258	ENSMUSG00000068523	up_down_	1_2_	2_4_	1_2_	dS_+_+_	0_1_	1_3_	0W_up_1W_down_3W	0.00102	0.0114324	Gng5	guanine nucleotide binding protein (G protein), gamma 5 [Source:MGI Symbol;Acc:MGI:109164]
1259	ENSMUSG00000028964	up_down_	1_2_	2_4_	1_2_3_	dS_+_+_+_	0_1_	1_3_	0W_up_1W_down_3W	0.00103	0.011517	Park7	Parkinson disease (autosomal recessive, early onset) 7 [Source:MGI Symbol;Acc:MGI:2135637]
1260	ENSMUSG00000050315	up_down_	1_2_	2_4_	1_3_	dS_+_+_	0_1_	1_3_	0W_up_1W_down_3W	0.00103	0.011517	Synpo2	synaptopodin 2 [Source:MGI Symbol;Acc:MGI:2153070]
1261	ENSMUSG00000050627	down_up_	1_2_	2_4_	1_2_3_	dS_-_-_-_	0_1_	1_3_	0W_down_1W_up_3W	0.00103	0.011517	Gpd1l	glycerol-3-phosphate dehydrogenase 1-like [Source:MGI Symbol;Acc:MGI:1289257]
1262	ENSMUSG00000021027	down_	1_	4_	1_2_3_	dS_-_-_-_	0_	3_	0W_down_3W	0.00105	0.0117036	Ralgapa1	Ral GTPase activating protein, alpha subunit 1 [Source:MGI Symbol;Acc:MGI:1931050]
1263	ENSMUSG00000021385	down_	1_	4_	2_3_	dS_-_-_	0_	3_	0W_down_3W	0.00105	0.0117036	Ippk	inositol 1,3,4,5,6-pentakisphosphate 2-kinase [Source:MGI Symbol;Acc:MGI:1922928]
1264	ENSMUSG00000031875	up_down_	1_2_	2_4_	1_2_	dS_+_+_	0_1_	1_3_	0W_up_1W_down_3W	0.00105	0.0117036	Cmtm3	CKLF-like MARVEL transmembrane domain containing 3 [Source:MGI Symbol;Acc:MGI:2447162]
1265	ENSMUSG00000036617	down_up_	1_2_	2_4_	1_2_3_	dS_-_-_-_	0_1_	1_3_	0W_down_1W_up_3W	0.00105	0.0117036	Etl4	enhancer trap locus 4 [Source:MGI Symbol;Acc:MGI:95454]
1266	ENSMUSG00000000134	down_up_	1_3_	3_4_	1_2_	dS_-_-_	0_2_	2_3_	0W_down_2W_up_3W	0.00106	0.0117685	Tfe3	transcription factor E3 [Source:MGI Symbol;Acc:MGI:98511]
1267	ENSMUSG00000005886	down_up_	1_2_	2_4_	1_2_	dS_-_-_	0_1_	1_3_	0W_down_1W_up_3W	0.00106	0.0117685	Ncoa2	nuclear receptor coactivator 2 [Source:MGI Symbol;Acc:MGI:1276533]
1268	ENSMUSG00000022995	up_down_	1_3_	3_4_	2_	dS_+_	0_2_	2_3_	0W_up_2W_down_3W	0.00106	0.0117685	Enah	ENAH actin regulator [Source:MGI Symbol;Acc:MGI:108360]
1269	ENSMUSG00000028907	up_down_	1_2_	2_4_	1_2_	dS_+_+_	0_1_	1_3_	0W_up_1W_down_3W	0.00106	0.0117685	Utp11	UTP11 small subunit processome component [Source:MGI Symbol;Acc:MGI:1914455]
1270	ENSMUSG00000030047	down_	1_	4_	2_3_	dS_-_-_	0_	3_	0W_down_3W	0.00106	0.0117685	Arhgap25	Rho GTPase activating protein 25 [Source:MGI Symbol;Acc:MGI:2443687]
1271	ENSMUSG00000005779	up_down_	1_2_	2_4_	1_	dS_+_	0_1_	1_3_	0W_up_1W_down_3W	0.00107	0.0118422	Psmb4	proteasome (prosome, macropain) subunit, beta type 4 [Source:MGI Symbol;Acc:MGI:1098257]
1272	ENSMUSG00000022400	up_down_	1_2_	2_4_	1_2_	dS_+_+_	0_1_	1_3_	0W_up_1W_down_3W	0.00107	0.0118422	Rbx1	ring-box 1 [Source:MGI Symbol;Acc:MGI:1891829]
1273	ENSMUSG00000027170	up_down_	1_2_	2_4_	1_	dS_+_	0_1_	1_3_	0W_up_1W_down_3W	0.00107	0.0118422	Eif3m	eukaryotic translation initiation factor 3, subunit M [Source:MGI Symbol;Acc:MGI:1351744]
1274	ENSMUSG00000051855	up_down_	1_3_	3_4_	2_3_	dS_+_+_	0_2_	2_3_	0W_up_2W_down_3W	0.00107	0.0118422	Mest	mesoderm specific transcript [Source:MGI Symbol;Acc:MGI:96968]
1275	ENSMUSG00000002732	up_down_	1_2_	2_4_	1_2_3_	dS_+_+_+_	0_1_	1_3_	0W_up_1W_down_3W	0.00108	0.0119155	Fkbp7	FK506 binding protein 7 [Source:MGI Symbol;Acc:MGI:1336879]
1276	ENSMUSG00000021390	up_	1_	4_	3_	dS_+_	0_	3_	0W_up_3W	0.00108	0.0119155	Ogn	osteoglycin [Source:MGI Symbol;Acc:MGI:109278]
1277	ENSMUSG00000025971	up_down_	1_2_	2_4_	1_2_3_	dS_+_+_+_	0_1_	1_3_	0W_up_1W_down_3W	0.00108	0.0119155	Maip1	matrix AAA peptidase interacting protein 1 [Source:MGI Symbol;Acc:MGI:1915365]
1278	ENSMUSG00000061887	up_down_	1_3_	3_4_	2_	dS_+_	0_2_	2_3_	0W_up_2W_down_3W	0.00108	0.0119155	Ssbp3	single-stranded DNA binding protein 3 [Source:MGI Symbol;Acc:MGI:1919725]
1279	ENSMUSG00000016494	up_down_	1_3_	3_4_	1_2_3_	dS_+_+_+_	0_2_	2_3_	0W_up_2W_down_3W	0.00109	0.012007	Cd34	CD34 antigen [Source:MGI Symbol;Acc:MGI:88329]
1280	ENSMUSG00000030554	down_up_	1_2_	2_4_	1_2_	dS_-_-_	0_1_	1_3_	0W_down_1W_up_3W	0.00109	0.012007	Synm	synemin, intermediate filament protein [Source:MGI Symbol;Acc:MGI:2661187]
1281	ENSMUSG00000031422	up_down_	1_2_	2_4_	1_2_	dS_+_+_	0_1_	1_3_	0W_up_1W_down_3W	0.0011	0.0120794	Morf4l2	mortality factor 4 like 2 [Source:MGI Symbol;Acc:MGI:1927167]
1282	ENSMUSG00000034216	down_up_	1_3_	3_4_	1_2_	dS_-_-_	0_2_	2_3_	0W_down_2W_up_3W	0.0011	0.0120794	Vps18	VPS18 CORVET/HOPS core subunit [Source:MGI Symbol;Acc:MGI:2443626]
1283	ENSMUSG00000037266	down_up_	1_2_	2_4_	1_3_	dS_-_-_	0_1_	1_3_	0W_down_1W_up_3W	0.0011	0.0120794	Rsrp1	arginine/serine rich protein 1 [Source:MGI Symbol;Acc:MGI:106498]
1284	ENSMUSG00000039349	up_down_	1_3_	3_4_	2_	dS_+_	0_2_	2_3_	0W_up_2W_down_3W	0.0011	0.0120794	C130074G19Rik	RIKEN cDNA C130074G19 gene [Source:MGI Symbol;Acc:MGI:2444831]
1285	ENSMUSG00000029020	down_up_	1_2_	2_4_	1_2_	dS_-_-_	0_1_	1_3_	0W_down_1W_up_3W	0.00111	0.0121608	Mfn2	mitofusin 2 [Source:MGI Symbol;Acc:MGI:2442230]
1286	ENSMUSG00000030677	up_down_	1_3_	3_4_	2_	dS_+_	0_2_	2_3_	0W_up_2W_down_3W	0.00111	0.0121608	Kif22	kinesin family member 22 [Source:MGI Symbol;Acc:MGI:109233]
1287	ENSMUSG00000031196	up_down_	1_3_	3_4_	2_3_	dS_+_+_	0_2_	2_3_	0W_up_2W_down_3W	0.00111	0.0121608	F8	coagulation factor VIII [Source:MGI Symbol;Acc:MGI:88383]
1288	ENSMUSG00000020462	up_down_	1_2_	2_4_	1_2_	dS_+_+_	0_1_	1_3_	0W_up_1W_down_3W	0.00112	0.0122229	Cfap36	cilia and flagella associated protein 36 [Source:MGI Symbol;Acc:MGI:1913994]
1289	ENSMUSG00000026223	up_	1_	4_	2_3_	dS_+_+_	0_	3_	0W_up_3W	0.00112	0.0122229	Itm2c	integral membrane protein 2C [Source:MGI Symbol;Acc:MGI:1927594]
1290	ENSMUSG00000033499	down_up_	1_2_	2_4_	1_2_	dS_-_-_	0_1_	1_3_	0W_down_1W_up_3W	0.00112	0.0122229	Larp4b	La ribonucleoprotein domain family, member 4B [Source:MGI Symbol;Acc:MGI:106330]
1291	ENSMUSG00000054405	up_down_	1_3_	3_4_	2_	dS_+_	0_2_	2_3_	0W_up_2W_down_3W	0.00112	0.0122229	Dnajc8	DnaJ heat shock protein family (Hsp40) member C8 [Source:MGI Symbol;Acc:MGI:1915848]
1292	ENSMUSG00000058267	up_down_	1_3_	3_4_	1_2_	dS_+_+_	0_2_	2_3_	0W_up_2W_down_3W	0.00112	0.0122229	Mrps14	mitochondrial ribosomal protein S14 [Source:MGI Symbol;Acc:MGI:1928141]
1293	ENSMUSG00000004849	up_down_	1_3_	3_4_	1_2_	dS_+_+_	0_2_	2_3_	0W_up_2W_down_3W	0.00113	0.012275	Ap1s1	adaptor protein complex AP-1, sigma 1 [Source:MGI Symbol;Acc:MGI:1098244]
1294	ENSMUSG00000015536	up_down_	1_3_	3_4_	1_2_3_	dS_+_+_+_	0_2_	2_3_	0W_up_2W_down_3W	0.00113	0.012275	Mocs2	molybdenum cofactor synthesis 2 [Source:MGI Symbol;Acc:MGI:1336894]
1295	ENSMUSG00000024960	down_up_	1_2_	2_4_	1_	dS_-_	0_1_	1_3_	0W_down_1W_up_3W	0.00113	0.012275	Plcb3	phospholipase C, beta 3 [Source:MGI Symbol;Acc:MGI:104778]
1296	ENSMUSG00000033799	down_up_	1_3_	3_4_	1_2_	dS_-_-_	0_2_	2_3_	0W_down_2W_up_3W	0.00113	0.012275	Tasor2	transcription activation suppressor family member 2 [Source:MGI Symbol;Acc:MGI:2145274]
1297	ENSMUSG00000037960	up_down_	1_2_	2_4_	1_2_	dS_+_+_	0_1_	1_3_	0W_up_1W_down_3W	0.00113	0.012275	Card19	caspase recruitment domain family, member 19 [Source:MGI Symbol;Acc:MGI:1915730]
1298	ENSMUSG00000043366	up_down_	1_2_	2_4_	1_2_3_	dS_+_+_+_	0_1_	1_3_	0W_up_1W_down_3W	0.00113	0.012275	Olfr78	olfactory receptor 78 [Source:MGI Symbol;Acc:MGI:2157548]
1299	ENSMUSG00000018209	down_	1_	4_	2_3_	dS_-_-_	0_	3_	0W_down_3W	0.00114	0.0123456	Stk4	serine/threonine kinase 4 [Source:MGI Symbol;Acc:MGI:1929004]
1300	ENSMUSG00000020163	up_down_	1_2_	2_4_	1_2_	dS_+_+_	0_1_	1_3_	0W_up_1W_down_3W	0.00114	0.0123456	Uqcr11	ubiquinol-cytochrome c reductase, complex III subunit XI [Source:MGI Symbol;Acc:MGI:1913844]
1301	ENSMUSG00000020706	down_up_	1_3_	3_4_	2_3_	dS_-_-_	0_2_	2_3_	0W_down_2W_up_3W	0.00114	0.0123456	Ftsj3	FtsJ RNA methyltransferase homolog 3 (E. coli) [Source:MGI Symbol;Acc:MGI:1860295]
1302	ENSMUSG00000032249	up_down_	1_3_	3_4_	1_2_	dS_+_+_	0_2_	2_3_	0W_up_2W_down_3W	0.00114	0.0123456	Anp32a	acidic (leucine-rich) nuclear phosphoprotein 32 family, member A [Source:MGI Symbol;Acc:MGI:108447]
1303	ENSMUSG00000016933	down_up_	1_2_	2_4_	1_2_3_	dS_-_-_-_	0_1_	1_3_	0W_down_1W_up_3W	0.00115	0.0124158	Plcg1	phospholipase C, gamma 1 [Source:MGI Symbol;Acc:MGI:97615]
1304	ENSMUSG00000047153	down_up_	1_2_	2_4_	1_3_	dS_-_-_	0_1_	1_3_	0W_down_1W_up_3W	0.00115	0.0124158	Khnyn	KH and NYN domain containing [Source:MGI Symbol;Acc:MGI:2451333]
1305	ENSMUSG00000048776	up_	1_	4_	2_3_	dS_+_+_	0_	3_	0W_up_3W	0.00115	0.0124158	Pthlh	parathyroid hormone-like peptide [Source:MGI Symbol;Acc:MGI:97800]
1306	ENSMUSG00000064202	down_up_	1_3_	3_4_	2_	dS_-_	0_2_	2_3_	0W_down_2W_up_3W	0.00115	0.0124158	Spata6l	spermatogenesis associated 6 like [Source:MGI Symbol;Acc:MGI:1918036]
1307	ENSMUSG00000025488	up_down_	1_2_	2_4_	1_	dS_+_	0_1_	1_3_	0W_up_1W_down_3W	0.00116	0.012495	Cox8b	cytochrome c oxidase subunit 8B [Source:MGI Symbol;Acc:MGI:105958]
1308	ENSMUSG00000029616	up_down_	1_2_	2_4_	1_2_3_	dS_+_+_+_	0_1_	1_3_	0W_up_1W_down_3W	0.00116	0.012495	Erp29	endoplasmic reticulum protein 29 [Source:MGI Symbol;Acc:MGI:1914647]
1309	ENSMUSG00000031147	down_up_down_	1_2_3_	2_3_4_	1_2_	dS_-_+_	0_1_2_	1_2_3_	0W_down_1W_up_2W_down_3W	0.00116	0.012495	Magix	MAGI family member, X-linked [Source:MGI Symbol;Acc:MGI:1859644]
1310	ENSMUSG00000024921	down_	1_	4_	2_3_	dS_-_-_	0_	3_	0W_down_3W	0.00118	0.0126621	Smarca2	SWI/SNF related, matrix associated, actin dependent regulator of chromatin, subfamily a, member 2 [Source:MGI Symbol;Acc:MGI:99603]
1311	ENSMUSG00000031799	up_down_	1_2_	2_4_	1_	dS_+_	0_1_	1_3_	0W_up_1W_down_3W	0.00118	0.0126621	Tpm4	tropomyosin 4 [Source:MGI Symbol;Acc:MGI:2449202]
1312	ENSMUSG00000042594	down_up_	1_2_	2_4_	1_2_	dS_-_-_	0_1_	1_3_	0W_down_1W_up_3W	0.00118	0.0126621	Sh2b3	SH2B adaptor protein 3 [Source:MGI Symbol;Acc:MGI:893598]
1313	ENSMUSG00000054387	down_up_	1_2_	2_4_	1_2_	dS_-_-_	0_1_	1_3_	0W_down_1W_up_3W	0.00118	0.0126621	Mdm4	transformed mouse 3T3 cell double minute 4 [Source:MGI Symbol;Acc:MGI:107934]
1314	ENSMUSG00000111394	down_up_	1_2_	2_4_	1_2_	dS_-_-_	0_1_	1_3_	0W_down_1W_up_3W	0.00118	0.0126621	Gm49759	predicted gene, 49759 [Source:MGI Symbol;Acc:MGI:6215263]
1315	ENSMUSG00000020053	up_down_	1_2_	2_4_	1_	dS_+_	0_1_	1_3_	0W_up_1W_down_3W	0.0012	0.0128474	Igf1	insulin-like growth factor 1 [Source:MGI Symbol;Acc:MGI:96432]
1316	ENSMUSG00000024486	down_	1_	4_	2_3_	dS_-_-_	0_	3_	0W_down_3W	0.0012	0.0128474	Hbegf	heparin-binding EGF-like growth factor [Source:MGI Symbol;Acc:MGI:96070]
1317	ENSMUSG00000030587	up_down_	1_2_	2_4_	1_2_3_	dS_+_+_+_	0_1_	1_3_	0W_up_1W_down_3W	0.0012	0.0128474	2200002D01Rik	RIKEN cDNA 2200002D01 gene [Source:MGI Symbol;Acc:MGI:1919525]
1318	ENSMUSG00000020477	up_down_	1_2_	2_4_	1_2_	dS_+_+_	0_1_	1_3_	0W_up_1W_down_3W	0.00121	0.0129152	Mrps24	mitochondrial ribosomal protein S24 [Source:MGI Symbol;Acc:MGI:1928142]
1319	ENSMUSG00000027282	up_	1_	4_	1_2_3_	dS_+_+_+_	0_	3_	0W_up_3W	0.00121	0.0129152	Mtch2	mitochondrial carrier 2 [Source:MGI Symbol;Acc:MGI:1929260]
1320	ENSMUSG00000032434	down_up_	1_2_	2_4_	1_2_3_	dS_-_-_-_	0_1_	1_3_	0W_down_1W_up_3W	0.00121	0.0129152	Cmtm6	CKLF-like MARVEL transmembrane domain containing 6 [Source:MGI Symbol;Acc:MGI:2447165]
1321	ENSMUSG00000050212	up_down_	1_2_	2_4_	1_2_	dS_+_+_	0_1_	1_3_	0W_up_1W_down_3W	0.00121	0.0129152	Eva1b	eva-1 homolog B (C. elegans) [Source:MGI Symbol;Acc:MGI:1922063]
1322	ENSMUSG00000007122	up_	1_	4_	1_3_	dS_+_+_	0_	3_	0W_up_3W	0.00122	0.0130023	Casq1	calsequestrin 1 [Source:MGI Symbol;Acc:MGI:1309468]
1323	ENSMUSG00000022122	down_up_	1_3_	3_4_	2_	dS_-_	0_2_	2_3_	0W_down_2W_up_3W	0.00122	0.0130023	Ednrb	endothelin receptor type B [Source:MGI Symbol;Acc:MGI:102720]
1324	ENSMUSG00000004951	up_down_	1_2_	2_4_	1_	dS_+_	0_1_	1_3_	0W_up_1W_down_3W	0.00123	0.0130792	Hspb1	heat shock protein 1 [Source:MGI Symbol;Acc:MGI:96240]
1325	ENSMUSG00000031521	up_down_	1_2_	2_4_	1_	dS_+_	0_1_	1_3_	0W_up_1W_down_3W	0.00123	0.0130792	Aga	aspartylglucosaminidase [Source:MGI Symbol;Acc:MGI:104873]
1326	ENSMUSG00000037857	down_	1_	4_	2_3_	dS_-_-_	0_	3_	0W_down_3W	0.00123	0.0130792	Nufip2	nuclear fragile X mental retardation protein interacting protein 2 [Source:MGI Symbol;Acc:MGI:1915814]
1327	ENSMUSG00000027225	up_down_	1_3_	3_4_	2_	dS_+_	0_2_	2_3_	0W_up_2W_down_3W	0.00124	0.0131558	Duoxa2	dual oxidase maturation factor 2 [Source:MGI Symbol;Acc:MGI:1914061]
1328	ENSMUSG00000038403	up_down_	1_2_	2_4_	1_	dS_+_	0_1_	1_3_	0W_up_1W_down_3W	0.00124	0.0131558	Hjv	hemojuvelin BMP co-receptor [Source:MGI Symbol;Acc:MGI:1916835]
1329	ENSMUSG00000047721	up_down_	1_2_	2_4_	1_2_	dS_+_+_	0_1_	1_3_	0W_up_1W_down_3W	0.00124	0.0131558	Bola2	bolA-like 2 (E. coli) [Source:MGI Symbol;Acc:MGI:1913412]
1330	ENSMUSG00000027303	down_up_	1_2_	2_4_	1_2_	dS_-_-_	0_1_	1_3_	0W_down_1W_up_3W	0.00125	0.0132419	Ptpra	protein tyrosine phosphatase, receptor type, A [Source:MGI Symbol;Acc:MGI:97808]
1331	ENSMUSG00000097354	up_	1_	4_	2_3_	dS_+_+_	0_	3_	0W_up_3W	0.00125	0.0132419	2310001H17Rik	RIKEN cDNA 2310001H17 gene [Source:MGI Symbol;Acc:MGI:1923682]
1332	ENSMUSG00000006392	up_down_	1_2_	2_4_	1_2_	dS_+_+_	0_1_	1_3_	0W_up_1W_down_3W	0.00126	0.0133378	Med8	mediator complex subunit 8 [Source:MGI Symbol;Acc:MGI:1915269]
1333	ENSMUSG00000003549	up_down_	1_2_	2_4_	1_	dS_+_	0_1_	1_3_	0W_up_1W_down_3W	0.00127	0.0133934	Ercc1	excision repair cross-complementing rodent repair deficiency, complementation group 1 [Source:MGI Symbol;Acc:MGI:95412]
1334	ENSMUSG00000024516	up_down_	1_3_	3_4_	2_	dS_+_	0_2_	2_3_	0W_up_2W_down_3W	0.00127	0.0133934	Sec11c	SEC11 homolog C, signal peptidase complex subunit [Source:MGI Symbol;Acc:MGI:1913536]
1335	ENSMUSG00000024597	down_up_	1_2_	2_4_	1_2_	dS_-_-_	0_1_	1_3_	0W_down_1W_up_3W	0.00127	0.0133934	Slc12a2	solute carrier family 12, member 2 [Source:MGI Symbol;Acc:MGI:101924]
1336	ENSMUSG00000028609	up_down_	1_2_	2_4_	1_	dS_+_	0_1_	1_3_	0W_up_1W_down_3W	0.00127	0.0133934	Magoh	mago homolog, exon junction complex core component [Source:MGI Symbol;Acc:MGI:1330312]
1337	ENSMUSG00000034111	down_	1_	4_	2_3_	dS_-_-_	0_	3_	0W_down_3W	0.00127	0.0133934	Tmed8	transmembrane p24 trafficking protein 8 [Source:MGI Symbol;Acc:MGI:1923480]
1338	ENSMUSG00000026078	up_down_	1_2_	2_4_	1_2_	dS_+_+_	0_1_	1_3_	0W_up_1W_down_3W	0.00128	0.0134386	Pdcl3	phosducin-like 3 [Source:MGI Symbol;Acc:MGI:1916083]
1339	ENSMUSG00000030067	up_down_	1_3_	3_4_	2_	dS_+_	0_2_	2_3_	0W_up_2W_down_3W	0.00128	0.0134386	Foxp1	forkhead box P1 [Source:MGI Symbol;Acc:MGI:1914004]
1340	ENSMUSG00000035305	down_up_	1_3_	3_4_	1_2_	dS_-_-_	0_2_	2_3_	0W_down_2W_up_3W	0.00128	0.0134386	Ror1	receptor tyrosine kinase-like orphan receptor 1 [Source:MGI Symbol;Acc:MGI:1347520]
1341	ENSMUSG00000040774	up_down_	1_3_	3_4_	2_	dS_+_	0_2_	2_3_	0W_up_2W_down_3W	0.00128	0.0134386	Cept1	choline/ethanolaminephosphotransferase 1 [Source:MGI Symbol;Acc:MGI:2139793]
1342	ENSMUSG00000053436	down_up_	1_3_	3_4_	2_	dS_-_	0_2_	2_3_	0W_down_2W_up_3W	0.00128	0.0134386	Mapk14	mitogen-activated protein kinase 14 [Source:MGI Symbol;Acc:MGI:1346865]
1343	ENSMUSG00000057421	down_up_	1_2_	2_4_	1_2_	dS_-_-_	0_1_	1_3_	0W_down_1W_up_3W	0.00128	0.0134386	Las1l	LAS1-like (S. cerevisiae) [Source:MGI Symbol;Acc:MGI:1923380]
1344	ENSMUSG00000024066	down_up_	1_2_	2_4_	1_3_	dS_-_-_	0_1_	1_3_	0W_down_1W_up_3W	0.00129	0.0135033	Xdh	xanthine dehydrogenase [Source:MGI Symbol;Acc:MGI:98973]
1345	ENSMUSG00000028960	down_up_	1_2_	2_4_	1_2_	dS_-_-_	0_1_	1_3_	0W_down_1W_up_3W	0.00129	0.0135033	Ube4b	ubiquitination factor E4B [Source:MGI Symbol;Acc:MGI:1927086]
1346	ENSMUSG00000052837	down_	1_	4_	2_3_	dS_-_-_	0_	3_	0W_down_3W	0.00129	0.0135033	Junb	jun B proto-oncogene [Source:MGI Symbol;Acc:MGI:96647]
1347	ENSMUSG00000078185	down_	1_	4_	1_3_	dS_-_-_	0_	3_	0W_down_3W	0.00129	0.0135033	Chml	choroideremia-like [Source:MGI Symbol;Acc:MGI:101913]
1348	ENSMUSG00000001555	up_	1_	4_	1_2_3_	dS_+_+_+_	0_	3_	0W_up_3W	0.0013	0.0135677	Fkbp10	FK506 binding protein 10 [Source:MGI Symbol;Acc:MGI:104769]
1349	ENSMUSG00000026620	up_	1_	4_	2_3_	dS_+_+_	0_	3_	0W_up_3W	0.0013	0.0135677	Mark1	MAP/microtubule affinity regulating kinase 1 [Source:MGI Symbol;Acc:MGI:2664902]
1350	ENSMUSG00000037416	down_	1_	4_	1_2_3_	dS_-_-_-_	0_	3_	0W_down_3W	0.0013	0.0135677	Dmxl1	Dmx-like 1 [Source:MGI Symbol;Acc:MGI:2443926]
1351	ENSMUSG00000086316	up_down_	1_2_	2_4_	1_2_	dS_+_+_	0_1_	1_3_	0W_up_1W_down_3W	0.0013	0.0135677	Nbdy	negative regulator of P-body association [Source:MGI Symbol;Acc:MGI:1917373]
1352	ENSMUSG00000031765	up_down_	1_2_	2_4_	1_	dS_+_	0_1_	1_3_	0W_up_1W_down_3W	0.00131	0.013662	Mt1	metallothionein 1 [Source:MGI Symbol;Acc:MGI:97171]
1353	ENSMUSG00000027200	down_up_	1_2_	2_4_	1_2_	dS_-_-_	0_1_	1_3_	0W_down_1W_up_3W	0.00132	0.0137358	Sema6d	sema domain, transmembrane domain (TM), and cytoplasmic domain, (semaphorin) 6D [Source:MGI Symbol;Acc:MGI:2387661]
1354	ENSMUSG00000028597	up_down_	1_2_	2_4_	1_2_	dS_+_+_	0_1_	1_3_	0W_up_1W_down_3W	0.00132	0.0137358	Gpx7	glutathione peroxidase 7 [Source:MGI Symbol;Acc:MGI:1914555]
1355	ENSMUSG00000079018	up_down_	1_3_	3_4_	2_3_	dS_+_+_	0_2_	2_3_	0W_up_2W_down_3W	0.00132	0.0137358	Ly6c1	lymphocyte antigen 6 complex, locus C1 [Source:MGI Symbol;Acc:MGI:96882]
1356	ENSMUSG00000002768	up_down_	1_2_	2_4_	1_2_	dS_+_+_	0_1_	1_3_	0W_up_1W_down_3W	0.00133	0.0137687	Mea1	male enhanced antigen 1 [Source:MGI Symbol;Acc:MGI:96957]
1357	ENSMUSG00000024474	up_	1_	4_	1_3_	dS_+_+_	0_	3_	0W_up_3W	0.00133	0.0137687	Ik	IK cytokine [Source:MGI Symbol;Acc:MGI:1345142]
1358	ENSMUSG00000027447	up_down_	1_2_	2_4_	1_2_	dS_+_+_	0_1_	1_3_	0W_up_1W_down_3W	0.00133	0.0137687	Cst3	cystatin C [Source:MGI Symbol;Acc:MGI:102519]
1359	ENSMUSG00000036545	up_	1_	4_	2_3_	dS_+_+_	0_	3_	0W_up_3W	0.00133	0.0137687	Adamts2	a disintegrin-like and metallopeptidase (reprolysin type) with thrombospondin type 1 motif, 2 [Source:MGI Symbol;Acc:MGI:1347356]
1360	ENSMUSG00000038260	down_up_	1_2_	2_4_	1_2_	dS_-_-_	0_1_	1_3_	0W_down_1W_up_3W	0.00133	0.0137687	Trpm4	transient receptor potential cation channel, subfamily M, member 4 [Source:MGI Symbol;Acc:MGI:1915917]
1361	ENSMUSG00000040824	up_down_	1_2_	2_4_	1_2_3_	dS_+_+_+_	0_1_	1_3_	0W_up_1W_down_3W	0.00133	0.0137687	Snrpd2	small nuclear ribonucleoprotein D2 [Source:MGI Symbol;Acc:MGI:98345]
1362	ENSMUSG00000045103	down_	1_	4_	1_2_3_	dS_-_-_-_	0_	3_	0W_down_3W	0.00133	0.0137687	Dmd	dystrophin, muscular dystrophy [Source:MGI Symbol;Acc:MGI:94909]
1363	ENSMUSG00000044017	up_	1_	4_	3_	dS_+_	0_	3_	0W_up_3W	0.00134	0.0138621	Adgrd1	adhesion G protein-coupled receptor D1 [Source:MGI Symbol;Acc:MGI:3041203]
1364	ENSMUSG00000022528	down_up_	1_2_	2_4_	1_	dS_-_	0_1_	1_3_	0W_down_1W_up_3W	0.00135	0.0139348	Hes1	hes family bHLH transcription factor 1 [Source:MGI Symbol;Acc:MGI:104853]
1365	ENSMUSG00000031862	down_up_	1_2_	2_4_	1_2_	dS_-_-_	0_1_	1_3_	0W_down_1W_up_3W	0.00135	0.0139348	Atp13a1	ATPase type 13A1 [Source:MGI Symbol;Acc:MGI:2180801]
1366	ENSMUSG00000035048	up_down_	1_2_	2_4_	1_2_3_	dS_+_+_+_	0_1_	1_3_	0W_up_1W_down_3W	0.00135	0.0139348	Anapc13	anaphase promoting complex subunit 13 [Source:MGI Symbol;Acc:MGI:1916260]
1367	ENSMUSG00000024043	down_	1_	4_	1_3_	dS_-_-_	0_	3_	0W_down_3W	0.00136	0.0139869	Arhgap28	Rho GTPase activating protein 28 [Source:MGI Symbol;Acc:MGI:2147003]
1368	ENSMUSG00000030029	down_up_	1_2_	2_4_	1_3_	dS_-_-_	0_1_	1_3_	0W_down_1W_up_3W	0.00136	0.0139869	Lrig1	leucine-rich repeats and immunoglobulin-like domains 1 [Source:MGI Symbol;Acc:MGI:107935]
1369	ENSMUSG00000037926	down_up_	1_2_	2_4_	1_2_3_	dS_-_-_-_	0_1_	1_3_	0W_down_1W_up_3W	0.00136	0.0139869	Ssh2	slingshot protein phosphatase 2 [Source:MGI Symbol;Acc:MGI:2679255]
1370	ENSMUSG00000042207	down_	1_	4_	2_3_	dS_-_-_	0_	3_	0W_down_3W	0.00136	0.0139869	Kdm5b	lysine (K)-specific demethylase 5B [Source:MGI Symbol;Acc:MGI:1922855]
1371	ENSMUSG00000086298	up_down_	1_2_	2_4_	1_2_3_	dS_+_+_+_	0_1_	1_3_	0W_up_1W_down_3W	0.00136	0.0139869	Gm11716	predicted gene 11716 [Source:MGI Symbol;Acc:MGI:3649215]
1372	ENSMUSG00000029068	down_up_	1_2_	2_4_	1_3_	dS_-_-_	0_1_	1_3_	0W_down_1W_up_3W	0.00137	0.0140692	Ccnl2	cyclin L2 [Source:MGI Symbol;Acc:MGI:1927119]
1373	ENSMUSG00000031093	down_up_	1_3_	3_4_	2_	dS_-_	0_2_	2_3_	0W_down_2W_up_3W	0.00137	0.0140692	Dock11	dedicator of cytokinesis 11 [Source:MGI Symbol;Acc:MGI:1923224]
1374	ENSMUSG00000020321	up_down_	1_2_	2_4_	1_2_	dS_+_+_	0_1_	1_3_	0W_up_1W_down_3W	0.00138	0.0141205	Mdh1	malate dehydrogenase 1, NAD (soluble) [Source:MGI Symbol;Acc:MGI:97051]
1375	ENSMUSG00000021607	up_down_	1_2_	2_4_	1_2_	dS_+_+_	0_1_	1_3_	0W_up_1W_down_3W	0.00138	0.0141205	Mrpl36	mitochondrial ribosomal protein L36 [Source:MGI Symbol;Acc:MGI:2137228]
1376	ENSMUSG00000026683	up_	1_	4_	2_3_	dS_+_+_	0_	3_	0W_up_3W	0.00138	0.0141205	Nuf2	NUF2, NDC80 kinetochore complex component [Source:MGI Symbol;Acc:MGI:1914227]
1377	ENSMUSG00000047945	up_	1_	4_	2_3_	dS_+_+_	0_	3_	0W_up_3W	0.00138	0.0141205	Marcksl1	MARCKS-like 1 [Source:MGI Symbol;Acc:MGI:97143]
1378	ENSMUSG00000048486	down_up_	1_3_	3_4_	1_2_3_	dS_-_-_-_	0_2_	2_3_	0W_down_2W_up_3W	0.00138	0.0141205	Fitm2	fat storage-inducing transmembrane protein 2 [Source:MGI Symbol;Acc:MGI:2444508]
1379	ENSMUSG00000031146	up_down_	1_3_	3_4_	1_2_	dS_+_+_	0_2_	2_3_	0W_up_2W_down_3W	0.00139	0.0141919	Plp2	proteolipid protein 2 [Source:MGI Symbol;Acc:MGI:1298382]
1380	ENSMUSG00000032336	up_down_	1_2_	2_4_	1_2_3_	dS_+_+_+_	0_1_	1_3_	0W_up_1W_down_3W	0.00139	0.0141919	Nptn	neuroplastin [Source:MGI Symbol;Acc:MGI:108077]
1381	ENSMUSG00000038086	up_	1_	4_	1_2_3_	dS_+_+_+_	0_	3_	0W_up_3W	0.00139	0.0141919	Hspb2	heat shock protein 2 [Source:MGI Symbol;Acc:MGI:1916503]
1382	ENSMUSG00000000078	down_	1_	4_	2_3_	dS_-_-_	0_	3_	0W_down_3W	0.0014	0.0142424	Klf6	Kruppel-like factor 6 [Source:MGI Symbol;Acc:MGI:1346318]
1383	ENSMUSG00000004880	down_up_	1_3_	3_4_	2_3_	dS_-_-_	0_2_	2_3_	0W_down_2W_up_3W	0.0014	0.0142424	Lbr	lamin B receptor [Source:MGI Symbol;Acc:MGI:2138281]
1384	ENSMUSG00000025239	down_up_	1_2_	2_4_	1_2_	dS_-_-_	0_1_	1_3_	0W_down_1W_up_3W	0.0014	0.0142424	Limd1	LIM domains containing 1 [Source:MGI Symbol;Acc:MGI:1352502]
1385	ENSMUSG00000026087	up_down_	1_2_	2_4_	1_2_	dS_+_+_	0_1_	1_3_	0W_up_1W_down_3W	0.0014	0.0142424	Mrpl30	mitochondrial ribosomal protein L30 [Source:MGI Symbol;Acc:MGI:1333820]
1386	ENSMUSG00000047248	down_up_	1_2_	2_4_	1_2_3_	dS_-_-_-_	0_1_	1_3_	0W_down_1W_up_3W	0.0014	0.0142424	C2cd3	C2 calcium-dependent domain containing 3 [Source:MGI Symbol;Acc:MGI:2142166]
1387	ENSMUSG00000022941	up_down_	1_3_	3_4_	2_	dS_+_	0_2_	2_3_	0W_up_2W_down_3W	0.00141	0.0143338	Ripply3	ripply transcriptional repressor 3 [Source:MGI Symbol;Acc:MGI:2181192]
1388	ENSMUSG00000003435	down_up_	1_2_	2_4_	1_2_	dS_-_-_	0_1_	1_3_	0W_down_1W_up_3W	0.00142	0.0144043	Supt5	suppressor of Ty 5, DSIF elongation factor subunit [Source:MGI Symbol;Acc:MGI:1202400]
1389	ENSMUSG00000032840	down_up_	1_2_	2_4_	1_2_3_	dS_-_-_-_	0_1_	1_3_	0W_down_1W_up_3W	0.00142	0.0144043	Spring1	SREBF pathway regulator in golgi 1 [Source:MGI Symbol;Acc:MGI:1924042]
1390	ENSMUSG00000059278	up_down_	1_2_	2_4_	1_2_	dS_+_+_	0_1_	1_3_	0W_up_1W_down_3W	0.00142	0.0144043	Naa38	N(alpha)-acetyltransferase 38, NatC auxiliary subunit [Source:MGI Symbol;Acc:MGI:1925554]
1391	ENSMUSG00000014355	down_up_	1_2_	2_4_	1_2_	dS_-_-_	0_1_	1_3_	0W_down_1W_up_3W	0.00143	0.0144641	Anapc1	anaphase promoting complex subunit 1 [Source:MGI Symbol;Acc:MGI:103097]
1392	ENSMUSG00000044734	up_down_	1_3_	3_4_	2_	dS_+_	0_2_	2_3_	0W_up_2W_down_3W	0.00143	0.0144641	Serpinb1a	serine (or cysteine) peptidase inhibitor, clade B, member 1a [Source:MGI Symbol;Acc:MGI:1913472]
1393	ENSMUSG00000049881	up_down_	1_3_	3_4_	2_3_	dS_+_+_	0_2_	2_3_	0W_up_2W_down_3W	0.00143	0.0144641	2810025M15Rik	RIKEN cDNA 2810025M15 gene [Source:MGI Symbol;Acc:MGI:1917203]
1394	ENSMUSG00000104379	up_down_	1_2_	2_4_	1_2_3_	dS_+_+_+_	0_1_	1_3_	0W_up_1W_down_3W	0.00143	0.0144641	Gm37509	predicted gene, 37509 [Source:MGI Symbol;Acc:MGI:5610737]
1395	ENSMUSG00000025784	up_	1_	4_	1_3_	dS_+_+_	0_	3_	0W_up_3W	0.00144	0.014534	Clec3b	C-type lectin domain family 3, member b [Source:MGI Symbol;Acc:MGI:104540]
1396	ENSMUSG00000049470	down_	1_	4_	1_2_3_	dS_-_-_-_	0_	3_	0W_down_3W	0.00144	0.014534	Aff4	AF4/FMR2 family, member 4 [Source:MGI Symbol;Acc:MGI:2136171]
1397	ENSMUSG00000106024	up_down_	1_3_	3_4_	1_2_	dS_+_+_	0_2_	2_3_	0W_up_2W_down_3W	0.00144	0.014534	A530083M17Rik	RIKEN cDNA A530083M17 gene [Source:MGI Symbol;Acc:MGI:2444172]
1398	ENSMUSG00000006304	up_down_	1_2_	2_4_	1_2_	dS_+_+_	0_1_	1_3_	0W_up_1W_down_3W	0.00145	0.0145931	Arpc2	actin related protein 2/3 complex, subunit 2 [Source:MGI Symbol;Acc:MGI:1923959]
1399	ENSMUSG00000018858	up_down_	1_3_	3_4_	1_2_	dS_+_+_	0_2_	2_3_	0W_up_2W_down_3W	0.00145	0.0145931	Mrpl58	mitochondrial ribosomal protein L58 [Source:MGI Symbol;Acc:MGI:1915822]
1400	ENSMUSG00000024451	down_up_	1_2_	2_4_	1_2_	dS_-_-_	0_1_	1_3_	0W_down_1W_up_3W	0.00145	0.0145931	Arap3	ArfGAP with RhoGAP domain, ankyrin repeat and PH domain 3 [Source:MGI Symbol;Acc:MGI:2147274]
1401	ENSMUSG00000075595	up_down_	1_3_	3_4_	2_3_	dS_+_+_	0_2_	2_3_	0W_up_2W_down_3W	0.00145	0.0145931	Zfp652	zinc finger protein 652 [Source:MGI Symbol;Acc:MGI:2442221]
1402	ENSMUSG00000018899	down_up_	1_3_	3_4_	2_3_	dS_-_-_	0_2_	2_3_	0W_down_2W_up_3W	0.00146	0.014652	Irf1	interferon regulatory factor 1 [Source:MGI Symbol;Acc:MGI:96590]
1403	ENSMUSG00000034037	down_up_	1_2_	2_4_	1_2_	dS_-_-_	0_1_	1_3_	0W_down_1W_up_3W	0.00146	0.014652	Fgd5	FYVE, RhoGEF and PH domain containing 5 [Source:MGI Symbol;Acc:MGI:2443369]
1404	ENSMUSG00000046822	down_up_	1_2_	2_4_	1_2_	dS_-_-_	0_1_	1_3_	0W_down_1W_up_3W	0.00146	0.014652	Slc39a3	solute carrier family 39 (zinc transporter), member 3 [Source:MGI Symbol;Acc:MGI:2147269]
1405	ENSMUSG00000050188	up_down_	1_3_	3_4_	1_2_	dS_+_+_	0_2_	2_3_	0W_up_2W_down_3W	0.00146	0.014652	Lsm10	U7 snRNP-specific Sm-like protein LSM10 [Source:MGI Symbol;Acc:MGI:2151045]
1406	ENSMUSG00000080727	up_down_	1_3_	3_4_	1_2_3_	dS_+_+_+_	0_2_	2_3_	0W_up_2W_down_3W	0.00147	0.0147313	C920021L13Rik	RIKEN cDNA C920021L13 gene [Source:MGI Symbol;Acc:MGI:1923991]
1407	ENSMUSG00000107002	up_down_	1_2_	2_4_	1_2_	dS_+_+_	0_1_	1_3_	0W_up_1W_down_3W	0.00147	0.0147313	0610012G03Rik	RIKEN cDNA 0610012G03 gene [Source:MGI Symbol;Acc:MGI:1913301]
1408	ENSMUSG00000051695	up_down_	1_2_	2_4_	1_3_	dS_+_+_	0_1_	1_3_	0W_up_1W_down_3W	0.00149	0.0149106	Pcbp1	poly(rC) binding protein 1 [Source:MGI Symbol;Acc:MGI:1345635]
1409	ENSMUSG00000072772	up_down_	1_2_	2_4_	1_2_	dS_+_+_	0_1_	1_3_	0W_up_1W_down_3W	0.00149	0.0149106	Grcc10	gene rich cluster, C10 gene [Source:MGI Symbol;Acc:MGI:1315201]
1410	ENSMUSG00000007867	up_down_	1_3_	3_4_	1_2_3_	dS_+_+_+_	0_2_	2_3_	0W_up_2W_down_3W	0.0015	0.0149894	Ift43	intraflagellar transport 43 [Source:MGI Symbol;Acc:MGI:1923661]
1411	ENSMUSG00000056962	down_	1_	4_	2_3_	dS_-_-_	0_	3_	0W_down_3W	0.0015	0.0149894	Jmjd6	jumonji domain containing 6 [Source:MGI Symbol;Acc:MGI:1858910]
1412	ENSMUSG00000024201	down_up_	1_2_	2_4_	1_	dS_-_	0_1_	1_3_	0W_down_1W_up_3W	0.00151	0.0150573	Kdm4b	lysine (K)-specific demethylase 4B [Source:MGI Symbol;Acc:MGI:2442355]
1413	ENSMUSG00000029287	down_up_	1_2_	2_4_	1_2_	dS_-_-_	0_1_	1_3_	0W_down_1W_up_3W	0.00151	0.0150573	Tgfbr3	transforming growth factor, beta receptor III [Source:MGI Symbol;Acc:MGI:104637]
1414	ENSMUSG00000038587	down_up_	1_3_	3_4_	2_	dS_-_	0_2_	2_3_	0W_down_2W_up_3W	0.00151	0.0150573	Akap12	A kinase (PRKA) anchor protein (gravin) 12 [Source:MGI Symbol;Acc:MGI:1932576]
1415	ENSMUSG00000004798	down_	1_	4_	1_2_3_	dS_-_-_-_	0_	3_	0W_down_3W	0.00152	0.0151036	Ulk2	unc-51 like kinase 2 [Source:MGI Symbol;Acc:MGI:1352758]
1416	ENSMUSG00000019738	up_down_	1_2_	2_4_	1_2_	dS_+_+_	0_1_	1_3_	0W_up_1W_down_3W	0.00152	0.0151036	Polr2i	polymerase (RNA) II (DNA directed) polypeptide I [Source:MGI Symbol;Acc:MGI:1917170]
1417	ENSMUSG00000020811	down_up_	1_2_	2_4_	1_3_	dS_-_-_	0_1_	1_3_	0W_down_1W_up_3W	0.00152	0.0151036	Wscd1	WSC domain containing 1 [Source:MGI Symbol;Acc:MGI:2448493]
1418	ENSMUSG00000041747	down_up_	1_3_	3_4_	1_2_	dS_-_-_	0_2_	2_3_	0W_down_2W_up_3W	0.00152	0.0151036	Utp15	UTP15 small subunit processome component [Source:MGI Symbol;Acc:MGI:2145443]
1419	ENSMUSG00000116581	up_down_	1_2_	2_4_	1_2_3_	dS_+_+_+_	0_1_	1_3_	0W_up_1W_down_3W	0.00152	0.0151036	Gm46565	predicted gene, 46565 [Source:MGI Symbol;Acc:MGI:5826202]
1420	ENSMUSG00000001416	up_down_	1_2_	2_4_	1_	dS_+_	0_1_	1_3_	0W_up_1W_down_3W	0.00153	0.0151923	Cct3	chaperonin containing Tcp1, subunit 3 (gamma) [Source:MGI Symbol;Acc:MGI:104708]
1421	ENSMUSG00000001964	up_down_	1_2_	2_4_	1_2_	dS_+_+_	0_1_	1_3_	0W_up_1W_down_3W	0.00154	0.0152379	Emd	emerin [Source:MGI Symbol;Acc:MGI:108117]
1422	ENSMUSG00000019494	up_down_	1_2_	2_4_	1_2_3_	dS_+_+_+_	0_1_	1_3_	0W_up_1W_down_3W	0.00154	0.0152379	Cops6	COP9 signalosome subunit 6 [Source:MGI Symbol;Acc:MGI:1349439]
1423	ENSMUSG00000020089	up_down_	1_2_	2_4_	1_	dS_+_	0_1_	1_3_	0W_up_1W_down_3W	0.00154	0.0152379	Ppa1	pyrophosphatase (inorganic) 1 [Source:MGI Symbol;Acc:MGI:97831]
1424	ENSMUSG00000028668	down_up_	1_2_	2_4_	1_2_3_	dS_-_-_-_	0_1_	1_3_	0W_down_1W_up_3W	0.00154	0.0152379	Eloa	elongin A [Source:MGI Symbol;Acc:MGI:1351315]
1425	ENSMUSG00000057388	up_down_	1_2_	2_4_	1_2_	dS_+_+_	0_1_	1_3_	0W_up_1W_down_3W	0.00154	0.0152379	Mrpl18	mitochondrial ribosomal protein L18 [Source:MGI Symbol;Acc:MGI:1914931]
1426	ENSMUSG00000021357	down_	1_	4_	1_2_3_	dS_-_-_-_	0_	3_	0W_down_3W	0.00155	0.0153261	Exoc2	exocyst complex component 2 [Source:MGI Symbol;Acc:MGI:1913732]
1427	ENSMUSG00000071176	down_up_	1_2_	2_4_	1_	dS_-_	0_1_	1_3_	0W_down_1W_up_3W	0.00156	0.0154142	Arhgef10	Rho guanine nucleotide exchange factor (GEF) 10 [Source:MGI Symbol;Acc:MGI:2444453]
1428	ENSMUSG00000055302	up_down_	1_2_	2_4_	1_3_	dS_+_+_	0_1_	1_3_	0W_up_1W_down_3W	0.00157	0.0155021	Mrfap1	Morf4 family associated protein 1 [Source:MGI Symbol;Acc:MGI:1914818]
1429	ENSMUSG00000025724	up_down_	1_2_	2_4_	1_2_	dS_+_+_	0_1_	1_3_	0W_up_1W_down_3W	0.00158	0.015579	Sec11a	SEC11 homolog A, signal peptidase complex subunit [Source:MGI Symbol;Acc:MGI:1929464]
1430	ENSMUSG00000027381	down_up_	1_2_	2_4_	1_2_	dS_-_-_	0_1_	1_3_	0W_down_1W_up_3W	0.00158	0.015579	Bcl2l11	BCL2-like 11 (apoptosis facilitator) [Source:MGI Symbol;Acc:MGI:1197519]
1431	ENSMUSG00000026003	up_down_	1_2_	2_4_	1_3_	dS_+_+_	0_1_	1_3_	0W_up_1W_down_3W	0.00159	0.0156667	Acadl	acyl-Coenzyme A dehydrogenase, long-chain [Source:MGI Symbol;Acc:MGI:87866]
1432	ENSMUSG00000040560	down_up_	1_3_	3_4_	1_2_3_	dS_-_-_-_	0_2_	2_3_	0W_down_2W_up_3W	0.0016	0.0157322	Wdr7	WD repeat domain 7 [Source:MGI Symbol;Acc:MGI:1860197]
1433	ENSMUSG00000045767	down_up_	1_2_	2_4_	1_2_	dS_-_-_	0_1_	1_3_	0W_down_1W_up_3W	0.0016	0.0157322	B230219D22Rik	RIKEN cDNA B230219D22 gene [Source:MGI Symbol;Acc:MGI:1925771]
1434	ENSMUSG00000056071	up_down_up_	1_2_3_	2_3_4_	1_2_3_	dS_+_+_+_	0_1_2_	1_2_3_	0W_up_1W_down_2W_up_3W	0.0016	0.0157322	S100a9	S100 calcium binding protein A9 (calgranulin B) [Source:MGI Symbol;Acc:MGI:1338947]
1435	ENSMUSG00000010751	down_	1_	4_	1_3_	dS_-_-_	0_	3_	0W_down_3W	0.00161	0.0157865	Tnfrsf22	tumor necrosis factor receptor superfamily, member 22 [Source:MGI Symbol;Acc:MGI:1930270]
1436	ENSMUSG00000024067	up_down_	1_2_	2_4_	1_2_	dS_+_+_	0_1_	1_3_	0W_up_1W_down_3W	0.00161	0.0157865	Dpy30	dpy-30, histone methyltransferase complex regulatory subunit [Source:MGI Symbol;Acc:MGI:1913560]
1437	ENSMUSG00000038507	down_	1_	4_	1_2_3_	dS_-_-_-_	0_	3_	0W_down_3W	0.00161	0.0157865	Parp12	poly (ADP-ribose) polymerase family, member 12 [Source:MGI Symbol;Acc:MGI:2143990]
1438	ENSMUSG00000058440	down_up_	1_3_	3_4_	1_2_	dS_-_-_	0_2_	2_3_	0W_down_2W_up_3W	0.00161	0.0157865	Nrf1	nuclear respiratory factor 1 [Source:MGI Symbol;Acc:MGI:1332235]
1439	ENSMUSG00000026568	up_down_	1_2_	2_4_	1_2_	dS_+_+_	0_1_	1_3_	0W_up_1W_down_3W	0.00163	0.0159493	Mpc2	mitochondrial pyruvate carrier 2 [Source:MGI Symbol;Acc:MGI:1917706]
1440	ENSMUSG00000028284	down_up_	1_3_	3_4_	1_2_	dS_-_-_	0_2_	2_3_	0W_down_2W_up_3W	0.00163	0.0159493	Map3k7	mitogen-activated protein kinase kinase kinase 7 [Source:MGI Symbol;Acc:MGI:1346877]
1441	ENSMUSG00000044786	down_up_	1_3_	3_4_	2_3_	dS_-_-_	0_2_	2_3_	0W_down_2W_up_3W	0.00163	0.0159493	Zfp36	zinc finger protein 36 [Source:MGI Symbol;Acc:MGI:99180]
1442	ENSMUSG00000030064	up_down_	1_3_	3_4_	1_2_3_	dS_+_+_+_	0_2_	2_3_	0W_up_2W_down_3W	0.00164	0.0160028	Frmd4b	FERM domain containing 4B [Source:MGI Symbol;Acc:MGI:2141794]
1443	ENSMUSG00000034543	down_up_	1_3_	3_4_	1_2_	dS_-_-_	0_2_	2_3_	0W_down_2W_up_3W	0.00164	0.0160028	Morc2a	microrchidia 2A [Source:MGI Symbol;Acc:MGI:1921772]
1444	ENSMUSG00000059741	up_down_	1_2_	2_4_	1_	dS_+_	0_1_	1_3_	0W_up_1W_down_3W	0.00164	0.0160028	Myl3	myosin, light polypeptide 3 [Source:MGI Symbol;Acc:MGI:97268]
1445	ENSMUSG00000071074	up_	1_	4_	2_3_	dS_+_+_	0_	3_	0W_up_3W	0.00164	0.0160028	Yipf3	Yip1 domain family, member 3 [Source:MGI Symbol;Acc:MGI:106280]
1446	ENSMUSG00000036687	down_up_	1_3_	3_4_	1_2_3_	dS_-_-_-_	0_2_	2_3_	0W_down_2W_up_3W	0.00165	0.016067	Tmem184a	transmembrane protein 184a [Source:MGI Symbol;Acc:MGI:2385897]
1447	ENSMUSG00000041560	up_down_	1_3_	3_4_	2_3_	dS_+_+_	0_2_	2_3_	0W_up_2W_down_3W	0.00165	0.016067	Nop53	NOP53 ribosome biogenesis factor [Source:MGI Symbol;Acc:MGI:2154441]
1448	ENSMUSG00000043885	down_up_	1_2_	2_4_	1_2_	dS_-_-_	0_1_	1_3_	0W_down_1W_up_3W	0.00165	0.016067	Slc36a4	solute carrier family 36 (proton/amino acid symporter), member 4 [Source:MGI Symbol;Acc:MGI:2442595]
1449	ENSMUSG00000016344	up_down_	1_3_	3_4_	1_2_	dS_+_+_	0_2_	2_3_	0W_up_2W_down_3W	0.00166	0.0161198	Ppdpf	pancreatic progenitor cell differentiation and proliferation factor [Source:MGI Symbol;Acc:MGI:1913746]
1450	ENSMUSG00000021254	down_up_	1_3_	3_4_	2_	dS_-_	0_2_	2_3_	0W_down_2W_up_3W	0.00166	0.0161198	Gpatch2l	G patch domain containing 2 like [Source:MGI Symbol;Acc:MGI:1917623]
1451	ENSMUSG00000032875	down_up_	1_2_	2_4_	1_2_	dS_-_-_	0_1_	1_3_	0W_down_1W_up_3W	0.00166	0.0161198	Arhgef17	Rho guanine nucleotide exchange factor (GEF) 17 [Source:MGI Symbol;Acc:MGI:2673002]
1452	ENSMUSG00000071713	up_	1_	4_	1_3_	dS_+_+_	0_	3_	0W_up_3W	0.00166	0.0161198	Csf2rb	colony stimulating factor 2 receptor, beta, low-affinity (granulocyte-macrophage) [Source:MGI Symbol;Acc:MGI:1339759]
1453	ENSMUSG00000020390	up_down_	1_2_	2_4_	1_2_	dS_+_+_	0_1_	1_3_	0W_up_1W_down_3W	0.00167	0.0161613	Ube2b	ubiquitin-conjugating enzyme E2B [Source:MGI Symbol;Acc:MGI:102944]
1454	ENSMUSG00000030168	up_down_	1_2_	2_4_	1_2_	dS_+_+_	0_1_	1_3_	0W_up_1W_down_3W	0.00167	0.0161613	Adipor2	adiponectin receptor 2 [Source:MGI Symbol;Acc:MGI:93830]
1455	ENSMUSG00000039050	down_up_	1_2_	2_4_	1_3_	dS_-_-_	0_1_	1_3_	0W_down_1W_up_3W	0.00167	0.0161613	Osbpl2	oxysterol binding protein-like 2 [Source:MGI Symbol;Acc:MGI:2442832]
1456	ENSMUSG00000044308	down_up_	1_3_	3_4_	1_2_	dS_-_-_	0_2_	2_3_	0W_down_2W_up_3W	0.00167	0.0161613	Ubr3	ubiquitin protein ligase E3 component n-recognin 3 [Source:MGI Symbol;Acc:MGI:1861100]
1457	ENSMUSG00000067925	up_down_	1_2_	2_4_	1_2_3_	dS_+_+_+_	0_1_	1_3_	0W_up_1W_down_3W	0.00167	0.0161613	Rtl8a	retrotransposon Gag like 8A [Source:MGI Symbol;Acc:MGI:1913408]
1458	ENSMUSG00000052371	up_down_	1_3_	3_4_	2_	dS_+_	0_2_	2_3_	0W_up_2W_down_3W	0.00168	0.0162469	Hoxd3os1	homeobox D3, opposite strand 1 [Source:MGI Symbol;Acc:MGI:1923875]
1459	ENSMUSG00000007050	up_down_	1_2_	2_4_	1_2_	dS_+_+_	0_1_	1_3_	0W_up_1W_down_3W	0.00169	0.0162766	Lsm2	LSM2 homolog, U6 small nuclear RNA and mRNA degradation associated [Source:MGI Symbol;Acc:MGI:90676]
1460	ENSMUSG00000020644	up_	1_	4_	2_3_	dS_+_+_	0_	3_	0W_up_3W	0.00169	0.0162766	Id2	inhibitor of DNA binding 2 [Source:MGI Symbol;Acc:MGI:96397]
1461	ENSMUSG00000022350	down_up_	1_2_	2_4_	1_2_3_	dS_-_-_-_	0_1_	1_3_	0W_down_1W_up_3W	0.00169	0.0162766	Washc5	WASH complex subunit 5 [Source:MGI Symbol;Acc:MGI:2146110]
1462	ENSMUSG00000022682	down_	1_	4_	1_3_	dS_-_-_	0_	3_	0W_down_3W	0.00169	0.0162766	Rrn3	RRN3 RNA polymerase I transcription factor homolog (yeast) [Source:MGI Symbol;Acc:MGI:1925255]
1463	ENSMUSG00000024589	down_	1_	4_	1_2_3_	dS_-_-_-_	0_	3_	0W_down_3W	0.00169	0.0162766	Nedd4l	neural precursor cell expressed, developmentally down-regulated gene 4-like [Source:MGI Symbol;Acc:MGI:1933754]
1464	ENSMUSG00000037071	down_up_	1_3_	3_4_	2_3_	dS_-_-_	0_2_	2_3_	0W_down_2W_up_3W	0.00169	0.0162766	Scd1	stearoyl-Coenzyme A desaturase 1 [Source:MGI Symbol;Acc:MGI:98239]
1465	ENSMUSG00000020657	down_up_	1_3_	3_4_	2_3_	dS_-_-_	0_2_	2_3_	0W_down_2W_up_3W	0.0017	0.0163506	Dnajc27	DnaJ heat shock protein family (Hsp40) member C27 [Source:MGI Symbol;Acc:MGI:2443036]
1466	ENSMUSG00000029462	up_down_	1_2_	2_4_	1_2_	dS_+_+_	0_1_	1_3_	0W_up_1W_down_3W	0.0017	0.0163506	Vps29	VPS29 retromer complex component [Source:MGI Symbol;Acc:MGI:1928344]
1467	ENSMUSG00000016833	up_down_	1_2_	2_4_	1_2_3_	dS_+_+_+_	0_1_	1_3_	0W_up_1W_down_3W	0.00171	0.0164244	Mrps18c	mitochondrial ribosomal protein S18C [Source:MGI Symbol;Acc:MGI:1915985]
1468	ENSMUSG00000030519	up_down_	1_3_	3_4_	2_3_	dS_+_+_	0_2_	2_3_	0W_up_2W_down_3W	0.00171	0.0164244	Apba2	amyloid beta (A4) precursor protein-binding, family A, member 2 [Source:MGI Symbol;Acc:MGI:1261791]
1469	ENSMUSG00000039523	down_up_	1_2_	2_4_	1_2_	dS_-_-_	0_1_	1_3_	0W_down_1W_up_3W	0.00172	0.0165092	Cep104	centrosomal protein 104 [Source:MGI Symbol;Acc:MGI:2687282]
1470	ENSMUSG00000014353	down_up_	1_3_	3_4_	2_	dS_-_	0_2_	2_3_	0W_down_2W_up_3W	0.00173	0.0165713	Tmem87b	transmembrane protein 87B [Source:MGI Symbol;Acc:MGI:1919727]
1471	ENSMUSG00000024269	up_down_	1_2_	2_4_	1_2_3_	dS_+_+_+_	0_1_	1_3_	0W_up_1W_down_3W	0.00173	0.0165713	Tpgs2	tubulin polyglutamylase complex subunit 2 [Source:MGI Symbol;Acc:MGI:1913898]
1472	ENSMUSG00000026319	down_up_	1_2_	2_4_	1_3_	dS_-_-_	0_1_	1_3_	0W_down_1W_up_3W	0.00173	0.0165713	Relch	RAB11 binding and LisH domain, coiled-coil and HEAT repeat containing [Source:MGI Symbol;Acc:MGI:1922832]
1473	ENSMUSG00000021576	up_down_	1_2_	2_4_	1_	dS_+_	0_1_	1_3_	0W_up_1W_down_3W	0.00174	0.0166332	Pdcd6	programmed cell death 6 [Source:MGI Symbol;Acc:MGI:109283]
1474	ENSMUSG00000039943	down_up_	1_3_	3_4_	1_2_	dS_-_-_	0_2_	2_3_	0W_down_2W_up_3W	0.00174	0.0166332	Plcb4	phospholipase C, beta 4 [Source:MGI Symbol;Acc:MGI:107464]
1475	ENSMUSG00000052533	down_up_	1_2_	2_4_	1_2_	dS_-_-_	0_1_	1_3_	0W_down_1W_up_3W	0.00174	0.0166332	Nup188	nucleoporin 188 [Source:MGI Symbol;Acc:MGI:2446190]
1476	ENSMUSG00000034574	down_up_	1_3_	3_4_	1_2_	dS_-_-_	0_2_	2_3_	0W_down_2W_up_3W	0.00175	0.0166836	Daam1	dishevelled associated activator of morphogenesis 1 [Source:MGI Symbol;Acc:MGI:1914596]
1477	ENSMUSG00000035678	down_	1_	4_	2_3_	dS_-_-_	0_	3_	0W_down_3W	0.00175	0.0166836	Tnfsf9	tumor necrosis factor (ligand) superfamily, member 9 [Source:MGI Symbol;Acc:MGI:1101058]
1478	ENSMUSG00000045201	up_down_	1_3_	3_4_	1_2_	dS_+_+_	0_2_	2_3_	0W_up_2W_down_3W	0.00175	0.0166836	Lrrc3b	leucine rich repeat containing 3B [Source:MGI Symbol;Acc:MGI:2384996]
1479	ENSMUSG00000097462	down_up_	1_2_	2_4_	1_2_3_	dS_-_-_-_	0_1_	1_3_	0W_down_1W_up_3W	0.00175	0.0166836	9530026P05Rik	RIKEN cDNA 9530026P05 gene [Source:MGI Symbol;Acc:MGI:1924659]
1480	ENSMUSG00000015790	up_down_	1_3_	3_4_	2_3_	dS_+_+_	0_2_	2_3_	0W_up_2W_down_3W	0.00176	0.0167562	Surf1	surfeit gene 1 [Source:MGI Symbol;Acc:MGI:98443]
1481	ENSMUSG00000042599	down_up_	1_3_	3_4_	2_3_	dS_-_-_	0_2_	2_3_	0W_down_2W_up_3W	0.00176	0.0167562	Kdm7a	lysine (K)-specific demethylase 7A [Source:MGI Symbol;Acc:MGI:2443388]
1482	ENSMUSG00000020520	down_up_	1_2_	2_4_	1_2_	dS_-_-_	0_1_	1_3_	0W_down_1W_up_3W	0.00177	0.0167948	Galnt10	polypeptide N-acetylgalactosaminyltransferase 10 [Source:MGI Symbol;Acc:MGI:1890480]
1483	ENSMUSG00000021102	up_down_	1_3_	3_4_	1_2_	dS_+_+_	0_2_	2_3_	0W_up_2W_down_3W	0.00177	0.0167948	Glrx5	glutaredoxin 5 [Source:MGI Symbol;Acc:MGI:1920296]
1484	ENSMUSG00000025340	down_	1_	4_	2_3_	dS_-_-_	0_	3_	0W_down_3W	0.00177	0.0167948	Rabgef1	RAB guanine nucleotide exchange factor (GEF) 1 [Source:MGI Symbol;Acc:MGI:1929459]
1485	ENSMUSG00000027611	up_down_up_	1_2_3_	2_3_4_	1_2_3_	dS_+_+_+_	0_1_2_	1_2_3_	0W_up_1W_down_2W_up_3W	0.00177	0.0167948	Procr	protein C receptor, endothelial [Source:MGI Symbol;Acc:MGI:104596]
1486	ENSMUSG00000072980	up_down_	1_3_	3_4_	1_2_	dS_+_+_	0_2_	2_3_	0W_up_2W_down_3W	0.00177	0.0167948	Oip5	Opa interacting protein 5 [Source:MGI Symbol;Acc:MGI:1917895]
1487	ENSMUSG00000030660	down_up_	1_2_	2_4_	1_2_3_	dS_-_-_-_	0_1_	1_3_	0W_down_1W_up_3W	0.00178	0.0168669	Pik3c2a	phosphatidylinositol-4-phosphate 3-kinase catalytic subunit type 2 alpha [Source:MGI Symbol;Acc:MGI:1203729]
1488	ENSMUSG00000069804	up_down_	1_3_	3_4_	2_3_	dS_+_+_	0_2_	2_3_	0W_up_2W_down_3W	0.00178	0.0168669	Gm10277	predicted gene 10277 [Source:MGI Symbol;Acc:MGI:3641921]
1489	ENSMUSG00000028914	down_up_	1_2_	2_4_	1_	dS_-_	0_1_	1_3_	0W_down_1W_up_3W	0.00179	0.0169503	Casp9	caspase 9 [Source:MGI Symbol;Acc:MGI:1277950]
1490	ENSMUSG00000025208	up_down_	1_2_	2_4_	1_	dS_+_	0_1_	1_3_	0W_up_1W_down_3W	0.0018	0.0170336	Mrpl43	mitochondrial ribosomal protein L43 [Source:MGI Symbol;Acc:MGI:2137229]
1491	ENSMUSG00000034723	down_	1_	4_	1_2_3_	dS_-_-_-_	0_	3_	0W_down_3W	0.00182	0.0172113	Tmx4	thioredoxin-related transmembrane protein 4 [Source:MGI Symbol;Acc:MGI:106558]
1492	ENSMUSG00000020153	up_down_	1_3_	3_4_	1_2_	dS_+_+_	0_2_	2_3_	0W_up_2W_down_3W	0.00183	0.0172595	Ndufs7	NADH:ubiquinone oxidoreductase core subunit S7 [Source:MGI Symbol;Acc:MGI:1922656]
1493	ENSMUSG00000020538	down_up_	1_2_	2_4_	1_2_	dS_-_-_	0_1_	1_3_	0W_down_1W_up_3W	0.00183	0.0172595	Srebf1	sterol regulatory element binding transcription factor 1 [Source:MGI Symbol;Acc:MGI:107606]
1494	ENSMUSG00000047423	up_down_	1_3_	3_4_	2_	dS_+_	0_2_	2_3_	0W_up_2W_down_3W	0.00183	0.0172595	AI837181	expressed sequence AI837181 [Source:MGI Symbol;Acc:MGI:2147598]
1495	ENSMUSG00000075700	up_down_	1_2_	2_4_	1_2_	dS_+_+_	0_1_	1_3_	0W_up_1W_down_3W	0.00183	0.0172595	Selenot	selenoprotein T [Source:MGI Symbol;Acc:MGI:1916477]
1496	ENSMUSG00000000253	up_	1_	4_	1_3_	dS_+_+_	0_	3_	0W_up_3W	0.00184	0.0173307	Gmpr	guanosine monophosphate reductase [Source:MGI Symbol;Acc:MGI:1913605]
1497	ENSMUSG00000062329	up_down_	1_2_	2_4_	1_2_	dS_+_+_	0_1_	1_3_	0W_up_1W_down_3W	0.00184	0.0173307	Cytl1	cytokine-like 1 [Source:MGI Symbol;Acc:MGI:2684993]
1498	ENSMUSG00000026239	up_down_	1_3_	3_4_	1_2_	dS_+_+_	0_2_	2_3_	0W_up_2W_down_3W	0.00185	0.0174132	Pde6d	phosphodiesterase 6D, cGMP-specific, rod, delta [Source:MGI Symbol;Acc:MGI:1270843]
1499	ENSMUSG00000020658	down_up_	1_2_	2_4_	1_3_	dS_-_-_	0_1_	1_3_	0W_down_1W_up_3W	0.00186	0.017484	Efr3b	EFR3 homolog B [Source:MGI Symbol;Acc:MGI:2444851]
1500	ENSMUSG00000039131	up_down_up_	1_2_3_	2_3_4_	1_2_3_	dS_+_+_+_	0_1_2_	1_2_3_	0W_up_1W_down_2W_up_3W	0.00186	0.017484	Gipc2	GIPC PDZ domain containing family, member 2 [Source:MGI Symbol;Acc:MGI:1889209]
1501	ENSMUSG00000029310	up_down_	1_2_	2_4_	1_2_3_	dS_+_+_+_	0_1_	1_3_	0W_up_1W_down_3W	0.00187	0.0175663	Nudt9	nudix (nucleoside diphosphate linked moiety X)-type motif 9 [Source:MGI Symbol;Acc:MGI:1921417]
1502	ENSMUSG00000000486	up_down_	1_2_	2_4_	1_2_	dS_+_+_	0_1_	1_3_	0W_up_1W_down_3W	0.00188	0.0176367	Septin1	septin 1 [Source:MGI Symbol;Acc:MGI:1858916]
1503	ENSMUSG00000066149	up_down_	1_2_	2_4_	1_2_3_	dS_+_+_+_	0_1_	1_3_	0W_up_1W_down_3W	0.00188	0.0176367	Cdc26	cell division cycle 26 [Source:MGI Symbol;Acc:MGI:1913690]
1504	ENSMUSG00000018286	up_down_	1_2_	2_4_	1_2_	dS_+_+_	0_1_	1_3_	0W_up_1W_down_3W	0.00189	0.017707	Psmb6	proteasome (prosome, macropain) subunit, beta type 6 [Source:MGI Symbol;Acc:MGI:104880]
1505	ENSMUSG00000074345	up_down_	1_3_	3_4_	2_3_	dS_+_+_	0_2_	2_3_	0W_up_2W_down_3W	0.00189	0.017707	Tnfaip8l3	tumor necrosis factor, alpha-induced protein 8-like 3 [Source:MGI Symbol;Acc:MGI:2685363]
1506	ENSMUSG00000026028	down_up_	1_3_	3_4_	2_	dS_-_	0_2_	2_3_	0W_down_2W_up_3W	0.00191	0.0178706	Trak2	trafficking protein, kinesin binding 2 [Source:MGI Symbol;Acc:MGI:1918077]
1507	ENSMUSG00000051786	down_up_	1_2_	2_4_	1_2_	dS_-_-_	0_1_	1_3_	0W_down_1W_up_3W	0.00191	0.0178706	Tubgcp6	tubulin, gamma complex associated protein 6 [Source:MGI Symbol;Acc:MGI:2146071]
1508	ENSMUSG00000020902	up_	1_	4_	2_3_	dS_+_+_	0_	3_	0W_up_3W	0.00192	0.0178929	Ntn1	netrin 1 [Source:MGI Symbol;Acc:MGI:105088]
1509	ENSMUSG00000033209	down_up_	1_2_	2_4_	1_2_	dS_-_-_	0_1_	1_3_	0W_down_1W_up_3W	0.00192	0.0178929	Ttc28	tetratricopeptide repeat domain 28 [Source:MGI Symbol;Acc:MGI:2140873]
1510	ENSMUSG00000055435	up_down_	1_3_	3_4_	2_3_	dS_+_+_	0_2_	2_3_	0W_up_2W_down_3W	0.00192	0.0178929	Maf	avian musculoaponeurotic fibrosarcoma oncogene homolog [Source:MGI Symbol;Acc:MGI:96909]
1511	ENSMUSG00000068039	up_down_	1_2_	2_4_	1_2_	dS_+_+_	0_1_	1_3_	0W_up_1W_down_3W	0.00192	0.0178929	Tcp1	t-complex protein 1 [Source:MGI Symbol;Acc:MGI:98535]
1512	ENSMUSG00000106732	up_down_	1_3_	3_4_	2_	dS_+_	0_2_	2_3_	0W_up_2W_down_3W	0.00192	0.0178929	Gm43792	predicted gene 43792 [Source:MGI Symbol;Acc:MGI:5663929]
1513	ENSMUSG00000117964	down_up_	1_2_	2_4_	1_2_3_	dS_-_-_-_	0_1_	1_3_	0W_down_1W_up_3W	0.00192	0.0178929	Gm36043	predicted gene, 36043 [Source:MGI Symbol;Acc:MGI:5595202]
1514	ENSMUSG00000041264	down_up_	1_3_	3_4_	2_3_	dS_-_-_	0_2_	2_3_	0W_down_2W_up_3W	0.00193	0.0179742	Uspl1	ubiquitin specific peptidase like 1 [Source:MGI Symbol;Acc:MGI:2442342]
1515	ENSMUSG00000028932	up_down_	1_2_	2_4_	1_2_	dS_+_+_	0_1_	1_3_	0W_up_1W_down_3W	0.00194	0.0180435	Psmc2	proteasome (prosome, macropain) 26S subunit, ATPase 2 [Source:MGI Symbol;Acc:MGI:109555]
1516	ENSMUSG00000032288	up_	1_	4_	1_3_	dS_+_+_	0_	3_	0W_up_3W	0.00194	0.0180435	Imp3	IMP3, U3 small nucleolar ribonucleoprotein [Source:MGI Symbol;Acc:MGI:1916119]
1517	ENSMUSG00000020776	down_up_	1_3_	3_4_	1_2_	dS_-_-_	0_2_	2_3_	0W_down_2W_up_3W	0.00195	0.0181246	Fbf1	Fas (TNFRSF6) binding factor 1 [Source:MGI Symbol;Acc:MGI:1922033]
1518	ENSMUSG00000092164	up_down_	1_2_	2_4_	1_2_3_	dS_+_+_+_	0_1_	1_3_	0W_up_1W_down_3W	0.00196	0.0182055	Rergl	RERG/RAS-like [Source:MGI Symbol;Acc:MGI:3642998]
1519	ENSMUSG00000025887	up_down_	1_2_	2_4_	1_3_	dS_+_+_	0_1_	1_3_	0W_up_1W_down_3W	0.00197	0.0182743	Casp12	caspase 12 [Source:MGI Symbol;Acc:MGI:1312922]
1520	ENSMUSG00000026697	up_	1_	4_	3_	dS_+_	0_	3_	0W_up_3W	0.00197	0.0182743	Myoc	myocilin [Source:MGI Symbol;Acc:MGI:1202864]
1521	ENSMUSG00000035629	down_	1_	4_	1_2_3_	dS_-_-_-_	0_	3_	0W_down_3W	0.00198	0.0183189	Rubcn	RUN domain and cysteine-rich domain containing, Beclin 1-interacting protein [Source:MGI Symbol;Acc:MGI:1915160]
1522	ENSMUSG00000056648	up_	1_	4_	1_2_3_	dS_+_+_+_	0_	3_	0W_up_3W	0.00198	0.0183189	Hoxb8	homeobox B8 [Source:MGI Symbol;Acc:MGI:96189]
1523	ENSMUSG00000057101	down_	1_	4_	2_3_	dS_-_-_	0_	3_	0W_down_3W	0.00198	0.0183189	Zfp180	zinc finger protein 180 [Source:MGI Symbol;Acc:MGI:1923701]
1524	ENSMUSG00000064080	down_up_	1_2_	2_4_	1_2_	dS_-_-_	0_1_	1_3_	0W_down_1W_up_3W	0.00198	0.0183189	Fbln2	fibulin 2 [Source:MGI Symbol;Acc:MGI:95488]
1525	ENSMUSG00000041935	down_up_	1_2_	2_4_	1_3_	dS_-_-_	0_1_	1_3_	0W_down_1W_up_3W	0.00199	0.0183993	AW549877	expressed sequence AW549877 [Source:MGI Symbol;Acc:MGI:2146232]
1526	ENSMUSG00000009073	down_up_	1_2_	2_4_	1_2_	dS_-_-_	0_1_	1_3_	0W_down_1W_up_3W	0.002	0.0184555	Nf2	neurofibromin 2 [Source:MGI Symbol;Acc:MGI:97307]
1527	ENSMUSG00000015289	up_down_	1_2_	2_4_	1_2_	dS_+_+_	0_1_	1_3_	0W_up_1W_down_3W	0.002	0.0184555	Lage3	L antigen family, member 3 [Source:MGI Symbol;Acc:MGI:1913442]
1528	ENSMUSG00000106424	up_	1_	4_	1_2_3_	dS_+_+_+_	0_	3_	0W_up_3W	0.002	0.0184555	Gm34866	predicted gene, 34866 [Source:MGI Symbol;Acc:MGI:5594025]
1529	ENSMUSG00000022579	up_down_	1_2_	2_4_	1_	dS_+_	0_1_	1_3_	0W_up_1W_down_3W	0.00201	0.0185235	Gpihbp1	GPI-anchored HDL-binding protein 1 [Source:MGI Symbol;Acc:MGI:1915703]
1530	ENSMUSG00000030930	down_up_	1_3_	3_4_	1_2_	dS_-_-_	0_2_	2_3_	0W_down_2W_up_3W	0.00201	0.0185235	Chst15	carbohydrate sulfotransferase 15 [Source:MGI Symbol;Acc:MGI:1924840]
1531	ENSMUSG00000033487	down_up_	1_3_	3_4_	2_3_	dS_-_-_	0_2_	2_3_	0W_down_2W_up_3W	0.00204	0.0187632	Fndc3a	fibronectin type III domain containing 3A [Source:MGI Symbol;Acc:MGI:1196463]
1532	ENSMUSG00000051747	up_down_	1_2_	2_4_	1_3_	dS_+_+_	0_1_	1_3_	0W_up_1W_down_3W	0.00204	0.0187632	Ttn	titin [Source:MGI Symbol;Acc:MGI:98864]
1533	ENSMUSG00000064127	down_up_	1_3_	3_4_	2_	dS_-_	0_2_	2_3_	0W_down_2W_up_3W	0.00204	0.0187632	Med14	mediator complex subunit 14 [Source:MGI Symbol;Acc:MGI:1349442]
1534	ENSMUSG00000020654	down_up_	1_3_	3_4_	2_	dS_-_	0_2_	2_3_	0W_down_2W_up_3W	0.00205	0.0187939	Adcy3	adenylate cyclase 3 [Source:MGI Symbol;Acc:MGI:99675]
1535	ENSMUSG00000026640	down_up_	1_3_	3_4_	2_	dS_-_	0_2_	2_3_	0W_down_2W_up_3W	0.00205	0.0187939	Plxna2	plexin A2 [Source:MGI Symbol;Acc:MGI:107684]
1536	ENSMUSG00000064340	up_down_up_	1_2_3_	2_3_4_	1_2_3_	dS_+_+_+_	0_1_2_	1_2_3_	0W_up_1W_down_2W_up_3W	0.00205	0.0187939	mt-Tl1	mitochondrially encoded tRNA leucine 1 [Source:MGI Symbol;Acc:MGI:102482]
1537	ENSMUSG00000075279	up_down_up_	1_2_3_	2_3_4_	1_2_3_	dS_+_+_+_	0_1_2_	1_2_3_	0W_up_1W_down_2W_up_3W	0.00205	0.0187939	Mrpl23-ps1	mitichondrial ribosomal protein L23, pseudogene 1 [Source:MGI Symbol;Acc:MGI:3650679]
1538	ENSMUSG00002075580	up_down_up_	1_2_3_	2_3_4_	1_2_3_	dS_+_+_+_	0_1_2_	1_2_3_	0W_up_1W_down_2W_up_3W	0.00205	0.0187939
1539	ENSMUSG00000001794	up_down_	1_3_	3_4_	2_	dS_+_	0_2_	2_3_	0W_up_2W_down_3W	0.00206	0.0188488	Capns1	calpain, small subunit 1 [Source:MGI Symbol;Acc:MGI:88266]
1540	ENSMUSG00000024235	down_up_	1_3_	3_4_	2_3_	dS_-_-_	0_2_	2_3_	0W_down_2W_up_3W	0.00206	0.0188488	Map3k8	mitogen-activated protein kinase kinase kinase 8 [Source:MGI Symbol;Acc:MGI:1346878]
1541	ENSMUSG00000037166	up_down_	1_3_	3_4_	2_	dS_+_	0_2_	2_3_	0W_up_2W_down_3W	0.00206	0.0188488	Ppp1r14a	protein phosphatase 1, regulatory inhibitor subunit 14A [Source:MGI Symbol;Acc:MGI:1931139]
1542	ENSMUSG00000015804	up_down_	1_3_	3_4_	1_2_	dS_+_+_	0_2_	2_3_	0W_up_2W_down_3W	0.00207	0.0189035	Med28	mediator complex subunit 28 [Source:MGI Symbol;Acc:MGI:1914249]
1543	ENSMUSG00000022426	down_up_	1_2_	2_4_	1_2_3_	dS_-_-_-_	0_1_	1_3_	0W_down_1W_up_3W	0.00207	0.0189035	Josd1	Josephin domain containing 1 [Source:MGI Symbol;Acc:MGI:1921408]
1544	ENSMUSG00000041801	up_down_	1_2_	2_4_	1_2_	dS_+_+_	0_1_	1_3_	0W_up_1W_down_3W	0.00207	0.0189035	Phlda3	pleckstrin homology like domain, family A, member 3 [Source:MGI Symbol;Acc:MGI:1351485]
1545	ENSMUSG00000002797	down_	1_	4_	1_2_3_	dS_-_-_-_	0_	3_	0W_down_3W	0.00208	0.0189825	Ggct	gamma-glutamyl cyclotransferase [Source:MGI Symbol;Acc:MGI:95700]
1546	ENSMUSG00000033323	down_up_	1_2_	2_4_	1_2_	dS_-_-_	0_1_	1_3_	0W_down_1W_up_3W	0.00209	0.0190614	Ctdp1	CTD (carboxy-terminal domain, RNA polymerase II, polypeptide A) phosphatase, subunit 1 [Source:MGI Symbol;Acc:MGI:1926953]
1547	ENSMUSG00000017670	down_up_	1_2_	2_4_	1_3_	dS_-_-_	0_1_	1_3_	0W_down_1W_up_3W	0.0021	0.0191032	Elmo2	engulfment and cell motility 2 [Source:MGI Symbol;Acc:MGI:2153045]
1548	ENSMUSG00000021496	up_down_	1_2_	2_4_	1_2_	dS_+_+_	0_1_	1_3_	0W_up_1W_down_3W	0.0021	0.0191032	Pcbd2	pterin 4 alpha carbinolamine dehydratase/dimerization cofactor of hepatocyte nuclear factor 1 alpha (TCF1) 2 [Source:MGI Symbol;Acc:MGI:1919812]
1549	ENSMUSG00000026970	up_down_	1_2_	2_4_	1_2_3_	dS_+_+_+_	0_1_	1_3_	0W_up_1W_down_3W	0.0021	0.0191032	Rbms1	RNA binding motif, single stranded interacting protein 1 [Source:MGI Symbol;Acc:MGI:1861774]
1550	ENSMUSG00000111905	up_down_	1_2_	2_4_	1_2_	dS_+_+_	0_1_	1_3_	0W_up_1W_down_3W	0.0021	0.0191032	Gm48045	predicted gene, 48045 [Source:MGI Symbol;Acc:MGI:6097362]
1551	ENSMUSG00000005198	down_up_	1_2_	2_4_	1_2_	dS_-_-_	0_1_	1_3_	0W_down_1W_up_3W	0.00211	0.0191448	Polr2a	polymerase (RNA) II (DNA directed) polypeptide A [Source:MGI Symbol;Acc:MGI:98086]
1552	ENSMUSG00000022370	up_	1_	4_	1_2_3_	dS_+_+_+_	0_	3_	0W_up_3W	0.00211	0.0191448	Mrpl13	mitochondrial ribosomal protein L13 [Source:MGI Symbol;Acc:MGI:2137218]
1553	ENSMUSG00000048583	up_down_	1_2_	2_4_	1_2_	dS_+_+_	0_1_	1_3_	0W_up_1W_down_3W	0.00211	0.0191448	Igf2	insulin-like growth factor 2 [Source:MGI Symbol;Acc:MGI:96434]
1554	ENSMUSG00000066306	down_up_	1_2_	2_4_	1_2_	dS_-_-_	0_1_	1_3_	0W_down_1W_up_3W	0.00211	0.0191448	Numa1	nuclear mitotic apparatus protein 1 [Source:MGI Symbol;Acc:MGI:2443665]
1555	ENSMUSG00000056201	up_down_	1_2_	2_4_	1_	dS_+_	0_1_	1_3_	0W_up_1W_down_3W	0.00212	0.0191985	Cfl1	cofilin 1, non-muscle [Source:MGI Symbol;Acc:MGI:101757]
1556	ENSMUSG00000070493	up_down_	1_2_	2_4_	1_	dS_+_	0_1_	1_3_	0W_up_1W_down_3W	0.00212	0.0191985	Chchd2	coiled-coil-helix-coiled-coil-helix domain containing 2 [Source:MGI Symbol;Acc:MGI:1261428]
1557	ENSMUSG00000098120	up_down_	1_3_	3_4_	1_2_3_	dS_+_+_+_	0_2_	2_3_	0W_up_2W_down_3W	0.00212	0.0191985	Gm5914	predicted gene 5914 [Source:MGI Symbol;Acc:MGI:3779534]
1558	ENSMUSG00000005615	down_	1_	4_	2_3_	dS_-_-_	0_	3_	0W_down_3W	0.00214	0.0193299	Pcyt1a	phosphate cytidylyltransferase 1, choline, alpha isoform [Source:MGI Symbol;Acc:MGI:88557]
1559	ENSMUSG00000035572	down_	1_	4_	1_2_3_	dS_-_-_-_	0_	3_	0W_down_3W	0.00214	0.0193299	Dcaf10	DDB1 and CUL4 associated factor 10 [Source:MGI Symbol;Acc:MGI:2140179]
1560	ENSMUSG00000036568	down_up_	1_2_	2_4_	1_2_	dS_-_-_	0_1_	1_3_	0W_down_1W_up_3W	0.00214	0.0193299	Bicral	BRD4 interacting chromatin remodeling complex associated protein like [Source:MGI Symbol;Acc:MGI:2673855]
1561	ENSMUSG00000041355	up_down_	1_2_	2_4_	1_2_	dS_+_+_	0_1_	1_3_	0W_up_1W_down_3W	0.00214	0.0193299	Ssr2	signal sequence receptor, beta [Source:MGI Symbol;Acc:MGI:1913506]
1562	ENSMUSG00000032733	down_up_	1_2_	2_4_	1_2_3_	dS_-_-_-_	0_1_	1_3_	0W_down_1W_up_3W	0.00215	0.0193954	Snx33	sorting nexin 33 [Source:MGI Symbol;Acc:MGI:2443239]
1563	ENSMUSG00002076169	up_down_	1_2_	2_4_	1_2_	dS_+_+_	0_1_	1_3_	0W_up_1W_down_3W	0.00215	0.0193954
1564	ENSMUSG00000047126	down_up_	1_3_	3_4_	2_	dS_-_	0_2_	2_3_	0W_down_2W_up_3W	0.00216	0.0194607	Cltc	clathrin, heavy polypeptide (Hc) [Source:MGI Symbol;Acc:MGI:2388633]
1565	ENSMUSG00000051329	down_	1_	4_	1_2_3_	dS_-_-_-_	0_	3_	0W_down_3W	0.00216	0.0194607	Nup160	nucleoporin 160 [Source:MGI Symbol;Acc:MGI:1926227]
1566	ENSMUSG00000028044	up_down_	1_3_	3_4_	2_	dS_+_	0_2_	2_3_	0W_up_2W_down_3W	0.00217	0.0194885	Cks1b	CDC28 protein kinase 1b [Source:MGI Symbol;Acc:MGI:1889208]
1567	ENSMUSG00000031379	up_down_	1_3_	3_4_	1_2_	dS_+_+_	0_2_	2_3_	0W_up_2W_down_3W	0.00217	0.0194885	Pir	pirin [Source:MGI Symbol;Acc:MGI:1916906]
1568	ENSMUSG00000033161	up_down_	1_2_	2_4_	1_2_	dS_+_+_	0_1_	1_3_	0W_up_1W_down_3W	0.00217	0.0194885	Atp1a1	ATPase, Na+/K+ transporting, alpha 1 polypeptide [Source:MGI Symbol;Acc:MGI:88105]
1569	ENSMUSG00000033658	down_up_	1_3_	3_4_	2_	dS_-_	0_2_	2_3_	0W_down_2W_up_3W	0.00217	0.0194885	Ddx19b	DEAD box helicase 19b [Source:MGI Symbol;Acc:MGI:2148251]
1570	ENSMUSG00000056612	up_	1_	4_	1_2_3_	dS_+_+_+_	0_	3_	0W_up_3W	0.00217	0.0194885	Ppp1r14b	protein phosphatase 1, regulatory inhibitor subunit 14B [Source:MGI Symbol;Acc:MGI:107682]
1571	ENSMUSG00000025728	down_up_	1_2_	2_4_	1_2_	dS_-_-_	0_1_	1_3_	0W_down_1W_up_3W	0.00219	0.0196306	Pigq	phosphatidylinositol glycan anchor biosynthesis, class Q [Source:MGI Symbol;Acc:MGI:1333114]
1572	ENSMUSG00000026436	down_up_	1_2_	2_4_	1_2_	dS_-_-_	0_1_	1_3_	0W_down_1W_up_3W	0.00219	0.0196306	Elk4	ELK4, member of ETS oncogene family [Source:MGI Symbol;Acc:MGI:102853]
1573	ENSMUSG00000030603	up_down_	1_3_	3_4_	1_2_	dS_+_+_	0_2_	2_3_	0W_up_2W_down_3W	0.00219	0.0196306	Psmc4	proteasome (prosome, macropain) 26S subunit, ATPase, 4 [Source:MGI Symbol;Acc:MGI:1346093]
1574	ENSMUSG00000026463	up_down_	1_2_	2_4_	1_2_	dS_+_+_	0_1_	1_3_	0W_up_1W_down_3W	0.0022	0.0197078	Atp2b4	ATPase, Ca++ transporting, plasma membrane 4 [Source:MGI Symbol;Acc:MGI:88111]
1575	ENSMUSG00000050335	up_down_	1_2_	2_4_	1_3_	dS_+_+_	0_1_	1_3_	0W_up_1W_down_3W	0.00222	0.0198743	Lgals3	lectin, galactose binding, soluble 3 [Source:MGI Symbol;Acc:MGI:96778]
1576	ENSMUSG00000019432	up_down_	1_2_	2_4_	1_2_3_	dS_+_+_+_	0_1_	1_3_	0W_up_1W_down_3W	0.00223	0.0199511	Ddx39b	DEAD box helicase 39b [Source:MGI Symbol;Acc:MGI:99240]
1577	ENSMUSG00000020747	down_up_	1_2_	2_4_	1_2_	dS_-_-_	0_1_	1_3_	0W_down_1W_up_3W	0.00224	0.0200279	Tmem94	transmembrane protein 94 [Source:MGI Symbol;Acc:MGI:1919197]
1578	ENSMUSG00000004268	up_down_	1_2_	2_4_	1_2_	dS_+_+_	0_1_	1_3_	0W_up_1W_down_3W	0.00226	0.0201811	Emg1	EMG1 N1-specific pseudouridine methyltransferase [Source:MGI Symbol;Acc:MGI:1315195]
1579	ENSMUSG00000016308	up_down_	1_2_	2_4_	1_2_	dS_+_+_	0_1_	1_3_	0W_up_1W_down_3W	0.00226	0.0201811	Ube2a	ubiquitin-conjugating enzyme E2A [Source:MGI Symbol;Acc:MGI:102959]
1580	ENSMUSG00000029513	down_up_	1_2_	2_4_	1_2_3_	dS_-_-_-_	0_1_	1_3_	0W_down_1W_up_3W	0.00227	0.0202448	Prkab1	protein kinase, AMP-activated, beta 1 non-catalytic subunit [Source:MGI Symbol;Acc:MGI:1336167]
1581	ENSMUSG00000034259	up_down_	1_2_	2_4_	1_2_	dS_+_+_	0_1_	1_3_	0W_up_1W_down_3W	0.00227	0.0202448	Exosc4	exosome component 4 [Source:MGI Symbol;Acc:MGI:1923576]
1582	ENSMUSG00000027326	up_down_	1_3_	3_4_	2_	dS_+_	0_2_	2_3_	0W_up_2W_down_3W	0.00228	0.0203083	Knl1	kinetochore scaffold 1 [Source:MGI Symbol;Acc:MGI:1923714]
1583	ENSMUSG00000031245	up_down_	1_2_	2_4_	1_2_3_	dS_+_+_+_	0_1_	1_3_	0W_up_1W_down_3W	0.00228	0.0203083	Hmgn5	high-mobility group nucleosome binding domain 5 [Source:MGI Symbol;Acc:MGI:1355295]
1584	ENSMUSG00000033751	up_down_	1_2_	2_4_	1_2_	dS_+_+_	0_1_	1_3_	0W_up_1W_down_3W	0.00229	0.0203588	Gadd45gip1	growth arrest and DNA-damage-inducible, gamma interacting protein 1 [Source:MGI Symbol;Acc:MGI:1914947]
1585	ENSMUSG00000036160	down_	1_	4_	1_2_3_	dS_-_-_-_	0_	3_	0W_down_3W	0.00229	0.0203588	Surf6	surfeit gene 6 [Source:MGI Symbol;Acc:MGI:98447]
1586	ENSMUSG00000075227	up_down_	1_2_	2_4_	1_2_3_	dS_+_+_+_	0_1_	1_3_	0W_up_1W_down_3W	0.00229	0.0203588	Znhit2	zinc finger, HIT domain containing 2 [Source:MGI Symbol;Acc:MGI:1352481]
1587	ENSMUSG00000036327	down_up_	1_3_	3_4_	1_2_	dS_-_-_	0_2_	2_3_	0W_down_2W_up_3W	0.00231	0.0205236	Qsox2	quiescin Q6 sulfhydryl oxidase 2 [Source:MGI Symbol;Acc:MGI:2387194]
1588	ENSMUSG00000075702	up_down_	1_2_	2_4_	1_2_	dS_+_+_	0_1_	1_3_	0W_up_1W_down_3W	0.00232	0.0205865	Selenom	selenoprotein M [Source:MGI Symbol;Acc:MGI:2149786]
1589	ENSMUSG00000087260	up_down_	1_2_	2_4_	1_2_	dS_+_+_	0_1_	1_3_	0W_up_1W_down_3W	0.00232	0.0205865	Lamtor5	late endosomal/lysosomal adaptor, MAPK and MTOR activator 5 [Source:MGI Symbol;Acc:MGI:1915826]
1590	ENSMUSG00000036712	down_up_	1_2_	2_4_	1_2_3_	dS_-_-_-_	0_1_	1_3_	0W_down_1W_up_3W	0.00233	0.0206493	Cyld	CYLD lysine 63 deubiquitinase [Source:MGI Symbol;Acc:MGI:1921506]
1591	ENSMUSG00000037992	up_	1_	4_	1_3_	dS_+_+_	0_	3_	0W_up_3W	0.00233	0.0206493	Rara	retinoic acid receptor, alpha [Source:MGI Symbol;Acc:MGI:97856]
1592	ENSMUSG00000026353	up_down_	1_2_	2_4_	1_2_	dS_+_+_	0_1_	1_3_	0W_up_1W_down_3W	0.00234	0.0207119	Ubxn4	UBX domain protein 4 [Source:MGI Symbol;Acc:MGI:1915062]
1593	ENSMUSG00000028673	up_down_	1_2_	2_4_	1_2_	dS_+_+_	0_1_	1_3_	0W_up_1W_down_3W	0.00234	0.0207119	Fuca1	fucosidase, alpha-L- 1, tissue [Source:MGI Symbol;Acc:MGI:95593]
1594	ENSMUSG00000024780	down_	1_	4_	2_3_	dS_-_-_	0_	3_	0W_down_3W	0.00235	0.0207613	Cdc37l1	cell division cycle 37-like 1 [Source:MGI Symbol;Acc:MGI:1914322]
1595	ENSMUSG00000031995	up_	1_	4_	2_3_	dS_+_+_	0_	3_	0W_up_3W	0.00235	0.0207613	St14	suppression of tumorigenicity 14 (colon carcinoma) [Source:MGI Symbol;Acc:MGI:1338881]
1596	ENSMUSG00000036817	down_up_	1_2_	2_4_	1_3_	dS_-_-_	0_1_	1_3_	0W_down_1W_up_3W	0.00235	0.0207613	Sun1	Sad1 and UNC84 domain containing 1 [Source:MGI Symbol;Acc:MGI:1924303]
1597	ENSMUSG00000028567	up_down_	1_2_	2_4_	1_2_	dS_+_+_	0_1_	1_3_	0W_up_1W_down_3W	0.00236	0.0208366	Txndc12	thioredoxin domain containing 12 (endoplasmic reticulum) [Source:MGI Symbol;Acc:MGI:1913323]
1598	ENSMUSG00000026574	up_	1_	4_	1_3_	dS_+_+_	0_	3_	0W_up_3W	0.00237	0.0208987	Dpt	dermatopontin [Source:MGI Symbol;Acc:MGI:1928392]
1599	ENSMUSG00000046330	up_down_	1_2_	2_4_	1_2_	dS_+_+_	0_1_	1_3_	0W_up_1W_down_3W	0.00237	0.0208987	Rpl37a	ribosomal protein L37a [Source:MGI Symbol;Acc:MGI:98068]
1600	ENSMUSG00000029998	down_up_	1_2_	2_4_	1_3_	dS_-_-_	0_1_	1_3_	0W_down_1W_up_3W	0.00238	0.0209737	Pcyox1	prenylcysteine oxidase 1 [Source:MGI Symbol;Acc:MGI:1914131]
1601	ENSMUSG00000052738	up_down_	1_2_	2_4_	1_2_3_	dS_+_+_+_	0_1_	1_3_	0W_up_1W_down_3W	0.00239	0.0210487	Suclg1	succinate-CoA ligase, GDP-forming, alpha subunit [Source:MGI Symbol;Acc:MGI:1927234]
1602	ENSMUSG00000055762	up_down_	1_2_	2_4_	1_3_	dS_+_+_	0_1_	1_3_	0W_up_1W_down_3W	0.0024	0.0211236	Eef1d	eukaryotic translation elongation factor 1 delta (guanine nucleotide exchange protein) [Source:MGI Symbol;Acc:MGI:1913906]
1603	ENSMUSG00000008855	down_up_	1_2_	2_4_	1_2_	dS_-_-_	0_1_	1_3_	0W_down_1W_up_3W	0.00241	0.021172	Hdac5	histone deacetylase 5 [Source:MGI Symbol;Acc:MGI:1333784]
1604	ENSMUSG00000040712	down_up_	1_3_	3_4_	1_2_	dS_-_-_	0_2_	2_3_	0W_down_2W_up_3W	0.00241	0.021172	Camta2	calmodulin binding transcription activator 2 [Source:MGI Symbol;Acc:MGI:2135957]
1605	ENSMUSG00000063065	up_down_	1_3_	3_4_	2_	dS_+_	0_2_	2_3_	0W_up_2W_down_3W	0.00241	0.021172	Mapk3	mitogen-activated protein kinase 3 [Source:MGI Symbol;Acc:MGI:1346859]
1606	ENSMUSG00000022412	down_up_	1_2_	2_4_	1_2_	dS_-_-_	0_1_	1_3_	0W_down_1W_up_3W	0.00242	0.0212466	Mief1	mitochondrial elongation factor 1 [Source:MGI Symbol;Acc:MGI:2146020]
1607	ENSMUSG00000052852	up_down_	1_3_	3_4_	2_3_	dS_+_+_	0_2_	2_3_	0W_up_2W_down_3W	0.00243	0.0213211	Reep1	receptor accessory protein 1 [Source:MGI Symbol;Acc:MGI:1098827]
1608	ENSMUSG00000093674	up_down_	1_2_	2_4_	1_2_	dS_+_+_	0_1_	1_3_	0W_up_1W_down_3W	0.00244	0.0213955	Rpl41	ribosomal protein L41 [Source:MGI Symbol;Acc:MGI:1915195]
1609	ENSMUSG00000002477	up_down_	1_2_	2_4_	1_3_	dS_+_+_	0_1_	1_3_	0W_up_1W_down_3W	0.00245	0.0214299	Snrpd1	small nuclear ribonucleoprotein D1 [Source:MGI Symbol;Acc:MGI:98344]
1610	ENSMUSG00000024457	down_up_	1_2_	2_4_	1_3_	dS_-_-_	0_1_	1_3_	0W_down_1W_up_3W	0.00245	0.0214299	Trim26	tripartite motif-containing 26 [Source:MGI Symbol;Acc:MGI:1337056]
1611	ENSMUSG00000025880	up_	1_	4_	2_3_	dS_+_+_	0_	3_	0W_up_3W	0.00245	0.0214299	Smad7	SMAD family member 7 [Source:MGI Symbol;Acc:MGI:1100518]
1612	ENSMUSG00000074748	up_down_	1_3_	3_4_	1_2_	dS_+_+_	0_2_	2_3_	0W_up_2W_down_3W	0.00245	0.0214299	Atxn7l3b	ataxin 7-like 3B [Source:MGI Symbol;Acc:MGI:1914971]
1613	ENSMUSG00000018796	down_	1_	4_	1_2_3_	dS_-_-_-_	0_	3_	0W_down_3W	0.00246	0.0214907	Acsl1	acyl-CoA synthetase long-chain family member 1 [Source:MGI Symbol;Acc:MGI:102797]
1614	ENSMUSG00000034845	up_down_	1_2_	2_4_	1_2_3_	dS_+_+_+_	0_1_	1_3_	0W_up_1W_down_3W	0.00246	0.0214907	Plvap	plasmalemma vesicle associated protein [Source:MGI Symbol;Acc:MGI:1890497]
1615	ENSMUSG00000116836	up_down_	1_2_	2_4_	1_2_	dS_+_+_	0_1_	1_3_	0W_up_1W_down_3W	0.00247	0.0215647	Gm49727	predicted gene, 49727 [Source:MGI Symbol;Acc:MGI:6215207]
1616	ENSMUSG00000021236	down_up_	1_2_	2_4_	1_	dS_-_	0_1_	1_3_	0W_down_1W_up_3W	0.00248	0.0216119	Entpd5	ectonucleoside triphosphate diphosphohydrolase 5 [Source:MGI Symbol;Acc:MGI:1321385]
1617	ENSMUSG00000026914	up_down_	1_2_	2_4_	1_	dS_+_	0_1_	1_3_	0W_up_1W_down_3W	0.00248	0.0216119	Psmd14	proteasome (prosome, macropain) 26S subunit, non-ATPase, 14 [Source:MGI Symbol;Acc:MGI:1913284]
1618	ENSMUSG00000034761	down_up_	1_2_	2_4_	1_2_3_	dS_-_-_-_	0_1_	1_3_	0W_down_1W_up_3W	0.00248	0.0216119	Map4k5	mitogen-activated protein kinase kinase kinase kinase 5 [Source:MGI Symbol;Acc:MGI:1925503]
1619	ENSMUSG00000020457	up_down_	1_2_	2_4_	1_2_	dS_+_+_	0_1_	1_3_	0W_up_1W_down_3W	0.00249	0.0216589	Drg1	developmentally regulated GTP binding protein 1 [Source:MGI Symbol;Acc:MGI:1343297]
1620	ENSMUSG00000029838	up_down_	1_2_	2_4_	1_2_3_	dS_+_+_+_	0_1_	1_3_	0W_up_1W_down_3W	0.00249	0.0216589	Ptn	pleiotrophin [Source:MGI Symbol;Acc:MGI:97804]
1621	ENSMUSG00000032217	down_up_	1_3_	3_4_	2_	dS_-_	0_2_	2_3_	0W_down_2W_up_3W	0.00249	0.0216589	Rnf111	ring finger 111 [Source:MGI Symbol;Acc:MGI:1934919]
1622	ENSMUSG00000050552	up_down_	1_2_	2_4_	1_2_	dS_+_+_	0_1_	1_3_	0W_up_1W_down_3W	0.0025	0.0217324	Lamtor4	late endosomal/lysosomal adaptor, MAPK and MTOR activator 4 [Source:MGI Symbol;Acc:MGI:1913346]
1623	ENSMUSG00000021737	up_down_	1_2_	2_4_	1_	dS_+_	0_1_	1_3_	0W_up_1W_down_3W	0.00252	0.0218793	Psmd6	proteasome (prosome, macropain) 26S subunit, non-ATPase, 6 [Source:MGI Symbol;Acc:MGI:1913663]
1624	ENSMUSG00000022978	up_down_	1_2_	2_4_	1_2_3_	dS_+_+_+_	0_1_	1_3_	0W_up_1W_down_3W	0.00252	0.0218793	Mis18a	MIS18 kinetochore protein A [Source:MGI Symbol;Acc:MGI:1913828]
1625	ENSMUSG00000030256	up_	1_	4_	2_3_	dS_+_+_	0_	3_	0W_up_3W	0.00253	0.0219391	Bhlhe41	basic helix-loop-helix family, member e41 [Source:MGI Symbol;Acc:MGI:1930704]
1626	ENSMUSG00000034881	up_down_	1_2_	2_4_	1_	dS_+_	0_1_	1_3_	0W_up_1W_down_3W	0.00253	0.0219391	Tbxa2r	thromboxane A2 receptor [Source:MGI Symbol;Acc:MGI:98496]
1627	ENSMUSG00000016554	up_down_	1_2_	2_4_	1_3_	dS_+_+_	0_1_	1_3_	0W_up_1W_down_3W	0.00254	0.0219853	Eif3d	eukaryotic translation initiation factor 3, subunit D [Source:MGI Symbol;Acc:MGI:1933181]
1628	ENSMUSG00000025153	down_up_	1_3_	3_4_	2_3_	dS_-_-_	0_2_	2_3_	0W_down_2W_up_3W	0.00254	0.0219853	Fasn	fatty acid synthase [Source:MGI Symbol;Acc:MGI:95485]
1629	ENSMUSG00000041126	up_down_	1_3_	3_4_	2_	dS_+_	0_2_	2_3_	0W_up_2W_down_3W	0.00254	0.0219853	H2az2	H2A.Z histone variant 2 [Source:MGI Symbol;Acc:MGI:1924855]
1630	ENSMUSG00000079357	up_down_	1_2_	2_4_	1_3_	dS_+_+_	0_1_	1_3_	0W_up_1W_down_3W	0.00255	0.0220583	Gm11100	predicted gene 11100 [Source:MGI Symbol;Acc:MGI:3779338]
1631	ENSMUSG00000006050	up_down_	1_3_	3_4_	2_3_	dS_+_+_	0_2_	2_3_	0W_up_2W_down_3W	0.00256	0.0220906	Sra1	steroid receptor RNA activator 1 [Source:MGI Symbol;Acc:MGI:1344414]
1632	ENSMUSG00000022855	down_up_	1_3_	3_4_	2_	dS_-_	0_2_	2_3_	0W_down_2W_up_3W	0.00256	0.0220906	Senp2	SUMO/sentrin specific peptidase 2 [Source:MGI Symbol;Acc:MGI:1923076]
1633	ENSMUSG00000030048	up_down_	1_2_	2_4_	1_	dS_+_	0_1_	1_3_	0W_up_1W_down_3W	0.00256	0.0220906	Gkn3	gastrokine 3 [Source:MGI Symbol;Acc:MGI:1916138]
1634	ENSMUSG00000039004	down_up_	1_2_	2_4_	1_2_	dS_-_-_	0_1_	1_3_	0W_down_1W_up_3W	0.00256	0.0220906	Bmp6	bone morphogenetic protein 6 [Source:MGI Symbol;Acc:MGI:88182]
1635	ENSMUSG00000053841	down_up_	1_3_	3_4_	2_	dS_-_	0_2_	2_3_	0W_down_2W_up_3W	0.00257	0.0221633	Txlna	taxilin alpha [Source:MGI Symbol;Acc:MGI:105968]
1636	ENSMUSG00000021140	down_up_	1_2_	2_4_	1_	dS_-_	0_1_	1_3_	0W_down_1W_up_3W	0.00258	0.0222088	Pcnx	pecanex homolog [Source:MGI Symbol;Acc:MGI:1891924]
1637	ENSMUSG00000033365	down_up_	1_2_	2_4_	1_2_	dS_-_-_	0_1_	1_3_	0W_down_1W_up_3W	0.00258	0.0222088	Ipo13	importin 13 [Source:MGI Symbol;Acc:MGI:2385205]
1638	ENSMUSG00000090553	up_down_	1_2_	2_4_	1_2_	dS_+_+_	0_1_	1_3_	0W_up_1W_down_3W	0.00258	0.0222088	Snrpe	small nuclear ribonucleoprotein E [Source:MGI Symbol;Acc:MGI:98346]
1639	ENSMUSG00000007812	down_	1_	4_	2_3_	dS_-_-_	0_	3_	0W_down_3W	0.00259	0.0222813	Zfp655	zinc finger protein 655 [Source:MGI Symbol;Acc:MGI:1919861]
1640	ENSMUSG00000043671	down_	1_	4_	2_3_	dS_-_-_	0_	3_	0W_down_3W	0.0026	0.0223537	Dpy19l3	dpy-19-like 3 (C. elegans) [Source:MGI Symbol;Acc:MGI:2443952]
1641	ENSMUSG00000028407	up_down_	1_2_	2_4_	1_2_	dS_+_+_	0_1_	1_3_	0W_up_1W_down_3W	0.00261	0.022426	Smim27	small integral membrane protein 27 [Source:MGI Symbol;Acc:MGI:1913684]
1642	ENSMUSG00000035967	down_up_	1_2_	2_4_	1_	dS_-_	0_1_	1_3_	0W_down_1W_up_3W	0.00262	0.0224982	Ints6l	integrator complex subunit 6 like [Source:MGI Symbol;Acc:MGI:2442593]
1643	ENSMUSG00000018412	down_up_	1_2_	2_4_	1_2_	dS_-_-_	0_1_	1_3_	0W_down_1W_up_3W	0.00264	0.0226423	Kansl1	KAT8 regulatory NSL complex subunit 1 [Source:MGI Symbol;Acc:MGI:1923969]
1644	ENSMUSG00000030201	down_up_	1_2_	2_4_	1_2_3_	dS_-_-_-_	0_1_	1_3_	0W_down_1W_up_3W	0.00264	0.0226423	Lrp6	low density lipoprotein receptor-related protein 6 [Source:MGI Symbol;Acc:MGI:1298218]
1645	ENSMUSG00000039016	up_down_	1_2_	2_4_	1_2_	dS_+_+_	0_1_	1_3_	0W_up_1W_down_3W	0.00265	0.0227005	Timm8b	translocase of inner mitochondrial membrane 8B [Source:MGI Symbol;Acc:MGI:1353424]
1646	ENSMUSG00000048799	down_	1_	4_	1_3_	dS_-_-_	0_	3_	0W_down_3W	0.00265	0.0227005	Cep120	centrosomal protein 120 [Source:MGI Symbol;Acc:MGI:2147298]
1647	ENSMUSG00000022263	up_	1_	4_	2_3_	dS_+_+_	0_	3_	0W_up_3W	0.00267	0.0228579	Trio	triple functional domain (PTPRF interacting) [Source:MGI Symbol;Acc:MGI:1927230]
1648	ENSMUSG00000046207	down_	1_	4_	3_	dS_-_	0_	3_	0W_down_3W	0.00268	0.0229296	Pik3r6	phosphoinositide-3-kinase regulatory subunit 5 [Source:MGI Symbol;Acc:MGI:2144613]
1649	ENSMUSG00000026399	up_down_	1_3_	3_4_	2_	dS_+_	0_2_	2_3_	0W_up_2W_down_3W	0.00269	0.0229733	Cd55	CD55 molecule, decay accelerating factor for complement [Source:MGI Symbol;Acc:MGI:104850]
1650	ENSMUSG00000029422	down_	1_	4_	2_3_	dS_-_-_	0_	3_	0W_down_3W	0.00269	0.0229733	Rsrc2	arginine/serine-rich coiled-coil 2 [Source:MGI Symbol;Acc:MGI:1913489]
1651	ENSMUSG00000032652	down_up_	1_3_	3_4_	1_2_	dS_-_-_	0_2_	2_3_	0W_down_2W_up_3W	0.00269	0.0229733	Crebl2	cAMP responsive element binding protein-like 2 [Source:MGI Symbol;Acc:MGI:1889385]
1652	ENSMUSG00000020736	up_down_	1_2_	2_4_	1_2_	dS_+_+_	0_1_	1_3_	0W_up_1W_down_3W	0.0027	0.0230448	Nt5c	5',3'-nucleotidase, cytosolic [Source:MGI Symbol;Acc:MGI:1354954]
1653	ENSMUSG00000005583	down_up_	1_2_	2_4_	1_2_3_	dS_-_-_-_	0_1_	1_3_	0W_down_1W_up_3W	0.00271	0.0231022	Mef2c	myocyte enhancer factor 2C [Source:MGI Symbol;Acc:MGI:99458]
1654	ENSMUSG00000021054	down_up_	1_2_	2_4_	1_2_	dS_-_-_	0_1_	1_3_	0W_down_1W_up_3W	0.00271	0.0231022	Sgpp1	sphingosine-1-phosphate phosphatase 1 [Source:MGI Symbol;Acc:MGI:2135760]
1655	ENSMUSG00000021339	down_up_	1_3_	3_4_	2_	dS_-_	0_2_	2_3_	0W_down_2W_up_3W	0.00272	0.0231734	Mrs2	MRS2 magnesium transporter [Source:MGI Symbol;Acc:MGI:2685748]
1656	ENSMUSG00000089682	up_down_	1_3_	3_4_	2_	dS_+_	0_2_	2_3_	0W_up_2W_down_3W	0.00273	0.0232446	Bcl2l2	BCL2-like 2 [Source:MGI Symbol;Acc:MGI:108052]
1657	ENSMUSG00000054611	down_	1_	4_	1_3_	dS_-_-_	0_	3_	0W_down_3W	0.00275	0.0234007	Kdm2a	lysine (K)-specific demethylase 2A [Source:MGI Symbol;Acc:MGI:1354736]
1658	ENSMUSG00000004460	up_down_	1_3_	3_4_	1_2_	dS_+_+_	0_2_	2_3_	0W_up_2W_down_3W	0.00276	0.0234575	Dnajb11	DnaJ heat shock protein family (Hsp40) member B11 [Source:MGI Symbol;Acc:MGI:1915088]
1659	ENSMUSG00000042116	up_down_	1_2_	2_4_	1_2_	dS_+_+_	0_1_	1_3_	0W_up_1W_down_3W	0.00276	0.0234575	Vwa1	von Willebrand factor A domain containing 1 [Source:MGI Symbol;Acc:MGI:2179729]
1660	ENSMUSG00000022969	up_down_	1_3_	3_4_	2_	dS_+_	0_2_	2_3_	0W_up_2W_down_3W	0.00278	0.0236133	Il10rb	interleukin 10 receptor, beta [Source:MGI Symbol;Acc:MGI:109380]
1661	ENSMUSG00000046546	down_up_	1_3_	3_4_	2_	dS_-_	0_2_	2_3_	0W_down_2W_up_3W	0.00279	0.0236839	Fam43a	family with sequence similarity 43, member A [Source:MGI Symbol;Acc:MGI:2676309]
1662	ENSMUSG00000039449	down_up_	1_3_	3_4_	2_	dS_-_	0_2_	2_3_	0W_down_2W_up_3W	0.0028	0.0237402	Prpf18	pre-mRNA processing factor 18 [Source:MGI Symbol;Acc:MGI:1914479]
1663	ENSMUSG00000043183	down_up_	1_3_	3_4_	2_	dS_-_	0_2_	2_3_	0W_down_2W_up_3W	0.0028	0.0237402	Simc1	SUMO-interacting motifs containing 1 [Source:MGI Symbol;Acc:MGI:2442599]
1664	ENSMUSG00000020868	down_	1_	4_	1_3_	dS_-_-_	0_	3_	0W_down_3W	0.00282	0.0238954	Xylt2	xylosyltransferase II [Source:MGI Symbol;Acc:MGI:2444797]
1665	ENSMUSG00000000326	up_	1_	4_	2_3_	dS_+_+_	0_	3_	0W_up_3W	0.00283	0.0239658	Comt	catechol-O-methyltransferase [Source:MGI Symbol;Acc:MGI:88470]
1666	ENSMUSG00000097325	up_down_	1_3_	3_4_	1_2_	dS_+_+_	0_2_	2_3_	0W_up_2W_down_3W	0.00285	0.0241206	Gm16897	predicted gene, 16897 [Source:MGI Symbol;Acc:MGI:4439821]
1667	ENSMUSG00000017774	down_up_	1_2_	2_4_	1_2_	dS_-_-_	0_1_	1_3_	0W_down_1W_up_3W	0.00286	0.0241763	Myo1c	myosin IC [Source:MGI Symbol;Acc:MGI:106612]
1668	ENSMUSG00000020649	up_down_	1_2_	2_4_	1_2_	dS_+_+_	0_1_	1_3_	0W_up_1W_down_3W	0.00286	0.0241763	Rrm2	ribonucleotide reductase M2 [Source:MGI Symbol;Acc:MGI:98181]
1669	ENSMUSG00000055296	down_	1_	4_	2_3_	dS_-_-_	0_	3_	0W_down_3W	0.00287	0.0242463	Tmem245	transmembrane protein 245 [Source:MGI Symbol;Acc:MGI:2445107]
1670	ENSMUSG00000042439	down_up_	1_2_	2_4_	1_2_	dS_-_-_	0_1_	1_3_	0W_down_1W_up_3W	0.00288	0.0243016	Zfp532	zinc finger protein 532 [Source:MGI Symbol;Acc:MGI:3036282]
1671	ENSMUSG00000073481	up_down_	1_3_	3_4_	1_2_	dS_+_+_	0_2_	2_3_	0W_up_2W_down_3W	0.00288	0.0243016	Mtarc2	mitochondrial amidoxime reducing component 2 [Source:MGI Symbol;Acc:MGI:1914497]
1672	ENSMUSG00000007836	up_down_	1_2_	2_4_	1_2_3_	dS_+_+_+_	0_1_	1_3_	0W_up_1W_down_3W	0.00289	0.0243568	Hnrnpa0	heterogeneous nuclear ribonucleoprotein A0 [Source:MGI Symbol;Acc:MGI:1924384]
1673	ENSMUSG00000085779	up_	1_	4_	1_3_	dS_+_+_	0_	3_	0W_up_3W	0.00289	0.0243568	Atcayos	ataxia, cerebellar, Cayman type, opposite strand [Source:MGI Symbol;Acc:MGI:1916928]
1674	ENSMUSG00000032112	up_down_	1_2_	2_4_	1_2_	dS_+_+_	0_1_	1_3_	0W_up_1W_down_3W	0.0029	0.0244265	Trappc4	trafficking protein particle complex 4 [Source:MGI Symbol;Acc:MGI:1926211]
1675	ENSMUSG00000028173	up_down_	1_2_	2_4_	1_2_	dS_+_+_	0_1_	1_3_	0W_up_1W_down_3W	0.00291	0.0244961	Wls	wntless WNT ligand secretion mediator [Source:MGI Symbol;Acc:MGI:1915401]
1676	ENSMUSG00000035686	up_down_	1_2_	2_4_	1_	dS_+_	0_1_	1_3_	0W_up_1W_down_3W	0.00292	0.0245656	Thrsp	thyroid hormone responsive [Source:MGI Symbol;Acc:MGI:109126]
1677	ENSMUSG00000034902	down_up_	1_2_	2_4_	1_2_	dS_-_-_	0_1_	1_3_	0W_down_1W_up_3W	0.00294	0.0247044	Pip5k1c	phosphatidylinositol-4-phosphate 5-kinase, type 1 gamma [Source:MGI Symbol;Acc:MGI:1298224]
1678	ENSMUSG00000068758	up_	1_	4_	2_3_	dS_+_+_	0_	3_	0W_up_3W	0.00294	0.0247044	Il3ra	interleukin 3 receptor, alpha chain [Source:MGI Symbol;Acc:MGI:96553]
1679	ENSMUSG00000015943	up_down_	1_3_	3_4_	1_2_	dS_+_+_	0_2_	2_3_	0W_up_2W_down_3W	0.00295	0.0247148	Bola1	bolA-like 1 (E. coli) [Source:MGI Symbol;Acc:MGI:1916418]
1680	ENSMUSG00000021340	down_up_	1_3_	3_4_	2_	dS_-_	0_2_	2_3_	0W_down_2W_up_3W	0.00295	0.0247148	Gpld1	glycosylphosphatidylinositol specific phospholipase D1 [Source:MGI Symbol;Acc:MGI:106604]
1681	ENSMUSG00000052419	up_down_	1_2_	2_4_	1_2_	dS_+_+_	0_1_	1_3_	0W_up_1W_down_3W	0.00295	0.0247148	2610001J05Rik	RIKEN cDNA 2610001J05 gene [Source:MGI Symbol;Acc:MGI:1913770]
1682	ENSMUSG00000090035	down_	1_	4_	2_3_	dS_-_-_	0_	3_	0W_down_3W	0.00295	0.0247148	Galnt4	polypeptide N-acetylgalactosaminyltransferase 4 [Source:MGI Symbol;Acc:MGI:894692]
1683	ENSMUSG00000109498	down_up_	1_2_	2_4_	1_	dS_-_	0_1_	1_3_	0W_down_1W_up_3W	0.00295	0.0247148	Gm45222	predicted gene 45222 [Source:MGI Symbol;Acc:MGI:5753798]
1684	ENSMUSG00000002580	up_down_	1_2_	2_4_	1_2_	dS_+_+_	0_1_	1_3_	0W_up_1W_down_3W	0.00296	0.0247544	Mien1	migration and invasion enhancer 1 [Source:MGI Symbol;Acc:MGI:1913678]
1685	ENSMUSG00000040506	down_up_	1_2_	2_4_	1_2_	dS_-_-_	0_1_	1_3_	0W_down_1W_up_3W	0.00296	0.0247544	Ambra1	autophagy/beclin 1 regulator 1 [Source:MGI Symbol;Acc:MGI:2443564]
1686	ENSMUSG00000042453	up_	1_	4_	2_3_	dS_+_+_	0_	3_	0W_up_3W	0.00296	0.0247544	Reln	reelin [Source:MGI Symbol;Acc:MGI:103022]
1687	ENSMUSG00000029106	down_up_	1_2_	2_4_	1_	dS_-_	0_1_	1_3_	0W_down_1W_up_3W	0.00298	0.0249069	Add1	adducin 1 (alpha) [Source:MGI Symbol;Acc:MGI:87918]
1688	ENSMUSG00000021108	down_up_	1_3_	3_4_	1_2_	dS_-_-_	0_2_	2_3_	0W_down_2W_up_3W	0.00299	0.0249609	Prkch	protein kinase C, eta [Source:MGI Symbol;Acc:MGI:97600]
1689	ENSMUSG00000029203	up_down_	1_2_	2_4_	1_2_	dS_+_+_	0_1_	1_3_	0W_up_1W_down_3W	0.00299	0.0249609	Ube2k	ubiquitin-conjugating enzyme E2K [Source:MGI Symbol;Acc:MGI:1858216]
1690	ENSMUSG00000038611	down_	1_	4_	1_2_3_	dS_-_-_-_	0_	3_	0W_down_3W	0.00301	0.025113	Phrf1	PHD and ring finger domains 1 [Source:MGI Symbol;Acc:MGI:2141847]
1691	ENSMUSG00000027678	down_up_	1_2_	2_4_	1_2_3_	dS_-_-_-_	0_1_	1_3_	0W_down_1W_up_3W	0.00306	0.0255	Ncoa3	nuclear receptor coactivator 3 [Source:MGI Symbol;Acc:MGI:1276535]
1692	ENSMUSG00000032571	down_up_	1_2_	2_4_	1_2_3_	dS_-_-_-_	0_1_	1_3_	0W_down_1W_up_3W	0.00306	0.0255	Pik3r4	phosphoinositide-3-kinase regulatory subunit 4 [Source:MGI Symbol;Acc:MGI:1922919]
1693	ENSMUSG00000024294	down_up_	1_2_	2_4_	1_2_	dS_-_-_	0_1_	1_3_	0W_down_1W_up_3W	0.00307	0.0255682	Mib1	mindbomb E3 ubiquitin protein ligase 1 [Source:MGI Symbol;Acc:MGI:2443157]
1694	ENSMUSG00000029661	up_	1_	4_	1_3_	dS_+_+_	0_	3_	0W_up_3W	0.00308	0.0256364	Col1a2	collagen, type I, alpha 2 [Source:MGI Symbol;Acc:MGI:88468]
1695	ENSMUSG00000022337	up_down_	1_2_	2_4_	1_2_	dS_+_+_	0_1_	1_3_	0W_up_1W_down_3W	0.00309	0.0256893	Emc2	ER membrane protein complex subunit 2 [Source:MGI Symbol;Acc:MGI:1913986]
1696	ENSMUSG00000026473	up_down_	1_3_	3_4_	1_2_	dS_+_+_	0_2_	2_3_	0W_up_2W_down_3W	0.00309	0.0256893	Glul	glutamate-ammonia ligase (glutamine synthetase) [Source:MGI Symbol;Acc:MGI:95739]
1697	ENSMUSG00000021248	up_down_	1_3_	3_4_	2_	dS_+_	0_2_	2_3_	0W_up_2W_down_3W	0.0031	0.025742	Tmed10	transmembrane p24 trafficking protein 10 [Source:MGI Symbol;Acc:MGI:1915831]
1698	ENSMUSG00000030844	up_down_	1_3_	3_4_	2_	dS_+_	0_2_	2_3_	0W_up_2W_down_3W	0.0031	0.025742	Rgs10	regulator of G-protein signalling 10 [Source:MGI Symbol;Acc:MGI:1915115]
1699	ENSMUSG00000040681	up_down_	1_2_	2_4_	1_2_	dS_+_+_	0_1_	1_3_	0W_up_1W_down_3W	0.00311	0.0257947	Hmgn1	high mobility group nucleosomal binding domain 1 [Source:MGI Symbol;Acc:MGI:96120]
1700	ENSMUSG00000073700	down_up_	1_3_	3_4_	2_	dS_-_	0_2_	2_3_	0W_down_2W_up_3W	0.00311	0.0257947	Klhl21	kelch-like 21 [Source:MGI Symbol;Acc:MGI:1919288]
1701	ENSMUSG00000020057	up_	1_	4_	2_3_	dS_+_+_	0_	3_	0W_up_3W	0.00312	0.0258624	Dram1	DNA-damage regulated autophagy modulator 1 [Source:MGI Symbol;Acc:MGI:1918962]
1702	ENSMUSG00000007721	up_down_	1_3_	3_4_	1_2_	dS_+_+_	0_2_	2_3_	0W_up_2W_down_3W	0.00314	0.0259824	Ccdc124	coiled-coil domain containing 124 [Source:MGI Symbol;Acc:MGI:1916403]
1703	ENSMUSG00000027660	down_up_	1_2_	2_4_	1_3_	dS_-_-_	0_1_	1_3_	0W_down_1W_up_3W	0.00314	0.0259824	Skil	SKI-like [Source:MGI Symbol;Acc:MGI:106203]
1704	ENSMUSG00000037369	down_up_	1_2_	2_4_	1_2_	dS_-_-_	0_1_	1_3_	0W_down_1W_up_3W	0.00314	0.0259824	Kdm6a	lysine (K)-specific demethylase 6A [Source:MGI Symbol;Acc:MGI:1095419]
1705	ENSMUSG00000024750	down_	1_	4_	2_3_	dS_-_-_	0_	3_	0W_down_3W	0.00315	0.0260499	Zfand5	zinc finger, AN1-type domain 5 [Source:MGI Symbol;Acc:MGI:1278334]
1706	ENSMUSG00000027329	up_down_	1_3_	3_4_	2_3_	dS_+_+_	0_2_	2_3_	0W_up_2W_down_3W	0.00316	0.0261172	Spef1	sperm flagellar 1 [Source:MGI Symbol;Acc:MGI:3513546]
1707	ENSMUSG00000019579	up_down_	1_2_	2_4_	1_	dS_+_	0_1_	1_3_	0W_up_1W_down_3W	0.00317	0.0261692	Mydgf	myeloid derived growth factor [Source:MGI Symbol;Acc:MGI:2156020]
1708	ENSMUSG00000033237	down_up_	1_2_	2_4_	1_2_	dS_-_-_	0_1_	1_3_	0W_down_1W_up_3W	0.00317	0.0261692	Arid2	AT rich interactive domain 2 (ARID, RFX-like) [Source:MGI Symbol;Acc:MGI:1924294]
1709	ENSMUSG00000075327	down_up_	1_3_	3_4_	2_	dS_-_	0_2_	2_3_	0W_down_2W_up_3W	0.00318	0.0262364	Zbtb2	zinc finger and BTB domain containing 2 [Source:MGI Symbol;Acc:MGI:2685949]
1710	ENSMUSG00000024095	down_up_	1_3_	3_4_	2_3_	dS_-_-_	0_2_	2_3_	0W_down_2W_up_3W	0.00319	0.0262881	Hnrnpll	heterogeneous nuclear ribonucleoprotein L-like [Source:MGI Symbol;Acc:MGI:1919942]
1711	ENSMUSG00000040620	down_up_	1_3_	3_4_	2_3_	dS_-_-_	0_2_	2_3_	0W_down_2W_up_3W	0.00319	0.0262881	Dhx33	DEAH (Asp-Glu-Ala-His) box polypeptide 33 [Source:MGI Symbol;Acc:MGI:2445102]
1712	ENSMUSG00000071646	down_up_	1_3_	3_4_	2_	dS_-_	0_2_	2_3_	0W_down_2W_up_3W	0.0032	0.0263551	Mta2	metastasis-associated gene family, member 2 [Source:MGI Symbol;Acc:MGI:1346340]
1713	ENSMUSG00000020903	up_down_	1_2_	2_4_	1_2_	dS_+_+_	0_1_	1_3_	0W_up_1W_down_3W	0.00321	0.0263759	Stx8	syntaxin 8 [Source:MGI Symbol;Acc:MGI:1890156]
1714	ENSMUSG00000038806	down_	1_	4_	2_3_	dS_-_-_	0_	3_	0W_down_3W	0.00321	0.0263759	Sde2	SDE2 telomere maintenance homolog (S. pombe) [Source:MGI Symbol;Acc:MGI:2384788]
1715	ENSMUSG00000049299	up_down_	1_2_	2_4_	1_2_	dS_+_+_	0_1_	1_3_	0W_up_1W_down_3W	0.00321	0.0263759	Trappc1	trafficking protein particle complex 1 [Source:MGI Symbol;Acc:MGI:1098727]
1716	ENSMUSG00000097099	down_	1_	4_	2_3_	dS_-_-_	0_	3_	0W_down_3W	0.00321	0.0263759	Gm9917	predicted gene 9917 [Source:MGI Symbol;Acc:MGI:3704343]
1717	ENSMUSG00000029190	down_up_	1_2_	2_4_	1_2_	dS_-_-_	0_1_	1_3_	0W_down_1W_up_3W	0.00322	0.0264426	D5Ertd579e	DNA segment, Chr 5, ERATO Doi 579, expressed [Source:MGI Symbol;Acc:MGI:1261849]
1718	ENSMUSG00000036672	up_down_	1_2_	2_4_	1_3_	dS_+_+_	0_1_	1_3_	0W_up_1W_down_3W	0.00323	0.0265093	Cenpt	centromere protein T [Source:MGI Symbol;Acc:MGI:2443939]
1719	ENSMUSG00000028729	up_down_	1_2_	2_4_	1_2_	dS_+_+_	0_1_	1_3_	0W_up_1W_down_3W	0.00325	0.0266424	Ebna1bp2	EBNA1 binding protein 2 [Source:MGI Symbol;Acc:MGI:1916322]
1720	ENSMUSG00000040652	up_down_	1_2_	2_4_	1_	dS_+_	0_1_	1_3_	0W_up_1W_down_3W	0.00325	0.0266424	Oaz2	ornithine decarboxylase antizyme 2 [Source:MGI Symbol;Acc:MGI:109492]
1721	ENSMUSG00000051285	down_up_	1_2_	2_4_	1_2_	dS_-_-_	0_1_	1_3_	0W_down_1W_up_3W	0.00327	0.0267753	Pcmtd1	protein-L-isoaspartate (D-aspartate) O-methyltransferase domain containing 1 [Source:MGI Symbol;Acc:MGI:2441773]
1722	ENSMUSG00000064302	down_up_	1_2_	2_4_	1_2_	dS_-_-_	0_1_	1_3_	0W_down_1W_up_3W	0.00327	0.0267753	Clasp1	CLIP associating protein 1 [Source:MGI Symbol;Acc:MGI:1923957]
1723	ENSMUSG00000002221	down_up_	1_2_	2_4_	1_2_	dS_-_-_	0_1_	1_3_	0W_down_1W_up_3W	0.00328	0.0268104	Paxip1	PAX interacting (with transcription-activation domain) protein 1 [Source:MGI Symbol;Acc:MGI:1890430]
1724	ENSMUSG00000021987	down_	1_	4_	1_3_	dS_-_-_	0_	3_	0W_down_3W	0.00328	0.0268104	Mtmr6	myotubularin related protein 6 [Source:MGI Symbol;Acc:MGI:2145637]
1725	ENSMUSG00000026879	up_	1_	4_	3_	dS_+_	0_	3_	0W_up_3W	0.00328	0.0268104	Gsn	gelsolin [Source:MGI Symbol;Acc:MGI:95851]
1726	ENSMUSG00000060703	up_	1_	4_	2_3_	dS_+_+_	0_	3_	0W_up_3W	0.0033	0.0269583	Cd302	CD302 antigen [Source:MGI Symbol;Acc:MGI:1913455]
1727	ENSMUSG00000026944	down_up_	1_2_	2_4_	1_	dS_-_	0_1_	1_3_	0W_down_1W_up_3W	0.00332	0.027106	Abca2	ATP-binding cassette, sub-family A (ABC1), member 2 [Source:MGI Symbol;Acc:MGI:99606]
1728	ENSMUSG00000022769	up_down_	1_3_	3_4_	2_	dS_+_	0_2_	2_3_	0W_up_2W_down_3W	0.00334	0.0272535	Sdf2l1	stromal cell-derived factor 2-like 1 [Source:MGI Symbol;Acc:MGI:2149842]
1729	ENSMUSG00000024228	down_	1_	4_	2_3_	dS_-_-_	0_	3_	0W_down_3W	0.00337	0.0274665	Nudt12	nudix (nucleoside diphosphate linked moiety X)-type motif 12 [Source:MGI Symbol;Acc:MGI:1915243]
1730	ENSMUSG00000029610	up_down_	1_2_	2_4_	1_2_	dS_+_+_	0_1_	1_3_	0W_up_1W_down_3W	0.00337	0.0274665	Aimp2	aminoacyl tRNA synthetase complex-interacting multifunctional protein 2 [Source:MGI Symbol;Acc:MGI:2385237]
1731	ENSMUSG00000015467	up_down_	1_2_	2_4_	1_2_	dS_+_+_	0_1_	1_3_	0W_up_1W_down_3W	0.00338	0.0275003	Egfl8	EGF-like domain 8 [Source:MGI Symbol;Acc:MGI:1932094]
1732	ENSMUSG00000025959	up_down_	1_2_	2_4_	1_2_	dS_+_+_	0_1_	1_3_	0W_up_1W_down_3W	0.00338	0.0275003	Klf7	Kruppel-like factor 7 (ubiquitous) [Source:MGI Symbol;Acc:MGI:1935151]
1733	ENSMUSG00000043953	up_	1_	4_	2_3_	dS_+_+_	0_	3_	0W_up_3W	0.00338	0.0275003	Ccrl2	chemokine (C-C motif) receptor-like 2 [Source:MGI Symbol;Acc:MGI:1920904]
1734	ENSMUSG00000029345	down_up_	1_2_	2_4_	1_2_	dS_-_-_	0_1_	1_3_	0W_down_1W_up_3W	0.0034	0.0276471	Tfip11	tuftelin interacting protein 11 [Source:MGI Symbol;Acc:MGI:1930075]
1735	ENSMUSG00000036752	up_down_	1_2_	2_4_	1_3_	dS_+_+_	0_1_	1_3_	0W_up_1W_down_3W	0.00341	0.0277124	Tubb4b	tubulin, beta 4B class IVB [Source:MGI Symbol;Acc:MGI:1915472]
1736	ENSMUSG00000026181	down_up_	1_2_	2_4_	1_	dS_-_	0_1_	1_3_	0W_down_1W_up_3W	0.00342	0.0277777	Ppm1f	protein phosphatase 1F (PP2C domain containing) [Source:MGI Symbol;Acc:MGI:1918464]
1737	ENSMUSG00000033792	down_up_	1_3_	3_4_	2_3_	dS_-_-_	0_2_	2_3_	0W_down_2W_up_3W	0.00343	0.0278428	Atp7a	ATPase, Cu++ transporting, alpha polypeptide [Source:MGI Symbol;Acc:MGI:99400]
1738	ENSMUSG00000052821	up_	1_	4_	3_	dS_+_	0_	3_	0W_up_3W	0.00344	0.0279079	Cysltr1	cysteinyl leukotriene receptor 1 [Source:MGI Symbol;Acc:MGI:1926218]
1739	ENSMUSG00000025466	up_down_	1_2_	2_4_	1_3_	dS_+_+_	0_1_	1_3_	0W_up_1W_down_3W	0.00346	0.0280379	Fuom	fucose mutarotase [Source:MGI Symbol;Acc:MGI:1916314]
1740	ENSMUSG00000033124	down_up_	1_2_	2_4_	1_2_	dS_-_-_	0_1_	1_3_	0W_down_1W_up_3W	0.00346	0.0280379	Atg9a	autophagy related 9A [Source:MGI Symbol;Acc:MGI:2138446]
1741	ENSMUSG00000015127	down_up_	1_2_	2_4_	1_2_	dS_-_-_	0_1_	1_3_	0W_down_1W_up_3W	0.00348	0.0281353	Unkl	unkempt family like zinc finger [Source:MGI Symbol;Acc:MGI:1921404]
1742	ENSMUSG00000021771	up_down_	1_2_	2_4_	1_2_	dS_+_+_	0_1_	1_3_	0W_up_1W_down_3W	0.00348	0.0281353	Vdac2	voltage-dependent anion channel 2 [Source:MGI Symbol;Acc:MGI:106915]
1743	ENSMUSG00000034911	down_up_	1_2_	2_4_	1_	dS_-_	0_1_	1_3_	0W_down_1W_up_3W	0.00348	0.0281353	Ushbp1	USH1 protein network component harmonin binding protein 1 [Source:MGI Symbol;Acc:MGI:1922920]
1744	ENSMUSG00000087352	up_down_	1_2_	2_4_	1_2_3_	dS_+_+_+_	0_1_	1_3_	0W_up_1W_down_3W	0.00348	0.0281353	Gm12999	predicted gene 12999 [Source:MGI Symbol;Acc:MGI:3651167]
1745	ENSMUSG00000022214	down_up_	1_2_	2_4_	1_3_	dS_-_-_	0_1_	1_3_	0W_down_1W_up_3W	0.00349	0.0281677	Dcaf11	DDB1 and CUL4 associated factor 11 [Source:MGI Symbol;Acc:MGI:90168]
1746	ENSMUSG00000032735	down_up_	1_2_	2_4_	1_2_	dS_-_-_	0_1_	1_3_	0W_down_1W_up_3W	0.00349	0.0281677	Ablim3	actin binding LIM protein family, member 3 [Source:MGI Symbol;Acc:MGI:2442582]
1747	ENSMUSG00000045441	down_	1_	4_	1_2_3_	dS_-_-_-_	0_	3_	0W_down_3W	0.00349	0.0281677	Gprin3	GPRIN family member 3 [Source:MGI Symbol;Acc:MGI:1924785]
1748	ENSMUSG00000025746	up_down_	1_2_	2_4_	1_	dS_+_	0_1_	1_3_	0W_up_1W_down_3W	0.00351	0.0282806	Il6	interleukin 6 [Source:MGI Symbol;Acc:MGI:96559]
1749	ENSMUSG00000028719	up_down_	1_2_	2_4_	1_	dS_+_	0_1_	1_3_	0W_up_1W_down_3W	0.00351	0.0282806	Cmpk1	cytidine monophosphate (UMP-CMP) kinase 1 [Source:MGI Symbol;Acc:MGI:1913838]
1750	ENSMUSG00000066152	up_down_	1_3_	3_4_	2_	dS_+_	0_2_	2_3_	0W_up_2W_down_3W	0.00351	0.0282806	Slc31a2	solute carrier family 31, member 2 [Source:MGI Symbol;Acc:MGI:1333844]
1751	ENSMUSG00000028618	up_down_	1_3_	3_4_	1_2_	dS_+_+_	0_2_	2_3_	0W_up_2W_down_3W	0.00352	0.0283288	Tmem59	transmembrane protein 59 [Source:MGI Symbol;Acc:MGI:1929278]
1752	ENSMUSG00000031849	up_down_	1_3_	3_4_	2_3_	dS_+_+_	0_2_	2_3_	0W_up_2W_down_3W	0.00352	0.0283288	Comp	cartilage oligomeric matrix protein [Source:MGI Symbol;Acc:MGI:88469]
1753	ENSMUSG00000027834	up_down_	1_3_	3_4_	2_	dS_+_	0_2_	2_3_	0W_up_2W_down_3W	0.00353	0.028393	Serpini1	serine (or cysteine) peptidase inhibitor, clade I, member 1 [Source:MGI Symbol;Acc:MGI:1194506]
1754	ENSMUSG00000046897	down_up_	1_2_	2_4_	1_2_	dS_-_-_	0_1_	1_3_	0W_down_1W_up_3W	0.00354	0.0284572	Zfp740	zinc finger protein 740 [Source:MGI Symbol;Acc:MGI:1915994]
1755	ENSMUSG00000090394	down_	1_	4_	2_3_	dS_-_-_	0_	3_	0W_down_3W	0.00355	0.0285214	4930523C07Rik	RIKEN cDNA 4930523C07 gene [Source:MGI Symbol;Acc:MGI:1914897]
1756	ENSMUSG00000010175	up_down_	1_3_	3_4_	2_3_	dS_+_+_	0_2_	2_3_	0W_up_2W_down_3W	0.00356	0.0285529	Prox1	prospero homeobox 1 [Source:MGI Symbol;Acc:MGI:97772]
1757	ENSMUSG00000097412	up_down_	1_3_	3_4_	1_2_	dS_+_+_	0_2_	2_3_	0W_up_2W_down_3W	0.00356	0.0285529	1810014B01Rik	RIKEN cDNA 1810014B01 gene [Source:MGI Symbol;Acc:MGI:1913513]
1758	ENSMUSG00000097493	down_up_	1_3_	3_4_	2_	dS_-_	0_2_	2_3_	0W_down_2W_up_3W	0.00356	0.0285529	9930014A18Rik	RIKEN cDNA 9930014A18 gene [Source:MGI Symbol;Acc:MGI:2444091]
1759	ENSMUSG00000086347	up_down_	1_2_	2_4_	1_2_	dS_+_+_	0_1_	1_3_	0W_up_1W_down_3W	0.00357	0.0286168	Gm11626	predicted gene 11626 [Source:MGI Symbol;Acc:MGI:3699632]
1760	ENSMUSG00000024831	down_	1_	4_	2_3_	dS_-_-_	0_	3_	0W_down_3W	0.00358	0.0286807	Ighmbp2	immunoglobulin mu binding protein 2 [Source:MGI Symbol;Acc:MGI:99954]
1761	ENSMUSG00000029064	up_down_	1_3_	3_4_	2_	dS_+_	0_2_	2_3_	0W_up_2W_down_3W	0.00361	0.0289046	Gnb1	guanine nucleotide binding protein (G protein), beta 1 [Source:MGI Symbol;Acc:MGI:95781]
1762	ENSMUSG00000020189	down_up_	1_3_	3_4_	2_3_	dS_-_-_	0_2_	2_3_	0W_down_2W_up_3W	0.00362	0.0289354	Osbpl8	oxysterol binding protein-like 8 [Source:MGI Symbol;Acc:MGI:2443807]
1763	ENSMUSG00000028991	down_up_	1_3_	3_4_	1_2_	dS_-_-_	0_2_	2_3_	0W_down_2W_up_3W	0.00362	0.0289354	Mtor	mechanistic target of rapamycin kinase [Source:MGI Symbol;Acc:MGI:1928394]
1764	ENSMUSG00000044730	down_up_	1_2_	2_4_	1_2_	dS_-_-_	0_1_	1_3_	0W_down_1W_up_3W	0.00362	0.0289354	9930104L06Rik	RIKEN cDNA 9930104L06 gene [Source:MGI Symbol;Acc:MGI:3041172]
1765	ENSMUSG00000022967	down_up_	1_2_	2_4_	1_	dS_-_	0_1_	1_3_	0W_down_1W_up_3W	0.00363	0.0289989	Ifnar1	interferon (alpha and beta) receptor 1 [Source:MGI Symbol;Acc:MGI:107658]
1766	ENSMUSG00000012428	down_up_	1_2_	2_4_	1_2_	dS_-_-_	0_1_	1_3_	0W_down_1W_up_3W	0.00364	0.0290458	Steap4	STEAP family member 4 [Source:MGI Symbol;Acc:MGI:1923560]
1767	ENSMUSG00000105504	down_	1_	4_	1_2_3_	dS_-_-_-_	0_	3_	0W_down_3W	0.00364	0.0290458	Gbp5	guanylate binding protein 5 [Source:MGI Symbol;Acc:MGI:2429943]
1768	ENSMUSG00000014550	down_up_	1_2_	2_4_	1_2_3_	dS_-_-_-_	0_1_	1_3_	0W_down_1W_up_3W	0.00365	0.0290927	Rbsn	rabenosyn, RAB effector [Source:MGI Symbol;Acc:MGI:1925537]
1769	ENSMUSG00000029165	up_	1_	4_	3_	dS_+_	0_	3_	0W_up_3W	0.00365	0.0290927	Agbl5	ATP/GTP binding protein-like 5 [Source:MGI Symbol;Acc:MGI:2441745]
1770	ENSMUSG00000022336	up_down_	1_2_	2_4_	1_3_	dS_+_+_	0_1_	1_3_	0W_up_1W_down_3W	0.00366	0.0291559	Eif3e	eukaryotic translation initiation factor 3, subunit E [Source:MGI Symbol;Acc:MGI:99257]
1771	ENSMUSG00000018846	down_	1_	4_	2_3_	dS_-_-_	0_	3_	0W_down_3W	0.00368	0.0292492	Pank3	pantothenate kinase 3 [Source:MGI Symbol;Acc:MGI:2387464]
1772	ENSMUSG00000038084	down_	1_	4_	2_3_	dS_-_-_	0_	3_	0W_down_3W	0.00368	0.0292492	Opa1	OPA1, mitochondrial dynamin like GTPase [Source:MGI Symbol;Acc:MGI:1921393]
1773	ENSMUSG00000042410	down_	1_	4_	1_2_3_	dS_-_-_-_	0_	3_	0W_down_3W	0.00368	0.0292492	Agps	alkylglycerone phosphate synthase [Source:MGI Symbol;Acc:MGI:2443065]
1774	ENSMUSG00000048911	down_up_	1_2_	2_4_	1_2_	dS_-_-_	0_1_	1_3_	0W_down_1W_up_3W	0.00368	0.0292492	Rnf24	ring finger protein 24 [Source:MGI Symbol;Acc:MGI:1261771]
1775	ENSMUSG00000078676	down_up_	1_3_	3_4_	1_2_	dS_-_-_	0_2_	2_3_	0W_down_2W_up_3W	0.00369	0.0293121	Casc3	cancer susceptibility candidate 3 [Source:MGI Symbol;Acc:MGI:2179723]
1776	ENSMUSG00000024846	up_down_	1_3_	3_4_	2_	dS_+_	0_2_	2_3_	0W_up_2W_down_3W	0.0037	0.0293585	Cst6	cystatin E/M [Source:MGI Symbol;Acc:MGI:1920970]
1777	ENSMUSG00000049285	up_down_	1_2_	2_4_	1_2_	dS_+_+_	0_1_	1_3_	0W_up_1W_down_3W	0.0037	0.0293585	Mblac1	metallo-beta-lactamase domain containing 1 [Source:MGI Symbol;Acc:MGI:2679717]
1778	ENSMUSG00000030313	down_up_	1_2_	2_4_	1_2_	dS_-_-_	0_1_	1_3_	0W_down_1W_up_3W	0.00371	0.0294213	Dennd5b	DENN/MADD domain containing 5B [Source:MGI Symbol;Acc:MGI:2444273]
1779	ENSMUSG00000022255	up_	1_	4_	2_3_	dS_+_+_	0_	3_	0W_up_3W	0.00372	0.029484	Mtdh	metadherin [Source:MGI Symbol;Acc:MGI:1914404]
1780	ENSMUSG00000048701	up_down_	1_3_	3_4_	2_	dS_+_	0_2_	2_3_	0W_up_2W_down_3W	0.00374	0.0296258	Ccdc6	coiled-coil domain containing 6 [Source:MGI Symbol;Acc:MGI:1923801]
1781	ENSMUSG00000026833	up_down_	1_3_	3_4_	2_3_	dS_+_+_	0_2_	2_3_	0W_up_2W_down_3W	0.00375	0.0296884	Olfm1	olfactomedin 1 [Source:MGI Symbol;Acc:MGI:1860437]
1782	ENSMUSG00000038080	down_up_	1_2_	2_4_	1_	dS_-_	0_1_	1_3_	0W_down_1W_up_3W	0.00376	0.0297342	Kdm1b	lysine (K)-specific demethylase 1B [Source:MGI Symbol;Acc:MGI:2145261]
1783	ENSMUSG00000045896	down_	1_	4_	2_3_	dS_-_-_	0_	3_	0W_down_3W	0.00376	0.0297342	Paip2b	poly(A) binding protein interacting protein 2B [Source:MGI Symbol;Acc:MGI:2386865]
1784	ENSMUSG00000021365	down_up_	1_2_	2_4_	1_2_3_	dS_-_-_-_	0_1_	1_3_	0W_down_1W_up_3W	0.00377	0.0297798	Nedd9	neural precursor cell expressed, developmentally down-regulated gene 9 [Source:MGI Symbol;Acc:MGI:97302]
1785	ENSMUSG00000026219	down_up_	1_3_	3_4_	1_2_	dS_-_-_	0_2_	2_3_	0W_down_2W_up_3W	0.00377	0.0297798	Trip12	thyroid hormone receptor interactor 12 [Source:MGI Symbol;Acc:MGI:1309481]
1786	ENSMUSG00000021124	up_down_	1_2_	2_4_	1_2_	dS_+_+_	0_1_	1_3_	0W_up_1W_down_3W	0.00378	0.0298254	Vti1b	vesicle transport through interaction with t-SNAREs 1B [Source:MGI Symbol;Acc:MGI:1855688]
1787	ENSMUSG00000042680	down_up_	1_2_	2_4_	1_	dS_-_	0_1_	1_3_	0W_down_1W_up_3W	0.00378	0.0298254	Garem1	GRB2 associated regulator of MAPK1 subtype 1 [Source:MGI Symbol;Acc:MGI:2685790]
1788	ENSMUSG00000028756	down_up_	1_2_	2_4_	1_	dS_-_	0_1_	1_3_	0W_down_1W_up_3W	0.0038	0.0299664	Pink1	PTEN induced putative kinase 1 [Source:MGI Symbol;Acc:MGI:1916193]
1789	ENSMUSG00000074922	up_down_	1_2_	2_4_	1_2_	dS_+_+_	0_1_	1_3_	0W_up_1W_down_3W	0.00383	0.0301861	Fam122a	family with sequence similarity 122, member A [Source:MGI Symbol;Acc:MGI:1915284]
1790	ENSMUSG00000039813	down_up_	1_2_	2_4_	1_2_	dS_-_-_	0_1_	1_3_	0W_down_1W_up_3W	0.00384	0.030248	Tbc1d2	TBC1 domain family, member 2 [Source:MGI Symbol;Acc:MGI:2652885]
1791	ENSMUSG00000035566	down_	1_	4_	1_2_3_	dS_-_-_-_	0_	3_	0W_down_3W	0.00385	0.030293	Pcdh17	protocadherin 17 [Source:MGI Symbol;Acc:MGI:2684924]
1792	ENSMUSG00000072692	up_	1_	4_	2_3_	dS_+_+_	0_	3_	0W_up_3W	0.00385	0.030293	Rpl37rt	ribosomal protein L37, retrotransposed [Source:MGI Symbol;Acc:MGI:3651519]
1793	ENSMUSG00000036632	up_down_	1_2_	2_4_	1_2_	dS_+_+_	0_1_	1_3_	0W_up_1W_down_3W	0.00386	0.0303378	Alg5	asparagine-linked glycosylation 5 (dolichyl-phosphate beta-glucosyltransferase) [Source:MGI Symbol;Acc:MGI:1913498]
1794	ENSMUSG00000066621	down_up_	1_2_	2_4_	1_2_	dS_-_-_	0_1_	1_3_	0W_down_1W_up_3W	0.00386	0.0303378	Tecpr1	tectonin beta-propeller repeat containing 1 [Source:MGI Symbol;Acc:MGI:1917631]
1795	ENSMUSG00000033653	down_up_	1_3_	3_4_	1_2_	dS_-_-_	0_2_	2_3_	0W_down_2W_up_3W	0.00387	0.0303825	Vps8	VPS8 CORVET complex subunit [Source:MGI Symbol;Acc:MGI:2146407]
1796	ENSMUSG00000057963	up_	1_	4_	2_3_	dS_+_+_	0_	3_	0W_up_3W	0.00387	0.0303825	Itpk1	inositol 1,3,4-triphosphate 5/6 kinase [Source:MGI Symbol;Acc:MGI:2446159]
1797	ENSMUSG00000026478	down_up_	1_2_	2_4_	1_2_	dS_-_-_	0_1_	1_3_	0W_down_1W_up_3W	0.00388	0.0304441	Lamc1	laminin, gamma 1 [Source:MGI Symbol;Acc:MGI:99914]
1798	ENSMUSG00000030265	up_down_	1_3_	3_4_	1_2_3_	dS_+_+_+_	0_2_	2_3_	0W_up_2W_down_3W	0.00389	0.0305056	Kras	Kirsten rat sarcoma viral oncogene homolog [Source:MGI Symbol;Acc:MGI:96680]
1799	ENSMUSG00000106702	up_down_	1_2_	2_4_	1_2_	dS_+_+_	0_1_	1_3_	0W_up_1W_down_3W	0.0039	0.030567	Gm42846	predicted gene 42846 [Source:MGI Symbol;Acc:MGI:5662983]
1800	ENSMUSG00000038957	down_	1_	4_	2_3_	dS_-_-_	0_	3_	0W_down_3W	0.00391	0.0306283	Edc3	enhancer of mRNA decapping 3 [Source:MGI Symbol;Acc:MGI:2142951]
1801	ENSMUSG00000000957	up_	1_	4_	2_3_	dS_+_+_	0_	3_	0W_up_3W	0.00393	0.0307167	Mmp14	matrix metallopeptidase 14 (membrane-inserted) [Source:MGI Symbol;Acc:MGI:101900]
1802	ENSMUSG00000019899	down_up_	1_2_	2_4_	1_2_	dS_-_-_	0_1_	1_3_	0W_down_1W_up_3W	0.00393	0.0307167	Lama2	laminin, alpha 2 [Source:MGI Symbol;Acc:MGI:99912]
1803	ENSMUSG00000029434	down_up_	1_3_	3_4_	2_	dS_-_	0_2_	2_3_	0W_down_2W_up_3W	0.00393	0.0307167	Vps33a	VPS33A CORVET/HOPS core subunit [Source:MGI Symbol;Acc:MGI:1924823]
1804	ENSMUSG00000030411	up_	1_	4_	2_3_	dS_+_+_	0_	3_	0W_up_3W	0.00393	0.0307167	Nova2	NOVA alternative splicing regulator 2 [Source:MGI Symbol;Acc:MGI:104296]
1805	ENSMUSG00000025647	up_down_	1_3_	3_4_	2_	dS_+_	0_2_	2_3_	0W_up_2W_down_3W	0.00394	0.0307778	Shisa5	shisa family member 5 [Source:MGI Symbol;Acc:MGI:1915044]
1806	ENSMUSG00000059495	down_up_	1_2_	2_4_	1_3_	dS_-_-_	0_1_	1_3_	0W_down_1W_up_3W	0.00395	0.0308389	Arhgef12	Rho guanine nucleotide exchange factor (GEF) 12 [Source:MGI Symbol;Acc:MGI:1916882]
1807	ENSMUSG00000038604	down_up_	1_2_	2_4_	1_	dS_-_	0_1_	1_3_	0W_down_1W_up_3W	0.00396	0.0308657	Ripor1	RHO family interacting cell polarization regulator 1 [Source:MGI Symbol;Acc:MGI:1922937]
1808	ENSMUSG00000039959	down_up_	1_2_	2_4_	1_2_	dS_-_-_	0_1_	1_3_	0W_down_1W_up_3W	0.00396	0.0308657	Hip1	huntingtin interacting protein 1 [Source:MGI Symbol;Acc:MGI:1099804]
1809	ENSMUSG00000040565	down_up_	1_2_	2_4_	1_2_3_	dS_-_-_-_	0_1_	1_3_	0W_down_1W_up_3W	0.00396	0.0308657	Btaf1	B-TFIID TATA-box binding protein associated factor 1 [Source:MGI Symbol;Acc:MGI:2147538]
1810	ENSMUSG00000010097	down_up_	1_2_	2_4_	1_3_	dS_-_-_	0_1_	1_3_	0W_down_1W_up_3W	0.00397	0.0309094	Nxf1	nuclear RNA export factor 1 [Source:MGI Symbol;Acc:MGI:1858330]
1811	ENSMUSG00000026112	down_up_	1_3_	3_4_	2_3_	dS_-_-_	0_2_	2_3_	0W_down_2W_up_3W	0.00397	0.0309094	Coa5	cytochrome C oxidase assembly factor 5 [Source:MGI Symbol;Acc:MGI:1923428]
1812	ENSMUSG00000039220	down_up_	1_3_	3_4_	2_	dS_-_	0_2_	2_3_	0W_down_2W_up_3W	0.00398	0.0309531	Ppp1r10	protein phosphatase 1, regulatory subunit 10 [Source:MGI Symbol;Acc:MGI:1289273]
1813	ENSMUSG00000077450	up_	1_	4_	2_3_	dS_+_+_	0_	3_	0W_up_3W	0.00398	0.0309531	Rab11b	RAB11B, member RAS oncogene family [Source:MGI Symbol;Acc:MGI:99425]
1814	ENSMUSG00000074825	up_	1_	4_	1_2_3_	dS_+_+_+_	0_	3_	0W_up_3W	0.00399	0.0310138	Itpripl1	inositol 1,4,5-triphosphate receptor interacting protein-like 1 [Source:MGI Symbol;Acc:MGI:1920588]
1815	ENSMUSG00000014592	up_down_	1_2_	2_4_	1_2_	dS_+_+_	0_1_	1_3_	0W_up_1W_down_3W	0.004	0.0310573	Camta1	calmodulin binding transcription activator 1 [Source:MGI Symbol;Acc:MGI:2140230]
1816	ENSMUSG00000029066	up_down_	1_2_	2_4_	1_2_	dS_+_+_	0_1_	1_3_	0W_up_1W_down_3W	0.004	0.0310573	Mrpl20	mitochondrial ribosomal protein L20 [Source:MGI Symbol;Acc:MGI:2137221]
1817	ENSMUSG00000025362	up_down_	1_2_	2_4_	1_	dS_+_	0_1_	1_3_	0W_up_1W_down_3W	0.00401	0.0311007	Rps26	ribosomal protein S26 [Source:MGI Symbol;Acc:MGI:1351628]
1818	ENSMUSG00000074896	up_down_	1_2_	2_4_	1_2_	dS_+_+_	0_1_	1_3_	0W_up_1W_down_3W	0.00401	0.0311007	Ifit3	interferon-induced protein with tetratricopeptide repeats 3 [Source:MGI Symbol;Acc:MGI:1101055]
1819	ENSMUSG00000028633	up_down_	1_2_	2_4_	1_	dS_+_	0_1_	1_3_	0W_up_1W_down_3W	0.00402	0.0311611	Ctps	cytidine 5'-triphosphate synthase [Source:MGI Symbol;Acc:MGI:1858304]
1820	ENSMUSG00000021243	up_down_	1_2_	2_4_	1_2_	dS_+_+_	0_1_	1_3_	0W_up_1W_down_3W	0.00403	0.0312043	Fcf1	FCF1 rRNA processing protein [Source:MGI Symbol;Acc:MGI:1920986]
1821	ENSMUSG00000029993	up_down_	1_2_	2_4_	1_2_	dS_+_+_	0_1_	1_3_	0W_up_1W_down_3W	0.00403	0.0312043	Nfu1	NFU1 iron-sulfur cluster scaffold [Source:MGI Symbol;Acc:MGI:1913290]
1822	ENSMUSG00000028760	down_up_	1_3_	3_4_	2_	dS_-_	0_2_	2_3_	0W_down_2W_up_3W	0.00405	0.0313419	Eif4g3	eukaryotic translation initiation factor 4 gamma, 3 [Source:MGI Symbol;Acc:MGI:1923935]
1823	ENSMUSG00000035578	down_up_	1_2_	2_4_	1_2_	dS_-_-_	0_1_	1_3_	0W_down_1W_up_3W	0.00406	0.0314021	Iqcg	IQ motif containing G [Source:MGI Symbol;Acc:MGI:1916957]
1824	ENSMUSG00000021990	down_up_	1_2_	2_4_	1_2_	dS_-_-_	0_1_	1_3_	0W_down_1W_up_3W	0.00407	0.0314622	Spata13	spermatogenesis associated 13 [Source:MGI Symbol;Acc:MGI:104838]
1825	ENSMUSG00000035151	down_up_	1_3_	3_4_	2_	dS_-_	0_2_	2_3_	0W_down_2W_up_3W	0.00408	0.0315222	Elmod2	ELMO/CED-12 domain containing 2 [Source:MGI Symbol;Acc:MGI:2445165]
1826	ENSMUSG00000026628	down_up_	1_3_	3_4_	2_3_	dS_-_-_	0_2_	2_3_	0W_down_2W_up_3W	0.0041	0.031642	Atf3	activating transcription factor 3 [Source:MGI Symbol;Acc:MGI:109384]
1827	ENSMUSG00000037710	up_down_	1_2_	2_4_	1_2_	dS_+_+_	0_1_	1_3_	0W_up_1W_down_3W	0.0041	0.031642	Cisd1	CDGSH iron sulfur domain 1 [Source:MGI Symbol;Acc:MGI:1261855]
1828	ENSMUSG00000020472	down_up_	1_3_	3_4_	1_2_	dS_-_-_	0_2_	2_3_	0W_down_2W_up_3W	0.00413	0.0318561	Zkscan17	zinc finger with KRAB and SCAN domains 17 [Source:MGI Symbol;Acc:MGI:2679270]
1829	ENSMUSG00000007476	up_down_	1_2_	2_4_	1_2_	dS_+_+_	0_1_	1_3_	0W_up_1W_down_3W	0.00415	0.0319929	Lrrc8a	leucine rich repeat containing 8A VRAC subunit A [Source:MGI Symbol;Acc:MGI:2652847]
1830	ENSMUSG00000079588	up_down_	1_2_	2_4_	1_3_	dS_+_-_	0_1_	1_3_	0W_up_1W_down_3W	0.00417	0.0321295	Tmem182	transmembrane protein 182 [Source:MGI Symbol;Acc:MGI:1923725]
1831	ENSMUSG00000092187	down_up_	1_3_	3_4_	2_3_	dS_-_-_	0_2_	2_3_	0W_down_2W_up_3W	0.00418	0.032189	Gm20457	predicted gene 20457 [Source:MGI Symbol;Acc:MGI:5141922]
1832	ENSMUSG00000029060	down_up_	1_2_	2_4_	1_2_	dS_-_-_	0_1_	1_3_	0W_down_1W_up_3W	0.00419	0.0322132	Mib2	mindbomb E3 ubiquitin protein ligase 2 [Source:MGI Symbol;Acc:MGI:2679684]
1833	ENSMUSG00000034041	up_	1_	4_	2_3_	dS_+_+_	0_	3_	0W_up_3W	0.00419	0.0322132	Lyl1	lymphoblastomic leukemia 1 [Source:MGI Symbol;Acc:MGI:96891]
1834	ENSMUSG00000036282	down_	1_	4_	2_3_	dS_-_-_	0_	3_	0W_down_3W	0.00419	0.0322132	Naa30	N(alpha)-acetyltransferase 30, NatC catalytic subunit [Source:MGI Symbol;Acc:MGI:1922259]
1835	ENSMUSG00000030847	down_up_	1_3_	3_4_	2_3_	dS_-_-_	0_2_	2_3_	0W_down_2W_up_3W	0.0042	0.0322725	Bag3	BCL2-associated athanogene 3 [Source:MGI Symbol;Acc:MGI:1352493]
1836	ENSMUSG00000024620	down_up_	1_2_	2_4_	1_2_	dS_-_-_	0_1_	1_3_	0W_down_1W_up_3W	0.00422	0.0324085	Pdgfrb	platelet derived growth factor receptor, beta polypeptide [Source:MGI Symbol;Acc:MGI:97531]
1837	ENSMUSG00000034807	down_	1_	4_	2_3_	dS_-_-_	0_	3_	0W_down_3W	0.00425	0.0326211	Colgalt1	collagen beta(1-O)galactosyltransferase 1 [Source:MGI Symbol;Acc:MGI:1924348]
1838	ENSMUSG00000039831	down_up_	1_2_	2_4_	1_2_	dS_-_-_	0_1_	1_3_	0W_down_1W_up_3W	0.00426	0.0326623	Arhgap29	Rho GTPase activating protein 29 [Source:MGI Symbol;Acc:MGI:2443818]
1839	ENSMUSG00000040479	down_up_	1_2_	2_4_	1_2_	dS_-_-_	0_1_	1_3_	0W_down_1W_up_3W	0.00426	0.0326623	Dgkz	diacylglycerol kinase zeta [Source:MGI Symbol;Acc:MGI:1278339]
1840	ENSMUSG00000028249	up_down_	1_3_	3_4_	1_2_	dS_+_+_	0_2_	2_3_	0W_up_2W_down_3W	0.00427	0.0327034	Sdcbp	syndecan binding protein [Source:MGI Symbol;Acc:MGI:1337026]
1841	ENSMUSG00000029472	down_up_	1_2_	2_4_	1_3_	dS_-_-_	0_1_	1_3_	0W_down_1W_up_3W	0.00427	0.0327034	Anapc5	anaphase-promoting complex subunit 5 [Source:MGI Symbol;Acc:MGI:1929722]
1842	ENSMUSG00000025220	down_up_	1_2_	2_4_	1_2_	dS_-_-_	0_1_	1_3_	0W_down_1W_up_3W	0.00428	0.0327622	Oga	O-GlcNAcase [Source:MGI Symbol;Acc:MGI:1932139]
1843	ENSMUSG00000032239	up_down_	1_2_	2_4_	1_2_	dS_+_+_	0_1_	1_3_	0W_up_1W_down_3W	0.0043	0.032844	Rp9	retinitis pigmentosa 9 (human) [Source:MGI Symbol;Acc:MGI:2157166]
1844	ENSMUSG00000036819	down_up_	1_3_	3_4_	2_3_	dS_-_-_	0_2_	2_3_	0W_down_2W_up_3W	0.0043	0.032844	Jmjd4	jumonji domain containing 4 [Source:MGI Symbol;Acc:MGI:2144404]
1845	ENSMUSG00000042737	up_down_	1_2_	2_4_	1_2_	dS_+_+_	0_1_	1_3_	0W_up_1W_down_3W	0.0043	0.032844	Dpm3	dolichyl-phosphate mannosyltransferase polypeptide 3 [Source:MGI Symbol;Acc:MGI:1915813]
1846	ENSMUSG00000059518	up_down_	1_2_	2_4_	1_2_	dS_+_+_	0_1_	1_3_	0W_up_1W_down_3W	0.0043	0.032844	Znhit1	zinc finger, HIT domain containing 1 [Source:MGI Symbol;Acc:MGI:1917353]
1847	ENSMUSG00000019278	up_	1_	4_	3_	dS_+_	0_	3_	0W_up_3W	0.00432	0.0329254	Dpep1	dipeptidase 1 [Source:MGI Symbol;Acc:MGI:94917]
1848	ENSMUSG00000020484	up_down_	1_2_	2_4_	1_2_	dS_+_+_	0_1_	1_3_	0W_up_1W_down_3W	0.00432	0.0329254	Xbp1	X-box binding protein 1 [Source:MGI Symbol;Acc:MGI:98970]
1849	ENSMUSG00000020755	down_up_	1_2_	2_4_	1_2_	dS_-_-_	0_1_	1_3_	0W_down_1W_up_3W	0.00432	0.0329254	Sap30bp	SAP30 binding protein [Source:MGI Symbol;Acc:MGI:1927479]
1850	ENSMUSG00000053113	down_	1_	4_	2_3_	dS_-_-_	0_	3_	0W_down_3W	0.00432	0.0329254	Socs3	suppressor of cytokine signaling 3 [Source:MGI Symbol;Acc:MGI:1201791]
1851	ENSMUSG00000030717	up_down_	1_2_	2_4_	1_3_	dS_+_+_	0_1_	1_3_	0W_up_1W_down_3W	0.00433	0.0329838	Nupr1	nuclear protein transcription regulator 1 [Source:MGI Symbol;Acc:MGI:1891834]
1852	ENSMUSG00000036835	up_down_	1_3_	3_4_	1_2_	dS_+_+_	0_2_	2_3_	0W_up_2W_down_3W	0.00434	0.0330243	Psenen	presenilin enhancer gamma secretase subunit [Source:MGI Symbol;Acc:MGI:1913590]
1853	ENSMUSG00000068923	up_down_	1_2_	2_4_	1_2_	dS_+_+_	0_1_	1_3_	0W_up_1W_down_3W	0.00434	0.0330243	Syt11	synaptotagmin XI [Source:MGI Symbol;Acc:MGI:1859547]
1854	ENSMUSG00000027007	down_up_	1_2_	2_4_	1_2_3_	dS_-_-_-_	0_1_	1_3_	0W_down_1W_up_3W	0.00436	0.0331228	Itprid2	ITPR interacting domain containing 2 [Source:MGI Symbol;Acc:MGI:1917849]
1855	ENSMUSG00000028194	up_down_	1_2_	2_4_	1_	dS_+_	0_1_	1_3_	0W_up_1W_down_3W	0.00436	0.0331228	Ddah1	dimethylarginine dimethylaminohydrolase 1 [Source:MGI Symbol;Acc:MGI:1916469]
1856	ENSMUSG00000028470	up_down_	1_3_	3_4_	1_2_	dS_+_+_	0_2_	2_3_	0W_up_2W_down_3W	0.00436	0.0331228	Hint2	histidine triad nucleotide binding protein 2 [Source:MGI Symbol;Acc:MGI:1916167]
1857	ENSMUSG00000059277	up_down_	1_3_	3_4_	2_	dS_+_	0_2_	2_3_	0W_up_2W_down_3W	0.00437	0.0331631	R74862	expressed sequence R74862 [Source:MGI Symbol;Acc:MGI:2142382]
1858	ENSMUSG00000076437	up_down_	1_2_	2_4_	1_	dS_+_	0_1_	1_3_	0W_up_1W_down_3W	0.00437	0.0331631	Selenoh	selenoprotein H [Source:MGI Symbol;Acc:MGI:1919907]
1859	ENSMUSG00000025702	down_up_	1_2_	2_4_	1_3_	dS_-_-_	0_1_	1_3_	0W_down_1W_up_3W	0.00439	0.0332969	Marchf8	membrane associated ring-CH-type finger 8 [Source:MGI Symbol;Acc:MGI:1919029]
1860	ENSMUSG00000042305	down_	1_	4_	1_3_	dS_-_-_	0_	3_	0W_down_3W	0.0044	0.0333548	Tmem183a	transmembrane protein 183A [Source:MGI Symbol;Acc:MGI:1914729]
1861	ENSMUSG00000031565	up_	1_	4_	3_	dS_+_	0_	3_	0W_up_3W	0.00441	0.0334127	Fgfr1	fibroblast growth factor receptor 1 [Source:MGI Symbol;Acc:MGI:95522]
1862	ENSMUSG00000024002	up_down_	1_2_	2_4_	1_2_	dS_+_+_	0_1_	1_3_	0W_up_1W_down_3W	0.00442	0.0334345	Brd4	bromodomain containing 4 [Source:MGI Symbol;Acc:MGI:1888520]
1863	ENSMUSG00000025287	up_down_	1_2_	2_4_	1_	dS_+_	0_1_	1_3_	0W_up_1W_down_3W	0.00442	0.0334345	Acot9	acyl-CoA thioesterase 9 [Source:MGI Symbol;Acc:MGI:1928939]
1864	ENSMUSG00000030805	up_	1_	4_	2_3_	dS_+_+_	0_	3_	0W_up_3W	0.00442	0.0334345	Stx4a	syntaxin 4A (placental) [Source:MGI Symbol;Acc:MGI:893577]
1865	ENSMUSG00000029228	down_up_	1_3_	3_4_	2_3_	dS_-_-_	0_2_	2_3_	0W_down_2W_up_3W	0.00443	0.0334922	Lnx1	ligand of numb-protein X 1 [Source:MGI Symbol;Acc:MGI:1278335]
1866	ENSMUSG00000028467	down_	1_	4_	1_2_3_	dS_-_-_-_	0_	3_	0W_down_3W	0.00445	0.0336074	Gba2	glucosidase beta 2 [Source:MGI Symbol;Acc:MGI:2654325]
1867	ENSMUSG00000089824	down_	1_	4_	2_3_	dS_-_-_	0_	3_	0W_down_3W	0.00445	0.0336074	Rbm12	RNA binding motif protein 12 [Source:MGI Symbol;Acc:MGI:1922960]
1868	ENSMUSG00000018927	up_down_	1_3_	3_4_	2_	dS_+_	0_2_	2_3_	0W_up_2W_down_3W	0.00446	0.0336469	Ccl6	chemokine (C-C motif) ligand 6 [Source:MGI Symbol;Acc:MGI:98263]
1869	ENSMUSG00000051469	down_	1_	4_	2_3_	dS_-_-_	0_	3_	0W_down_3W	0.00446	0.0336469	Zfp24	zinc finger protein 24 [Source:MGI Symbol;Acc:MGI:1929704]
1870	ENSMUSG00000046785	down_up_	1_3_	3_4_	1_2_	dS_-_-_	0_2_	2_3_	0W_down_2W_up_3W	0.00447	0.0336863	Epm2aip1	EPM2A (laforin) interacting protein 1 [Source:MGI Symbol;Acc:MGI:1925031]
1871	ENSMUSG00000090208	up_down_	1_3_	3_4_	2_3_	dS_+_+_	0_2_	2_3_	0W_up_2W_down_3W	0.00447	0.0336863	Gm15851	predicted gene 15851 [Source:MGI Symbol;Acc:MGI:3801734]
1872	ENSMUSG00000021486	up_down_	1_2_	2_4_	1_	dS_+_	0_1_	1_3_	0W_up_1W_down_3W	0.00448	0.0336896	Prelid1	PRELI domain containing 1 [Source:MGI Symbol;Acc:MGI:1913744]
1873	ENSMUSG00000022285	up_down_	1_2_	2_4_	1_	dS_+_	0_1_	1_3_	0W_up_1W_down_3W	0.00448	0.0336896	Ywhaz	tyrosine 3-monooxygenase/tryptophan 5-monooxygenase activation protein, zeta polypeptide [Source:MGI Symbol;Acc:MGI:109484]
1874	ENSMUSG00000030042	up_down_	1_2_	2_4_	1_	dS_+_	0_1_	1_3_	0W_up_1W_down_3W	0.00448	0.0336896	Pole4	polymerase (DNA-directed), epsilon 4 (p12 subunit) [Source:MGI Symbol;Acc:MGI:1914229]
1875	ENSMUSG00000062078	up_down_	1_3_	3_4_	2_3_	dS_+_+_	0_2_	2_3_	0W_up_2W_down_3W	0.00448	0.0336896	Qk	quaking, KH domain containing RNA binding [Source:MGI Symbol;Acc:MGI:97837]
1876	ENSMUSG00000038349	down_up_	1_2_	2_4_	1_3_	dS_-_-_	0_1_	1_3_	0W_down_1W_up_3W	0.00449	0.0337468	Plcl1	phospholipase C-like 1 [Source:MGI Symbol;Acc:MGI:3036262]
1877	ENSMUSG00000021263	up_down_	1_3_	3_4_	2_	dS_+_	0_2_	2_3_	0W_up_2W_down_3W	0.00451	0.0338791	Degs2	delta(4)-desaturase, sphingolipid 2 [Source:MGI Symbol;Acc:MGI:1917309]
1878	ENSMUSG00000022205	up_down_	1_3_	3_4_	1_2_	dS_+_+_	0_2_	2_3_	0W_up_2W_down_3W	0.00452	0.033882	Sub1	SUB1 homolog, transcriptional regulator [Source:MGI Symbol;Acc:MGI:104811]
1879	ENSMUSG00000027198	down_	1_	4_	2_3_	dS_-_-_	0_	3_	0W_down_3W	0.00452	0.033882	Ext2	exostosin glycosyltransferase 2 [Source:MGI Symbol;Acc:MGI:108050]
1880	ENSMUSG00000029787	down_up_	1_2_	2_4_	1_3_	dS_-_-_	0_1_	1_3_	0W_down_1W_up_3W	0.00452	0.033882	Avl9	AVL9 cell migration associated [Source:MGI Symbol;Acc:MGI:1926187]
1881	ENSMUSG00000062232	down_up_	1_2_	2_4_	1_2_	dS_-_-_	0_1_	1_3_	0W_down_1W_up_3W	0.00452	0.033882	Rapgef2	Rap guanine nucleotide exchange factor (GEF) 2 [Source:MGI Symbol;Acc:MGI:2659071]
1882	ENSMUSG00000062997	up_down_	1_2_	2_4_	1_	dS_+_	0_1_	1_3_	0W_up_1W_down_3W	0.00454	0.0339958	Rpl35	ribosomal protein L35 [Source:MGI Symbol;Acc:MGI:1913739]
1883	ENSMUSG00000086040	up_down_	1_3_	3_4_	2_3_	dS_+_+_	0_2_	2_3_	0W_up_2W_down_3W	0.00454	0.0339958	Wipf3	WAS/WASL interacting protein family, member 3 [Source:MGI Symbol;Acc:MGI:3044681]
1884	ENSMUSG00000020275	down_up_down_	1_2_3_	2_3_4_	1_2_3_	dS_-_-_-_	0_1_2_	1_2_3_	0W_down_1W_up_2W_down_3W	0.00455	0.0340345	Rel	reticuloendotheliosis oncogene [Source:MGI Symbol;Acc:MGI:97897]
1885	ENSMUSG00000039158	down_up_	1_2_	2_4_	1_2_	dS_-_-_	0_1_	1_3_	0W_down_1W_up_3W	0.00455	0.0340345	Akna	AT-hook transcription factor [Source:MGI Symbol;Acc:MGI:2140340]
1886	ENSMUSG00000006527	down_up_	1_3_	3_4_	2_	dS_-_	0_2_	2_3_	0W_down_2W_up_3W	0.00456	0.0340731	Sfmbt1	Scm-like with four mbt domains 1 [Source:MGI Symbol;Acc:MGI:1859609]
1887	ENSMUSG00000037514	down_up_	1_2_	2_4_	1_2_3_	dS_-_-_-_	0_1_	1_3_	0W_down_1W_up_3W	0.00456	0.0340731	Pank2	pantothenate kinase 2 [Source:MGI Symbol;Acc:MGI:1921700]
1888	ENSMUSG00000020898	down_up_	1_2_	2_4_	1_2_	dS_-_-_	0_1_	1_3_	0W_down_1W_up_3W	0.00457	0.0341298	Ctc1	CTS telomere maintenance complex component 1 [Source:MGI Symbol;Acc:MGI:1916214]
1889	ENSMUSG00000040883	up_down_	1_3_	3_4_	2_	dS_+_	0_2_	2_3_	0W_up_2W_down_3W	0.00458	0.0341863	Tmem205	transmembrane protein 205 [Source:MGI Symbol;Acc:MGI:3045495]
1890	ENSMUSG00000020262	down_up_	1_2_	2_4_	1_	dS_-_	0_1_	1_3_	0W_down_1W_up_3W	0.00459	0.0342429	Adarb1	adenosine deaminase, RNA-specific, B1 [Source:MGI Symbol;Acc:MGI:891999]
1891	ENSMUSG00000021280	up_down_	1_3_	3_4_	1_2_3_	dS_+_+_+_	0_2_	2_3_	0W_up_2W_down_3W	0.0046	0.0342631	Exoc3l4	exocyst complex component 3-like 4 [Source:MGI Symbol;Acc:MGI:1921363]
1892	ENSMUSG00000038462	up_down_	1_2_	2_4_	1_2_	dS_+_+_	0_1_	1_3_	0W_up_1W_down_3W	0.0046	0.0342631	Uqcrfs1	ubiquinol-cytochrome c reductase, Rieske iron-sulfur polypeptide 1 [Source:MGI Symbol;Acc:MGI:1913944]
1893	ENSMUSG00000041515	down_	1_	4_	2_3_	dS_-_-_	0_	3_	0W_down_3W	0.0046	0.0342631	Irf8	interferon regulatory factor 8 [Source:MGI Symbol;Acc:MGI:96395]
1894	ENSMUSG00000023915	down_up_	1_3_	3_4_	1_2_	dS_-_-_	0_2_	2_3_	0W_down_2W_up_3W	0.00463	0.0344501	Tnfrsf21	tumor necrosis factor receptor superfamily, member 21 [Source:MGI Symbol;Acc:MGI:2151075]
1895	ENSMUSG00000027405	down_	1_	4_	2_3_	dS_-_-_	0_	3_	0W_down_3W	0.00463	0.0344501	Nop56	NOP56 ribonucleoprotein [Source:MGI Symbol;Acc:MGI:1914384]
1896	ENSMUSG00000028755	up_down_	1_2_	2_4_	1_	dS_+_	0_1_	1_3_	0W_up_1W_down_3W	0.00464	0.0345063	Cda	cytidine deaminase [Source:MGI Symbol;Acc:MGI:1919519]
1897	ENSMUSG00000031583	down_	1_	4_	2_3_	dS_-_-_	0_	3_	0W_down_3W	0.00465	0.0345443	Wrn	Werner syndrome RecQ like helicase [Source:MGI Symbol;Acc:MGI:109635]
1898	ENSMUSG00000051375	down_up_	1_2_	2_4_	1_	dS_-_	0_1_	1_3_	0W_down_1W_up_3W	0.00465	0.0345443	Pcdh1	protocadherin 1 [Source:MGI Symbol;Acc:MGI:104692]
1899	ENSMUSG00000031819	down_up_	1_2_	2_4_	1_2_	dS_-_-_	0_1_	1_3_	0W_down_1W_up_3W	0.00466	0.0345639	Emc8	ER membrane protein complex subunit 8 [Source:MGI Symbol;Acc:MGI:1343095]
1900	ENSMUSG00000051007	up_down_	1_3_	3_4_	2_	dS_+_	0_2_	2_3_	0W_up_2W_down_3W	0.00466	0.0345639	Gatd1	glutamine amidotransferase like class 1 domain containing 1 [Source:MGI Symbol;Acc:MGI:2387178]
1901	ENSMUSG00000072694	up_down_	1_2_	2_4_	1_2_	dS_+_+_	0_1_	1_3_	0W_up_1W_down_3W	0.00466	0.0345639	1500011B03Rik	RIKEN cDNA 1500011B03 gene [Source:MGI Symbol;Acc:MGI:1913486]
1902	ENSMUSG00000040325	down_up_	1_3_	3_4_	2_	dS_-_	0_2_	2_3_	0W_down_2W_up_3W	0.00467	0.0346199	Dcaf1	DDB1 and CUL4 associated factor 1 [Source:MGI Symbol;Acc:MGI:2445220]
1903	ENSMUSG00000051306	down_	1_	4_	1_2_3_	dS_-_-_-_	0_	3_	0W_down_3W	0.00468	0.0346758	Usp42	ubiquitin specific peptidase 42 [Source:MGI Symbol;Acc:MGI:1924050]
1904	ENSMUSG00000025260	up_down_	1_3_	3_4_	1_2_	dS_+_+_	0_2_	2_3_	0W_up_2W_down_3W	0.0047	0.0347874	Hsd17b10	hydroxysteroid (17-beta) dehydrogenase 10 [Source:MGI Symbol;Acc:MGI:1333871]
1905	ENSMUSG00000045316	up_	1_	4_	2_3_	dS_+_+_	0_	3_	0W_up_3W	0.0047	0.0347874	Fahd1	fumarylacetoacetate hydrolase domain containing 1 [Source:MGI Symbol;Acc:MGI:1915886]
1906	ENSMUSG00000046707	up_	1_	4_	2_3_	dS_+_+_	0_	3_	0W_up_3W	0.00472	0.0349171	Csnk2a2	casein kinase 2, alpha prime polypeptide [Source:MGI Symbol;Acc:MGI:88547]
1907	ENSMUSG00000033917	up_down_	1_2_	2_4_	1_2_	dS_+_+_	0_1_	1_3_	0W_up_1W_down_3W	0.00473	0.0349544	Gde1	glycerophosphodiester phosphodiesterase 1 [Source:MGI Symbol;Acc:MGI:1891827]
1908	ENSMUSG00000056054	up_	1_	4_	2_3_	dS_+_+_	0_	3_	0W_up_3W	0.00473	0.0349544	S100a8	S100 calcium binding protein A8 (calgranulin A) [Source:MGI Symbol;Acc:MGI:88244]
1909	ENSMUSG00000028893	down_up_	1_3_	3_4_	2_	dS_-_	0_2_	2_3_	0W_down_2W_up_3W	0.00475	0.0350838	Sesn2	sestrin 2 [Source:MGI Symbol;Acc:MGI:2651874]
1910	ENSMUSG00000029723	up_down_	1_2_	2_4_	1_2_	dS_+_+_	0_1_	1_3_	0W_up_1W_down_3W	0.00478	0.0352869	Tsc22d4	TSC22 domain family, member 4 [Source:MGI Symbol;Acc:MGI:1926079]
1911	ENSMUSG00000014504	up_down_	1_3_	3_4_	2_	dS_+_	0_2_	2_3_	0W_up_2W_down_3W	0.00485	0.0357849	Srp19	signal recognition particle 19 [Source:MGI Symbol;Acc:MGI:1913634]
1912	ENSMUSG00000025135	up_down_	1_3_	3_4_	2_	dS_+_	0_2_	2_3_	0W_up_2W_down_3W	0.00487	0.0358949	Anapc11	anaphase promoting complex subunit 11 [Source:MGI Symbol;Acc:MGI:1913406]
1913	ENSMUSG00000046532	up_down_	1_3_	3_4_	2_	dS_+_	0_2_	2_3_	0W_up_2W_down_3W	0.00487	0.0358949	Ar	androgen receptor [Source:MGI Symbol;Acc:MGI:88064]
1914	ENSMUSG00000014668	down_	1_	4_	2_3_	dS_-_-_	0_	3_	0W_down_3W	0.00488	0.0359311	Chfr	checkpoint with forkhead and ring finger domains [Source:MGI Symbol;Acc:MGI:2444898]
1915	ENSMUSG00000071076	down_	1_	4_	3_	dS_-_	0_	3_	0W_down_3W	0.00488	0.0359311	Jund	jun D proto-oncogene [Source:MGI Symbol;Acc:MGI:96648]
1916	ENSMUSG00000033285	down_up_	1_3_	3_4_	2_3_	dS_-_-_	0_2_	2_3_	0W_down_2W_up_3W	0.00489	0.0359859	Wdr3	WD repeat domain 3 [Source:MGI Symbol;Acc:MGI:2443143]
1917	ENSMUSG00000028552	down_up_	1_3_	3_4_	1_2_	dS_-_-_	0_2_	2_3_	0W_down_2W_up_3W	0.00491	0.0361142	Eps15	epidermal growth factor receptor pathway substrate 15 [Source:MGI Symbol;Acc:MGI:104583]
1918	ENSMUSG00000037519	down_up_	1_2_	2_4_	1_3_	dS_-_-_	0_1_	1_3_	0W_down_1W_up_3W	0.00492	0.0361689	Ppfia1	protein tyrosine phosphatase, receptor type, f polypeptide (PTPRF), interacting protein (liprin), alpha 1 [Source:MGI Symbol;Acc:MGI:1924750]
1919	ENSMUSG00000041762	down_up_	1_2_	2_4_	1_2_	dS_-_-_	0_1_	1_3_	0W_down_1W_up_3W	0.00493	0.0362236	Gpr155	G protein-coupled receptor 155 [Source:MGI Symbol;Acc:MGI:1915776]
1920	ENSMUSG00000051236	up_	1_	4_	3_	dS_+_	0_	3_	0W_up_3W	0.00494	0.0362781	Msrb3	methionine sulfoxide reductase B3 [Source:MGI Symbol;Acc:MGI:2443538]
1921	ENSMUSG00000005225	down_up_	1_3_	3_4_	2_	dS_-_	0_2_	2_3_	0W_down_2W_up_3W	0.00495	0.0363326	Plekha8	pleckstrin homology domain containing, family A (phosphoinositide binding specific) member 8 [Source:MGI Symbol;Acc:MGI:2681164]
1922	ENSMUSG00000022220	up_down_	1_3_	3_4_	2_3_	dS_+_+_	0_2_	2_3_	0W_up_2W_down_3W	0.00499	0.0365691	Adcy4	adenylate cyclase 4 [Source:MGI Symbol;Acc:MGI:99674]
1923	ENSMUSG00000028883	up_	1_	4_	3_	dS_+_	0_	3_	0W_up_3W	0.00499	0.0365691	Sema3a	sema domain, immunoglobulin domain (Ig), short basic domain, secreted, (semaphorin) 3A [Source:MGI Symbol;Acc:MGI:107558]
1924	ENSMUSG00000053510	down_	1_	4_	2_3_	dS_-_-_	0_	3_	0W_down_3W	0.00499	0.0365691	Nrd1	nardilysin, N-arginine dibasic convertase, NRD convertase 1 [Source:MGI Symbol;Acc:MGI:1201386]
1925	ENSMUSG00000026288	down_up_	1_3_	3_4_	2_	dS_-_	0_2_	2_3_	0W_down_2W_up_3W	0.005	0.0366234	Inpp5d	inositol polyphosphate-5-phosphatase D [Source:MGI Symbol;Acc:MGI:107357]
1926	ENSMUSG00000029238	down_up_	1_3_	3_4_	2_3_	dS_-_-_	0_2_	2_3_	0W_down_2W_up_3W	0.00501	0.0366776	Clock	circadian locomotor output cycles kaput [Source:MGI Symbol;Acc:MGI:99698]
1927	ENSMUSG00000028138	up_down_	1_2_	2_4_	1_	dS_+_	0_1_	1_3_	0W_up_1W_down_3W	0.00502	0.0367317	Adh5	alcohol dehydrogenase 5 (class III), chi polypeptide [Source:MGI Symbol;Acc:MGI:87929]
1928	ENSMUSG00000044867	up_down_	1_2_	2_4_	1_2_3_	dS_+_+_+_	0_1_	1_3_	0W_up_1W_down_3W	0.00503	0.0367858	Gimap1os	GTPase, IMAP family member 1, opposite strand [Source:MGI Symbol;Acc:MGI:3781523]
1929	ENSMUSG00000109128	up_down_	1_2_	2_4_	1_	dS_+_	0_1_	1_3_	0W_up_1W_down_3W	0.00504	0.0368398	Gm45022	predicted gene 45022 [Source:MGI Symbol;Acc:MGI:5753598]
1930	ENSMUSG00000005682	down_up_	1_2_	2_4_	1_	dS_-_	0_1_	1_3_	0W_down_1W_up_3W	0.00505	0.0368747	Pan2	PAN2 poly(A) specific ribonuclease subunit [Source:MGI Symbol;Acc:MGI:1918984]
1931	ENSMUSG00000059796	down_	1_	4_	3_	dS_-_	0_	3_	0W_down_3W	0.00505	0.0368747	Eif4a1	eukaryotic translation initiation factor 4A1 [Source:MGI Symbol;Acc:MGI:95303]
1932	ENSMUSG00000032913	down_	1_	4_	1_2_3_	dS_-_-_-_	0_	3_	0W_down_3W	0.00506	0.0369286	Lrig2	leucine-rich repeats and immunoglobulin-like domains 2 [Source:MGI Symbol;Acc:MGI:2443718]
1933	ENSMUSG00000005656	up_down_	1_3_	3_4_	2_	dS_+_	0_2_	2_3_	0W_up_2W_down_3W	0.00507	0.0369633	Snx6	sorting nexin 6 [Source:MGI Symbol;Acc:MGI:1919433]
1934	ENSMUSG00000056486	down_	1_	4_	2_3_	dS_-_-_	0_	3_	0W_down_3W	0.00507	0.0369633	Chn1	chimerin 1 [Source:MGI Symbol;Acc:MGI:1915674]
1935	ENSMUSG00000061740	down_up_	1_2_	2_4_	1_2_	dS_-_-_	0_1_	1_3_	0W_down_1W_up_3W	0.00508	0.0370171	Cyp2d22	cytochrome P450, family 2, subfamily d, polypeptide 22 [Source:MGI Symbol;Acc:MGI:1929474]
1936	ENSMUSG00000032123	up_down_	1_3_	3_4_	2_	dS_+_	0_2_	2_3_	0W_up_2W_down_3W	0.00509	0.0370708	Dpagt1	dolichyl-phosphate (UDP-N-acetylglucosamine) acetylglucosaminephosphotransferase 1 (GlcNAc-1-P transferase) [Source:MGI Symbol;Acc:MGI:1196396]
1937	ENSMUSG00000033769	down_	1_	4_	2_3_	dS_-_-_	0_	3_	0W_down_3W	0.0051	0.0371244	Exoc6b	exocyst complex component 6B [Source:MGI Symbol;Acc:MGI:1923164]
1938	ENSMUSG00000029199	up_down_	1_3_	3_4_	2_	dS_+_	0_2_	2_3_	0W_up_2W_down_3W	0.00511	0.037178	Lias	lipoic acid synthetase [Source:MGI Symbol;Acc:MGI:1934604]
1939	ENSMUSG00000037221	up_down_	1_3_	3_4_	2_	dS_+_	0_2_	2_3_	0W_up_2W_down_3W	0.00512	0.0372124	Mospd3	motile sperm domain containing 3 [Source:MGI Symbol;Acc:MGI:1916179]
1940	ENSMUSG00000042254	up_	1_	4_	3_	dS_+_	0_	3_	0W_up_3W	0.00512	0.0372124	Cilp	cartilage intermediate layer protein, nucleotide pyrophosphohydrolase [Source:MGI Symbol;Acc:MGI:2444507]
1941	ENSMUSG00000035666	down_up_	1_2_	2_4_	1_2_	dS_-_-_	0_1_	1_3_	0W_down_1W_up_3W	0.00513	0.0372467	Gtf3c4	general transcription factor IIIC, polypeptide 4 [Source:MGI Symbol;Acc:MGI:2138937]
1942	ENSMUSG00000038781	up_down_	1_3_	3_4_	2_3_	dS_+_+_	0_2_	2_3_	0W_up_2W_down_3W	0.00513	0.0372467	Stap2	signal transducing adaptor family member 2 [Source:MGI Symbol;Acc:MGI:2147039]
1943	ENSMUSG00000029404	up_down_	1_3_	3_4_	2_	dS_+_	0_2_	2_3_	0W_up_2W_down_3W	0.00514	0.0372809	Arl6ip4	ADP-ribosylation factor-like 6 interacting protein 4 [Source:MGI Symbol;Acc:MGI:1929500]
1944	ENSMUSG00000034422	down_	1_	4_	2_3_	dS_-_-_	0_	3_	0W_down_3W	0.00514	0.0372809	Parp14	poly (ADP-ribose) polymerase family, member 14 [Source:MGI Symbol;Acc:MGI:1919489]
1945	ENSMUSG00000060743	up_down_	1_2_	2_4_	1_2_	dS_+_+_	0_1_	1_3_	0W_up_1W_down_3W	0.00517	0.0374792	H3f3a	H3.3 histone A [Source:MGI Symbol;Acc:MGI:1097686]
1946	ENSMUSG00000021144	up_	1_	4_	2_3_	dS_+_+_	0_	3_	0W_up_3W	0.00519	0.0375855	Mta1	metastasis associated 1 [Source:MGI Symbol;Acc:MGI:2150037]
1947	ENSMUSG00000078517	down_up_	1_2_	2_4_	1_2_	dS_-_-_	0_1_	1_3_	0W_down_1W_up_3W	0.00519	0.0375855	Emc1	ER membrane protein complex subunit 1 [Source:MGI Symbol;Acc:MGI:2443696]
1948	ENSMUSG00000046432	up_down_	1_2_	2_4_	1_2_	dS_+_+_	0_1_	1_3_	0W_up_1W_down_3W	0.0052	0.0376193	Bex3	brain expressed X-linked 3 [Source:MGI Symbol;Acc:MGI:1338016]
1949	ENSMUSG00000059013	down_up_	1_2_	2_4_	1_	dS_-_	0_1_	1_3_	0W_down_1W_up_3W	0.0052	0.0376193	Sh2d3c	SH2 domain containing 3C [Source:MGI Symbol;Acc:MGI:1351631]
1950	ENSMUSG00000067212	up_down_	1_3_	3_4_	1_2_	dS_+_+_	0_2_	2_3_	0W_up_2W_down_3W	0.00521	0.0376723	H2-T23	histocompatibility 2, T region locus 23 [Source:MGI Symbol;Acc:MGI:95957]
1951	ENSMUSG00000000399	up_down_	1_2_	2_4_	1_	dS_+_	0_1_	1_3_	0W_up_1W_down_3W	0.00523	0.0377975	Ndufa9	NADH:ubiquinone oxidoreductase subunit A9 [Source:MGI Symbol;Acc:MGI:1913358]
1952	ENSMUSG00000086596	up_	1_	4_	3_	dS_+_	0_	3_	0W_up_3W	0.00525	0.0379226	Susd5	sushi domain containing 5 [Source:MGI Symbol;Acc:MGI:2685972]
1953	ENSMUSG00000030983	up_down_	1_2_	2_4_	1_3_	dS_+_+_	0_1_	1_3_	0W_up_1W_down_3W	0.00526	0.0379754	Bccip	BRCA2 and CDKN1A interacting protein [Source:MGI Symbol;Acc:MGI:1913415]
1954	ENSMUSG00000042745	up_down_	1_2_	2_4_	1_2_	dS_+_+_	0_1_	1_3_	0W_up_1W_down_3W	0.00529	0.0381725	Id1	inhibitor of DNA binding 1, HLH protein [Source:MGI Symbol;Acc:MGI:96396]
1955	ENSMUSG00000017144	down_up_	1_3_	3_4_	2_3_	dS_-_-_	0_2_	2_3_	0W_down_2W_up_3W	0.0053	0.0382055	Rnd3	Rho family GTPase 3 [Source:MGI Symbol;Acc:MGI:1921444]
1956	ENSMUSG00000027411	down_up_	1_3_	3_4_	1_2_	dS_-_-_	0_2_	2_3_	0W_down_2W_up_3W	0.0053	0.0382055	Vps16	VSP16 CORVET/HOPS core subunit [Source:MGI Symbol;Acc:MGI:2136772]
1957	ENSMUSG00000037058	up_down_	1_3_	3_4_	2_	dS_+_	0_2_	2_3_	0W_up_2W_down_3W	0.00531	0.0382385	Paip2	polyadenylate-binding protein-interacting protein 2 [Source:MGI Symbol;Acc:MGI:1915119]
1958	ENSMUSG00000052656	down_up_	1_2_	2_4_	1_	dS_-_	0_1_	1_3_	0W_down_1W_up_3W	0.00531	0.0382385	Rnf103	ring finger protein 103 [Source:MGI Symbol;Acc:MGI:109483]
1959	ENSMUSG00000004952	up_	1_	4_	3_	dS_+_	0_	3_	0W_up_3W	0.00534	0.0384153	Rasa4	RAS p21 protein activator 4 [Source:MGI Symbol;Acc:MGI:1858600]
1960	ENSMUSG00000049323	down_	1_	4_	2_3_	dS_-_-_	0_	3_	0W_down_3W	0.00534	0.0384153	Smcr8	Smith-Magenis syndrome chromosome region, candidate 8 homolog (human) [Source:MGI Symbol;Acc:MGI:2444720]
1961	ENSMUSG00000000320	up_down_	1_3_	3_4_	2_	dS_+_	0_2_	2_3_	0W_up_2W_down_3W	0.00535	0.0384676	Alox12	arachidonate 12-lipoxygenase [Source:MGI Symbol;Acc:MGI:87998]
1962	ENSMUSG00000006932	down_up_	1_2_	2_4_	1_2_	dS_-_-_	0_1_	1_3_	0W_down_1W_up_3W	0.00536	0.0385199	Ctnnb1	catenin (cadherin associated protein), beta 1 [Source:MGI Symbol;Acc:MGI:88276]
1963	ENSMUSG00000027397	down_up_	1_2_	2_4_	1_2_3_	dS_-_-_-_	0_1_	1_3_	0W_down_1W_up_3W	0.00539	0.0387157	Slc20a1	solute carrier family 20, member 1 [Source:MGI Symbol;Acc:MGI:108392]
1964	ENSMUSG00000024049	up_	1_	4_	3_	dS_+_	0_	3_	0W_up_3W	0.0054	0.0387678	Myom1	myomesin 1 [Source:MGI Symbol;Acc:MGI:1341430]
1965	ENSMUSG00000000838	down_	1_	4_	2_3_	dS_-_-_	0_	3_	0W_down_3W	0.00541	0.0388001	Fmr1	FMRP translational regulator 1 [Source:MGI Symbol;Acc:MGI:95564]
1966	ENSMUSG00000044408	up_down_	1_2_	2_4_	1_2_	dS_+_+_	0_1_	1_3_	0W_up_1W_down_3W	0.00541	0.0388001	Sptssa	serine palmitoyltransferase, small subunit A [Source:MGI Symbol;Acc:MGI:1913399]
1967	ENSMUSG00000048096	up_	1_	4_	2_3_	dS_+_+_	0_	3_	0W_up_3W	0.00543	0.038904	Lmod1	leiomodin 1 (smooth muscle) [Source:MGI Symbol;Acc:MGI:2135671]
1968	ENSMUSG00000055065	up_	1_	4_	2_3_	dS_+_+_	0_	3_	0W_up_3W	0.00543	0.038904	Ddx17	DEAD box helicase 17 [Source:MGI Symbol;Acc:MGI:1914290]
1969	ENSMUSG00000021037	up_down_	1_2_	2_4_	1_	dS_+_	0_1_	1_3_	0W_up_1W_down_3W	0.00544	0.0389163	Ahsa1	AHA1, activator of heat shock protein ATPase 1 [Source:MGI Symbol;Acc:MGI:2387603]
1970	ENSMUSG00000026511	up_down_	1_2_	2_4_	1_2_	dS_+_+_	0_1_	1_3_	0W_up_1W_down_3W	0.00544	0.0389163	Srp9	signal recognition particle 9 [Source:MGI Symbol;Acc:MGI:1350930]
1971	ENSMUSG00000073676	up_down_	1_2_	2_4_	1_	dS_+_	0_1_	1_3_	0W_up_1W_down_3W	0.00544	0.0389163	Hspe1	heat shock protein 1 (chaperonin 10) [Source:MGI Symbol;Acc:MGI:104680]
1972	ENSMUSG00000024892	down_	1_	4_	2_3_	dS_-_-_	0_	3_	0W_down_3W	0.00545	0.0389483	Pcx	pyruvate carboxylase [Source:MGI Symbol;Acc:MGI:97520]
1973	ENSMUSG00000047547	up_down_	1_3_	3_4_	2_	dS_+_	0_2_	2_3_	0W_up_2W_down_3W	0.00545	0.0389483	Cltb	clathrin, light polypeptide (Lcb) [Source:MGI Symbol;Acc:MGI:1921575]
1974	ENSMUSG00000003813	up_down_	1_3_	3_4_	1_2_	dS_+_+_	0_2_	2_3_	0W_up_2W_down_3W	0.00547	0.0390319	Rad23a	RAD23 homolog A, nucleotide excision repair protein [Source:MGI Symbol;Acc:MGI:105126]
1975	ENSMUSG00000021540	down_	1_	4_	2_3_	dS_-_-_	0_	3_	0W_down_3W	0.00547	0.0390319	Smad5	SMAD family member 5 [Source:MGI Symbol;Acc:MGI:1328787]
1976	ENSMUSG00000051864	down_up_	1_2_	2_4_	1_2_	dS_-_-_	0_1_	1_3_	0W_down_1W_up_3W	0.00547	0.0390319	Tbc1d22a	TBC1 domain family, member 22a [Source:MGI Symbol;Acc:MGI:1289265]
1977	ENSMUSG00000031749	down_up_	1_2_	2_4_	1_	dS_-_	0_1_	1_3_	0W_down_1W_up_3W	0.00549	0.039135	St3gal2	ST3 beta-galactoside alpha-2,3-sialyltransferase 2 [Source:MGI Symbol;Acc:MGI:99427]
1978	ENSMUSG00000034973	down_up_	1_3_	3_4_	2_	dS_-_	0_2_	2_3_	0W_down_2W_up_3W	0.00549	0.039135	Dop1a	DOP1 leucine zipper like protein A [Source:MGI Symbol;Acc:MGI:1289294]
1979	ENSMUSG00000037062	up_	1_	4_	2_3_	dS_+_+_	0_	3_	0W_up_3W	0.0055	0.0391865	Sh3glb1	SH3-domain GRB2-like B1 (endophilin) [Source:MGI Symbol;Acc:MGI:1859730]
1980	ENSMUSG00000031072	up_down_	1_2_	2_4_	1_2_	dS_+_+_	0_1_	1_3_	0W_up_1W_down_3W	0.00554	0.0394316	LTO1	ABCE maturation factor [Source:MGI Symbol;Acc:MGI:1919534]
1981	ENSMUSG00000046982	up_	1_	4_	3_	dS_+_	0_	3_	0W_up_3W	0.00554	0.0394316	Tshz1	teashirt zinc finger family member 1 [Source:MGI Symbol;Acc:MGI:1346031]
1982	ENSMUSG00000025421	down_up_	1_3_	3_4_	2_	dS_-_	0_2_	2_3_	0W_down_2W_up_3W	0.00555	0.0394629	Hdhd2	haloacid dehalogenase-like hydrolase domain containing 2 [Source:MGI Symbol;Acc:MGI:1924237]
1983	ENSMUSG00000111531	up_down_	1_2_	2_4_	1_2_	dS_+_+_	0_1_	1_3_	0W_up_1W_down_3W	0.00555	0.0394629	Gm32688	predicted gene, 32688 [Source:MGI Symbol;Acc:MGI:5591847]
1984	ENSMUSG00000078681	up_down_	1_2_	2_4_	1_2_	dS_+_+_	0_1_	1_3_	0W_up_1W_down_3W	0.00556	0.0395141	Tm2d3	TM2 domain containing 3 [Source:MGI Symbol;Acc:MGI:1915884]
1985	ENSMUSG00000018160	down_up_	1_2_	2_4_	1_2_	dS_-_-_	0_1_	1_3_	0W_down_1W_up_3W	0.00557	0.0395453	Med1	mediator complex subunit 1 [Source:MGI Symbol;Acc:MGI:1100846]
1986	ENSMUSG00000030222	down_up_	1_2_	2_4_	1_	dS_-_	0_1_	1_3_	0W_down_1W_up_3W	0.00557	0.0395453	Rerg	RAS-like, estrogen-regulated, growth-inhibitor [Source:MGI Symbol;Acc:MGI:2665139]
1987	ENSMUSG00000001247	up_	1_	4_	3_	dS_+_	0_	3_	0W_up_3W	0.00558	0.0395566	Lsr	lipolysis stimulated lipoprotein receptor [Source:MGI Symbol;Acc:MGI:1927471]
1988	ENSMUSG00000052151	up_down_	1_2_	2_4_	1_3_	dS_+_+_	0_1_	1_3_	0W_up_1W_down_3W	0.00558	0.0395566	Plpp2	phospholipid phosphatase 2 [Source:MGI Symbol;Acc:MGI:1354945]
1989	ENSMUSG00000085543	up_	1_	4_	3_	dS_+_	0_	3_	0W_up_3W	0.00558	0.0395566	Gm13568	predicted gene 13568 [Source:MGI Symbol;Acc:MGI:3702049]
1990	ENSMUSG00000020994	up_	1_	4_	3_	dS_+_	0_	3_	0W_up_3W	0.00559	0.0396075	Pnn	pinin [Source:MGI Symbol;Acc:MGI:1100514]
1991	ENSMUSG00000019970	down_up_	1_2_	2_4_	1_2_	dS_-_-_	0_1_	1_3_	0W_down_1W_up_3W	0.0056	0.0396187	Sgk1	serum/glucocorticoid regulated kinase 1 [Source:MGI Symbol;Acc:MGI:1340062]
1992	ENSMUSG00000031987	up_	1_	4_	3_	dS_+_	0_	3_	0W_up_3W	0.0056	0.0396187	Egln1	egl-9 family hypoxia-inducible factor 1 [Source:MGI Symbol;Acc:MGI:1932286]
1993	ENSMUSG00000037787	up_down_	1_3_	3_4_	1_2_	dS_+_+_	0_2_	2_3_	0W_up_2W_down_3W	0.0056	0.0396187	Coa8	cytochrome c oxidase assembly factor 8 [Source:MGI Symbol;Acc:MGI:1915270]
1994	ENSMUSG00000035239	up_down_	1_2_	2_4_	1_	dS_+_	0_1_	1_3_	0W_up_1W_down_3W	0.00561	0.0396496	Neu3	neuraminidase 3 [Source:MGI Symbol;Acc:MGI:1355305]
1995	ENSMUSG00000036533	down_up_	1_3_	3_4_	2_3_	dS_-_-_	0_2_	2_3_	0W_down_2W_up_3W	0.00561	0.0396496	Cdc42ep3	CDC42 effector protein (Rho GTPase binding) 3 [Source:MGI Symbol;Acc:MGI:2384718]
1996	ENSMUSG00000025204	up_down_	1_2_	2_4_	1_2_	dS_+_+_	0_1_	1_3_	0W_up_1W_down_3W	0.00563	0.039771	Ndufb8	NADH:ubiquinone oxidoreductase subunit B8 [Source:MGI Symbol;Acc:MGI:1914514]
1997	ENSMUSG00000039682	up_down_	1_2_	2_4_	1_3_	dS_+_+_	0_1_	1_3_	0W_up_1W_down_3W	0.00564	0.0398217	Lap3	leucine aminopeptidase 3 [Source:MGI Symbol;Acc:MGI:1914238]
1998	ENSMUSG00000020170	down_up_	1_2_	2_4_	1_2_3_	dS_-_-_-_	0_1_	1_3_	0W_down_1W_up_3W	0.00565	0.0398325	Frs2	fibroblast growth factor receptor substrate 2 [Source:MGI Symbol;Acc:MGI:1100860]
1999	ENSMUSG00000028465	down_up_	1_2_	2_4_	1_	dS_-_	0_1_	1_3_	0W_down_1W_up_3W	0.00565	0.0398325	Tln1	talin 1 [Source:MGI Symbol;Acc:MGI:1099832]
[truncated: 181 more rows]

## Sheet: Supplementary table 2
Gene	scores	pval_adj	lfc	cluster
Gsn	76.6562	0	4.95284	Fibroblast_1
Dcn	74.8392	0	5.9273	Fibroblast_1
Serping1	68.0635	0	3.83194	Fibroblast_1
Igfbp6	64.3066	0	4.09145	Fibroblast_1
Smoc2	63.4841	0	5.37182	Fibroblast_1
Pdgfra	63.2407	0	4.47632	Fibroblast_1
Lrp1	63.2384	0	3.04045	Fibroblast_1
Rnase4	63.0016	0	3.29787	Fibroblast_1
Dpep1	62.446	0	4.44867	Fibroblast_1
Abca8a	61.9373	0	3.77907	Fibroblast_1
Mmp2	61.8498	0	3.55517	Fibroblast_1
Apod	59.1419	0	4.29201	Fibroblast_1
Rarres2	59.0808	0	3.37877	Fibroblast_1
Ccl11	58.1237	0	4.7598	Fibroblast_1
Cygb	57.4058	0	3.69114	Fibroblast_1
Cyb5a	57.344	0	2.5084	Fibroblast_1
Bicc1	56.8092	0	3.35503	Fibroblast_1
Scn7a	56.2326	0	4.07751	Fibroblast_1
Tnxb	56.1734	0	3.44355	Fibroblast_1
C1s1	55.6767	0	3.35116	Fibroblast_1
Inmt	55.5617	0	4.93514	Fibroblast_1
Clec3b	55.4059	0	4.11138	Fibroblast_1
Ms4a4d	55.3166	0	4.05648	Fibroblast_1
Timp2	54.8419	0	2.62578	Fibroblast_1
Serpinf1	54.7353	0	3.45658	Fibroblast_1
Htra3	54.4727	0	3.15386	Fibroblast_1
Entpd2	54.4713	0	3.94073	Fibroblast_1
Svep1	53.8569	0	3.93336	Fibroblast_1
Sdc2	53.6785	0	3.4302	Fibroblast_1
Lama2	53.6779	0	3.27093	Fibroblast_1
Dpt	53.4991	0	3.54776	Fibroblast_1
Nid1	53.4938	0	2.92462	Fibroblast_1
Mfap5	53.4228	0	3.5975	Fibroblast_1
Plxdc2	53.0172	0	2.92427	Fibroblast_1
Fbln2	52.0838	0	2.87227	Fibroblast_1
Col1a2	52.0205	0	3.08969	Fibroblast_1
Mgp	51.3493	0	3.92684	Fibroblast_1
Lum	50.6774	0	4.31778	Fibroblast_1
Scara5	50.5032	0	3.47405	Fibroblast_1
Abi3bp	50.3809	0	3.14308	Fibroblast_1
Cd302	50.3495	0	2.81384	Fibroblast_1
Ogn	49.8949	0	3.10939	Fibroblast_1
Il11ra1	49.6324	0	2.66248	Fibroblast_1
Plpp3	49.2097	0	2.53883	Fibroblast_1
Myoc	48.3409	0	4.2867	Fibroblast_1
Itih5	48.2989	0	3.05771	Fibroblast_1
Crispld2	48.2211	0	3.28049	Fibroblast_1
Ltbp4	47.7795	0	2.52153	Fibroblast_1
Fstl1	47.6992	0	2.72578	Fibroblast_1
Ifi207	47.5971	0	2.80668	Fibroblast_1
Adamts5	47.5906	0	3.11527	Fibroblast_1
Aebp1	47.2196	0	2.90519	Fibroblast_1
Mmp14	46.8067	0	2.67914	Fibroblast_1
Egfr	46.3571	0	2.79697	Fibroblast_1
Hmcn2	46.2853	0	3.82518	Fibroblast_1
Bgn	46.2542	0	2.97184	Fibroblast_1
Ifi205	45.4247	0	3.73373	Fibroblast_1
Slit3	44.8064	0	3.19573	Fibroblast_1
Ddr2	44.54	0	2.85561	Fibroblast_1
Axl	44.2278	0	2.63097	Fibroblast_1
Col4a1	44.1116	0	2.1899	Fibroblast_1
Ctsl	44.105	0	1.78618	Fibroblast_1
Nupr1	44.072	0	2.59891	Fibroblast_1
Lamc1	43.8964	0	2.26833	Fibroblast_1
Lvrn	43.8402	0	4.09073	Fibroblast_1
Lbp	43.6191	0	2.82104	Fibroblast_1
Pcolce	43.4877	0	2.97776	Fibroblast_1
Celf2	43.1613	0	1.92442	Fibroblast_1
Col6a3	43.1397	0	3.28698	Fibroblast_1
Ifngr1	43.0564	0	1.83957	Fibroblast_1
Prelp	43.0454	0	2.32652	Fibroblast_1
Col5a2	42.8739	0	2.61988	Fibroblast_1
C1ra	42.8707	0	3.21369	Fibroblast_1
Gstm1	42.7098	0	1.76912	Fibroblast_1
Ar	42.6625	0	2.82698	Fibroblast_1
Gpx3	42.6191	0	2.40744	Fibroblast_1
Fam102b	42.5783	0	2.34787	Fibroblast_1
S100a6	42.277	0	1.9664	Fibroblast_1
Sult5a1	41.7955	0	3.77748	Fibroblast_1
Medag	41.7357	0	2.60821	Fibroblast_1
Col6a1	41.7177	0	2.85611	Fibroblast_1
Adm	41.3095	0	3.16552	Fibroblast_1
Mgst1	41.2262	0	1.99109	Fibroblast_1
Fth1	41.1088	0	1.17076	Fibroblast_1
Dapk1	41.0779	0	2.50837	Fibroblast_1
Man1a	40.9803	0	2.17845	Fibroblast_1
Tgfbr3	40.9303	0	1.98502	Fibroblast_1
F3	40.9159	0	4.36521	Fibroblast_1
Rhoj	40.8612	0	1.92308	Fibroblast_1
Podn	40.773	0	4.28434	Fibroblast_1
Nfix	40.6222	0	1.75775	Fibroblast_1
Penk	40.6199	0	4.7599	Fibroblast_1
Cebpd	40.2629	0	1.85773	Fibroblast_1
Zbtb20	40.0748	0	1.62773	Fibroblast_1
Fbn1	39.9921	0	2.46481	Fibroblast_1
Plau	39.9244	0	3.79206	Fibroblast_1
Bmp4	39.7316	0	2.73406	Fibroblast_1
Islr	39.6264	0	2.95674	Fibroblast_1
Col3a1	39.5217	0	2.75216	Fibroblast_1
Gas1	39.1837	0	2.19859	Fibroblast_1
Mxra8	39.1633	0	2.39266	Fibroblast_1
Zfhx4	39.1431	0	2.41059	Fibroblast_1
Adamts2	38.9105	0	2.88889	Fibroblast_1
Cst3	38.837	0	1.69383	Fibroblast_1
Ebf1	38.769	0	1.82274	Fibroblast_1
Il6st	38.7249	0	1.76674	Fibroblast_1
Camk2n1	38.715	0	2.04961	Fibroblast_1
Ahnak2	38.3218	0	2.6364	Fibroblast_1
Nfib	38.2678	0	1.66473	Fibroblast_1
Abca8b	38.1263	0	2.72503	Fibroblast_1
Nedd4	38.1092	0	1.53435	Fibroblast_1
Selenom	37.7577	0	1.87446	Fibroblast_1
Enpp2	37.697	0	3.466	Fibroblast_1
Ifi204	37.4273	2.29E-304	2.33428	Fibroblast_1
Fndc3b	37.1902	1.59E-300	1.92929	Fibroblast_1
Cpq	37.1356	1.20E-299	2.85781	Fibroblast_1
Cd63	37.0899	6.49E-299	1.51198	Fibroblast_1
Serpine2	37.0099	1.25E-297	2.8757	Fibroblast_1
Fgfr1	36.9855	3.06E-297	1.64275	Fibroblast_1
Nbl1	36.8623	2.88E-295	2.22288	Fibroblast_1
Col6a2	36.84	6.50E-295	2.83581	Fibroblast_1
Cxcl14	36.8164	1.54E-294	4.2459	Fibroblast_1
Fst	36.6379	1.08E-291	3.79272	Fibroblast_1
Pcolce2	36.5208	7.78E-290	2.83317	Fibroblast_1
Itm2a	36.2533	1.31E-285	2.97736	Fibroblast_1
Cd9	36.2025	8.20E-285	1.56695	Fibroblast_1
Frmd6	35.9993	1.26E-281	2.35303	Fibroblast_1
Fbln1	35.9565	5.82E-281	3.05453	Fibroblast_1
Cp	35.8822	8.35E-280	2.42919	Fibroblast_1
Lpl	35.7859	2.62E-278	1.93171	Fibroblast_1
Lox	35.7391	1.39E-277	2.52735	Fibroblast_1
Tuba1a	35.5439	1.44E-274	1.63244	Fibroblast_1
Ly6a	35.5216	3.17E-274	1.89421	Fibroblast_1
Pcdh7	35.5006	6.62E-274	3.11913	Fibroblast_1
Lhfp	35.4298	8.12E-273	2.08525	Fibroblast_1
Serpina3n	35.3433	1.73E-271	2.89004	Fibroblast_1
Rbp1	35.0599	3.71E-267	3.34118	Fibroblast_1
Clmp	35.0196	1.52E-266	2.77399	Fibroblast_1
Mme	34.9683	9.08E-266	4.87872	Fibroblast_1
Nfia	34.8896	1.41E-264	1.61278	Fibroblast_1
Galnt15	34.8289	1.16E-263	2.13901	Fibroblast_1
Lamb1	34.6322	1.08E-260	2.69082	Fibroblast_1
Igfbp7	34.6221	1.52E-260	1.76187	Fibroblast_1
Laptm4a	34.2421	7.34E-255	1.24581	Fibroblast_1
Sh3d19	34.235	9.29E-255	2.31571	Fibroblast_1
Igfbp4	34.0657	3.01E-252	1.86324	Fibroblast_1
Aldh1a1	33.9785	5.81E-251	2.42381	Fibroblast_1
Angptl1	33.9756	6.38E-251	3.6729	Fibroblast_1
Slc29a1	33.9434	1.89E-250	2.07909	Fibroblast_1
Ank2	33.9305	2.91E-250	2.61086	Fibroblast_1
Anxa1	33.9174	4.51E-250	1.591	Fibroblast_1
Ebf2	33.9	8.10E-250	2.68876	Fibroblast_1
Col1a1	33.7832	4.20E-248	2.28747	Fibroblast_1
Selenop	33.5368	1.68E-244	1.31091	Fibroblast_1
Hsd11b1	33.4171	9.23E-243	2.74293	Fibroblast_1
Klf9	33.3995	1.65E-242	1.36569	Fibroblast_1
Rab11fip2	33.308	3.48E-241	2.09236	Fibroblast_1
Errfi1	33.2978	4.86E-241	1.63236	Fibroblast_1
Nav1	33.2607	1.66E-240	1.61979	Fibroblast_1
Pam	33.1618	4.42E-239	1.90193	Fibroblast_1
Ecm2	33.0334	3.10E-237	1.97774	Fibroblast_1
Prrx1	33.0294	3.51E-237	2.20118	Fibroblast_1
Cald1	32.9755	2.07E-236	1.40417	Fibroblast_1
Gja1	32.952	4.46E-236	1.9218	Fibroblast_1
Nenf	32.7456	3.92E-233	1.54501	Fibroblast_1
Cd34	32.703	1.57E-232	1.86564	Fibroblast_1
Rbms3	32.3921	3.92E-228	2.28515	Fibroblast_1
Gpc3	32.351	1.48E-227	3.06457	Fibroblast_1
Mir99ahg	32.0631	1.58E-223	2.1988	Fibroblast_1
Col5a3	31.9653	3.60E-222	2.81773	Fibroblast_1
Ifitm3	31.932	1.04E-221	1.29043	Fibroblast_1
Ctsk	31.9088	2.17E-221	2.69562	Fibroblast_1
Fbln5	31.8842	4.72E-221	2.28378	Fibroblast_1
Lpar1	31.6726	3.94E-218	2.04378	Fibroblast_1
Cyth3	31.609	2.93E-217	1.77741	Fibroblast_1
C3	31.5671	1.10E-216	2.33412	Fibroblast_1
Nrip1	31.413	1.40E-214	1.75757	Fibroblast_1
Cped1	31.3656	6.16E-214	1.66024	Fibroblast_1
Sparc	31.2094	8.15E-212	1.58718	Fibroblast_1
Lrrn4cl	31.1938	1.32E-211	2.78911	Fibroblast_1
Cd47	31.0557	9.72E-210	1.09162	Fibroblast_1
Slc1a5	30.9536	2.30E-208	1.94318	Fibroblast_1
Lamb2	30.921	6.27E-208	1.52225	Fibroblast_1
Srpx	30.6777	1.12E-204	3.91093	Fibroblast_1
Fam124a	30.4394	1.64E-201	2.43056	Fibroblast_1
Ccdc80	30.4118	3.78E-201	2.16125	Fibroblast_1
Abca9	30.4057	4.52E-201	2.15989	Fibroblast_1
Ppl	30.3759	1.11E-200	2.8884	Fibroblast_1
Steap4	30.2971	1.21E-199	2.21295	Fibroblast_1
Snhg18	30.2912	1.44E-199	2.34109	Fibroblast_1
Osr1	30.2577	3.96E-199	3.66063	Fibroblast_1
Col4a2	30.2141	1.48E-198	1.43679	Fibroblast_1
Rora	30.1338	1.65E-197	1.49619	Fibroblast_1
Phlda1	30.0035	8.30E-196	2.03685	Fibroblast_1
Procr	29.7875	5.30E-193	2.41735	Fibroblast_1
Xdh	29.7194	4.01E-192	1.46645	Fibroblast_1
Gfpt2	29.6931	8.72E-192	2.41484	Fibroblast_1
Tent5a	29.6696	1.75E-191	1.78897	Fibroblast_1
Nox4	29.4343	1.83E-188	2.80809	Fibroblast_1
Col5a1	29.3833	8.19E-188	2.4132	Fibroblast_1
Gas6	29.3413	2.80E-187	1.63646	Fibroblast_1
Loxl1	29.3362	3.23E-187	2.35087	Fibroblast_1
Ntrk2	29.3194	5.27E-187	2.89479	Fibroblast_1
Ntn1	29.246	4.51E-186	2.59949	Fibroblast_1
Tmod2	29.2237	8.64E-186	2.44897	Fibroblast_1
Colec12	29.1831	2.82E-185	1.94227	Fibroblast_1
Antxr2	29.1798	3.09E-185	1.91877	Fibroblast_1
Gm10115	29.1364	1.09E-184	3.33533	Fibroblast_1
Zbtb16	29.0408	1.75E-183	1.71582	Fibroblast_1
Dpysl3	28.9645	1.59E-182	1.98516	Fibroblast_1
Fxyd1	28.6223	3.04E-178	1.27732	Fibroblast_1
Ifi211	28.5566	1.99E-177	2.74936	Fibroblast_1
Ecm1	28.4142	1.15E-175	1.66057	Fibroblast_1
Tgfbi	28.4074	1.38E-175	1.5278	Fibroblast_1
Gstt1	28.3691	4.09E-175	2.63106	Fibroblast_1
Meg3	28.3567	5.80E-175	1.72745	Fibroblast_1
Dnajc3	28.1296	3.55E-172	1.1599	Fibroblast_1
Ndn	28.1155	5.26E-172	3.15729	Fibroblast_1
Pmp22	28.0129	9.36E-171	1.29176	Fibroblast_1
Fgl2	27.9796	2.37E-170	2.01715	Fibroblast_1
Thsd7a	27.8171	2.21E-168	2.89256	Fibroblast_1
H6pd	27.806	3.00E-168	2.25639	Fibroblast_1
Gpnmb	27.7271	2.67E-167	2.34114	Fibroblast_1
Lifr	27.6222	4.86E-166	1.68194	Fibroblast_1
Ccn2	27.4853	2.12E-164	2.07851	Fibroblast_1
Steap3	27.3877	3.08E-163	2.66074	Fibroblast_1
Oat	27.338	1.20E-162	1.30745	Fibroblast_1
Csf1	27.2967	3.68E-162	2.34027	Fibroblast_1
Adgrd1	27.1796	8.96E-161	2.64541	Fibroblast_1
Tgfbr2	27.1652	1.32E-160	1.37261	Fibroblast_1
Emp1	27.1517	1.90E-160	1.35602	Fibroblast_1
Igf1	27.1466	2.17E-160	2.15137	Fibroblast_1
Prss23	27.0808	1.29E-159	2.01688	Fibroblast_1
Rgmb	26.9512	4.27E-158	1.99536	Fibroblast_1
Arhgap20	26.8229	1.35E-156	2.57586	Fibroblast_1
Rsrp1	26.7999	2.49E-156	1.04994	Fibroblast_1
Atf5	26.749	9.70E-156	2.15857	Fibroblast_1
Pkd2	26.6613	1.01E-154	1.48903	Fibroblast_1
Pcsk6	26.5498	1.95E-153	2.68231	Fibroblast_1
Tshz2	26.521	4.18E-153	1.20163	Fibroblast_1
Ftl1	26.4808	1.21E-152	0.734309	Fibroblast_1
S100a10	26.4622	1.97E-152	1.15278	Fibroblast_1
Igfbp3	26.4462	3.00E-152	2.44977	Fibroblast_1
Ddah2	26.3851	1.51E-151	1.61488	Fibroblast_1
Adh1	26.359	2.99E-151	2.02681	Fibroblast_1
Sgce	26.3436	4.47E-151	1.97439	Fibroblast_1
Sulf1	26.2984	1.46E-150	1.76805	Fibroblast_1
Ggt5	26.27	3.08E-150	2.33605	Fibroblast_1
Cfh	26.0405	1.25E-147	1.83491	Fibroblast_1
Anxa5	25.91	3.72E-146	1.07897	Fibroblast_1
Nova1	25.8843	7.21E-146	3.00487	Fibroblast_1
Mxra7	25.8351	2.57E-145	1.63399	Fibroblast_1
Sox4	25.7573	1.91E-144	1.7539	Fibroblast_1
Pnp	25.7034	7.62E-144	1.27532	Fibroblast_1
S100a13	25.6772	1.49E-143	1.10798	Fibroblast_1
Vcan	25.5196	8.44E-142	2.3845	Fibroblast_1
Ang	25.4587	3.97E-141	2.17965	Fibroblast_1
Tmsb10	25.4429	5.91E-141	1.12441	Fibroblast_1
Bmp1	25.4411	6.16E-141	1.98366	Fibroblast_1
Lysmd2	25.384	2.63E-140	2.23811	Fibroblast_1
Fndc1	25.3472	6.67E-140	2.22551	Fibroblast_1
Fap	25.3237	1.21E-139	2.77804	Fibroblast_1
Mt1	25.3218	1.26E-139	1.40653	Fibroblast_1
Lix1l	25.2982	2.29E-139	1.60853	Fibroblast_1
Pdgfrb	25.2852	3.16E-139	1.2881	Fibroblast_1
Calu	25.1829	4.16E-138	1.35642	Fibroblast_1
Antxr1	24.9452	1.61E-135	1.79847	Fibroblast_1
Tgfb2	24.9103	3.84E-135	2.29837	Fibroblast_1
Dstn	24.895	5.59E-135	0.912883	Fibroblast_1
Ace	24.8376	2.33E-134	1.74884	Fibroblast_1
Fibin	24.8079	4.86E-134	2.12495	Fibroblast_1
Lama4	24.7794	9.81E-134	1.53851	Fibroblast_1
Fkbp9	24.7698	1.24E-133	1.61919	Fibroblast_1
Shox2	24.7609	1.55E-133	2.90564	Fibroblast_1
Prg4	24.7338	3.01E-133	2.15848	Fibroblast_1
Epb41l2	24.7144	4.85E-133	1.29445	Fibroblast_1
Add3	24.7054	6.04E-133	1.24349	Fibroblast_1
Itm2b	24.7047	6.12E-133	0.730305	Fibroblast_1
Zcchc24	24.5705	1.68E-131	1.25495	Fibroblast_1
Creb5	24.5687	1.74E-131	1.71703	Fibroblast_1
Gpx8	24.5304	4.45E-131	2.28966	Fibroblast_1
Uap1	24.4156	7.34E-130	1.56982	Fibroblast_1
Hspg2	24.3309	5.76E-129	1.3013	Fibroblast_1
Adamtsl1	24.2928	1.45E-128	2.23082	Fibroblast_1
Gask1b	24.2288	6.86E-128	2.14223	Fibroblast_1
Cdkn1c	24.1446	5.24E-127	1.4208	Fibroblast_1
Kcnq1ot1	24.0222	9.97E-126	1.31099	Fibroblast_1
Tcf7l2	24.0141	1.21E-125	1.49196	Fibroblast_1
Malat1	24.0042	1.53E-125	0.757476	Fibroblast_1
Serpinb6a	23.9599	4.41E-125	1.02226	Fibroblast_1
Sash1	23.9429	6.61E-125	1.10065	Fibroblast_1
P3h3	23.9336	8.23E-125	2.15312	Fibroblast_1
Lamp2	23.7888	2.62E-123	0.915432	Fibroblast_1
Bmpr1a	23.7807	3.16E-123	1.68144	Fibroblast_1
Map4k4	23.7543	5.91E-123	1.04735	Fibroblast_1
Vkorc1	23.7389	8.51E-123	1.65986	Fibroblast_1
Prnp	23.6857	3.00E-122	1.23888	Fibroblast_1
Arhgap24	23.5873	3.07E-121	1.93585	Fibroblast_1
Htra1	23.5767	3.93E-121	1.71709	Fibroblast_1
Serpinh1	23.5284	1.23E-120	1.42929	Fibroblast_1
Dclk1	23.4721	4.59E-120	3.09818	Fibroblast_1
Mrc2	23.304	2.35E-118	2.45464	Fibroblast_1
Itgb5	23.2894	3.28E-118	1.34926	Fibroblast_1
Rps4x	23.2768	4.38E-118	0.709747	Fibroblast_1
Tmem59	23.2667	5.53E-118	0.834605	Fibroblast_1
Arrdc3	23.2219	1.56E-117	1.58263	Fibroblast_1
Txn1	23.2038	2.36E-117	0.873371	Fibroblast_1
Pmepa1	23.1999	2.58E-117	1.25792	Fibroblast_1
Ptgfrn	23.1893	3.29E-117	1.98589	Fibroblast_1
Boc	23.1777	4.30E-117	2.56558	Fibroblast_1
Amotl1	23.1636	5.94E-117	1.37567	Fibroblast_1
Mmp11	23.0737	4.75E-116	2.8254	Fibroblast_1
Ntn4	22.914	1.87E-114	1.7078	Fibroblast_1
Sod3	22.8575	6.81E-114	2.00084	Fibroblast_1
Pros1	22.8119	1.92E-113	1.41402	Fibroblast_1
Mfap2	22.732	1.18E-112	2.26676	Fibroblast_1
Arhgap10	22.6616	5.82E-112	1.29731	Fibroblast_1
Spon1	22.66	6.03E-112	3.2977	Fibroblast_1
Rnd3	22.6572	6.40E-112	1.39543	Fibroblast_1
Ctsb	22.6142	1.69E-111	0.695297	Fibroblast_1
Gpm6b	22.4612	5.32E-110	2.29079	Fibroblast_1
Abca6	22.4554	6.03E-110	2.63648	Fibroblast_1
Phldb1	22.4148	1.50E-109	1.66008	Fibroblast_1
Sntb2	22.3692	4.16E-109	1.36546	Fibroblast_1
Tmed3	22.3633	4.73E-109	1.35041	Fibroblast_1
Thbs2	22.2676	4.02E-108	1.80262	Fibroblast_1
Pik3r1	22.2276	9.76E-108	1.05004	Fibroblast_1
Thbs3	22.1929	2.11E-107	2.47658	Fibroblast_1
App	22.1476	5.75E-107	0.877705	Fibroblast_1
Glg1	22.1185	1.09E-106	1.01152	Fibroblast_1
Mt2	22.1169	1.13E-106	1.21377	Fibroblast_1
Chic2	22.1118	1.26E-106	1.08456	Fibroblast_1
Tmem159	22.0442	5.60E-106	1.82679	Fibroblast_1
Mitf	22.0128	1.12E-105	2.08875	Fibroblast_1
Gstm2	21.9957	1.63E-105	1.55273	Fibroblast_1
Pdpn	21.9864	1.99E-105	1.88395	Fibroblast_1
Ryk	21.9469	4.73E-105	1.28578	Fibroblast_1
Slc43a3	21.8993	1.35E-104	1.07147	Fibroblast_1
Col15a1	21.8243	6.94E-104	2.93698	Fibroblast_1
Dpysl2	21.8125	8.95E-104	1.27874	Fibroblast_1
Mtch1	21.7807	1.79E-103	0.973418	Fibroblast_1
Fmo2	21.7734	2.09E-103	1.31034	Fibroblast_1
Srpx2	21.7713	2.18E-103	2.41959	Fibroblast_1
Serinc1	21.7412	4.19E-103	0.872117	Fibroblast_1
Mir100hg	21.6889	1.30E-102	1.91125	Fibroblast_1
Grb10	21.6769	1.68E-102	1.28846	Fibroblast_1
Selenos	21.6688	2.00E-102	1.10297	Fibroblast_1
Tsc22d3	21.661	2.37E-102	0.978739	Fibroblast_1
Olfml3	21.653	2.80E-102	2.17988	Fibroblast_1
Dlc1	21.6464	3.22E-102	0.994747	Fibroblast_1
Nmb	21.5825	1.27E-101	3.28909	Fibroblast_1
Akap13	21.5501	2.55E-101	0.893283	Fibroblast_1
Ifitm2	21.5383	3.29E-101	0.861996	Fibroblast_1
Vim	21.4999	7.47E-101	0.919539	Fibroblast_1
Thra	21.4414	2.61E-100	1.02206	Fibroblast_1
Scarf2	21.4311	3.24E-100	2.37075	Fibroblast_1
Rbms1	21.4058	5.55E-100	0.820824	Fibroblast_1
Scara3	21.4013	6.11E-100	2.22063	Fibroblast_1
Dcun1d3	21.382	9.21E-100	1.99901	Fibroblast_1
Fkbp7	21.3797	9.65E-100	1.70255	Fibroblast_1
Sec11a	21.3718	1.14E-99	1.15125	Fibroblast_1
Rrbp1	21.3499	1.82E-99	0.847432	Fibroblast_1
Eef1a1	21.3115	4.10E-99	0.776874	Fibroblast_1
Timp3	21.2371	2.00E-98	1.08439	Fibroblast_1
Txnip	21.1901	5.41E-98	0.911892	Fibroblast_1
Cmklr1	21.1869	5.78E-98	2.28151	Fibroblast_1
Loxl2	21.1863	5.84E-98	2.03609	Fibroblast_1
Sptbn1	21.1617	9.80E-98	0.873046	Fibroblast_1
Ski	20.9874	3.88E-96	0.996854	Fibroblast_1
Rtn1	20.9465	9.13E-96	3.30546	Fibroblast_1
Sfrp1	20.934	1.18E-95	3.00738	Fibroblast_1
Rcn3	20.9303	1.28E-95	1.52317	Fibroblast_1
Spsb1	20.907	2.08E-95	1.39411	Fibroblast_1
Pappa	20.8654	4.95E-95	4.08517	Fibroblast_1
Fcgrt	20.8564	5.96E-95	0.865999	Fibroblast_1
Golim4	20.8267	1.10E-94	1.32417	Fibroblast_1
Lima1	20.8262	1.11E-94	1.06648	Fibroblast_1
Nid2	20.8235	1.18E-94	2.43234	Fibroblast_1
Rgma	20.8112	1.52E-94	2.03168	Fibroblast_1
Cyp1b1	20.7114	1.21E-93	3.24935	Fibroblast_1
Ppic	20.5893	1.50E-92	1.28478	Fibroblast_1
Vat1	20.5866	1.59E-92	1.13787	Fibroblast_1
Arhgap21	20.5857	1.61E-92	1.51172	Fibroblast_1
Scd1	20.5737	2.06E-92	1.40659	Fibroblast_1
Plekha5	20.5722	2.12E-92	1.89076	Fibroblast_1
Mettl7a1	20.4908	1.13E-91	1.7007	Fibroblast_1
Cxcl12	20.488	1.19E-91	0.73558	Fibroblast_1
Sh3pxd2b	20.4733	1.61E-91	1.68348	Fibroblast_1
Pdgfrl	20.3985	7.44E-91	2.19173	Fibroblast_1
Fgf7	20.3801	1.08E-90	3.81299	Fibroblast_1
Gabarapl1	20.3286	3.07E-90	0.919917	Fibroblast_1
Sema5a	20.3178	3.82E-90	2.58726	Fibroblast_1
Itgbl1	20.2881	6.95E-90	2.0785	Fibroblast_1
Fn1	20.2679	1.05E-89	1.15913	Fibroblast_1
Ctdsp2	20.2541	1.38E-89	0.845558	Fibroblast_1
Efemp1	20.2528	1.41E-89	2.18251	Fibroblast_1
Osmr	20.2506	1.48E-89	1.30252	Fibroblast_1
Heg1	20.248	1.55E-89	1.10795	Fibroblast_1
Col14a1	20.2359	1.98E-89	2.00217	Fibroblast_1
Ltbp3	20.2133	3.13E-89	1.65274	Fibroblast_1
Ppib	20.1745	6.84E-89	0.797436	Fibroblast_1
Adk	20.0165	1.63E-87	1.32923	Fibroblast_1
Pid1	19.9034	1.56E-86	1.13949	Fibroblast_1
Il1r1	19.8897	2.04E-86	2.01974	Fibroblast_1
Gfra1	19.8875	2.13E-86	3.44112	Fibroblast_1
Akap12	19.8636	3.42E-86	0.92845	Fibroblast_1
Bcl2	19.8434	5.10E-86	1.54779	Fibroblast_1
Snx18	19.8382	5.65E-86	1.19082	Fibroblast_1
Oaf	19.7591	2.71E-85	2.29783	Fibroblast_1
P4ha1	19.7349	4.36E-85	1.25576	Fibroblast_1
Tspan3	19.6961	9.34E-85	1.15352	Fibroblast_1
Smim14	19.6517	2.23E-84	0.895384	Fibroblast_1
Rsrc1	19.6107	4.99E-84	1.12985	Fibroblast_1
Cavin3	19.586	8.09E-84	1.01088	Fibroblast_1
P4hb	19.5378	2.07E-83	0.90742	Fibroblast_1
Zfp36l1	19.5139	3.30E-83	0.865413	Fibroblast_1
Spock2	19.4933	4.93E-83	1.49186	Fibroblast_1
Twist1	19.4899	5.26E-83	2.18051	Fibroblast_1
Ikbip	19.4896	5.28E-83	1.73845	Fibroblast_1
Lrrc58	19.4886	5.37E-83	0.847186	Fibroblast_1
Rab34	19.4192	2.07E-82	1.87366	Fibroblast_1
Cilp	19.3812	4.32E-82	2.05668	Fibroblast_1
Rpn2	19.38	4.41E-82	0.992932	Fibroblast_1
Pdlim2	19.3496	7.92E-82	1.71303	Fibroblast_1
Cnpy2	19.3485	8.07E-82	1.05685	Fibroblast_1
Runx1t1	19.3022	1.97E-81	2.10314	Fibroblast_1
Egr1	19.3007	2.03E-81	1.00948	Fibroblast_1
Twsg1	19.2237	8.95E-81	1.4742	Fibroblast_1
Ccdc50	19.2216	9.30E-81	0.937607	Fibroblast_1
Gm49767	19.2166	1.02E-80	2.8066	Fibroblast_1
Ccn3	19.1441	4.09E-80	2.47595	Fibroblast_1
Clec2d	19.121	6.34E-80	1.04024	Fibroblast_1
Ugdh	19.054	2.28E-79	1.48706	Fibroblast_1
Nnmt	19.0536	2.30E-79	1.96497	Fibroblast_1
Mpdz	19.0043	5.87E-79	1.38225	Fibroblast_1
Bmper	18.9684	1.15E-78	4.01006	Fibroblast_1
Krtcap2	18.9331	2.25E-78	0.841182	Fibroblast_1
Dock7	18.9326	2.26E-78	1.52456	Fibroblast_1
Igsf10	18.8979	4.33E-78	2.7633	Fibroblast_1
Zmiz1	18.878	6.29E-78	0.927089	Fibroblast_1
Sspn	18.8274	1.63E-77	1.71231	Fibroblast_1
Sobp	18.7913	3.22E-77	1.94733	Fibroblast_1
Spry2	18.7674	5.04E-77	1.63146	Fibroblast_1
Scpep1	18.7014	1.74E-76	1.07275	Fibroblast_1
Hspa5	18.6397	5.51E-76	0.731291	Fibroblast_1
Tnfaip6	18.63	6.58E-76	1.81122	Fibroblast_1
Amotl2	18.5548	2.67E-75	1.24504	Fibroblast_1
Anpep	18.5545	2.68E-75	2.09571	Fibroblast_1
B4galt1	18.5152	5.53E-75	1.30619	Fibroblast_1
Arl4a	18.5062	6.52E-75	0.970825	Fibroblast_1
Tmem65	18.4208	3.15E-74	1.13931	Fibroblast_1
Zfp503	18.4035	4.33E-74	1.71726	Fibroblast_1
Trip10	18.3982	4.76E-74	1.14104	Fibroblast_1
Plod2	18.3776	6.96E-74	1.83227	Fibroblast_1
Pbx1	18.368	8.28E-74	1.01655	Fibroblast_1
Nrp1	18.2886	3.55E-73	0.816443	Fibroblast_1
Mycbp2	18.2837	3.87E-73	0.7658	Fibroblast_1
Eef1d	18.2619	5.76E-73	0.705231	Fibroblast_1
Dkk2	18.2543	6.61E-73	3.25718	Fibroblast_1
Agap1	18.2513	6.97E-73	1.25415	Fibroblast_1
Creb3l2	18.2441	7.94E-73	1.24407	Fibroblast_1
Arl1	18.1293	6.42E-72	0.867761	Fibroblast_1
Angptl2	18.1226	7.24E-72	1.65982	Fibroblast_1
Spred1	18.1087	9.30E-72	1.02684	Fibroblast_1
Naalad2	18.0368	3.40E-71	2.22968	Fibroblast_1
Gulp1	18.0279	3.97E-71	1.86488	Fibroblast_1
Lrp6	17.9793	9.48E-71	0.967623	Fibroblast_1
Rps18	17.9687	1.14E-70	0.61669	Fibroblast_1
Flrt2	17.964	1.24E-70	2.27576	Fibroblast_1
Smarca2	17.9169	2.89E-70	0.973082	Fibroblast_1
Rhoq	17.9129	3.11E-70	1.15567	Fibroblast_1
Dcbld2	17.9112	3.20E-70	1.89197	Fibroblast_1
Pamr1	17.891	4.59E-70	1.90997	Fibroblast_1
Nsg1	17.8715	6.50E-70	2.30886	Fibroblast_1
Os9	17.8571	8.39E-70	0.920605	Fibroblast_1
Pura	17.8476	9.93E-70	0.759774	Fibroblast_1
Npdc1	17.8173	1.70E-69	1.29363	Fibroblast_1
Gnb4	17.767	4.16E-69	1.14969	Fibroblast_1
Rbfox2	17.7504	5.57E-69	1.22424	Fibroblast_1
Apbb1ip	17.7379	6.95E-69	1.10643	Fibroblast_1
Pld1	17.6419	3.79E-68	1.88349	Fibroblast_1
Arhgef12	17.6174	5.83E-68	0.750259	Fibroblast_1
Thbs1	17.586	1.01E-67	1.18693	Fibroblast_1
Acvr2a	17.5655	1.45E-67	1.80156	Fibroblast_1
S100a11	17.5209	3.17E-67	0.638248	Fibroblast_1
Sec62	17.5127	3.66E-67	0.633195	Fibroblast_1
Tbrg1	17.5124	3.67E-67	0.817899	Fibroblast_1
Rpl36a	17.5065	4.06E-67	0.665094	Fibroblast_1
Hmgn1	17.5058	4.11E-67	0.814948	Fibroblast_1
Sned1	17.4973	4.76E-67	1.68595	Fibroblast_1
Irs2	17.4719	7.40E-67	0.929006	Fibroblast_1
Tcf4	17.4652	8.29E-67	0.730749	Fibroblast_1
Tbx15	17.4471	1.14E-66	2.22003	Fibroblast_1
Igf1r	17.4038	2.41E-66	0.832941	Fibroblast_1
Sfr1	17.3869	3.23E-66	0.678083	Fibroblast_1
Eln	17.3832	3.44E-66	1.28777	Fibroblast_1
Reck	17.3441	6.77E-66	2.36642	Fibroblast_1
Hexb	17.3383	7.47E-66	1.13469	Fibroblast_1
Wnt5a	17.3228	9.76E-66	3.26646	Fibroblast_1
Cd248	17.3126	1.16E-65	2.08417	Fibroblast_1
Hint1	17.2946	1.59E-65	0.642668	Fibroblast_1
Sec31a	17.2845	1.89E-65	1.01081	Fibroblast_1
Hsp90b1	17.2566	3.06E-65	0.708356	Fibroblast_1
Lpp	17.2186	5.88E-65	0.927663	Fibroblast_1
Cpxm1	17.1776	1.19E-64	2.45311	Fibroblast_1
Gas5	17.1685	1.39E-64	0.680004	Fibroblast_1
Mia3	17.1389	2.31E-64	0.826532	Fibroblast_1
Txndc5	17.0877	5.53E-64	1.30393	Fibroblast_1
St3gal1	17.0789	6.42E-64	1.24853	Fibroblast_1
Ssh2	17.0772	6.61E-64	0.79917	Fibroblast_1
Tapbp	17.0402	1.24E-63	0.794677	Fibroblast_1
Atp2a2	17.039	1.27E-63	0.72527	Fibroblast_1
Igf2r	17.0225	1.67E-63	1.12422	Fibroblast_1
Cxcl1	17.0099	2.07E-63	1.54287	Fibroblast_1
Irak3	17.0089	2.10E-63	1.48355	Fibroblast_1
Dnm3os	17.0039	2.29E-63	2.17405	Fibroblast_1
Pkd1	17.0035	2.30E-63	1.00745	Fibroblast_1
Tmed9	17.0016	2.37E-63	0.708081	Fibroblast_1
Vldlr	16.989	2.93E-63	1.57171	Fibroblast_1
Iah1	16.9859	3.09E-63	1.3849	Fibroblast_1
Adamts12	16.9675	4.21E-63	2.43766	Fibroblast_1
Atp8b1	16.955	5.20E-63	1.96722	Fibroblast_1
Tmem106b	16.9047	1.22E-62	1.04566	Fibroblast_1
Numbl	16.8925	1.50E-62	2.04997	Fibroblast_1
2025-09-08	16.8524	2.94E-62	1.13676	Fibroblast_1
Atxn7l3b	16.8521	2.95E-62	0.693411	Fibroblast_1
Atraid	16.8477	3.17E-62	0.850074	Fibroblast_1
Kdelr2	16.8373	3.77E-62	1.09286	Fibroblast_1
Gdf10	16.8286	4.36E-62	4.32325	Fibroblast_1
Prdx4	16.8251	4.61E-62	1.16876	Fibroblast_1
Ddost	16.8224	4.81E-62	0.999294	Fibroblast_1
Rhobtb3	16.8084	6.09E-62	2.00572	Fibroblast_1
Lsamp	16.7718	1.13E-61	4.05228	Fibroblast_1
Rps5	16.7626	1.31E-61	0.556526	Fibroblast_1
Tmem50a	16.739	1.95E-61	0.640486	Fibroblast_1
Ltbp1	16.7086	3.23E-61	1.31009	Fibroblast_1
Ahcyl1	16.7076	3.29E-61	0.983034	Fibroblast_1
Arhgef40	16.691	4.33E-61	1.6835	Fibroblast_1
Gadd45g	16.6793	5.27E-61	0.980822	Fibroblast_1
Pdia3	16.6765	5.51E-61	0.730741	Fibroblast_1
Dnm1	16.6347	1.10E-60	1.96065	Fibroblast_1
Hlf	16.6285	1.22E-60	2.2355	Fibroblast_1
Vit	16.5799	2.73E-60	2.53378	Fibroblast_1
Tppp3	16.5366	5.61E-60	1.26252	Fibroblast_1
Mturn	16.5201	7.36E-60	1.64199	Fibroblast_1
Creb3l1	16.5117	8.45E-60	2.09342	Fibroblast_1
Esyt2	16.4834	1.34E-59	0.832023	Fibroblast_1
Cbx3	16.4829	1.35E-59	0.701147	Fibroblast_1
Snx9	16.4502	2.31E-59	0.971477	Fibroblast_1
Slco2b1	16.4499	2.32E-59	1.45086	Fibroblast_1
Omd	16.367	9.06E-59	2.18745	Fibroblast_1
Khdrbs3	16.3669	9.06E-59	2.43595	Fibroblast_1
Ghr	16.3468	1.26E-58	1.43365	Fibroblast_1
Plekhf1	16.3326	1.58E-58	1.89024	Fibroblast_1
Rpl39	16.3029	2.57E-58	0.570703	Fibroblast_1
Vegfd	16.3013	2.64E-58	2.09974	Fibroblast_1
Zeb1	16.2828	3.56E-58	0.972763	Fibroblast_1
S100a16	16.2784	3.82E-58	0.814498	Fibroblast_1
Acss3	16.2719	4.24E-58	2.29182	Fibroblast_1
Hdgfl3	16.248	6.25E-58	1.25411	Fibroblast_1
Mdk	16.227	8.79E-58	2.42787	Fibroblast_1
Fam114a1	16.2247	9.11E-58	1.74112	Fibroblast_1
Prdx6	16.2231	9.35E-58	0.763789	Fibroblast_1
Acadsb	16.2182	1.01E-57	1.04163	Fibroblast_1
Ablim1	16.2079	1.19E-57	0.679399	Fibroblast_1
Il6ra	16.1376	3.71E-57	0.980702	Fibroblast_1
Pir	16.0797	9.45E-57	1.99824	Fibroblast_1
Tm2d2	16.0785	9.62E-57	0.894173	Fibroblast_1
Cbr3	16.0699	1.10E-56	2.02228	Fibroblast_1
Prrc2b	16.0592	1.31E-56	0.785049	Fibroblast_1
Dact1	16.0582	1.33E-56	2.35456	Fibroblast_1
Ctsf	16.0259	2.23E-56	1.35441	Fibroblast_1
Efemp2	16.0068	3.03E-56	1.74795	Fibroblast_1
Gpr153	16.001	3.32E-56	2.82471	Fibroblast_1
Plscr4	15.9834	4.39E-56	1.28091	Fibroblast_1
Gem	15.9709	5.36E-56	1.26227	Fibroblast_1
Sdc4	15.9605	6.33E-56	0.618947	Fibroblast_1
Rcn1	15.944	8.23E-56	1.68025	Fibroblast_1
Meox2	15.9069	1.48E-55	1.09839	Fibroblast_1
Map1lc3a	15.8622	3.01E-55	0.632159	Fibroblast_1
Atl3	15.8593	3.15E-55	1.01805	Fibroblast_1
Smo	15.8471	3.82E-55	1.65426	Fibroblast_1
Casc4	15.8334	4.74E-55	1.61377	Fibroblast_1
Ece1	15.8226	5.62E-55	0.660762	Fibroblast_1
Fyn	15.8176	6.08E-55	0.985184	Fibroblast_1
Plin3	15.8122	6.61E-55	1.06021	Fibroblast_1
Sema3c	15.7914	9.17E-55	1.45438	Fibroblast_1
Pcsk5	15.784	1.03E-54	1.65307	Fibroblast_1
Meis2	15.7784	1.12E-54	2.29344	Fibroblast_1
Pard3b	15.7741	1.20E-54	1.6199	Fibroblast_1
Dennd2a	15.7655	1.37E-54	1.82498	Fibroblast_1
Papss2	15.7386	2.10E-54	1.67442	Fibroblast_1
Ctsz	15.7204	2.79E-54	0.645176	Fibroblast_1
Jade1	15.7181	2.89E-54	1.2059	Fibroblast_1
Itpripl2	15.7146	3.05E-54	0.952036	Fibroblast_1
Tril	15.7065	3.46E-54	2.15313	Fibroblast_1
Maged1	15.7021	3.70E-54	1.05751	Fibroblast_1
Ackr3	15.6963	4.06E-54	0.948145	Fibroblast_1
Kirrel	15.6897	4.49E-54	1.76542	Fibroblast_1
Rasa3	15.6306	1.13E-53	1.21618	Fibroblast_1
Hspb8	15.6049	1.70E-53	1.38412	Fibroblast_1
Prrc1	15.5822	2.42E-53	1.08711	Fibroblast_1
Slc16a2	15.5214	6.21E-53	1.65586	Fibroblast_1
Fmo1	15.5112	7.28E-53	1.05595	Fibroblast_1
Ahnak	15.5108	7.31E-53	0.771229	Fibroblast_1
Rpl12	15.5005	8.55E-53	0.562786	Fibroblast_1
Tmem100	15.4954	9.24E-53	1.82851	Fibroblast_1
Lman1	15.4827	1.12E-52	0.896796	Fibroblast_1
Mbnl1	15.4665	1.44E-52	0.572416	Fibroblast_1
Arf4	15.4464	1.96E-52	0.640171	Fibroblast_1
Rabac1	15.4449	2.01E-52	0.542477	Fibroblast_1
Sec24d	15.4228	2.82E-52	1.62019	Fibroblast_1
Calr	15.4212	2.89E-52	0.645001	Fibroblast_1
Cdon	15.3952	4.31E-52	1.54549	Fibroblast_1
Tshz1	15.3829	5.19E-52	1.0736	Fibroblast_1
Wasl	15.3451	9.28E-52	0.832985	Fibroblast_1
Rpsa	15.3414	9.81E-52	0.532572	Fibroblast_1
Wipi1	15.3367	1.05E-51	1.04518	Fibroblast_1
Cyp2d22	15.3038	1.74E-51	0.962608	Fibroblast_1
Comt	15.2882	2.21E-51	0.827026	Fibroblast_1
Casp12	15.2668	3.07E-51	2.0868	Fibroblast_1
Dnajc1	15.2644	3.18E-51	0.894461	Fibroblast_1
Pttg1ip	15.2438	4.34E-51	0.669414	Fibroblast_1
Hook3	15.2387	4.69E-51	0.673165	Fibroblast_1
Cblb	15.2361	4.87E-51	1.19516	Fibroblast_1
Hp1bp3	15.1871	1.03E-50	0.695163	Fibroblast_1
Cd55	15.1409	2.07E-50	1.32496	Fibroblast_1
Setd7	15.1243	2.65E-50	0.936627	Fibroblast_1
Rbpj	15.1021	3.71E-50	0.695868	Fibroblast_1
Ttc28	15.09	4.45E-50	0.822451	Fibroblast_1
Smarcb1	15.0746	5.62E-50	1.2605	Fibroblast_1
Camk2d	15.0731	5.74E-50	0.818326	Fibroblast_1
Rap2a	15.0582	7.18E-50	1.3421	Fibroblast_1
Adam33	15.0308	1.08E-49	1.91248	Fibroblast_1
Cpne8	15.0294	1.11E-49	1.20386	Fibroblast_1
Pdia6	15.0148	1.38E-49	0.779332	Fibroblast_1
Deptor	15.0045	1.61E-49	1.04907	Fibroblast_1
Rpl14	14.9679	2.77E-49	0.517631	Fibroblast_1
Ptges	14.9471	3.78E-49	3.09745	Fibroblast_1
P2ry1	14.9426	4.05E-49	3.30503	Fibroblast_1
Rcn2	14.9409	4.14E-49	0.990362	Fibroblast_1
Fmnl2	14.9243	5.31E-49	1.4916	Fibroblast_1
Med13l	14.8906	8.79E-49	0.671516	Fibroblast_1
Glul	14.883	9.82E-49	0.66357	Fibroblast_1
Cbx5	14.8737	1.13E-48	0.97076	Fibroblast_1
Gli3	14.8563	1.46E-48	2.67987	Fibroblast_1
Nfic	14.847	1.68E-48	0.66736	Fibroblast_1
Qpct	14.8444	1.74E-48	1.87689	Fibroblast_1
Dsel	14.8347	2.00E-48	1.70304	Fibroblast_1
Ergic3	14.8168	2.61E-48	0.876075	Fibroblast_1
Pcdh18	14.8102	2.88E-48	1.97946	Fibroblast_1
Impad1	14.7861	4.11E-48	1.00506	Fibroblast_1
Hspa1b	14.7807	4.44E-48	1.53693	Fibroblast_1
Morf4l2	14.7473	7.28E-48	0.759626	Fibroblast_1
Cntfr	14.7374	8.42E-48	2.35209	Fibroblast_1
Efr3a	14.7286	9.58E-48	0.934304	Fibroblast_1
Sfxn1	14.714	1.19E-47	1.21279	Fibroblast_1
Anxa2	14.677	2.04E-47	0.690022	Fibroblast_1
Aox1	14.675	2.10E-47	2.41046	Fibroblast_1
Tmem176b	14.6576	2.71E-47	0.919916	Fibroblast_1
Bmp5	14.6541	2.85E-47	2.3825	Fibroblast_1
Ssr3	14.6047	5.86E-47	0.682106	Fibroblast_1
Itm2c	14.5765	8.85E-47	0.746483	Fibroblast_1
Selenof	14.5757	8.94E-47	0.582268	Fibroblast_1
Wwtr1	14.5416	1.47E-46	0.674403	Fibroblast_1
Crtap	14.513	2.22E-46	1.36547	Fibroblast_1
Maml3	14.51	2.31E-46	1.30657	Fibroblast_1
Adam9	14.5027	2.57E-46	1.14837	Fibroblast_1
Cbx6	14.4906	3.06E-46	0.900761	Fibroblast_1
Zfp385a	14.4435	6.02E-46	1.44193	Fibroblast_1
Lgi2	14.4032	1.08E-45	2.8012	Fibroblast_1
Ssbp2	14.3944	1.22E-45	1.14571	Fibroblast_1
Trp53inp1	14.3898	1.31E-45	0.890079	Fibroblast_1
Lgals1	14.3636	1.91E-45	0.799249	Fibroblast_1
Hic1	14.354	2.19E-45	2.006	Fibroblast_1
Poglut3	14.3384	2.74E-45	1.5706	Fibroblast_1
Dpm3	14.2942	5.16E-45	0.709545	Fibroblast_1
Ifi27	14.2489	9.85E-45	0.791569	Fibroblast_1
Igsf8	14.1439	4.38E-44	1.33163	Fibroblast_1
Itga11	14.1439	4.38E-44	2.2803	Fibroblast_1
Chd9	14.1386	4.71E-44	0.92532	Fibroblast_1
Tmtc1	14.1134	6.72E-44	1.77262	Fibroblast_1
Dynlrb1	14.1016	7.93E-44	0.604466	Fibroblast_1
Ogt	14.1015	7.93E-44	0.676615	Fibroblast_1
Myc	14.0736	1.17E-43	1.33119	Fibroblast_1
Cd81	14.0258	2.29E-43	0.573021	Fibroblast_1
Il17d	14.0156	2.64E-43	3.21656	Fibroblast_1
Maged2	14.0011	3.23E-43	1.91832	Fibroblast_1
Auts2	13.9831	4.16E-43	0.53784	Fibroblast_1
Ccnd2	13.9593	5.81E-43	0.738165	Fibroblast_1
Erlec1	13.9562	6.06E-43	0.98621	Fibroblast_1
Slc43a1	13.9346	8.19E-43	1.68776	Fibroblast_1
Tcf7l1	13.9223	9.72E-43	1.33943	Fibroblast_1
Tns2	13.9159	1.06E-42	0.684247	Fibroblast_1
Osbpl1a	13.9143	1.08E-42	1.16785	Fibroblast_1
Emc7	13.9015	1.29E-42	0.63306	Fibroblast_1
Rdx	13.8916	1.48E-42	0.527557	Fibroblast_1
Adamts1	13.8742	1.89E-42	0.643098	Fibroblast_1
Clstn1	13.8727	1.93E-42	0.761445	Fibroblast_1
Itgav	13.856	2.43E-42	1.1383	Fibroblast_1
Dtnbp1	13.8232	3.81E-42	0.790809	Fibroblast_1
Stk38	13.8159	4.22E-42	0.722623	Fibroblast_1
P4ha2	13.7992	5.30E-42	1.39133	Fibroblast_1
Creg1	13.7483	1.07E-41	0.664514	Fibroblast_1
Kdelr1	13.7336	1.30E-41	0.72571	Fibroblast_1
Tmem167	13.6839	2.58E-41	0.773386	Fibroblast_1
Col6a6	13.6248	5.79E-41	3.89993	Fibroblast_1
Vasn	13.6098	7.10E-41	1.51672	Fibroblast_1
Rps28	13.596	8.55E-41	0.535026	Fibroblast_1
Adamtsl3	13.5954	8.61E-41	2.41852	Fibroblast_1
Ccbe1	13.5934	8.85E-41	3.03613	Fibroblast_1
Wls	13.5728	1.17E-40	0.832578	Fibroblast_1
Tgoln1	13.4822	3.99E-40	0.586444	Fibroblast_1
Cdk8	13.4793	4.15E-40	1.41631	Fibroblast_1
Adamts15	13.4742	4.44E-40	2.28602	Fibroblast_1
Kat2b	13.4682	4.81E-40	0.987493	Fibroblast_1
Tspan4	13.461	5.29E-40	1.00423	Fibroblast_1
Sdf4	13.4443	6.63E-40	0.597635	Fibroblast_1
Fzd2	13.4289	8.14E-40	2.32231	Fibroblast_1
Sparcl1	13.4124	1.01E-39	0.581131	Fibroblast_1
Tceal9	13.3842	1.48E-39	0.628455	Fibroblast_1
Afap1	13.3731	1.71E-39	1.1552	Fibroblast_1
Col4a4	13.3494	2.35E-39	2.77034	Fibroblast_1
Ndfip1	13.3282	3.12E-39	0.510084	Fibroblast_1
Aida	13.3234	3.33E-39	0.856808	Fibroblast_1
Zfp592	13.316	3.67E-39	1.14155	Fibroblast_1
Ssc5d	13.2891	5.25E-39	1.7571	Fibroblast_1
Pla1a	13.2697	6.79E-39	1.67326	Fibroblast_1
Pdzd2	13.2321	1.12E-38	0.705531	Fibroblast_1
Mesd	13.2197	1.32E-38	1.04294	Fibroblast_1
Ift27	13.1712	2.49E-38	1.33817	Fibroblast_1
Pkn2	13.1704	2.52E-38	0.571816	Fibroblast_1
Setbp1	13.1626	2.79E-38	1.68581	Fibroblast_1
Oxct1	13.1593	2.91E-38	0.747626	Fibroblast_1
Arl5a	13.1586	2.93E-38	0.873774	Fibroblast_1
Eid1	13.1488	3.33E-38	0.677687	Fibroblast_1
Marcks	13.0925	6.99E-38	0.61152	Fibroblast_1
Dtx4	13.0898	7.24E-38	1.31259	Fibroblast_1
C1qtnf7	13.0836	7.84E-38	2.55082	Fibroblast_1
Osr2	13.0775	8.49E-38	2.41737	Fibroblast_1
Copz2	13.0767	8.57E-38	1.23074	Fibroblast_1
Il33	13.034	1.50E-37	2.67835	Fibroblast_1
Bdh2	13.0333	1.51E-37	2.47806	Fibroblast_1
Vwa1	13.0316	1.54E-37	1.32977	Fibroblast_1
Rpl10	13.0271	1.63E-37	0.50947	Fibroblast_1
Rps20	13.01	2.04E-37	0.504035	Fibroblast_1
Cacna2d1	13.0043	2.20E-37	1.22355	Fibroblast_1
Rpl22	13.0001	2.32E-37	0.513821	Fibroblast_1
Idh1	12.9924	2.56E-37	0.955809	Fibroblast_1
Lpar4	12.9653	3.64E-37	2.11189	Fibroblast_1
Tmeff2	12.9574	4.03E-37	2.00729	Fibroblast_1
Gaa	12.947	4.61E-37	1.02956	Fibroblast_1
Fkbp10	12.906	7.84E-37	1.68779	Fibroblast_1
Cadm3	12.8662	1.31E-36	2.00179	Fibroblast_1
Six1	12.8577	1.46E-36	1.36967	Fibroblast_1
Dlgap4	12.8326	2.01E-36	0.760678	Fibroblast_1
Sar1a	12.8022	2.97E-36	0.620745	Fibroblast_1
Galnt17	12.7697	4.50E-36	2.25171	Fibroblast_1
Arhgap42	12.7643	4.82E-36	1.17974	Fibroblast_1
Npepps	12.7615	4.98E-36	0.714316	Fibroblast_1
Dse	12.6927	1.20E-35	1.15977	Fibroblast_1
AW112010	12.6798	1.41E-35	0.791757	Fibroblast_1
Tsn	12.6723	1.55E-35	0.607415	Fibroblast_1
Bnc2	12.6686	1.62E-35	1.9178	Fibroblast_1
Itga5	12.6476	2.12E-35	1.21839	Fibroblast_1
Pard3	12.6314	2.59E-35	1.27966	Fibroblast_1
Tbl1x	12.6293	2.66E-35	0.661734	Fibroblast_1
Tmed2	12.6113	3.34E-35	0.511473	Fibroblast_1
Ppp2r3a	12.5944	4.12E-35	0.898435	Fibroblast_1
2900097C17Rik	12.5939	4.14E-35	0.594417	Fibroblast_1
Olfml1	12.5567	6.59E-35	2.67773	Fibroblast_1
2510009E07Rik	12.5565	6.61E-35	1.30015	Fibroblast_1
Emp3	12.5553	6.69E-35	0.642063	Fibroblast_1
Eva1b	12.5394	8.17E-35	0.861468	Fibroblast_1
Nr3c1	12.5143	1.12E-34	0.547637	Fibroblast_1
Bmpr2	12.5104	1.17E-34	0.540449	Fibroblast_1
Asph	12.4701	1.94E-34	0.753298	Fibroblast_1
Trim35	12.4664	2.03E-34	0.767473	Fibroblast_1
Tpst1	12.4609	2.18E-34	1.31746	Fibroblast_1
Etfa	12.4518	2.44E-34	0.601326	Fibroblast_1
Gng10	12.4333	3.07E-34	0.811983	Fibroblast_1
Ift20	12.4218	3.53E-34	0.692015	Fibroblast_1
Mbtps1	12.3627	7.33E-34	0.841355	Fibroblast_1
Ubtd2	12.3533	8.24E-34	1.51309	Fibroblast_1
Prxl2c	12.3429	9.36E-34	0.705566	Fibroblast_1
Sec63	12.3396	9.75E-34	0.559296	Fibroblast_1
Lrrk1	12.3236	1.19E-33	1.24134	Fibroblast_1
Serpine1	12.3223	1.21E-33	1.43471	Fibroblast_1
Emp2	12.2944	1.70E-33	0.819747	Fibroblast_1
Adcyap1r1	12.2827	1.96E-33	3.621	Fibroblast_1
Peak1	12.266	2.41E-33	0.740017	Fibroblast_1
Tceal8	12.259	2.62E-33	1.0548	Fibroblast_1
Cd164	12.234	3.56E-33	0.566624	Fibroblast_1
9530068E07Rik	12.2329	3.60E-33	0.786187	Fibroblast_1
Tm7sf3	12.2281	3.82E-33	1.12545	Fibroblast_1
Manf	12.2199	4.22E-33	0.729455	Fibroblast_1
U2af1	12.2176	4.33E-33	0.563738	Fibroblast_1
Sbf2	12.1962	5.62E-33	0.650743	Fibroblast_1
Wnt11	12.1949	5.71E-33	2.87067	Fibroblast_1
Cks1b	12.1928	5.85E-33	1.46485	Fibroblast_1
Bcl7c	12.1799	6.85E-33	0.677768	Fibroblast_1
Lrpap1	12.1692	7.79E-33	0.714444	Fibroblast_1
Vegfa	12.1598	8.73E-33	1.39982	Fibroblast_1
Dpyd	12.1454	1.04E-32	2.43429	Fibroblast_1
Nap1l1	12.141	1.10E-32	0.503202	Fibroblast_1
Clip3	12.1317	1.23E-32	1.46415	Fibroblast_1
Tmem45a	12.125	1.33E-32	1.94899	Fibroblast_1
Rbp4	12.1198	1.42E-32	3.37314	Fibroblast_1
Ginm1	12.1182	1.44E-32	0.72889	Fibroblast_1
Klhl13	12.1034	1.72E-32	1.70156	Fibroblast_1
Crtc3	12.0991	1.81E-32	0.686495	Fibroblast_1
Prrx2	12.0852	2.14E-32	2.85386	Fibroblast_1
Tbca	12.0739	2.45E-32	0.526666	Fibroblast_1
Ust	12.0569	3.01E-32	2.2915	Fibroblast_1
2700081O15Rik	12.0431	3.54E-32	1.32639	Fibroblast_1
Rere	12.0263	4.34E-32	0.738853	Fibroblast_1
Stt3a	12.0238	4.47E-32	0.893209	Fibroblast_1
Ptgfr	12.0161	4.90E-32	3.79314	Fibroblast_1
Parva	11.9996	5.97E-32	0.865332	Fibroblast_1
Ppp2r2d	11.9983	6.06E-32	0.673825	Fibroblast_1
Gpx7	11.9959	6.23E-32	1.74897	Fibroblast_1
C1qtnf2	11.9955	6.25E-32	2.18215	Fibroblast_1
Sav1	11.9923	6.50E-32	0.776415	Fibroblast_1
Sel1l	11.9668	8.81E-32	0.717706	Fibroblast_1
Ostc	11.9518	1.05E-31	0.750645	Fibroblast_1
Dnajc25	11.9446	1.15E-31	1.2163	Fibroblast_1
Fdx1	11.9369	1.25E-31	0.842066	Fibroblast_1
Ophn1	11.9365	1.26E-31	1.18734	Fibroblast_1
Tnfaip2	11.9277	1.40E-31	0.756728	Fibroblast_1
Cpd	11.9273	1.40E-31	0.576127	Fibroblast_1
Ilf2	11.9035	1.86E-31	0.816653	Fibroblast_1
Zfyve21	11.9029	1.87E-31	1.2189	Fibroblast_1
Acap2	11.9003	1.93E-31	0.688844	Fibroblast_1
Tead1	11.8964	2.02E-31	0.706503	Fibroblast_1
Cc2d2a	11.8959	2.03E-31	1.59924	Fibroblast_1
Acat1	11.8953	2.05E-31	0.65369	Fibroblast_1
Fuca1	11.8747	2.61E-31	0.604074	Fibroblast_1
Myh10	11.8578	3.19E-31	1.37929	Fibroblast_1
Vwa5a	11.8516	3.43E-31	0.907001	Fibroblast_1
Zadh2	11.8454	3.69E-31	1.25233	Fibroblast_1
Tnfsf12	11.8385	4.00E-31	0.745646	Fibroblast_1
Hoxa10	11.8229	4.82E-31	1.70062	Fibroblast_1
Sp3	11.8087	5.68E-31	0.643402	Fibroblast_1
Rpn1	11.7847	7.51E-31	0.746046	Fibroblast_1
Palm	11.7629	9.71E-31	0.840904	Fibroblast_1
Ebf3	11.7501	1.13E-30	1.05015	Fibroblast_1
Hdac7	11.7476	1.16E-30	0.620771	Fibroblast_1
Plekhh2	11.7465	1.18E-30	2.43233	Fibroblast_1
Kdelr3	11.7341	1.36E-30	2.07347	Fibroblast_1
Dbn1	11.7327	1.38E-30	1.61443	Fibroblast_1
Capg	11.6914	2.24E-30	0.574477	Fibroblast_1
Cys1	11.6819	2.50E-30	1.78898	Fibroblast_1
Nucb1	11.6741	2.73E-30	0.620931	Fibroblast_1
Cmtm3	11.6737	2.74E-30	1.08644	Fibroblast_1
Agtr1a	11.6659	3.00E-30	1.57068	Fibroblast_1
Parp3	11.6423	3.95E-30	1.06356	Fibroblast_1
Tshz3	11.6412	4.00E-30	1.01276	Fibroblast_1
Hoxc9	11.6266	4.74E-30	1.37382	Fibroblast_1
Fads1	11.6039	6.17E-30	1.26272	Fibroblast_1
Tulp4	11.5955	6.79E-30	0.617882	Fibroblast_1
C1galt1	11.5918	7.09E-30	0.652528	Fibroblast_1
Ncoa7	11.5745	8.66E-30	0.902667	Fibroblast_1
Epb41l3	11.5641	9.75E-30	1.93468	Fibroblast_1
Zcchc14	11.5412	1.27E-29	0.819901	Fibroblast_1
Hk2	11.5408	1.27E-29	0.97395	Fibroblast_1
Kank2	11.5362	1.34E-29	1.06196	Fibroblast_1
Scd2	11.5166	1.68E-29	0.867453	Fibroblast_1
Nckap1	11.4958	2.14E-29	0.605553	Fibroblast_1
Ccpg1	11.4758	2.69E-29	0.558188	Fibroblast_1
Lnpep	11.4733	2.76E-29	0.51254	Fibroblast_1
Zhx3	11.4658	3.01E-29	0.716443	Fibroblast_1
Nectin3	11.4569	3.33E-29	1.23859	Fibroblast_1
Arid5b	11.4506	3.58E-29	0.517654	Fibroblast_1
Tm9sf2	11.4462	3.76E-29	0.529452	Fibroblast_1
Tsen34	11.4394	4.06E-29	0.836485	Fibroblast_1
Rbbp7	11.4102	5.66E-29	0.642382	Fibroblast_1
Sec61a1	11.3981	6.49E-29	0.612738	Fibroblast_1
Ddb1	11.3892	7.18E-29	0.575643	Fibroblast_1
Sgcb	11.3875	7.32E-29	1.16508	Fibroblast_1
St3gal2	11.3868	7.37E-29	0.984328	Fibroblast_1
Sertad4	11.3532	1.08E-28	2.77857	Fibroblast_1
Eif4g3	11.3482	1.14E-28	0.591772	Fibroblast_1
Plekha6	11.3333	1.35E-28	3.54748	Fibroblast_1
Cfb	11.3306	1.39E-28	1.68123	Fibroblast_1
Chst12	11.3061	1.84E-28	1.20461	Fibroblast_1
Copa	11.2833	2.38E-28	0.578521	Fibroblast_1
Tmem263	11.2669	2.86E-28	1.16961	Fibroblast_1
Klhdc2	11.2564	3.21E-28	0.696548	Fibroblast_1
Nampt	11.249	3.49E-28	0.826643	Fibroblast_1
Ptov1	11.2189	4.89E-28	0.591924	Fibroblast_1
Tnpo1	11.2175	4.97E-28	0.66206	Fibroblast_1
Tlr4	11.21	5.40E-28	1.57288	Fibroblast_1
Rgl1	11.1939	6.46E-28	0.637348	Fibroblast_1
Gstt2	11.1783	7.68E-28	1.06685	Fibroblast_1
Gga2	11.1756	7.92E-28	1.39463	Fibroblast_1
Pgrmc1	11.1707	8.36E-28	0.600875	Fibroblast_1
Angpt1	11.159	9.51E-28	3.03162	Fibroblast_1
Col8a1	11.1576	9.65E-28	1.76759	Fibroblast_1
Fam92a	11.1488	1.06E-27	1.04258	Fibroblast_1
[truncated: 29,895 more rows]

## Sheet: Supplementary table 3
	Gene	scores	pval_adj	lfc	cluster	cell_type
[truncated: 1,463 more rows]

[truncated: 5 more sheets: Supplementary table 4, Supplementary table 5, Supplementary table 6, Supplementary table 7, Supplementary table 8]
