# Supplementary material for: Skeletal muscle endothelial dysfunction through the activin A–PGC1α axis drives progression of cancer cachexia
Source: Nat Cancer. 2025 May 26;6(8):1350–69. doi: 10.1038/s43018-025-00975-6 (PMC12254930; doi:10.1038/s43018-025-00975-6)
Supplement: Supplementary file 3 — Statistical source data. [file 43018_2025_975_MOESM3_ESM.xlsx]

## Sheet: Fig 1b
			(Vessel volume/3D ROI)X100					Mouse Sex
			# of mouse	WT-5 month	KPC-5 month			# of mouse	WT-5 month	KPC-5 month
			1	3.68774	0.38429			1	M	M
			2	6.52707	1.26888			2	M	M
			3	5.33256	2.95438			3	M	M
			4	2.05954	0.722097			4	F	F
			5	3.21919	0.824411			5	F	F
			6	3.66517	1.48463			6	F	M

## Sheet: Fig 1d
			CSA(µm2)/single fiber							Mouse Sex
			# of mouse	WT-3 month	WT-5 month	KPC-3 month	KPC-5 month			# of mouse	WT-3 month	WT-5 month	KPC-3 month	KPC-5 month
			1	1746.2	1992.62	1311.94	946.885			1	F	M	F	M
			2	1753.63	1962.98	1492.17	734.873			2	F	M	F	M
			3	1841.28	2059.39	1155.73	736.285			3	M	M	M	M
			4	1283.08	1961.97	1350	514.673			4	M	F	F	F
			5	1364.55	1887.87	1191.98	899.544			5	M	F	F	F
			6	1016.48	1554.56	1710.59	683.766			6	M	F	F	M
			7		2017.41	1717.55				7		M	F

## Sheet: Fig 1f
			(Vessel volume/3D ROI)X100							Mouse Sex
			# of mouse	WT-3 month	WT-5 month	KPC-3 month	KPC-5 month			# of mouse	WT-3 month	WT-5 month	KPC-3 month	KPC-5 month
			1	5.74952	3.60957	1.83755	0.49995			1	F	M	F	M
			2	3.92765	1.46651	0.838946	0.826728			2	F	M	F	M
			3	2.18371	2.5284	1.64615	0.09504			3	M	F	M	M
			4	2.96964	2.76029	1.56906	0.478988			4	M	F	F	F
			5		1.63643	1.27898	0.373577			5		M	F	F
			6			1.06846	0.776859			6			F	M
			7				1.3228			7				F
			8				1.39796			8				F

## Sheet: Fig 1h
			(Vessel volume/3D ROI)X100
			# of mouse	WT	CT26 1week	CT26 2week	CT26 3week
			1	2.60633	2.1347	1.83648	0.973661
			2	3.93748	1.8484	1.48149	1.16732
			3	3.68858	1.62125	1.30336	0.85068
			Mouse Sex
			# of mouse	WT	CT26 1week	CT26 2week	CT26 3week
			1	M	M	M	M
			2	M	M	M	M
			3	M	M	M	M

## Sheet: Fig 1i
				(Vessel volume/3D ROI)X100
				# of mouse	WT_PBS	LLC1_2 weeks	LLC1_3 weeks	LLC1_4 weeks
				1	3.11967	1.68154	1.82118	1.41817
				2	2.85317	1.95386	1.65434	0.640104
				3	2.66544	2.25505	1.38776	1.58547
				4			1.15533	1.26651
				Mouse Sex
				# of mouse	WT_PBS	LLC1_2 weeks	LLC1_3 weeks	LLC1_4 weeks
				1	M	M	M	M
				2	M	M	F	M
				3	M	M	M	F
				4			M	M

## Sheet: Fig 1j
			(Vessel volume/3D ROI)X100
			# of mouse	WT	Melanoma 1week	Melanoma 2week	Melanoma 3week
			1	3.65019	1.56563	1.61586	1.09298
			2	3.08051	2.53096	1.99703	0.994572
			3	3.28797	2.2044	1.05278	1.20636
			Mouse Sex
			# of mouse	WT	Melanoma 1week	Melanoma 2week	Melanoma 3week
			1	M	M	M	M
			2	M	F	M	M
			3	M	M	M	F
