# Supplementary material for: Skeletal muscle endothelial dysfunction through the activin A–PGC1α axis drives progression of cancer cachexia
Source: Nat Cancer. 2025 May 26;6(8):1350–69. doi: 10.1038/s43018-025-00975-6 (PMC12254930; doi:10.1038/s43018-025-00975-6)
Supplement: Supplementary file 4 — Statistical source data. [file 43018_2025_975_MOESM4_ESM.xlsx]

## Sheet: Fig 2b
			% of CD31+ cells (to DAPI/mm2)						Gender
			# of human sample	Control subject	Cancer patients				# of human sample	Control subject	Cancer patients
			1	46.9063	32.242				1	F	F
			2	62.9387	43.4575				2	F	F
			3	79.5344	41.8674				3	M	M
			4	52.3447	39.8871				4	F	M
			5	51.5358	29.2538				5	M	M
			6	53.9474	42.5547				6	M	F
			7	48.6111	22.623				7	F	F
			8	49.2308	39.8773				8	M	M
			9	51.6667	16.3043				9	F	M
			10	56.1224	19.5652				10	F	F
			11		19.8157				11		F
			12		58.5				12		F
			13		44.4575				13		M
			14		57.622				14		F
			15		35.727				15		M
			16		45.5683				16		F
			17		53.821				17		M
			18		47.1771				18		F
			19		32.3684				19		M
			20		41.5278				20		M
			21		31.9976				21		F

## Sheet: Fig 2d
			CSA(µm2)/single fiber					Gender
			# of human sample	Control subject	Cancer patients			# of human sample	Control subject	Cancer patients
			1	1582.9	358.33			1	F	F
			2	816.67	285.1			2	F	F
			3	4183.23	229.37			3	M	M
			4	2114.28	180.83			4	F	M
			5	2056.27	278.52			5	M	M
			6	842.51	202.13			6	M	F
			7	1426.46	256.1			7	F	F
			8	758.82	414.9			8	M	M
			9	645.43	644.84			9	F	M
			10	746.73	215.98			10	F	F
			11		370.337			11		F
			12		867.7			12		F
			13		801.27			13		M
			14		1114.86			14		F
			15		532.16			15		M
			16		1317.07			16		F
			17		529.242			17		M
			18		1316.46			18		F
			19		968.99			19		M
			20		417.833			20		M
			21		449.568			21		F

## Sheet: Fig 2e
			% of CD31+ cells (to DAPI/mm2)					Gender
			# of human sample	Cancer non-cachexia	Cancer cachexia			# of human sample	Cancer non-cachexia	Cancer cachexia
			1	58.5	32.242			1	F	F
			2	44.4575	43.4575			2	F	F
			3	57.622	41.8674			3	M	M
			4	35.727	39.8871			4	M	F
			5	45.5683	29.2538			5	M	M
			6	53.821	42.5547			6	F	F
			7	47.1771	22.623			7	F	M
			8	32.3684	39.8773			8	M	F
			9	41.5278	16.3043			9	M	M
			10	31.9976	19.5652			10	F	M
			11		19.8157			11		F

## Sheet: Fig 2f
			CSA(µm2)/single fiber					Gender
			# of human sample	Cancer non-cachexia	Cancer cachexia			# of human sample	Cancer non-cachexia	Cancer cachexia
			1	867.7	358.33			1	F	F
			2	801.27	285.1			2	F	F
			3	1114.86	229.37			3	M	M
			4	532.16	180.83			4	M	F
			5	1317.07	278.52			5	M	M
			6	529.242	202.13			6	F	F
			7	1316.46	256.1			7	F	M
			8	968.99	414.9			8	M	F
			9	417.833	644.84			9	M	M
			10	449.568	215.98			10	F	M
			11		370.337			11		F
