# Supplementary material for: Skeletal muscle endothelial dysfunction through the activin A–PGC1α axis drives progression of cancer cachexia
Source: Nat Cancer. 2025 May 26;6(8):1350–69. doi: 10.1038/s43018-025-00975-6 (PMC12254930; doi:10.1038/s43018-025-00975-6)
Supplement: Supplementary file 5 — Statistical source data. [file 43018_2025_975_MOESM5_ESM.xlsx]

## Sheet: Fig 3a
	Description	t.name	Avg_log2FC	n_involve	n_background
1	mitochondrion organization	0W-1W	0.793618	104	489
2	mitochondrion organization	1W-2W	-0.0479153	104	489
3	mitochondrion organization	2W-3W	1.78997e-05	104	489
4	ATP metabolic process	0W-1W	1.34039	61	256
5	ATP metabolic process	1W-2W	-0.285219	61	256
6	ATP metabolic process	2W-3W	-0.138802	61	256
7	muscle cell differentiation	0W-1W	2.02285	78	410
8	muscle cell differentiation	1W-2W	-0.0704014	78	410
9	muscle cell differentiation	2W-3W	0.127257	78	410
10	biological process involved in symbiotic interaction	0W-1W	0.224208	78	390
11	biological process involved in symbiotic interaction	1W-2W	-0.230709	78	390
12	biological process involved in symbiotic interaction	2W-3W	0.034823	78	390
13	regulation of peptidase activity	0W-1W	0.972309	66	422
14	regulation of peptidase activity	1W-2W	0.0451843	66	422
15	regulation of peptidase activity	2W-3W	-0.233586	66	422
16	oxidative phosphorylation	0W-1W	1.46238	43	107
17	oxidative phosphorylation	1W-2W	-0.184801	43	107
18	oxidative phosphorylation	2W-3W	-0.139669	43	107
19	regulation of protein-containing complex assembly	0W-1W	0.116036	84	441
20	regulation of protein-containing complex assembly	1W-2W	0.0481421	84	441
21	regulation of protein-containing complex assembly	2W-3W	0.036062	84	441
22	negative regulation of transport	0W-1W	0.845805	62	492
23	negative regulation of transport	1W-2W	-0.207254	62	492
24	negative regulation of transport	2W-3W	-0.1804	62	492
25	regulation of supramolecular fiber organization	0W-1W	0.19133	75	380
26	regulation of supramolecular fiber organization	1W-2W	0.0822967	75	380
27	regulation of supramolecular fiber organization	2W-3W	0.0134894	75	380
28	reactive oxygen species metabolic process	0W-1W	0.93638	63	301
29	reactive oxygen species metabolic process	1W-2W	-0.0122846	63	301
30	reactive oxygen species metabolic process	2W-3W	0.023	63	301
31	covalent chromatin modification	0W-1W	-0.627783	77	464
32	covalent chromatin modification	1W-2W	0.109496	77	464
33	covalent chromatin modification	2W-3W	0.210611	77	464
34	negative regulation of cell cycle	0W-1W	-0.692877	70	452
35	negative regulation of cell cycle	1W-2W	-0.295797	70	452
36	negative regulation of cell cycle	2W-3W	-0.014771	70	452
37	histone modification	0W-1W	-0.6323	74	450
38	histone modification	1W-2W	0.117701	74	450
39	histone modification	2W-3W	0.196222	74	450
40	regulation of developmental growth	0W-1W	-0.749996	62	403
41	regulation of developmental growth	1W-2W	0.468156	62	403
42	regulation of developmental growth	2W-3W	0.262592	62	403
43	small GTPase mediated signal transduction	0W-1W	-0.751372	70	439
44	small GTPase mediated signal transduction	1W-2W	0.270509	70	439
45	small GTPase mediated signal transduction	2W-3W	0.233266	70	439
46	axonogenesis	0W-1W	-0.794665	44	483
47	axonogenesis	2W-3W	0.259471	44	483
48	response to peptide	0W-1W	-0.592272	60	406
49	response to peptide	1W-2W	-0.394589	60	406
50	response to peptide	2W-3W	0.349532	60	406
51	peptidyl-lysine modification	0W-1W	-0.60085	41	364
52	peptidyl-lysine modification	1W-2W	0.281175	41	364
53	peptidyl-lysine modification	2W-3W	0.195502	41	364

## Sheet: Fig 3b
	T_0_Rep1	T_0_Rep2	T_0_Rep3	T_0_Rep4	T_1_Rep1	T_1_Rep2	T_1_Rep3	T_1_Rep4	T_1_Rep5	T_1_Rep6	T_2_Rep1	T_2_Rep2	T_2_Rep3	T_2_Rep4	T_3_Rep1	T_3_Rep2	T_3_Rep3	T_3_Rep4
Ramp2	-1.60167	-1.21635	-1.25425	-1.73433	0.716612	0.148095	0.703979	1.47464	0.19863	-0.0477274	-1.10264	1.24723	1.12089	1.02614	0.0217581	0.192313	0.0912435	0.0154412
Ccn4	-0.971825	-0.971825	-0.971825	-0.971825	0.323942	0.323942	-0.323942	0.323942	0.323942	0.323942	2.91548	1.61971	-0.323942	-0.971825	-0.323942	-0.323942	-0.323942	0.323942
Tcap	-0.841937	-0.758209	-0.67448	-0.423294	-0.423294	0.49772	2.67466	-0.0883801	1.75365	0.665177	-0.590751	-0.423294	-0.423294	-0.841937	-0.507023	1.33501	-0.255837	-0.67448
Tbx1	-1.05396	-1.05396	-1.05396	-1.26955	-0.19163	0.239537	0.239537	-0.19163	-0.838381	-1.05396	1.96421	0.0239537	0.239537	1.53304	1.10187	0.239537	-0.407214	1.53304
Plekho1	-1.47358	-1.47358	-0.888054	-1.18082	-0.478183	-0.478183	0.0487942	1.1613	-0.712395	-1.23937	1.1613	1.21985	1.10275	0.985643	0.517218	0.868536	0.107347	0.75143
Pmp22	-1.26944	-0.88433	-1.0127	-0.473544	0.912857	1.65741	1.09258	0.502071	2.27358	0.271004	-0.755959	0.0399375	-0.422196	-1.08972	-0.293826	0.604767	-0.704611	-0.44787
Myh11	-0.512971	-0.861076	-1.35713	-0.73924	0.139725	-0.660916	-0.469458	-0.539079	0.809827	0.644478	-1.42675	0.235454	-0.643511	0.104915	0.174536	1.21885	1.93247	1.94987
Edn1	-0.908255	-1.02462	-1.19916	-1.14098	1.47713	0.313526	0.197166	0.197166	-0.791895	-0.384635	-1.60642	0.0226256	0.953506	-0.442815	0.953506	1.24441	0.429886	1.70985
Ldb3	-1.02946	-1.02946	-1.02946	-0.441199	0.735332	-0.147066	1.91186	-0.441199	1.3236	1.91186	-1.3236	0.147066	-0.441199	-0.735332	0.147066	1.02946	-0.147066	-0.441199
Popdc2	-0.904657	-0.904657	-0.904657	-1.42994	0.145912	-0.904657	-0.379372	-0.904657	-0.379372	-0.379372	1.72177	1.72177	0.145912	1.19648	1.19648	0.145912	-0.379372	1.19648
C3	-0.944182	-0.285914	-0.585127	-1.00402	0.252668	-0.525284	0.551881	-0.285914	-0.525284	-0.106387	-1.24339	-0.285914	-0.106387	0.192826	3.24479	1.15031	0.192826	0.312511
Lox	-1.29953	-1.29953	-1.02594	-0.889151	-0.341981	1.43632	0.0683962	-0.615566	0.478773	0.0683962	-0.889151	0.205189	0.752358	-0.752358	1.02594	1.70991	-0.341981	1.70991
Igfbp5	-0.44926	-0.533147	-0.986136	-1.03647	-0.331819	-0.952581	-0.952581	-0.76803	-0.130491	-0.0969358	-0.868694	2.25189	0.892928	0.0540604	0.540604	0.255389	1.32914	1.78213
Itga8	-0.696322	-0.696322	-0.930598	-0.696322	-0.462045	0.00650768	1.06075	-1.04774	0.709337	0.00650768	0.123646	-0.81346	0.123646	-1.16487	-0.344907	1.17789	0.943613	2.70069
Ptgfrn	-0.972872	-1.54703	-0.972872	-1.54703	-0.685795	0.74959	-0.111641	-0.111641	-0.685795	-0.111641	1.32374	0.462513	1.03667	0.74959	-0.685795	1.03667	0.175436	1.8979
Myoz2	-1.1346	-1.1346	-1.1346	-0.430366	-0.430366	2.38658	0.273869	0.273869	1.68234	0.978105	-1.1346	0.273869	0.273869	-0.430366	-0.430366	-0.430366	0.978105	-0.430366
Ybx1	-1.22898	-1.15075	-0.385837	-0.672679	-0.229377	0.283462	0.448613	-0.185916	-0.585757	-0.733524	3.21273	0.787609	-0.368452	0.848454	0.344307	0.248693	-0.577065	-0.0555334
Capzb	-1.88252	-1.5517	-0.638008	-1.15787	0.764035	0.448969	2.00854	0.543488	0.228423	0.842801	1.61471	-0.338696	-0.354449	0.181163	-0.606502	-0.11815	-0.275683	0.291436
Ski	-1.74282	-0.971405	-1.48568	-1.09997	-0.199995	0.18571	0.249994	-0.199995	-0.649984	-0.521416	1.14997	0.571415	0.892836	-0.457132	1.14997	0.0571415	1.40711	1.66425
Cd9	-1.50462	-1.43721	-1.48215	-1.94652	0.704876	1.46884	0.644957	0.764795	0.128159	-0.560905	0.614998	0.907101	1.07937	0.442732	-0.216373	0.270466	0.128159	-0.00665762
Dmpk	-1.32049	-1.4992	-0.963063	-1.32049	1.53891	-0.78435	0.824064	-0.426925	-0.248212	0.466639	0.466639	1.71763	-0.0694994	1.00278	0.109213	-0.963063	0.824064	0.645351
Sorbs2	-0.39222	-1.37854	-1.27471	-1.32663	0.0749832	1.00939	0.126895	1.42468	1.37277	-0.444131	-0.963246	-0.911335	1.21704	0.0749832	-0.444131	-0.496043	1.11321	1.21704
Slc25a4	-2.19551	-0.895767	-0.47423	-1.10654	-0.0175641	1.17679	1.28218	0.47423	1.52807	1.21192	0.930895	-0.614742	-0.720127	0.333717	-0.158077	-0.930895	-0.122948	0.298589
Acta1	-0.969487	-0.97831	-0.5813	-0.731282	-0.343095	0.777354	1.65078	0.803822	1.97721	1.3067	-0.722459	-0.5813	-0.65188	-0.740104	-0.572478	1.35964	-0.440141	-0.563656
Smad6	-1.51091	-1.57521	-1.06085	-0.867971	0.417912	-0.417912	0.0321471	0.0964412	-0.675089	-0.22503	0.0964412	0.289324	0.5465	-0.5465	0.675089	2.34674	1.25374	1.12515
Ccn3	-1.39936	-0.837115	-0.949564	-1.7367	-0.724667	0.624713	0.737161	1.07451	-0.724667	0.0624713	0.287368	0.0624713	1.5243	-0.162425	0.399816	0.512265	-0.724667	1.97409
Rbm24	-0.978621	-0.978621	-0.978621	-0.633226	0.402962	-0.633226	1.78454	0.402962	-0.978621	-0.633226	-0.978621	0.057566	0.057566	0.402962	-0.28783	0.748358	0.748358	2.47534
Hey1	-0.968818	-1.32702	-1.60981	-1.00652	0.482838	-0.874555	-0.290122	0.0680791	0.218901	-0.327827	1.27465	0.595954	2.34925	-0.177006	0.181195	1.27465	0.42628	-0.290122
Npnt	-0.907441	-1.10664	-0.509052	-1.30583	1.0845	0.686114	-0.907441	0.885309	0.48692	1.48289	-1.50502	-0.907441	-0.110664	0.287725	0.0885309	-0.309858	0.686114	1.88128
Tmsb4x	-1.6295	-1.11527	-0.867677	-1.29913	-0.154929	0.620083	2.43528	1.68518	0.125628	-0.220124	-0.0948621	0.204741	-0.113175	0.634001	0.588585	-0.596642	0.236972	-0.439149
Naca	-1.43587	-0.767447	-1.43587	-1.65868	-0.321833	1.23782	2.12905	1.23782	0.346589	0.123782	-0.54464	0.346589	0.346589	0.346589	-0.321833	-0.54464	0.123782	0.792204
Tnnt3	-0.900995	-0.900995	-0.611389	-0.740103	-0.160892	0.353962	1.44803	0.19307	1.02971	0.675746	-0.643568	-0.579211	-0.675746	-0.675746	-0.386141	2.96041	-0.160892	-0.225249
Gpx1	-1.64001	-0.897183	-0.916477	-1.13836	0.241178	0.955066	2.39249	1.81366	-0.492003	-0.520945	-0.125413	0.337649	0.077177	-0.115766	0.27012	-0.713887	0.115766	0.356944
Actc1	-0.926084	-0.926084	-0.926084	-0.926084	0.0264595	0.979003	1.93155	1.93155	0.502731	1.45527	-0.926084	-0.449812	-0.449812	-0.926084	0.0264595	0.502731	-0.449812	-0.449812
Myoz1	-0.841642	-1.03341	-0.458109	-0.649876	0.117191	0.884257	2.03486	-0.266342	0.884257	-0.266342	-1.03341	-0.266342	-0.649876	-0.458109	-0.0745759	2.61016	-0.266342	-0.266342
Xirp1	-0.898388	-0.57711	-1.21967	-0.57711	-0.57711	0.172538	-0.255832	-0.0416471	0.600909	0.386723	-1.54094	-0.0416471	-0.57711	0.0654455	-0.362925	1.56474	2.31439	1.56474
Bvht	-2.0476	-1.62517	-0.885925	-1.20275	-0.35789	-0.569104	0.909393	1.22621	0.486965	-0.252283	1.43743	0.486965	-0.0410694	0.381358	-0.146676	0.486965	1.43743	0.275751

## Sheet: Fig 3c
	Sample	n_genes	n_genes_by_counts	total_counts	total_counts_mt	pct_counts_mt	leiden	batch	cell_type	Cdh5	Pecam1	Selp	Vwf	Vcam1	Nr2f2	Nrp2	Ephb4	Efnb2	Gja5	Sema3g	Fbln5	Hey1	Bmx	Clu	Lpl	Gpihbp1	Aqp1	Car4	Car8	Itm2a	Tnfaip2	Esm1	Notch3
AAACCCAGTCAAAGAT-1-0	tumor	1473	1473	3267	149	4.56076	4	0	Ar	1.96316	3.45345	0	1.96316	0	0	0	0	1.40141	1.40141	2.96349	3.23818	0	0	1.40141	0	1.40141	1.40141	0	0	0	0	0	0
AAACCCAGTCTTGTCC-1-0	tumor	3155	3155	9301	190	2.04279	0	0	Cap1	2.14313	2.77584	0	1.1475	0	0	0	0	0	1.1475	1.8525	2.77584	0	0	0	1.44113	3.65404	0	0	0	0	0	0	0
AAACGAACAAATCGGG-1-0	tumor	602	602	1098	0	0	2	0	Cap2	0	0	0	0	0	0	0	0	2.31327	0	0	0	0	0	0	2.31327	2.95569	2.95569	4.30217	0	0	0	0	0
AAACGAACAACGGGTA-1-0	tumor	1827	1827	4599	425	9.24114	3	0	Ve1	2.64236	2.64236	1.15511	2.47418	0	0	0	0	0	0	0	0	0	0	0	1.15511	2.47418	3.44813	0	0	0	0	0	0
AAACGAAGTTCTCGTC-1-0	tumor	2471	2471	6742	256	3.79709	0	0	Cap1	2.9338	1.93629	0	1.69556	0	0	0	0	2.43209	1.69556	1.69556	2.43209	1.37788	0	1.93629	1.93629	3.00974	0	0	1.37788	0	0	0.909564	0
AAACGAATCAAGCTTG-1-0	tumor	1408	1408	3002	135	4.497	4	0	Ar	2.66197	3.62813	0	2.0363	0	0	0	1.46582	1.46582	0	2.0363	1.46582	0	2.39729	2.0363	0	1.46582	0	0	0	0	0	0	0
AAACGAATCGCACTCT-1-0	tumor	1636	1636	3470	174	5.01441	0	0	Cap1	3.05272	2.26649	0	0	0	0	0	0	1.35631	0	0	0	0	0	0	3.18033	4.07136	4.25084	0	0	0	0	0	0
AAACGCTAGAACTCCT-1-0	tumor	2546	2546	7137	245	3.43281	0	0	Cap1	1.64932	3.02607	0	1.33561	0	0	0.875947	0	1.64932	0	1.33561	0	0.875947	0	0	3.50335	3.79404	3.09183	1.88777	0	0	0	0	0
AAACGCTAGCCGATAG-1-0	tumor	1420	1420	3021	118	3.90599	0	0	Cap1	2.39156	2.8651	0	2.39156	0	0	0	0	0	0	2.6561	2.39156	0	2.6561	1.46098	3.98829	3.92499	0	0	0	0	0	0	0
AAACGCTAGCCTGGAA-1-0	tumor	3094	3094	10919	319	2.92151	2	0	Cap2	2.75069	1.53973	0	1.53973	0	0	0	1.04087	1.04087	0	1.53973	0	0	0	0	4.72501	3.55208	3.84571	1.04087	0	0	0	0	0
AAACGCTAGGAGTATT-1-0	tumor	1910	1910	3893	116	2.97971	5	0	Ve2	1.81441	1.81441	0	0	0	0	0	0	0	0	0	1.27221	0	0	0	0	1.81441	1.27221	0	0	0	0	0	0
AAACGCTCAAGGCTTT-1-0	tumor	2007	2007	4394	149	3.39099	0	0	Cap1	2.82914	2.68478	0	0	0	0	2.05764	0	0	0	0	0	0	0	0	3.34321	2.95526	4.9073	1.18657	0	0	0	0	0
AAACGCTGTAATTGGA-1-0	tumor	3391	3391	10690	285	2.66604	0	0	Cap1	2.82747	2.50352	0	0	0	0	1.33667	0	1.05463	0	0	0	0.660342	0	0	2.98108	2.98108	4.2109	1.55642	1.05463	0	0	0	0
AAACGCTGTACGCGTC-1-0	tumor	1278	1278	2813	128	4.5503	2	0	Cap2	2.45657	2.45657	0	0	0	0	1.51621	0	1.51621	0	0	0	0	0	0	3.77641	3.38233	1.51621	2.45657	0	0	0	2.09308	0
AAACGCTGTATGTGTC-1-0	tumor	4172	4172	14204	552	3.88623	1	0	N3	2.75903	1.99283	0	0	0	0.878819	0	0.532994	0.878819	0	1.65329	1.77972	0.878819	0.532994	0	3.93155	3.6458	1.99283	2.08446	0.532994	0	0	0.532994	1.33923
AAACGCTTCGAAGCCC-1-0	tumor	2375	2375	6351	224	3.527	0	0	Cap1	2.71939	2.34635	0	1.42289	0	0	0	0	0.945677	0	0	0	1.74461	0	0	3.87612	3.61671	3.84293	1.98763	1.42289	0	0	0	0
AAACGCTTCGACCATA-1-0	tumor	1378	1378	3059	112	3.66133	2	0	Cap2	2.38021	2.85332	0	0	0	0	1.45139	0	0	0	0	0	0	0	0	1.45139	3.91274	2.01997	0	0	0	0	0	0
AAAGAACAGACTTCCA-1-0	tumor	3767	3767	12655	1690	13.3544	6	0	X	1.42571	0	0	0	0	2.3497	0	0.947946	0	0	0	0	0	0	0.582328	0	0	0.582328	0	0	0.947946	0	0	0
AAAGAACAGCATACTC-1-0	tumor	1652	1652	3954	34	0.859889	2	0	Cap2	1.80141	1.80141	0	0	0	0	1.26104	0	1.80141	0	2.15028	2.40842	0	0	0	4.03671	3.59477	1.26104	0	0	0	0	0	0
AAAGAACCAGTCGTTA-1-0	tumor	2290	2290	6416	171	2.66521	2	0	Cap2	3.42144	1.97885	0	0	0	0	1.41518	0.939462	1.41518	0	1.97885	1.73621	0.939462	0	0	4.42612	3.68801	3.76311	2.4774	0	0	0	0	0
AAAGAACCATGGAGAC-1-0	tumor	3256	3256	8950	369	4.12291	1	0	N3	2.40296	1.88504	0	0	0	0	0.75015	0	0.75015	0	0	0	0	0	0	4.00061	3.66328	3.40287	1.88504	0	0	0	0	0
AAAGAACGTCCACTTC-1-0	tumor	1359	1359	2264	57	2.51767	0	0	Cap1	2.28584	2.65682	0	0	0	0	0	0	0	0	0	0	0	0	0	4.27209	3.81042	2.28584	0	0	0	0	0	0
AAAGAACGTCTGTCCT-1-0	tumor	2615	2615	6883	232	3.37062	3	0	Ve1	2.74268	2.27389	0	1.36244	0	0.897253	0.897253	2.11194	0.897253	0	0.897253	0	0	0	0	2.11194	3.18824	2.99007	0	0	0	0	0	0
AAAGAACGTTTAGAGA-1-0	tumor	1263	1263	2183	59	2.7027	0	0	Cap1	3.4985	2.96132	0	0	0	0	0	0	0	0	0	0	0	0	0	3.4985	3.62825	4.99442	3.74308	0	0	0	0	0
AAAGAACTCTACCAGA-1-0	tumor	633	633	982	82	8.35031	0	0	Cap1	0	3.7313	0	0	0	0	0	0	0	0	0	0	0	0	0	0	3.06183	3.45157	0	0	0	0	0	0
AAAGAACTCTCTCCGA-1-0	tumor	2110	2110	5138	207	4.02881	2	0	Cap2	2.37318	1.58772	0	0	0	0	0	1.08054	1.92262	0	1.08054	0	0	0	0	4.60777	3.82351	3.90514	2.53984	0	0	0	0	0
AAAGAACTCTGAATGC-1-0	tumor	2958	2958	8646	291	3.36572	0	0	Cap1	2.43444	2.84447	0	0	0	0.768535	0	1.49735	2.20786	0	0	0	0.768535	0	0	3.13443	3.4363	3.72524	1.19792	0.768535	0	0	0	1.19792
AAAGGATAGCCTCTCT-1-0	tumor	910	910	2728	311	11.4003	3	0	Ve1	1.54024	0	0	2.12003	0	1.54024	1.54024	0	0	0	0	0	0	0	0	2.75129	3.5261	2.48466	0	0	0	0	0	0
AAAGGATAGGAAGAAC-1-0	tumor	1104	1104	2123	65	3.0617	0	0	Cap1	2.98776	2.34379	0	0	0	0	0	0	0	0	0	0	0	0	0	3.65539	4.33552	4.45185	0	1.74227	0	0	0	0
AAAGGATAGGAGGTTC-1-0	tumor	2597	2597	7216	213	2.95177	0	0	Cap1	3.308	2.07053	0	0.869538	0	0	0.869538	0.869538	0	0	0	0	0	0	0	3.57362	3.4496	4.12674	1.3275	1.3275	0	0	0	0
AAAGGATCAAGGTCTT-1-0	tumor	3711	3711	12887	447	3.46861	0	0	Cap1	2.97672	1.73269	0	0	0	0	0.936858	0	1.58512	0	0.57435	0	0	0	0	1.73269	3.08883	2.40584	0.57435	0	0	0	0	0.57435
AAAGGATGTACTTGTG-1-0	tumor	1727	1727	4009	211	5.26316	0	0	Cap1	1.78989	1.78989	0	0	0	0	1.25116	0	1.25116	0	0	0	0	0	0	4.22462	3.82644	4.10866	1.78989	1.25116	0	0	0	0
AAAGGATGTATCACGT-1-0	tumor	2220	2220	5617	212	3.77426	1	0	N3	2.29269	1.51746	0	1.51746	0	1.51746	1.02256	0	1.02256	0	0	0	0	0	0	3.44251	4.14806	3.92885	1.02256	0	0	0	0	1.51746
AAAGGATTCAAACGTC-1-0	tumor	3587	3587	10878	666	6.12245	1	0	N3	1.72213	1.32385	0	1.32385	0	1.32385	0	0	0	0	1.0433	2.12278	0.651954	0	0.651954	1.54269	1.72213	0.651954	0	0	0	0	0	2.0062
AAAGGATTCACTGATG-1-0	tumor	2373	2373	6229	201	3.22684	0	0	Cap1	2.62779	2.73752	0	0	0	0	0	0.957584	0.957584	0	0.957584	0	0	0	0	3.79201	3.49977	4.29378	1.43765	0.957584	0	0	0	0
AAAGGATTCCCAGGAC-1-0	tumor	2986	2986	8650	300	3.46821	0	0	Cap1	2.32714	2.32714	0	0.768287	0	0	0	0.768287	2.20745	0	1.49699	0	0.768287	0	0	3.9923	3.60653	2.77439	0	1.19759	0	0	0.768287	0
AAAGGATTCTAGTCAG-1-0	tumor	1133	1133	2082	53	2.54563	0	0	Cap1	3.39513	3.00629	0	0	0	0	0	0	1.75839	0	0	0	0	0	0	3.89245	3.9859	3.67439	2.36143	2.36143	0	0	0	0
AAAGGGCCAGCGATTT-1-0	tumor	1439	1439	3137	60	1.91266	4	0	Ar	2.35738	2.62111	0	0	0	0	0	0	0	0	1.43217	2.62111	0	1.43217	0	0	3.00204	0	0	0	0	0	0	0
AAAGGGCCAGGTGTTT-1-0	tumor	3733	3733	12132	425	3.50313	1	0	N3	2.86136	2.65241	0	0.974006	0.601178	0.601178	0	0.601178	0.601178	0	0	0	0	0	0.974006	3.5255	3.44992	3.81794	1.45793	0.601178	0	0	0	1.24496
AAAGGTAAGGAGAATG-1-0	tumor	2677	2677	7267	264	3.63286	0	0	Cap1	2.69198	2.69198	0	1.32233	0	0	0	0	1.32233	0	0.865454	0	1.87247	0	0	3.24919	3.39778	1.32233	0	1.32233	0	0	0.865454	0
AAAGGTAAGGGAGGGT-1-0	tumor	1716	1716	3451	134	3.88293	1	0	N3	0	0	0	0	0	1.36039	0	0	0	0	0	0	0	0	0	0	1.36039	0	0	0	0	1.36039	0	1.91625
AAAGGTAAGTGATAAC-1-0	tumor	1257	1257	2486	53	2.13194	0	0	Cap1	3.04987	2.8385	0	0	0	0	1.61393	0	1.61393	0	0	0	1.61393	0	0	3.61638	1.61393	3.71905	2.8385	1.61393	0	0	0	0
AAAGGTAAGTTGAAAC-1-0	tumor	3474	3474	11993	431	3.59376	0	0	Cap1	2.71964	2.23411	0	0.606401	0	0	0	0.606401	0.606401	0	0	0	0	0	0	3.37929	3.22608	3.98025	0.606401	0.606401	0.606401	0	0	0
AAAGGTAGTAGTCACT-1-0	tumor	4123	4123	17250	657	3.8087	3	0	Ve1	2.07399	2.57824	0	1.3606	1.00764	1.49923	1.72947	0.76984	0	0	0	0	0	0	0.457241	0.457241	1.9165	3.34097	0	0.457241	0	0	0	0
AAAGGTAGTCCACATA-1-0	tumor	2120	2120	5525	169	3.05882	2	0	Cap2	2.47315	2.10898	3.27106	3.12322	2.73953	2.10898	1.53038	0	0	0	0	0	0	0	0	2.61518	3.33752	3.70915	0	0	0	1.03317	0	0
AAAGGTAGTGGTCTAT-1-0	tumor	1196	1196	2422	36	1.48637	2	0	Cap2	2.59424	1.63488	0	0	0	0	0	0	1.63488	0	0	0	0	0	0	3.39792	3.24932	4.68536	2.59424	0	0	0	0	0
AAAGGTAGTTCAAGTC-1-0	tumor	2612	2612	6516	249	3.82136	1	0	N3	2.46324	1.40349	0	0	0	0.930069	0.930069	0	0	0	0	0	2.16026	0	0	3.81784	3.74801	3.97367	1.72349	0	0	0	0	1.96554
AAAGGTATCCTCTGCA-1-0	tumor	1675	1675	3748	127	3.38847	0	0	Cap1	2.83372	2.83372	0	0	0	0	1.29967	0	0	0	0	0	0	0	0	2.83372	4.0893	4.79632	1.29967	1.29967	0	0	0	0
AAAGGTATCGCTGTTC-1-0	tumor	1470	1470	2917	92	3.15393	0	0	Cap1	2.68871	3.07126	0	0	0	0	0	1.48799	0	0	0	0	0	0	0	3.34728	4.33624	4.02269	0	1.48799	0	0	0	0
AAAGTCCAGACTGGGT-1-0	tumor	2420	2420	5879	304	5.17095	0	0	Cap1	2.98116	2.89091	0	1.80877	0	0	1.48205	1.48205	0.993611	0	0	0	0	0	0	4.37254	3.27769	2.98116	0.993611	1.48205	0	0.993611	0	0
AAAGTCCAGGCTCACC-1-0	tumor	617	617	969	3	0.309598	0	0	Cap1	3.46448	0	0	0	0	0	0	2.42656	0	0	0	0	0	0	0	2.42656	4.29373	3.07454	0	0	0	0	0	0
AAAGTCCAGGCTTCCG-1-0	tumor	2166	2166	5502	135	2.45365	0	0	Cap1	2.95362	2.61905	0	0	0	1.03586	1.53365	1.53365	0	0	0	0	0	0	0	4.24944	3.71322	3.91348	2.61905	0	0	0	0	0
AAAGTCCGTTGTCCCT-1-0	tumor	3197	3197	8543	270	3.16048	1	0	N3	2.54203	1.73734	0	0	0	1.2063	0	0	0.77498	0	0	0	0	0	0	3.4479	2.98208	4.14375	0	0.77498	0	0	0	0.77498
AAAGTCCTCAGCTAGT-1-0	tumor	2376	2376	5499	246	4.47354	1	0	N3	2.3118	2.47747	0	0	0	1.03621	0	0	0	0	0	0	1.03621	0	0	2.47747	2.85455	2.95414	0	0	0	0	1.86494	1.86494
AAAGTCCTCCCTCGTA-1-0	tumor	3381	3381	10174	296	2.90938	0	0	Cap1	3.35065	2.54904	0	1.37338	0	0	0	0.684559	1.08715	1.37338	1.7774	2.62305	1.08715	0	0	2.18191	3.0281	0.684559	0	1.59566	0	0	1.37338	0
AAAGTCCTCGTGCTCT-1-0	tumor	1348	1348	2418	67	2.77088	0	0	Cap1	3.07631	3.07631	0	0	0	0	1.63621	0	2.22692	0	0	0	0	0	0	4.20723	3.52886	4.687	3.07631	0	0	0	0	0
AAAGTGAAGATGAACT-1-0	tumor	1362	1362	2618	45	1.71887	0	0	Cap1	2.52245	2.78987	0	0	0	0	0	0	0	0	0	0	0	0	0	4.12899	3.3228	4.24499	2.15634	0	0	0	0	0
AAAGTGAAGGTCATTC-1-0	tumor	1421	1421	2815	81	2.87744	0	0	Cap1	1.51565	2.72193	0	0	0	0	0	0	0	0	0	0	0	0	0	3.99427	3.77572	4.27733	0	1.51565	0	0	0	0
AAAGTGACAATTGCTG-1-0	tumor	2776	2776	7484	382	5.10422	1	0	N3	2.19912	1.30084	0	0	0	2.19912	0	0	1.30084	0	1.30084	1.30084	0	0	0	3.49858	2.91074	0	0	0	0	0	0	1.30084
AAAGTGACACTACGGC-1-0	tumor	2241	2241	6405	223	3.48165	1	0	N3	0.940507	1.98033	0	0.940507	0	1.41647	0	0	0	0	0.940507	0	0	0	0	3.52007	3.3157	1.41647	0.940507	0	0	0	0	0.940507
AAAGTGACATAGCACT-1-0	tumor	2113	2113	5414	288	5.31954	0	0	Cap1	2.75852	2.634	0	1.04629	0	0	1.04629	0	1.04629	0	0	1.54631	1.87812	1.04629	0	2.86924	2.75852	1.04629	1.04629	1.54631	0	0	0	0
AAAGTGACATGAGTAA-1-0	tumor	1994	1994	4181	121	2.89404	1	0	N3	1.22135	1.75502	0	1.22135	0	2.35774	0	0	2.10112	0	1.22135	0	1.22135	0	0	1.22135	3.00242	0	0	0	0	0	0	1.22135
AAAGTGAGTGATCGTT-1-0	tumor	1387	1387	3112	123	3.95244	2	0	Cap2	2.00509	2.62854	0	0	0	0	0	0	0	0	0	0	0	0	0	4.17849	4.39857	3.95917	3.28492	0	0	0	0	0
AAAGTGATCCATACAG-1-0	tumor	1705	1705	3522	49	1.39125	0	0	Cap1	2.25317	2.72106	0	0	0	0	0	0	0	0	2.51424	2.25317	0	0	0	4.10471	4.15048	1.89891	0	0	0	0	0	0
AAATGGAAGCATGCGA-1-0	tumor	1639	1639	3692	127	3.43987	0	0	Cap1	2.21109	2.471	0	0	0	0	0	0	0	0	0	0	0	0	0	3.23384	2.84789	3.33526	1.85897	1.31064	0	0	0	0
AAATGGAAGCTGGCTC-1-0	tumor	1400	1400	2689	91	3.38416	0	0	Cap1	3.54008	2.13271	0	3.29702	0	1.55157	1.55157	1.55157	1.55157	0	0	0	0	0	0	4.54299	3.64254	4.72354	0	2.49787	0	0	0	0
AAATGGAAGGATGAGA-1-0	tumor	1345	1345	2591	66	2.54728	0	0	Cap1	3.3328	1.58094	0	0	0	0	0	0	0	0	0	0	0	0	0	3.85681	3.93523	4.35914	0	0	0	0	0	0
AAATGGACAAATACGA-1-0	tumor	2583	2583	7340	456	6.21253	0	0	Cap1	2.58487	2.47647	0	0.859677	0	0	0	1.31501	1.31501	0.859677	0	2.21642	1.86402	0	0	0.859677	2.68266	0.859677	0	0	0	0	0	0
AAATGGACAAGACCGA-1-0	tumor	1579	1579	3569	265	7.42505	6	0	X	1.3355	0	0	0	0	0	0	0	0	0	0	1.3355	0	0	0	0	0	0	0	0	0	0	0	0
AAATGGACACGCTGAC-1-0	tumor	2211	2211	5642	108	1.91421	2	0	Cap2	2.45398	2.09059	0	0	0	0	0	0	2.09059	0	0	0	0	0	0	4.98592	3.68871	4.11516	1.84329	0	0	0	0	0
AAATGGACACGGTGAA-1-0	tumor	2219	2219	4958	185	3.73134	1	0	N3	2.40557	2.57274	0	0	0	1.95314	1.61619	0	0	0	0	0	0	0	0	4.05134	3.05256	3.90008	1.95314	0	0	0	0	2.40557
AAATGGAGTCATAAAG-1-0	tumor	1204	1204	2444	34	1.39116	2	0	Cap2	0	2.21739	0	0	0	0	0	0	0	0	0	1.6276	2.58588	0	0	3.38918	3.99252	3.73568	1.6276	0	0	0	0	0
AAATGGATCTCAATCT-1-0	tumor	2378	2378	5902	118	1.99932	1	0	N3	1.47903	2.05122	0	0	0	0	0	0	0	0.991154	0.991154	0	0	0	0	3.33611	2.67792	3.68813	0.991154	0	0	0	0	1.47903
AAATGGATCTCTCGAC-1-0	tumor	3174	3174	9284	293	3.15597	0	0	Cap1	2.8424	3.01496	0	1.14875	0	0	0.730983	0.730983	2.00992	0.730983	2.14474	2.14474	1.44252	0	0	2.90329	2.70822	0	0	0	0	0	0.730983	0
AACAAAGAGACGATAT-1-0	tumor	1589	1589	3387	126	3.72011	0	0	Cap1	3.41853	3.0758	0	1.37434	0	0	1.37434	1.37434	0	0	0	0	0	0	0	1.93224	3.51086	4.58936	0	1.93224	0	0	0	0
AACAAAGAGAGTTGAT-1-0	tumor	1379	1379	2849	186	6.52861	0	0	Cap1	3.24142	2.08194	0	0	1.5063	0	0	2.44495	0	0	1.5063	1.5063	0	0	0	5.06859	4.16169	3.24142	0	0	0	0	0	0
AACAAAGAGATGGTAT-1-0	tumor	2645	2645	7341	236	3.21482	0	0	Cap1	2.68254	2.21629	0	0	0	0	1.31491	0	1.62662	0	0	0	0	0	0	3.55693	3.34089	4.13195	1.8639	0	0	0	0	0
AACAAAGAGCACTAGG-1-0	tumor	1359	1359	3028	67	2.21268	0	0	Cap1	2.38945	1.4592	0	0	0	0	0	0	0	0	0	0	0	0	0	3.03568	3.98602	3.98602	2.02881	1.4592	0	0	0	0
AACAAAGAGCGCGTTC-1-0	tumor	2549	2549	6488	442	6.81258	0	0	Cap1	2.97019	2.59005	0	0	0	0	0	0	0.932678	0	0	0	0	0	0	3.63736	4.00635	4.23146	1.40674	1.72703	0	0	0	0
AACAAAGAGCTCGCAC-1-0	tumor	3416	3416	10832	331	3.05576	6	0	X	1.87781	2.00987	0	0	0	0.653986	0	0	0	0	0	1.72561	0	0	0	3.0149	2.81506	2.00987	1.32696	0	1.72561	0	0	0
AACAAAGAGGGCAGGA-1-0	tumor	2783	2783	10125	397	3.92099	2	0	Cap2	2.47353	2.38661	0	0	0	0	0	0	1.09035	0	1.37699	0.686955	1.59951	0	0	4.26442	3.79452	2.55349	1.59951	0	0	0	1.37699	0
AACAAAGCAAACTGCT-1-0	tumor	2301	2301	5887	186	3.1595	4	0	Ar	2.25059	2.88963	0	1.48099	0	0	0	0	2.05344	2.25059	2.97987	2.05344	0.992755	2.05344	0	2.25059	2.5565	0	0	0.992755	0	0	0	0.992755
AACAAAGCACACGTGC-1-0	tumor	3066	3066	9521	599	6.29136	1	0	N3	2.12252	2.52999	0	0.717991	0	1.42333	0	0	0	0.717991	1.42333	1.98813	1.1316	0	0.717991	2.75394	3.41473	1.42333	0	0	0	0	0	0.717991
AACAAAGCACAGTGTT-1-0	tumor	1429	1429	2690	57	2.11896	0	0	Cap1	3.42556	3.29666	0	1.55127	0	1.55127	0	0	0	0	1.55127	0	1.55127	0	0	4.78715	3.7351	4.68957	2.76442	0	0	0	0	0
AACAAAGCAGAGTGAC-1-0	tumor	2916	2916	7014	239	3.40747	1	0	N3	2.39608	2.62695	0	0	0	0.886128	0	0	0	0	1.90254	0	0	0	0	3.22832	3.10843	3.43205	0.886128	0	0	0	0	0.886128
AACAAAGGTATTTCCT-1-0	tumor	642	642	1113	106	9.52381	0	0	Cap1	0	3.33057	0	0	0	0	0	0	2.30106	0	0	0	0	0	0	2.30106	3.33057	4.60349	2.30106	2.30106	0	0	0	0
AACAAAGGTCCTTAAG-1-0	tumor	3943	3943	12798	411	3.21144	1	0	N3	2.47983	2.33954	0	0.577384	0	1.59063	0	0.941079	1.2072	0	0	0	0	0	0	3.80124	3.47367	3.7657	1.98114	0.577384	0	0	0	1.59063
AACAAAGTCAGCATTG-1-0	tumor	1867	1867	4137	226	5.4629	0	0	Cap1	3.47889	3.68073	0	0	0	0	1.22882	0	0	0	0	0	0	0	0	1.22882	3.22574	0	0	0	2.11041	0	3.31743	0
AACAAAGTCCGTCCTA-1-0	tumor	2045	2045	5038	131	2.60024	0	0	Cap1	2.39101	3.42666	0	0	0	0	1.09357	2.1905	1.09357	0	0	0	0	0	0	3.70619	3.96286	3.75381	0	1.60339	0	0	0	0
AACAAAGTCCTAAGTG-1-0	tumor	3285	3285	8990	386	4.29366	1	0	N3	2.80777	2.73829	0	1.46719	0	0.7478	1.46719	0	0.7478	0	0	1.46719	1.17084	0	0	4.33911	4.09358	3.71466	1.17084	0.7478	0	0	0	0
AACAAAGTCCTACCGT-1-0	tumor	3290	3290	9208	337	3.65986	0	0	Cap1	2.96847	2.85014	0	0.735254	0	1.44881	1.67598	1.15437	0.735254	0	0	0	0	0	0	2.2709	2.78527	4.05131	2.152	1.44881	0	0	0	0
AACAAAGTCGGTCTGG-1-0	tumor	2380	2380	5872	180	3.0654	1	0	N3	3.14152	2.25287	0	0	0	1.48297	0	0	0	0	0	0	0.994361	0	0	3.06507	3.91973	0	0.994361	0	0	0	1.80976	0.994361
AACAACCAGCGACTGA-1-0	tumor	1678	1678	3565	110	3.08555	0	0	Cap1	1.33633	2.8809	0	0	0	0	0	1.33633	1.33633	0	0	0	0	0	0	3.26749	3.69562	3.69562	1.33633	2.24232	0	0	0	0
AACAACCCACATTCTT-1-0	tumor	2889	2889	7350	286	3.89116	1	0	N3	3.06377	2.2152	0	0	0	0	0.858892	0.858892	1.31402	0	0	0	0	0	0	3.55574	2.99811	3.18343	1.31402	1.86287	0	0	0	1.31402
AACAACCCACCTTCCA-1-0	tumor	1487	1487	2978	80	2.68637	4	0	Ar	2.04329	2.40459	0	0	0	0	0	1.472	1.472	0	2.40459	2.66944	0	2.04329	1.472	1.472	0	0	0	0	0	0	0	0
AACAACCCATTATGCG-1-0	tumor	2134	2134	4975	174	3.49749	0	0	Cap1	2.40245	1.10196	0	0	0	0	1.10196	1.10196	1.95021	0	0	0	0	0	0	3.66845	3.14029	3.71846	1.61345	1.61345	0	0	0	0
AACAACCGTACTAGCT-1-0	tumor	1192	1192	2272	144	6.33803	0	0	Cap1	2.92346	3.1358	0	1.68666	0	0	0	0	2.92346	0	1.68666	1.68666	0	0	0	2.65354	2.92346	1.68666	0	0	0	0	0	0
AACAACCGTAGCCCTG-1-0	tumor	1305	1305	2341	46	1.96497	0	0	Cap1	3.28204	3.67491	0	0	0	0	0	0	2.62576	0	1.66235	0	0	0	0	4.50762	3.1072	4.63977	0	0	0	0	0	0
AACAACCGTCCTGGTG-1-0	tumor	1602	1602	3503	69	1.96974	0	0	Cap1	3.17126	3.04371	0	0	0	0	1.34929	1.34929	0	0	0	0	0	0	0	4.61427	4.06206	5.06265	2.51921	1.34929	0	0	0	0
AACAACCGTCGGTACC-1-0	tumor	1975	1975	4974	123	2.47286	2	0	Cap2	1.10209	2.40264	0	0	0	0	1.10209	0	1.10209	0	0	0	0	0	0	4.20983	4.01245	4.4478	0	0	0	0	0	0
AACAACCGTTGCCGAC-1-0	tumor	3153	3153	9129	303	3.31909	1	0	N3	2.48107	1.68299	0	0	0	1.45541	0.739749	0.739749	1.86827	0	1.68299	2.27863	1.16028	0	0.739749	1.86827	3.48942	0	0	0	0	0	0	1.45541
AACAACCTCTCTCTAA-1-0	tumor	3204	3204	9618	274	2.84883	0	0	Cap1	2.67527	2.80915	0	0	0	0.712811	0	1.41565	1.12475	0	1.41565	0	0.712811	0	0	4.25789	3.70153	3.92999	2.23192	0	0	0	0	0
AACAAGACATAGTCGT-1-0	tumor	1083	1083	2074	48	2.31437	0	0	Cap1	2.36492	2.36492	0	0	0	0	1.76158	0	0	0	0	0	0	0	0	2.73857	3.98968	2.73857	0	0	0	0	0	0
AACAAGAGTAACGATA-1-0	tumor	4117	4117	12859	416	3.23509	1	0	N3	2.1721	2.07932	0	0	0	1.20387	0.575301	0.938182	0.938182	0	0.575301	0	0.575301	0	0	3.25367	3.58338	3.68596	0.938182	0.575301	0	0	0	1.20387
AACAAGAGTGCGACAA-1-0	tumor	989	989	1733	42	2.42354	0	0	Cap1	1.91255	1.91255	0	0	0	1.91255	0	0	0	0	0	0	0	0	0	3.8536	4.53609	4.0725	1.91255	3.39624	0	0	0	0
AACAAGAGTTGTCATG-1-0	tumor	3172	3172	8902	303	3.40373	0	0	Cap1	2.67278	3.00056	0	0	0	0.752992	0.752992	1.17763	1.47477	0	0	0	0	0	0	4.15743	3.44458	4.31936	0.752992	0.752992	0	0	0	0.752992
AACAAGATCACTTATC-1-0	tumor	3494	3494	11093	997	8.98765	1	0	N3	1.52733	1.70608	0	0.642627	0	0.642627	0	0	1.03067	0.642627	0	0.642627	1.03067	0.642627	0	1.03067	0	1.03067	0	0	0	0	0	2.89745
AACAAGATCTAAGAAG-1-0	tumor	3638	3638	12185	364	2.98728	1	0	N3	0.599211	2.45692	0	0.599211	0	2.02359	1.45459	0.599211	0	0	0	0	0	0	0	2.75825	2.9033	3.75782	0.971295	0.599211	0	0	0	1.24186
AACACACCAACGAGGT-1-0	tumor	2348	2348	6967	186	2.66973	0	0	Cap1	2.73134	1.90826	0	0.890086	0	0	0	0.890086	2.26302	0	1.35343	0.890086	1.35343	0	0	4.28726	3.90804	0	0	0	0	0	0	0
AACACACGTAGGAAAG-1-0	tumor	1477	1477	2617	28	1.06993	0	0	Cap1	3.32317	2.5228	0	0	0	0	0	0	0	0	0	0	0	0	0	3.00101	4.68206	4.39746	0	1.57302	0	0	0	0
AACACACGTCCTGTTC-1-0	tumor	3670	3670	11222	485	4.32187	5	0	Ve2	1.69663	2.09542	0	0	0	1.97931	1.3011	0.637162	1.69663	0	0	1.02325	0	0	0	0.637162	1.97931	1.02325	0.637162	0	0	0	0	0
AACACACGTCGGTGTC-1-0	tumor	1682	1682	3584	111	3.0971	0	0	Cap1	1.33241	2.49821	0	0	0	1.33241	1.88409	0	0	0	0	0	0	0	0	2.49821	3.98923	4.67308	1.88409	1.33241	0	0	0	0
AACACACGTGCTATTG-1-0	tumor	2054	2054	5548	126	2.27109	0	0	Cap1	2.94573	1.52712	0	0	0	0	0	1.52712	0	0	1.03049	0	0	0	0	3.19589	3.11925	4.00867	1.52712	1.03049	0	0	0	0
AACACACTCGCCATAA-1-0	tumor	936	936	1694	44	2.5974	0	0	Cap1	1.93198	3.20326	0	0	0	0	2.54994	0	0	0	0	0	0	0	0	2.54994	2.92903	4.35339	0	0	0	0	0	0
AACACACTCTAAGAAG-1-0	tumor	1362	1362	2765	118	4.26763	0	0	Cap1	3.12236	3.6154	0	0	0	0	0	1.52967	0	0	1.52967	1.52967	0	0	0	0	3.70827	0	0	0	0	2.10818	0	0
AACACACTCTATACTC-1-0	tumor	2780	2780	7434	168	2.25989	0	0	Cap1	3.11453	2.46482	0	1.30572	0	0	0	1.30572	1.30572	0	2.04457	0	0	0	0	4.24282	3.27934	4.07486	2.91708	0.852358	0	0	0	0
AACAGGGAGCGAACTG-1-0	tumor	1194	1194	2363	42	1.7774	0	0	Cap1	2.61708	1.65478	0	0	0	0	1.65478	0	0	0	0	0	0	0	0	3.66579	4.02562	4.54438	0	0	0	0	0	0
AACAGGGCAACTTGCA-1-0	tumor	646	646	1454	2	0.137552	3	0	Ve1	0	0	0	0	0	0	0	0	0	0	0	0	0	0	0	2.69159	0	2.69159	0	0	0	0	0	0
AACAGGGTCACCTTAT-1-0	tumor	1883	1883	4320	180	4.16667	0	0	Cap1	2.53164	3.18421	0	0	0	0	0	1.1984	0	0	0	0	0	0	0	4.15104	2.84512	4.18684	2.84512	2.07247	0	0	0	0
AACAGGGTCGTTGCCT-1-0	tumor	1813	1813	4784	203	4.24331	0	0	Cap1	2.23657	2.60578	0	0	0	0	0	1.12827	1.12827	0	2.60578	1.12827	1.12827	0	2.23657	1.12827	2.23657	0	0	0	0	0	0	0
AACCAACAGAGTCGAC-1-0	tumor	1450	1450	2711	108	3.98377	0	0	Cap1	1.54515	1.54515	0	0	0	0	0	0	0	0	0	0	0	0	0	3.53217	3.14122	3.53217	2.49039	1.54515	0	0	0	0
AACCAACAGTCATTGC-1-0	tumor	2680	2680	7695	311	4.04159	1	0	N3	2.17444	0.832711	0	0	0	2.0146	0	0	0	0	0.832711	0.832711	0	0	0	2.31222	3.51121	0.832711	0.832711	0	0	0	0	0.832711
AACCAACCAGGCGATA-1-0	tumor	2170	2170	5233	227	4.33786	0	0	Cap1	2.66561	1.907	0	1.06848	0	0	1.57317	0	1.06848	0	0	0	0	0	0	2.35658	3.88719	3.25201	2.15684	0	0	0	0	0
AACCAACCATTCTGTT-1-0	tumor	1589	1589	3196	222	6.94618	1	0	N3	0	0	0	0	0	2.34053	1.41801	0	0	0	0	0	0	0	0	1.41801	1.41801	0	0	0	0	0	0	1.98208
AACCAACTCATTCATC-1-0	tumor	1657	1657	3858	166	4.30275	0	0	Cap1	2.6362	2.6362	0	0	0	0	1.27871	1.82197	1.27871	0	1.27871	0	0	0	0	3.91698	3.68588	2.43081	0	0	0	0	0	0
AACCAACTCGGTAAGG-1-0	tumor	3989	3989	15392	483	3.13799	1	0	N3	2.0976	2.17433	0	0.832638	0.500586	1.28059	1.08149	0	0	0	0.500586	1.08149	0.500586	0	0	2.37447	3.29537	3.22041	0.500586	0	0	1.82415	0	0
AACCACAAGAATCGTA-1-0	tumor	2728	2728	6756	354	5.23979	1	0	N3	2.84966	2.4302	0	0	0	1.37633	0	0	1.37633	0	0	0	0	0	0	2.55267	3.6759	3.71271	2.12833	0.908325	0	0	0	1.37633
AACCACAAGCGTGTTT-1-0	tumor	1842	1842	4727	195	4.12524	0	0	Cap1	2.44907	1.99423	0	1.13639	0	0	0	0	1.13639	0	0	1.13639	0	0	0	3.76839	3.60993	0	0	0	0	0	1.13639	0
AACCACAGTCAATGGG-1-0	tumor	4347	4347	17662	708	4.00861	1	0	N3	1.97797	2.05339	2.05339	2.12351	0.757236	0.992719	0.448644	0	0	0	0	0.448644	0	0	0.992719	1.34311	2.88957	3.18692	0	0	0	0	0	1.60207
AACCACAGTTCTCCTG-1-0	tumor	3450	3450	10602	326	3.07489	3	0	Ve1	2.58489	2.58489	0	2.02848	1.06002	1.34277	1.56295	1.06002	0.664346	0	0	0	0	0	0	3.03532	2.98893	4.0201	0.664346	1.34277	0	0	0	0
AACCACATCAAATGAG-1-0	tumor	1424	1424	2922	32	1.09514	0	0	Cap1	2.05983	0	0	0	0	0	0	0	0	0	0	0	0	0	0	4.08057	3.5617	3.5617	1.48666	0	0	0	0	0
AACCACATCACCACAA-1-0	tumor	1929	1929	3781	71	1.87781	7	0	Cap3	2.44921	2.18991	0	0	0	1.2933	2.18991	0	3.21097	0	1.8389	0	1.2933	0	0	1.8389	1.8389	2.65493	0	1.2933	0	0	0	0
AACCACATCGTCTCAC-1-0	tumor	757	757	2427	171	7.04574	3	0	Ve1	1.63322	2.59234	0	0	0	0	0	0	0	0	0	0	0	0	0	0	0	2.22361	0	0	0	0	0	0
AACCACATCTCGGTCT-1-0	tumor	2364	2364	5445	215	3.94858	1	0	N3	2.62871	1.04259	0	0	0	1.04259	0	0	0	0	0	0	0	0	0	3.0541	1.54182	3.80838	1.04259	1.04259	0	0	0	1.54182
AACCATGAGGCTCCCA-1-0	tumor	1483	1483	2945	58	1.96944	0	0	Cap1	3.4519	2.88915	0	1.4806	0	0	1.4806	0	0	0	0	0	0	0	0	3.55409	4.1823	3.88235	0	1.4806	0	0	0	0
AACCATGCAACTTCTT-1-0	tumor	2681	2681	7648	151	1.97437	0	0	Cap1	2.64442	2.43888	0	0	0	0	0	0	0.836178	0	0.836178	0	0	0	0	3.02592	3.02592	4.13443	0.836178	1.28511	0	0	0	0
AACCATGCAATTCGTG-1-0	tumor	1653	1653	3219	56	1.73967	0	0	Cap1	3.8628	3.36588	0	0	0	0	0	0	0	0	0	0	0	0	0	4.57783	3.98549	4.14521	0	0	0	0	0	0
AACCATGTCGTAGCCG-1-0	tumor	2024	2024	3926	42	1.06979	0	0	Cap1	2.41489	2.15656	0	0	0	0	1.26614	0	2.15656	0	0	0	0	0	0	3.06231	3.17489	1.80734	2.15656	1.26614	0	0	0	0
AACCCAAAGTCCCAAT-1-0	tumor	2602	2602	6545	265	4.04889	0	0	Cap1	2.87958	3.34997	0	0	0	0	0	0	2.45918	0	1.40014	0	0	0	0	3.54424	3.87876	3.03795	2.15634	0	0	0	0	0
AACCCAACAACGGTAG-1-0	tumor	2726	2726	6829	303	4.43696	1	0	N3	2.75005	1.36831	0	1.36831	0	0.901925	0.901925	0	0	0	1.36831	1.92532	1.36831	0	0.901925	1.92532	2.65177	0.901925	0	0	0	0	0	0.901925
AACCCAACACAGCCTG-1-0	tumor	2553	2553	6177	221	3.57779	1	0	N3	2.20767	1.44405	0	0	0	0.962758	0	0.962758	2.01165	0	0	0	1.44405	0	0	3.01685	3.01685	3.72504	1.76759	0	0	0	0	0.962758
AACCCAACACTAGGCC-1-0	tumor	2454	2454	6674	542	8.12107	1	0	N3	1.38547	0	0	0.915631	0	0	0.915631	0	0	0	0.915631	0.915631	0	0	0	0	0.915631	2.1391	0	0	0	0	0	1.70385
AACCCAACAGAGTCTT-1-0	tumor	3191	3191	9363	281	3.00117	0	0	Cap1	2.76961	2.13727	0	0	0	1.14297	0.726598	1.43606	0	0	0	0	0	0	0	4.4088	3.46489	4.39571	1.84691	1.14297	0	0	0	0
AACCCAACAGGTATGG-1-0	tumor	3171	3171	7818	327	4.18266	1	0	N3	2.62402	2.1604	0	0	0	1.26925	0	1.26925	0	0	0	0	0	0	0	3.06645	3.64005	3.85116	2.29794	0.82378	0	0	0	1.57636
AACCTGAAGAAGTGTT-1-0	tumor	4089	4089	13421	457	3.40511	1	0	N3	2.66805	2.29669	0	0.912364	0	0	0.556812	0	0.912364	0	1.17412	0.912364	1.69939	0	0	2.21878	2.81224	0.556812	0	0.912364	0	0	0	1.69939
AACCTGAAGCAGTAAT-1-0	tumor	1450	1450	3233	62	1.91772	0	0	Cap1	2.33013	2.33013	0	0	0	0	0	0	0	0	0	0	0	0	0	4.18898	4.32061	3.79106	1.97216	0	0	0	0	0
AACCTGAAGGCGAACT-1-0	tumor	1277	1277	2406	33	1.37157	0	0	Cap1	2.60038	3.08106	0	0	0	0	1.64021	0	2.23136	0	0	0	0	0	0	4.14858	3.84415	3.84415	0	1.64021	0	0	0	0
AACCTGAAGGGTTAAT-1-0	tumor	2861	2861	8100	430	5.30864	3	0	Ve1	1.78142	1.9703	0	0.804048	0	1.24391	1.24391	1.54835	0	0	0	0	0	0	0	4.52567	3.09048	4.11894	1.78142	0.804048	0	0	0	0
AACCTGACACTGGACC-1-0	tumor	1358	1358	2682	109	4.06413	0	0	Cap1	2.50026	2.76721	0	1.55362	0	0	0	0	0	0	2.13501	1.55362	0	0	0	3.15151	4.22118	0	2.13501	0	0	0	0	0
AACCTGAGTCGATTTG-1-0	tumor	4039	4039	13781	357	2.59052	5	0	Ve2	1.91767	2.11098	0	0	0	2.78738	0	0.896608	1.53216	0	0	1.36163	0.545596	0	0.545596	0	1.53216	0.896608	0	0	0	0	0	0
AACCTGAGTGCCTTTC-1-0	tumor	1487	1487	3632	103	2.8359	0	0	Cap1	2.48601	2.69236	0	0	0	0	1.32264	0	0	0	0	0	0	0	0	3.86715	3.74478	4.45844	2.22569	0	0	0	0	0
AACCTGAGTGGGTTGA-1-0	tumor	1393	1393	3100	67	2.16129	0	0	Cap1	2.84077	2.63212	0	0	0	0	0	0	0	0	0	0	0	0	0	3.5043	3.7597	3.59687	0	0	0	0	0	0
AACCTGATCCTGGGAC-1-0	tumor	1655	1655	3975	131	3.2956	0	0	Cap1	3.05049	3.26413	0	0	0	0	0	1.25725	1.25725	0	1.25725	1.25725	0	0	0	4.19583	3.71969	3.51763	0	0	0	0	0	0
AACCTGATCGAACTCA-1-0	tumor	2167	2167	7215	393	5.44699	2	0	Cap2	2.78785	2.37043	0	0.869619	0	0	0	0	1.64055	0	1.32761	2.07065	0.869619	0	0	4.23286	3.68407	0.869619	0.869619	0	0	0	0	0
AACCTGATCTTTCCAA-1-0	tumor	1490	1490	3162	92	2.90955	0	0	Cap1	1.99131	2.61376	0	0	0	0	0	0	1.42613	0	0	0	0	0	0	3.14147	3.81277	4.34252	2.82214	1.42613	0	0	0	0
AACCTTTAGTAGATCA-1-0	tumor	3427	3427	11851	750	6.32858	1	0	N3	1.93249	1.2617	0	0	0	1.2617	0	0.611834	1.2617	0	2.1511	2.40926	0	0.611834	0.611834	0.611834	1.80218	0.611834	0	0	0	0	0	1.80218
AACCTTTAGTCTGGAG-1-0	tumor	1171	1171	2255	47	2.08426	0	0	Cap1	3.31809	3.31809	0	0	0	1.69278	0	0	0	0	1.69278	0	0	0	0	3.99296	3.81432	4.71729	1.69278	0	0	0	0	0
AACCTTTAGTGTTGTC-1-0	tumor	1294	1294	2449	56	2.28665	0	0	Cap1	3.06416	2.21557	0	0	0	0	0	0	0	0	1.62596	0	0	0	0	3.63098	3.99052	4.63553	2.85262	0	0	0	0	0
AACCTTTCAATAGGAT-1-0	tumor	1303	1303	3016	118	3.91247	0	0	Cap1	2.39306	1.46225	0	0	0	0	0	0	0	0	0	0	0	0	0	1.46225	4.15884	3.03946	2.39306	1.46225	0	0	0	0
AACCTTTGTAATGCTC-1-0	tumor	1027	1027	1667	33	1.9796	0	0	Cap1	3.21868	3.21868	0	0	0	0	2.56476	0	0	0	0	0	0	0	0	1.94574	2.94425	1.94574	1.94574	0	0	0	0	0
AACCTTTTCACTTGTT-1-0	tumor	628	628	972	28	2.88066	0	0	Cap1	3.07159	3.46148	0	2.42375	0	0	0	2.42375	0	0	0	0	0	0	0	3.95968	3.46148	3.46148	0	0	0	0	0	0
AACCTTTTCCTGTAAG-1-0	tumor	1638	1638	4150	120	2.89157	2	0	Cap2	2.73812	1.76118	0	0	0	1.22661	0	0	0	0	0	0	0	0	0	4.22639	3.73681	2.73812	2.73812	0	0	0	0	0
AACGAAAAGAAGTCTA-1-0	tumor	1319	1319	2276	75	3.29525	0	0	Cap1	2.9218	0	0	2.6519	0	0	2.6519	2.28109	0	0	0	0	0	0	0	4.3831	4.53547	4.74698	2.28109	0	0	0	0	0
AACGAAAAGCACCCAC-1-0	tumor	4199	4199	13773	568	4.12401	1	0	N3	2.78792	2.27343	0	1.36206	0	1.67828	0.54584	0	0.896952	0	1.53262	0.54584	0	0	0	2.47577	3.21727	3.49489	0	0.54584	0	0	0	1.67828
AACGAAACAAGAATGT-1-0	tumor	2143	2143	6159	193	3.13363	2	0	Cap2	2.21027	2.21027	0	1.44628	0	0	0	0	1.44628	0	2.37415	2.63828	2.01418	1.44628	0.964563	4.18883	4.1121	0.964563	0	0.964563	0	0	0	0
AACGAAACAGCGAGTA-1-0	tumor	2136	2136	4126	209	5.06544	1	0	N3	2.11275	1.23071	0	0	0	2.11275	1.23071	0	1.23071	0	2.11275	0	1.23071	1.23071	0	3.01501	2.57401	1.23071	0	0	0	0	0	1.23071
AACGAAACATCTAGAC-1-0	tumor	1269	1269	2338	28	1.1976	0	0	Cap1	2.25699	3.43205	0	0	0	0	0	0	0	0	0	0	0	0	0	1.66339	3.87222	5.04328	0	0	0	0	0	0
AACGAAATCCGATAGT-1-0	tumor	2242	2242	5708	121	2.11983	0	0	Cap1	2.0804	2.0804	0	1.0123	0	2.0804	1.0123	1.0123	0	0	0	0	0	0	0	2.91881	3.58459	4.13224	1.50493	0	0	0	0	0
AACGAAATCGATACGT-1-0	tumor	1666	1666	3712	149	4.01401	0	0	Cap1	3.22866	1.3067	0	1.3067	0	0	1.3067	0	0	0	1.3067	0	0	0	0	1.3067	3.33005	3.84583	2.20628	1.85441	0	0	0	0
AACGAAATCTGGGCAC-1-0	tumor	4589	4589	20091	815	4.05654	2	0	Cap2	2.7991	2.59849	0	0	0	0	0	0.403954	0.69088	0	0.403954	1.24952	0	0	0	3.13115	3.99374	2.88608	1.70104	0.403954	0	0	0.403954	0
AACGGGAAGATGCAGC-1-0	tumor	3074	3074	8590	428	4.98254	1	0	N3	2.53698	2.33342	0	0	0	0	0	0	1.20246	0	0.772025	0	0	0	0	4.19256	3.47914	3.18977	0	0	0	0	0	1.20246
AACGGGAAGCCATCCG-1-0	tumor	3915	3915	14290	801	5.60532	1	0	N3	2.44207	2.07918	0	0	0	1.1312	1.50384	0	0	0	0	1.33478	0	0	0	1.98762	3.36701	2.60979	1.88682	0	0	2.24044	0	1.33478
AACGGGAAGCGCCTTG-1-0	tumor	1395	1395	2870	92	3.20558	0	0	Cap1	3.23436	1.50059	0	1.50059	0	0	0	0	0	0	0	0	0	0	0	3.08676	3.97528	2.07551	2.07551	0	0	0	0	0
AACGGGAAGTGTGTTC-1-0	tumor	1814	1814	3724	77	2.06767	0	0	Cap1	2.98553	1.85169	0	1.30435	0	1.30435	1.30435	0	1.30435	0	1.85169	0	0	0	0	4.00197	4.22145	4.2601	2.20341	0	0	0	0	0
AACGGGAGTACAGCGA-1-0	tumor	828	828	1340	39	2.91045	0	0	Cap1	3.15223	0	0	0	0	0	0	0	0	0	2.13567	2.13567	0	0	0	3.82376	2.76791	4.32581	2.76791	2.13567	0	0	0	0
AACGGGAGTCCGCAGT-1-0	tumor	1974	1974	5195	136	2.6179	2	0	Cap2	2.36318	1.91321	0	0	0	0	0	0	0	0	0	0	0	0	0	4.19641	3.00812	3.96978	3.00812	0	0	0	0	0
AACGGGAGTTTGAAAG-1-0	tumor	1312	1312	2675	75	2.80374	0	0	Cap1	3.15401	3.43097	0	0	0	0	0	0	1.55568	0	0	0	0	0	0	3.74056	3.64762	3.82559	0	0	0	0	0	0
AACGGGATCAAACCCA-1-0	tumor	3919	3919	12834	329	2.5635	0	0	Cap1	3.16109	3.16109	0	0	0	0	1.20523	1.20523	0.939367	0	0.939367	0	0	0	0	4.09797	3.25555	4.62785	0.939367	1.86474	0	0	0	0
AACGTCAAGACTGGGT-1-0	tumor	2494	2494	6537	309	4.72694	6	0	X	0	0	0	0	0	0	0	0	0	0	0	0	0	0	0	0	0	0	0	0	0	0	0	0
AACGTCAAGAGTGAAG-1-0	tumor	1563	1563	3039	140	4.60678	0	0	Cap1	2.38616	3.17946	0	2.02566	0	0	0	2.38616	2.02566	0	2.38616	0	0	0	0	3.30778	3.85159	1.45642	0	0	0	0	1.45642	0
AACGTCACAGGGCTTC-1-0	tumor	1685	1685	3754	111	2.95685	0	0	Cap1	2.83221	2.83221	0	0	0	0	1.29851	1.29851	1.29851	0	0	0	0	0	0	3.99409	4.13145	4.45716	0	1.29851	0	0	0	0
AACGTCAGTTCCGCGA-1-0	tumor	4473	4473	16638	570	3.42589	5	0	Ve2	1.03073	2.10565	0	0	0	2.17628	0.789397	0	0	0	0	1.22499	0	0	0	0	0.47065	0.47065	0	0	0.47065	0	0	0
AACGTCATCATCTATC-1-0	tumor	718	718	1267	35	2.76243	2	0	Cap2	3.20591	2.18523	0	0	0	0	0	0	0	0	0	0	0	0	0	0	3.48341	3.20591	0	0	0	0	0	0
AACGTCATCCCTCTAG-1-0	tumor	1437	1437	3089	115	3.72289	0	0	Cap1	2.01151	1.44392	0	1.44392	0	0	0	0	2.01151	0	0	2.01151	1.44392	0	0	4.23386	4.02596	0	2.01151	1.44392	0	0	0	0
AACGTCATCTTGATTC-1-0	tumor	1496	1496	3339	105	3.14465	0	0	Cap1	2.771	3.33057	0	1.38502	0	0	0	0	1.94445	1.38502	1.38502	0	1.38502	0	0	4.1092	2.94283	2.56338	0	1.38502	0	0	0	0
AACTTCTAGAGTTGTA-1-0	tumor	1563	1563	3217	76	2.36245	0	0	Cap1	2.33461	3.36648	0	2.33461	0	0	0	0	0	0	0	0	0	0	1.41305	4.04222	3.79591	4.51246	2.97812	0	0	0	0	0
AACTTCTCAACAGATA-1-0	tumor	3293	3293	9519	302	3.1726	1	0	N3	2.12271	1.98831	0	1.64907	0	1.83301	0.718099	0	0	1.13174	2.68491	2.61054	0	0.718099	0	2.34706	2.61054	0.718099	0	0	0	0	0	1.13174
AACTTCTCATGGCTGC-1-0	tumor	4292	4292	14962	822	5.49392	1	0	N3	1.61147	2.03909	0	0	0	1.73669	0.511841	0.848748	0.848748	0	0.848748	1.46829	0	0.511841	0.511841	1.46829	1.73669	0	0	0	0	0	0	2.4002
AACTTCTGTAAGATAC-1-0	tumor	868	868	1570	83	5.28662	0	0	Cap1	3.49186	1.99734	0	0	0	0	0	0	0	0	0	0	0	0	0	3.2763	4.50172	1.99734	3.2763	0	0	0	0	0
AACTTCTGTTTAGTCG-1-0	tumor	621	621	908	4	0.440529	0	0	Cap1	3.13664	0	0	0	0	0	0	0	0	0	0	0	0	0	0	4.02653	2.48601	4.02653	0	0	0	0	0	0
AAGAACAAGTTGCATC-1-0	tumor	1462	1462	3055	156	5.10638	2	0	Cap2	2.6457	2.85455	0	0	0	0	0	0	0	0	0	0	0	0	0	3.61109	3.41641	2.0211	0	0	0	0	0	0
AAGAACACAGGCGTTC-1-0	tumor	3110	3110	8596	354	4.11819	1	0	N3	2.43973	2.53634	0	0.771649	0	1.73224	0.771649	0.771649	0.771649	0	0	0	0	0	0	2.84993	3.32347	3.88561	2.07694	0	0	0	0	0.771649
AAGAACACATTCGATG-1-0	tumor	1768	1768	4255	119	2.79671	0	0	Cap1	3.29034	2.08574	0	1.20901	0	0	0	1.20901	0	0	1.74053	0	0	0	0	4.09024	2.98575	1.20901	2.34187	0	0	0	0	0
AAGAACATCTATACGG-1-0	tumor	3108	3108	14692	1067	7.26246	6	0	X	0	0.519176	0	0	0	0	0	0	0	0	0	0	0	0	0	3.91215	0	0	0	0	0	0	0	0
AAGACAAAGGACTATA-1-0	tumor	1971	1971	4911	147	2.99328	0	0	Cap1	2.58154	2.96146	0	0	0	1.11062	0	0	1.96132	0	0	0	0	0	0	0	4.41219	4.28039	1.62383	1.62383	0	0	0	0
AAGACAAAGTTGAATG-1-0	tumor	3050	3050	10593	347	3.27575	2	0	Cap2	2.88995	2.25089	0	0	0	0	0	0	1.3434	0	0.664758	0	0	0	0	4.03772	3.47049	4.26067	2.98973	1.06058	0	0	0	0
AAGACAACAGCGTACC-1-0	tumor	2942	2942	9571	502	5.24501	3	0	Ve1	2.23629	2.52517	3.91415	2.87453	0.715311	1.12806	1.64467	0.715311	0	0	0	0	0	0	2.52517	0	0	2.93183	0	0	0	0	0	0
AAGACAAGTACAAGTA-1-0	tumor	2548	2548	6441	335	5.20106	0	0	Cap1	2.8947	2.80491	0	0	0	0	0	1.41223	0	0	0.937094	0	0.937094	0	0.937094	3.75931	2.70625	0	0	0.937094	0	0	0	0
AAGACAAGTACTTGTG-1-0	tumor	1358	1358	3425	313	9.13869	2	0	Cap2	2.74718	2.53993	0	0	0	0	0	0	0	0	0	1.36602	0	0	0	4.30397	3.50004	3.30606	2.53993	1.36602	0	0	0	0
AAGACAAGTGGAACCA-1-0	tumor	1448	1448	3198	167	5.22201	2	0	Cap2	2.60327	2.98375	0	0	0	1.41754	1.41754	0	1.41754	0	1.41754	0	2.60327	0	0	4.37165	4.15165	4.37165	2.60327	0	0	0	0	0
AAGACAATCACCCTCA-1-0	tumor	4220	4220	17042	501	2.9398	0	0	Cap1	2.44774	2.58945	0	0	0	1.36964	0	0.776371	0	0	0	0	0	0	0	4.35503	3.81981	4.26025	1.73946	0.46171	0	0	0	0
AAGACAATCGGAAACG-1-0	tumor	2794	2794	7436	308	4.14201	0	0	Cap1	2.57286	2.84128	0	0.852204	0	0	0.852204	0	0	0	0.852204	0	0	0	0	3.92707	3.61926	4.0746	1.6163	1.6163	0	0.852204	0	0
AAGACAATCTCAACCC-1-0	tumor	1533	1533	2946	104	3.53021	1	0	N3	0	0	0	0	0	1.48034	0	0	0	0	0	0	0	0	0	0	2.0527	1.48034	0	0	0	0	0	0
AAGACTCCAACTCATG-1-0	tumor	1853	1853	6214	486	7.82105	3	0	Ve1	2.50674	2.20236	1.76264	0	0	0	1.43949	0	0	0	0	0	0	0	0	2.20236	2.83865	3.08742	0	0	0	0	0	0
AAGACTCCAACTGATC-1-0	tumor	2356	2356	5557	139	2.50135	0	0	Cap1	2.10391	2.30235	0	1.02945	0	0	0	1.02945	1.85608	0	0	1.02945	1.02945	0	0	3.86677	3.56079	4.42818	1.85608	1.52585	0	0	0	0
AAGACTCCACAGCTTA-1-0	tumor	1339	1339	2773	145	5.22899	4	0	Ar	2.10565	2.73598	0	0	0	0	0	0	0	1.5274	2.10565	2.46968	1.5274	0	1.5274	0	0	2.10565	0	1.5274	0	0	0	0
AAGACTCCACCACTGG-1-0	tumor	1620	1620	3275	86	2.62595	0	0	Cap1	2.58126	2.96117	0	0	0	1.39956	1.39956	0	1.96106	0	1.39956	0	0	0	0	4.17626	3.7061	4.68093	1.96106	1.39956	0	0	0	0
AAGACTCCATACAGAA-1-0	tumor	1033	1033	1965	71	3.61323	0	0	Cap1	3.27508	3.27508	0	0	0	0	0	0	1.80649	0	0	0	0	0	0	4.12824	4.58182	4.52832	0	0	0	0	0	0
AAGACTCGTAGATGTA-1-0	tumor	1261	1261	2266	93	4.10415	0	0	Cap1	1.68881	3.13833	0	0	0	0	0	0	1.68881	0	0	0	0	0	0	3.3134	4.13968	3.70666	1.68881	0	0	0	0	0
AAGACTCGTGCCGTAC-1-0	tumor	3627	3627	10260	303	2.95322	1	0	N3	2.74854	1.92395	0	0	0	0.680396	1.36711	0.680396	0.680396	0	0	0	0	0	0	3.11096	2.68411	3.84607	2.37459	1.08157	0	0	0	0.680396
AAGACTCGTTGGAGGT-1-0	tumor	2596	2596	6450	344	5.33333	1	0	N3	2.16927	2.33237	0	0	0	0.936245	0	0	1.9743	0	0.936245	0	0.936245	0	0	3.64308	3.64308	3.75795	2.33237	0.936245	0	0	0	0.936245
AAGACTCGTTGGGACA-1-0	tumor	1901	1901	4233	90	2.12615	0	0	Cap1	3.59555	2.99068	0	0	0	0	0	0	1.21265	0	0	0	1.7448	0	0	2.8643	4.09534	3.92415	1.7448	1.7448	0	0	0	0
AAGACTCTCATCGGGC-1-0	tumor	3323	3323	10268	851	8.28788	3	0	Ve1	2.17375	2.37388	2.97062	2.54056	0	2.17375	0.680011	0.680011	0	0	0	1.76977	0	0	0.680011	0	0	3.1935	0.680011	0	0	0.680011	0	0
AAGACTCTCGGACTTA-1-0	tumor	774	774	1735	192	11.0663	6	0	X	0	0	0	0	0	0	0	0	0	0	1.91157	1.91157	0	0	0	0	0	0	0	0	0	0	0	0
AAGATAGAGAGGTCAC-1-0	tumor	2646	2646	7118	193	2.71144	0	0	Cap1	2.24383	2.95822	0	0.877504	0	1.33757	1.33757	0	0	0	0	0	0	0	0	4.34204	3.76461	3.91544	0	0	0	0	0	0
AAGATAGAGCGCTGAA-1-0	tumor	1143	1143	2039	64	3.13879	0	0	Cap1	1.77569	1.77569	0	0	0	0	0	0	2.38035	0	0	0	0	0	0	4.73445	4.00639	4.00639	2.38035	0	0	0	0	0
AAGATAGAGTACGAGC-1-0	tumor	810	810	1387	33	2.37924	0	0	Cap1	2.10533	2.10533	0	0	0	0	2.10533	0	2.10533	0	0	0	0	0	0	3.94097	3.79006	3.79006	0	0	0	0	2.10533	0
AAGATAGCAAGTGGTG-1-0	tumor	1755	1755	3877	88	2.2698	0	0	Cap1	3.28815	2.94734	0	0	0	0	0	0	1.81785	0	1.81785	0	0	0	0	3.54186	4.05603	4.48522	0	0	0	0	0	0
AAGATAGCAGGTTCGC-1-0	tumor	1275	1275	2339	28	1.19709	0	0	Cap1	2.62655	2.62655	0	0	0	0	0	0	2.25661	0	0	0	0	0	0	0	2.89599	3.95707	3.56112	0	0	0	3.67574	0
AAGATAGGTGAGGCAT-1-0	tumor	2283	2283	6190	216	3.4895	0	0	Cap1	2.93229	2.8423	0	0	0	0	0	0	0.961459	0	0	0.961459	1.44244	0	0	3.40383	3.16197	1.44244	0	0	0	0	0	0
AAGATAGGTTCGTAAC-1-0	tumor	1903	1903	5023	92	1.83157	6	0	X	0	0	0	0	0	0	0	0	0	0	0	0	0	0	0	1.94198	0	0	0	0	0	0	0	0
AAGATAGTCCTTACCG-1-0	tumor	1711	1711	3555	116	3.26301	0	0	Cap1	2.71235	2.88355	0	1.3384	0	0	0	0	2.24483	1.3384	2.71235	1.3384	1.3384	2.24483	0	3.62616	3.15715	1.3384	0	0	0	0	0	0
AAGATAGTCTAACGCA-1-0	tumor	3713	3713	11735	301	2.56498	0	0	Cap1	1.94091	2.79354	0	0	0	0	1.26876	0.616348	0	0	0	0	0	0	0	3.4003	3.77523	4.0016	0	0	0	0	0	0
AAGATAGTCTGCAGCG-1-0	tumor	2330	2330	6218	309	4.96944	0	0	Cap1	2.50615	2.3655	0	0.958673	0	0	0	0	0	0	0.958673	0	0	0	0	3.45178	3.79374	4.10272	1.439	0.958673	0	0	0	0
AAGATAGTCTTGGTCC-1-0	tumor	2863	2863	8536	175	2.05014	0	0	Cap1	2.85654	2.21926	0	0	0	0	0	1.20687	0	0	1.5073	0	0.775422	0	0	3.91608	3.79202	4.02644	0	0.775422	0	0	0	0
AAGCATCAGAGTTCGG-1-0	tumor	1848	1848	4524	180	3.97878	0	0	Cap1	2.03226	2.80172	0	0	0	0	0	0	0	0	0	0	1.16641	0	0	2.80172	3.3151	0	0	0	0	0	0	0
AAGCATCAGTCGGGAT-1-0	tumor	3279	3279	8994	709	7.88303	1	0	N3	2.3985	2.49474	0	1.69514	0.747565	1.69514	0	0	1.17053	1.17053	2.29201	2.49474	1.17053	0	0	2.73787	2.80735	0.747565	0	0	0	0	0	2.29201
AAGCATCCAACAACAA-1-0	tumor	1573	1573	3169	100	3.15557	0	0	Cap1	2.61171	2.82006	0	0	0	0	0	1.9894	1.42445	0	1.42445	0	0	0	0	2.61171	4.05699	4.25451	2.82006	0	0	0	0	0
AAGCATCCACGACTAT-1-0	tumor	2295	2295	5423	97	1.78868	0	0	Cap1	2.12537	1.87671	0	0	0	0	1.04521	1.04521	1.54501	0	0	0	0	0	0	3.41786	3.85227	4.18266	1.54501	1.04521	0	0	0	0
AAGCATCGTATATGGA-1-0	tumor	1750	1750	3958	62	1.56645	0	0	Cap1	3.05458	2.92776	0	0	0	1.26031	0	0	1.26031	0	1.80056	0	0	0	0	3.72387	4.03572	3.16711	1.26031	1.80056	0	0	0	0
AAGCATCGTTCACCGG-1-0	tumor	1502	1502	3337	101	3.02667	0	0	Cap1	2.56393	2.56393	0	0	0	0	1.38547	0	0	0	1.38547	0	0	0	0	3.52529	3.76013	3.76013	1.94497	0	1.38547	0	0	0
AAGCATCTCTCGACCT-1-0	tumor	2746	2746	7265	246	3.3861	1	0	N3	2.48588	1.63499	0	0	0	0.865613	1.32254	0.865613	0	0	0	0	0	0	0	3.13651	2.48588	3.94988	1.63499	0.865613	0	0	0	0
AAGCCATCACGACGAA-1-0	tumor	2222	2222	5104	220	4.31034	1	0	N3	1.08494	0	0	0	0	0	0	0	0	0	0	0	0	0	0	1.92829	0	1.08494	0	0	0	0	0	1.593
AAGCCATGTGGGAGAG-1-0	tumor	1009	1009	2434	106	4.35497	2	0	Cap2	2.22104	2.22104	0	0	0	0	0	0	0	0	1.6309	0	0	0	0	4.82233	4.75391	5.08283	2.58967	0	0	0	0	0
AAGCCATGTGTACATC-1-0	tumor	3240	3240	10124	271	2.67681	0	0	Cap1	1.93536	2.18628	0	1.7815	0	1.93536	0	0.687004	0.687004	0	0	0	0	0	0	3.9582	4.01325	4.59297	0	0	0.687004	0	0.687004	0.687004
AAGCCATTCCCGTGTT-1-0	tumor	2713	2713	7398	208	2.81157	0	0	Cap1	2.34775	2.92167	0	0.855146	0	0	0.855146	0.855146	0	0	0	0	0	0	0	3.93209	3.72693	4.00858	0.855146	0.855146	0	0	0	0
AAGCGAGAGCATACTC-1-0	tumor	1018	1018	1675	65	3.8806	0	0	Cap1	2.56035	2.93971	0	1.94164	0	0	0	0	1.94164	0	0	0	1.94164	0	0	4.43772	2.93971	2.56035	2.56035	0	0	0	0	0
AAGCGAGAGGATATAC-1-0	tumor	2642	2642	6200	220	3.54839	1	0	N3	2.74188	2.20437	0	0	0	1.76451	1.76451	0	0	0	2.00843	0	0	0	0	2.00843	3.22659	3.64013	1.44121	0	0	0	0	1.44121
AAGCGAGCACCTGATA-1-0	tumor	4409	4409	17728	601	3.39012	1	0	N3	2.30511	1.70704	0	0.990373	0	0	0.447297	0.447297	1.5991	0	0.755257	0.990373	0	0	0	3.86741	3.74189	3.3548	1.47807	0	0	0	0	1.1806
AAGCGAGGTTACCGTA-1-0	tumor	1248	1248	2461	169	6.86713	0	0	Cap1	3.0595	3.0595	0	1.62204	0	0	2.21121	2.21121	0	0	0	0	0	0	0	3.0595	3.51176	4.35933	1.62204	1.62204	0	0	0	0
AAGCGTTAGTAGAATC-1-0	tumor	2520	2520	6703	233	3.47606	0	0	Cap1	3.08586	2.55993	0	0	0	0	0	0.913033	1.94125	0	0	0	0	0	0	3.27192	3.01526	4.24314	2.76749	0.913033	0	0	0	0.913033
AAGCGTTCAAGTACCT-1-0	tumor	731	731	1269	34	2.67928	6	0	X	0	0	0	0	0	0	0	0	0	0	0	0	0	0	0	3.2044	0	0	0	0	0	2.18383	0	0
AAGCGTTCACTCCACT-1-0	tumor	3319	3319	11339	240	2.11659	0	0	Cap1	2.65526	2.77212	0	0	0	0.632288	1.29356	0	0.632288	0	0	0	0	0	0	3.90208	3.27999	3.61519	2.28433	0.632288	0	0	0	0
AAGCGTTGTAAGATCA-1-0	tumor	2636	2636	7312	168	2.29759	0	0	Cap1	1.86725	2.05899	0	0.861883	0	0.861883	0.861883	0	0	0	0	0	0	0	0	4.13585	3.67105	4.068	0.861883	0.861883	0	0	0	0
AAGCGTTGTGCCCAGT-1-0	tumor	2467	2467	5755	427	7.41964	1	0	N3	1.82662	1.00709	0	0	0	1.00709	0	0	1.49856	0	1.82662	0	0	1.00709	0	0	1.49856	0	0	0	0	0	0	1.49856
AAGCGTTTCGGTCATA-1-0	tumor	2616	2616	6260	147	2.34824	0	0	Cap1	2.0001	2.1958	0	1.43387	0	0	0	0	0.954528	0	1.75653	0	0	0	0	3.15121	3.67221	4.0961	1.43387	1.43387	0	0	0	0
AAGGAATAGGACCCAA-1-0	tumor	1528	1528	3170	77	2.42902	0	0	Cap1	1.42421	2.61141	0	0	0	0	1.42421	1.42421	0	0	0	0	0	0	0	3.87782	3.8103	4.05668	2.61141	1.98913	0	0	0	0
AAGGAATAGTGATAGT-1-0	tumor	1876	1876	4571	111	2.42835	0	0	Cap1	1.68183	2.47977	0	1.1593	0	0	1.1593	0	2.27735	0	1.68183	0	1.68183	0	0	3.6983	4.09548	3.97977	1.68183	0	0	0	1.1593	0
AAGGAATCAACGGTAG-1-0	tumor	2729	2729	7261	238	3.27779	0	0	Cap1	2.48639	1.87317	0	1.87317	0	0.865932	0	1.32294	0.865932	0	0	0	0.865932	0	0	4.02694	3.56757	3.13704	1.32294	1.32294	0	0	0	0
AAGGAATGTATACAGA-1-0	tumor	889	889	1793	220	12.2699	0	0	Cap1	3.14884	3.36336	0	0	0	0	0	0	0	0	0	0	0	0	0	0	1.88362	4.37048	0	0	0	0	0	0
AAGGAATGTGCATTTG-1-0	tumor	3139	3139	8684	453	5.21649	1	0	N3	2.06803	2.69588	0	0	0	1.72387	0.766185	0	1.19486	0	2.06803	2.77072	0	1.19486	1.49394	1.19486	2.84034	0	0	0.766185	0	0	0	2.20396
AAGGTAAAGCGAGTAC-1-0	tumor	2329	2329	6081	160	2.63115	0	0	Cap1	2.38571	3.03176	0	0	0	1.45604	0	0	0	0	0	0	0.972469	0	0	3.17899	3.57048	4.09769	1.7806	1.45604	0	0	0	0
AAGGTAAAGGAGAGGC-1-0	tumor	2547	2547	6764	170	2.51331	0	0	Cap1	2.66066	2.12729	0	0	0	0	0	0.907619	0	0	0.907619	0	0	0	0	3.46719	3.2632	2.42912	2.12729	0.907619	0	0	0	0
AAGGTAAGTTGTCAGT-1-0	tumor	1150	1150	2348	85	3.6201	0	0	Cap1	3.10435	3.10435	0	0	0	0	2.62299	0	0	0	1.65993	0	0	0	0	3.10435	3.672	1.65993	0	0	0	0	0	0
AAGGTAATCGGCTCTT-1-0	tumor	2479	2479	5521	276	4.99909	1	0	N3	1.03363	1.53094	0	0	0	1.03363	1.53094	1.03363	1.03363	0	0	0	0	0	0	3.27176	2.85079	3.51461	1.53094	0	0	0	0	0
AAGTACCAGGATTACA-1-0	tumor	1503	1503	3144	71	2.25827	0	0	Cap1	1.99624	2.82751	0	0	0	0	1.43047	1.43047	0	0	0	0	0	0	0	2.35537	3.88588	4.16842	2.35537	0	0	0	0	0
AAGTACCCAAACGGCA-1-0	tumor	1837	1837	3888	92	2.36626	0	0	Cap1	2.79924	2.16517	0	0	0	0	0	0	0	0	0	0	0	0	0	2.94466	4.35876	4.73768	1.27313	0	0	0	0	0
AAGTACCGTAGTAAGT-1-0	tumor	4128	4128	14350	404	2.81533	5	0	Ve2	1.64503	2.15935	0	0	0	2.30849	1.12836	0	0	0	0	1.50059	0.528782	0.528782	0	0	2.30849	0	0	0	0	0	0	0
AAGTACCTCACCTCAC-1-0	tumor	1550	1550	3510	195	5.55556	4	0	Ar	2.89558	2.72425	0	1.34781	0	0	0	1.34781	0	0	1.90181	1.34781	0	1.90181	1.34781	1.34781	1.34781	1.34781	0	0	0	0	0	0
AAGTACCTCTCCGAAA-1-0	tumor	1795	1795	3545	57	1.6079	0	0	Cap1	2.50826	2.50826	0	0	0	0	2.71498	0	0	0	1.34048	0	0	0	0	1.34048	1.34048	1.34048	0	0	0	0	0	0
AAGTCGTGTGAAAGTT-1-0	tumor	2181	2181	5236	196	3.74332	0	0	Cap1	2.78987	2.35606	0	0	0	0	1.57271	1.0681	1.90651	0	0	0	0	1.0681	0	3.56607	4.2983	4.48699	3.00065	1.0681	0	0	0	0
AAGTCGTGTTGTAGCT-1-0	tumor	2367	2367	6291	218	3.46527	1	0	N3	2.61861	2.61861	0	0.951493	0	0	0.951493	0	0.951493	0	0.951493	0	0	0	0	4.03663	3.88542	4.51749	1.75245	0	0	0	0	0
AAGTCGTTCACTTTGT-1-0	tumor	2210	2210	5883	234	3.97756	3	0	Ve1	2.05403	2.68092	1.8082	2.55713	2.98051	0.993183	1.48152	0.993183	0	0	0	0	0	0	0	0.993183	3.27704	3.50545	0	0	0	0	0	0
AAGTGAAAGAATTCAG-1-0	tumor	1934	1934	4453	121	2.71727	0	0	Cap1	2.67236	1.70317	0	1.17732	0	0	1.17732	0	0	0	0	0	0	0	0	2.04602	4.08409	4.55722	0	0	0	0	0	0
AAGTGAACATGGGTCC-1-0	tumor	3283	3283	10796	454	4.20526	0	0	Cap1	3.10477	2.23392	0	0.655585	0	0	0	0.655585	1.54864	0	1.54864	0	0	0	0	3.70941	3.77525	2.23392	1.32941	0	0	0	0	0
AAGTGAAGTCTACAGT-1-0	tumor	964	964	1633	23	1.40845	0	0	Cap1	0	0	0	0	0	1.96343	1.96343	0	0	0	0	0	0	0	0	4.3896	2.96378	4.46282	2.5838	0	0	0	0	0
AAGTGAAGTGAGAACC-1-0	tumor	1103	1103	1868	61	3.26552	0	0	Cap1	3.32383	3.10965	0	0	0	0	0	0	0	0	1.84898	0	0	0	0	3.32383	4.25693	4.94297	2.46016	0	0	0	0	0
AAGTGAATCCTGCTAC-1-0	tumor	2269	2269	4901	64	1.30586	1	0	N3	1.96308	1.96308	0	0	0	1.96308	0	0	0	0	1.11199	0	0	0	0	2.85205	3.38661	3.3151	1.11199	0	0	0	0	1.62547
AAGTTCGAGCAAATCA-1-0	tumor	1489	1489	3011	50	1.66058	0	0	Cap1	2.0337	2.65918	0	0	0	2.39457	0	1.46352	1.46352	0	0	0	0	0	0	2.86823	4.21099	3.78816	3.3167	0	0	0	0	0
AAGTTCGAGCACTCAT-1-0	tumor	1495	1495	3008	65	2.1609	0	0	Cap1	3.04199	2.86917	0	0	0	0	0	0	2.03457	2.03457	1.46429	1.46429	1.46429	0	1.46429	2.66011	3.71097	0	0	0	0	0	0	0
AAGTTCGAGGTCCTGC-1-0	tumor	2087	2087	4623	191	4.13152	0	0	Cap1	3.29425	2.01347	0	2.01347	0	0	1.67264	0	2.46941	0	1.67264	0	0	0	0	4.47191	3.88338	4.47191	1.67264	1.15155	0	0	0	0
AAGTTCGAGTTGGGAC-1-0	tumor	1220	1220	2362	132	5.58848	4	0	Ar	3.09867	2.61748	0	2.88674	0	0	0	0	0	0	1.65512	2.61748	2.61748	0	0	2.24785	3.09867	1.65512	0	0	0	0	0	0
AAGTTCGGTACGTACT-1-0	tumor	2665	2665	6983	200	2.8641	0	0	Cap1	2.90057	2.40011	0	0.888734	0	0	0	0	0.888734	0	1.66698	0	1.35173	0	0	3.60553	4.0149	3.87655	1.90631	0.888734	0	0	0	0
AAGTTCGGTGTGCTTA-1-0	tumor	589	589	900	76	8.44444	1	0	N3	0	0	0	0	0	0	0	0	0	0	0	0	0	0	0	0	0	0	0	0	0	0	0	2.49412
AAGTTCGTCTTTCCGG-1-0	tumor	2308	2308	5384	230	4.27192	1	0	N3	2.49685	0	0	1.55069	0	1.0499	1.0499	0	1.0499	0	1.55069	0	0	0	0	2.33086	2.63916	2.87448	1.0499	1.0499	0	0	0	0
AATAGAGAGTAGTCTC-1-0	tumor	2205	2205	5981	262	4.38054	3	0	Ve1	2.5419	2.5419	0	1.46878	0.982813	1.46878	0	1.7944	0	0	0.982813	0	0	0	0	3.32329	3.38179	4.28901	0	1.7944	0	0	0	0
AATAGAGGTAAGTAGT-1-0	tumor	1455	1455	3125	144	4.608	0	0	Cap1	1.43508	2.00148	0	0	0	0	0	0	1.43508	0	0	0	0	0	0	3.58906	4.07073	4.17439	2.36085	0	0	0	0	0
AATAGAGGTGGTGATG-1-0	tumor	2788	2788	8051	194	2.40964	0	0	Cap1	2.68532	2.39212	0	1.97553	0	0	1.24823	0	0	0	1.55313	0	0	0	0	3.67642	3.29893	3.7374	1.24823	1.55313	0	0	0	0
AATCACGAGCGGTAGT-1-0	tumor	1817	1817	4508	174	3.8598	0	0	Cap1	2.49249	2.49249	0	1.16885	0	0	0	0	0	0	0	0	0	0	0	3.86249	2.66094	3.31852	2.28982	0	0	0	0	0
AATCACGAGGGTGAGG-1-0	tumor	1828	1828	4153	99	2.38382	0	0	Cap1	1.76058	2.73744	0	1.2261	0	0	0	0	1.76058	0	0	0	0	0	0	3.89504	3.84482	1.76058	1.76058	0	0	0	0	0
AATCACGCAGCTGTGC-1-0	tumor	1508	1508	3681	86	2.33632	2	0	Cap2	1.86149	2.8507	0	0	0	0	0	0	0	0	1.31282	0	0	0	0	4.67236	3.66441	2.47373	3.33813	0	0	0	0	0
AATCACGGTCAATCTG-1-0	tumor	3403	3403	10490	790	7.53098	1	0	N3	2.15482	1.06698	0	0	0	1.06698	0	1.06698	1.57135	0	1.75206	1.57135	1.35063	0	0	1.35063	1.35063	0.669515	0	0	0	0	0	1.75206
AATCACGTCAAACCTG-1-0	tumor	1869	1869	3836	134	3.49322	0	0	Cap1	1.82677	2.95742	0	1.82677	0	0	0	0	1.82677	0	2.43603	1.82677	0	0	0	2.95742	3.19712	2.43603	0	1.28284	1.28284	0	0	1.28284
AATCACGTCCGAACGC-1-0	tumor	3730	3730	10648	318	2.98648	1	0	N3	2.42751	1.33958	0	0	0	1.0572	0.662246	0	1.0572	0	0	0	0	0	0	3.46548	3.1978	3.5765	0.662246	0	0	0.662246	0	1.55953
AATCACGTCCGGCTTT-1-0	tumor	1646	1646	3682	73	1.98262	0	0	Cap1	2.21351	2.9963	0	0	0	0	1.31262	1.31262	1.31262	0	1.31262	0	1.31262	0	0	3.51426	3.96276	4.76886	0	1.86126	0	0	0	0
AATCGACCAAGCTGCC-1-0	tumor	1803	1803	3823	66	1.72639	0	0	Cap1	2.43912	2.43912	0	0	0	1.2853	0	0	0	0	0	0	0	0	0	3.39361	3.92591	4.15541	1.2853	1.82962	0	0	0	0
AATCGACCACATTCTT-1-0	tumor	2000	2000	4364	103	2.36022	0	0	Cap1	3.266	2.52231	0	1.19134	0	0	0	0	2.06362	0	1.19134	0	0	0	0	4.42476	3.93988	4.97923	0	0	0	0	0	0
AATCGACCAGTAACAA-1-0	tumor	2156	2156	5259	102	1.93953	0	0	Cap1	2.89666	2.51842	0	0	0	1.06523	1.56924	0	0	0	0	0	0	0	0	3.08724	3.08724	4.34459	2.35209	0	0	0	0	0
AATCGACCATATCTCT-1-0	tumor	2214	2214	5348	380	7.10546	0	0	Cap1	2.33692	2.503	0	1.88852	0	0	0	0	1.55598	1.55598	1.88852	0	0	0	0	3.15437	3.59806	1.05426	0	0	0	0	0	0
AATCGACGTCAACGCC-1-0	tumor	2950	2950	7673	254	3.31031	1	0	N3	1.28275	2.43591	0	0	0	1.82666	0	0.83433	0	0	0.83433	0	1.28275	0	0	3.43319	3.14224	0.83433	0	1.59124	0	0.83433	0	1.59124
AATCGACGTCTTTCAT-1-0	tumor	2164	2164	5650	132	2.33628	2	0	Cap2	3.10184	2.28743	0	0	0	1.01882	1.01882	0	0	0	0	0	0	0	0	4.39007	4.43303	4.34518	2.45268	1.01882	0	0	0	0
AATCGACGTGTCCTAA-1-0	tumor	2405	2405	7502	154	2.05279	2	0	Cap2	2.97867	2.03665	0	0.847145	0	1.60922	1.60922	0.847145	1.60922	0	0	0.847145	0	0	0	3.94455	3.57396	4.54657	2.45649	0	0	0	0	0
AATCGACGTTCTGAGT-1-0	tumor	4466	4466	16254	621	3.8206	1	0	N3	2.79611	2.32518	0	0	0	1.04581	1.04581	0.479479	1.54573	0	0.479479	0	0.479479	0	0	4.2646	3.63532	4.50892	2.32518	1.54573	0	0	0	1.24154
AATCGACTCGCGCTGA-1-0	tumor	1672	1672	3633	209	5.75282	0	0	Cap1	3.24932	3.74451	0	0	0	0	0	0	1.32243	0	0	0	0	0	0	3.80757	3.74451	3.60504	0	0	0	0	0	0
AATCGTGCAAGTCGTT-1-0	tumor	3161	3161	9195	394	4.28494	1	0	N3	2.5621	1.86218	0	1.67713	0	1.67713	0.73599	0	1.15534	0	0	1.67713	1.15534	0.73599	0.73599	1.15534	2.96981	0.73599	0	1.15534	0	0	0.73599	2.47448
AATCGTGCATTGTGCA-1-0	tumor	1886	1886	4355	102	2.34214	0	0	Cap1	2.69309	2.3209	0	0	0	0	1.19277	1.72141	0	0	1.19277	0	0	0	0	4.1431	4.2792	4.21346	3.07574	1.19277	0	0	0	0
AATCGTGGTACGCGTC-1-0	tumor	1567	1567	3247	106	3.26455	0	0	Cap1	3.24408	2.32623	0	0	0	1.40604	1.40604	0	0	0	0	0	0	0	0	4.0331	3.85432	3.63646	3.11611	0	0	0	0	0
AATCGTGGTAGAGTTA-1-0	tumor	1902	1902	4562	166	3.63875	0	0	Cap1	2.48158	1.16065	0	1.16065	0	0	1.16065	1.68344	0	0	0	0	0	0	0	3.13202	3.22336	3.89639	1.68344	0	0	0	0	0
AATCGTGTCATTACGG-1-0	tumor	1548	1548	3192	148	4.63659	1	0	N3	2.34166	0	0	0	0	1.41896	0	0	1.41896	0	0	0	0	0	0	2.60501	2.34166	2.81326	0	0	0	0	0	1.41896
AATCGTGTCCGTAATG-1-0	tumor	1460	1460	3006	146	4.85695	0	0	Cap1	3.43205	2.86979	0	0	0	0	0	0	1.4648	2.03514	2.39608	1.4648	0	0	0	3.78978	3.3183	2.03514	2.03514	0	0	0	0	0
AATCGTGTCTTAGCTT-1-0	tumor	2428	2428	7286	158	2.16854	2	0	Cap2	3.2987	2.5917	0	0	0	0.863942	0.863942	1.32042	0	0	0	0	0	0	0	3.92019	3.77385	4.24312	1.63266	0	0	0	0	0
AATGAAGCAACGCCCA-1-0	tumor	4198	4198	12543	564	4.49653	1	0	N3	1.88416	2.78179	0	0	0	1.60669	0.9534	0.586262	0.586262	0	0	0	0.586262	0	0	3.7671	3.18306	3.83824	0.9534	0.586262	0	0	0	1.22135
AATGAAGGTCAACCAT-1-0	tumor	1890	1890	4009	106	2.64405	0	0	Cap1	2.13808	3.04238	0	1.25116	0	1.25116	0	1.25116	0	0	0	0	0	0	0	3.25594	3.43181	4.56212	1.25116	0	0	0	0	0
AATGAAGGTCTAGATC-1-0	tumor	1644	1644	3745	103	2.75033	0	0	Cap1	2.45796	2.66383	0	0	0	0	0	0	0	0	0	0	0	0	0	3.22016	3.71487	4.48996	2.45796	1.30025	0	0	0	0
AATGAAGTCATTCATC-1-0	tumor	3768	3768	11429	243	2.12617	0	0	Cap1	2.64791	3.05042	0	1.50405	0	1.83255	1.28783	1.50405	0.628591	0.628591	1.68173	1.50405	0.628591	1.28783	0.628591	3.27238	3.87636	3.82042	1.28783	1.28783	0	0	0	0
AATGACCTCGTTCAGA-1-0	tumor	2828	2828	7668	156	2.03443	0	0	Cap1	2.31539	2.54452	0	1.59176	1.59176	1.28322	2.17756	0.834699	0.834699	0	0	0	0	0	0	3.19762	3.65892	4.46674	0.834699	0.834699	0	0.834699	0	0
AATGACCTCTGGTCAA-1-0	tumor	603	603	2002	96	4.7952	3	0	Ve1	1.79093	2.39699	1.79093	1.79093	1.79093	0	0	0	0	0	0	0	0	1.79093	0	0	0	0	0	0	0	0	0	0
AATGCCACAGATCCTA-1-0	tumor	1422	1422	2842	105	3.69458	1	0	N3	1.50821	0	0	0	0	1.50821	1.50821	0	0	0	0	0	0	0	0	3.37243	0	0	2.08409	0	0	0	0	2.08409
AATGCCACATTCTGTT-1-0	tumor	2426	2426	5838	124	2.12401	0	0	Cap1	3.34662	0.998024	0	0	0	0	1.48746	0	1.48746	0	0.998024	0	0	0	0	3.07061	3.69876	3.21811	1.81462	0.998024	0	0	0	0
AATGCCAGTATAGGAT-1-0	tumor	1915	1915	4810	139	2.88981	0	0	Cap1	2.43318	2.23173	0	1.12461	0	0	0	0	1.12461	0	0	0	0	0	1.12461	4.11563	3.64863	3.84456	2.43318	0	0	0	0	0
AATGCCAGTCATACCA-1-0	tumor	1060	1060	1851	35	1.89087	0	0	Cap1	3.11839	3.11839	0	0	0	0	1.85669	0	0	0	0	0	0	0	0	3.11839	3.65887	4.10144	1.85669	0	0	0	0	0
AATGCCAGTGACTCGC-1-0	tumor	990	990	1638	33	2.01465	0	0	Cap1	1.9608	2.58098	0	0	0	0	0	0	1.9608	0	0	0	0	0	0	3.45078	3.23554	4.52802	2.58098	0	0	0	0	0
AATGCCAGTGCATTTG-1-0	tumor	1175	1175	2204	150	6.80581	0	0	Cap1	2.31	3.61893	0	0	0	0	0	0	0	0	0	0	1.71149	0	0	3.61893	3.61893	3.93004	0	0	0	0	1.71149	0
AATGCCATCAGTGGGA-1-0	tumor	1432	1432	2913	165	5.66426	0	0	Cap1	2.42468	2.06252	0	0	0	0	0	1.48905	0	0	0	0	0	0	0	3.96069	3.46248	3.34861	0	1.48905	0	0	0	0
AATGCCATCGACGATT-1-0	tumor	1359	1359	2932	104	3.54707	7	0	Cap3	2.89332	2.05685	0	0	0	0	0	0	1.48402	0	0	0	0	0	0	3.88668	3.95431	4.23719	3.06637	2.05685	0	0	0	0
AATGCCATCGTGTGAT-1-0	tumor	1710	1710	3896	166	4.26078	0	0	Cap1	1.81376	2.42187	0	0	0	0	1.81376	0	1.27165	0	1.27165	1.27165	1.27165	0	0	3.60914	3.45949	3.90737	1.81376	1.81376	0	0	0	0
AATGCCATCTAGGAAA-1-0	tumor	1155	1155	2836	290	10.2257	3	0	Ve1	2.08594	2.08594	0	3.09813	1.50986	0	0	0	0	0	0	0	0	0	0	3.48844	2.44913	2.9248	0	1.50986	0	0	0	0
AATGGAAAGACTCCGC-1-0	tumor	1174	1174	2221	58	2.61144	0	0	Cap1	2.67466	3.92251	0	0	0	0	1.7052	1.7052	0	0	0	0	0	0	0	4.15942	1.7052	4.291	2.30308	0	0	0	0	0
AATGGAAAGGCTCTCG-1-0	tumor	2041	2041	4712	212	4.49915	6	0	X	2.45197	0	0	0	0	0	0	1.13855	0	0	0	0	0	0	0	1.65718	1.65718	3.00073	2.25013	1.13855	1.13855	0	0	1.13855
AATGGAACAAGCCCAC-1-0	tumor	4292	4292	13835	497	3.59234	1	0	N3	2.90948	3.02119	0	0	0	0.894294	0.894294	0.543953	0.543953	0	0	0	0	0	0.543953	2.19175	3.15303	2.94812	1.67463	0.543953	0	0	0	1.15323
AATGGAAGTAACAGTA-1-0	tumor	2379	2379	6571	412	6.26997	3	0	Ve1	2.3156	2.3156	1.71659	0.924988	0	0.924988	0	1.39715	1.71659	0	1.39715	2.3156	0.924988	0.924988	0.924988	2.15283	3.03418	3.90598	0	0	0	0	0	0
AATGGAAGTAGTCTGT-1-0	tumor	1070	1070	1949	58	2.97588	0	0	Cap1	2.79682	3.45899	0	0	0	0	0	0	0	0	0	0	0	0	0	3.28295	3.73878	4.2151	0	0	0	0	0	0
AATGGAAGTATTGAGA-1-0	tumor	3083	3083	8324	199	2.39068	5	0	Ve2	1.75879	2.24171	0	0	0	2.88026	1.52693	0	0.789069	0	0	0	0	0	0	1.22457	2.36187	0.789069	1.22457	0	0.789069	0	0	0
AATGGAAGTCCGGTGT-1-0	tumor	2409	2409	5998	336	5.60187	1	0	N3	0.981038	0	0	0	0	0.981038	0	0	1.46659	0	0	1.79204	0	0	0	1.79204	1.79204	1.46659	0	0	0	0	0	2.23389
AATGGAATCAGGACGA-1-0	tumor	3052	3052	9339	263	2.81615	0	0	Cap1	2.36434	2.46025	0	1.14472	0	0.727925	0.727925	0.727925	2.00481	0	1.14472	0	0.727925	0	0	3.65007	3.93821	3.75561	1.43802	0	0	0	1.14472	0
AATGGAATCCTACCGT-1-0	tumor	2627	2627	7318	414	5.65728	0	0	Cap1	2.93196	2.58765	0	0	0	0	0.861409	0	1.86655	0	1.62914	0	1.62914	0	0	3.80059	3.06793	3.39102	1.62914	0	0	0	0	0
AATGGAATCCTAGCGG-1-0	tumor	798	798	1324	63	4.75831	0	0	Cap1	3.16373	2.14627	0	0	0	0	2.14627	2.14627	0	0	0	0	0	0	0	4.6704	2.14627	3.83551	2.77918	0	0	0	0	0
AATGGAATCTAACGCA-1-0	tumor	3663	3663	11434	324	2.83365	0	0	Cap1	2.44191	2.91732	0	0	0	1.0113	1.28751	1.28751	1.28751	0	0.628387	2.07903	1.28751	0	0	4.04258	3.48078	3.63052	1.9632	0.628387	0	0	0	0
AATGGAATCTGACGCG-1-0	tumor	3529	3529	10019	233	2.32558	0	0	Cap1	3.25627	3.04271	0	0	0	0	0.692199	0.692199	1.79018	0	0	0	0.692199	0	0	3.39936	3.92996	3.73582	2.48317	0	0	0	0	0
AATGGCTAGCCAAGTG-1-0	tumor	2774	2774	6965	245	3.51759	1	0	N3	2.10154	2.10154	0	0	0	0	0.890255	0	0	0	0	0	1.35364	0	0	3.29002	2.7316	3.75272	0.890255	0	0	0	0	0.890255
AATGGCTAGTGAGTTA-1-0	tumor	1480	1480	3361	185	5.50431	0	0	Cap1	2.93661	1.3801	0	0	0	1.3801	0	1.3801	1.93883	0	0	0	0	0	0	3.94314	3.94314	4.56653	1.3801	0	0	0	0	0
AATGGCTAGTGCCGAA-1-0	tumor	1658	1658	4106	518	12.6157	0	0	Cap1	2.74809	1.77001	0	1.23415	0	0	0	0	1.23415	0	1.23415	0	0	0	2.37415	0	1.77001	0	0	0	0	0	0	0
AATGGCTCACTGGATT-1-0	tumor	1310	1310	2280	65	2.85088	0	0	Cap1	3.45637	2.92014	0	0	0	0	1.6838	0	0	0	0	0	0	0	0	4.38137	4.06075	3.80354	0	0	0	0	0	0
AATGGCTCAGGAATAT-1-0	tumor	1982	1982	4482	144	3.21285	0	0	Cap1	3.14895	2.93647	0	0	0	1.17284	1.17284	0	1.17284	0	0	0	0	0	0	1.69787	3.24035	3.91373	1.69787	0	0	0	0	0
AATGGCTGTACCGCGT-1-0	tumor	2025	2025	5140	118	2.29572	0	0	Cap1	3.19238	2.9183	0	0	0	0	1.08029	1.08029	1.08029	0	1.08029	0	0	0	0	3.82313	3.46974	4.68217	1.92229	0	0	0	0	0
AATGGCTGTCCTCATC-1-0	tumor	2074	2074	4795	72	1.50156	0	0	Cap1	2.98414	2.87266	0	0	0	0	0	1.12672	1.12672	0	0	0	0	0	0	4.30397	4.01138	3.89114	2.98414	0	0	0	0	0
AATGGCTGTTAACAGA-1-0	tumor	2083	2083	4894	106	2.16592	0	0	Cap1	2.72806	1.62662	0	0	0	1.62662	1.11295	0	1.9643	0	0	0	1.11295	0	0	2.72806	3.156	3.51729	2.58475	0	0	0	0	0
AATGGCTTCCACTGAA-1-0	tumor	3292	3292	9786	181	1.84958	0	0	Cap1	3.1562	2.58493	0	0	0	0.704022	1.40256	0.704022	1.62678	0	1.11309	0.704022	0	0	0	3.27891	4.01022	4.16443	2.32208	1.62678	0	0	0	0.704022
AATTCCTAGAGTCAGC-1-0	tumor	2206	2206	5644	402	7.12261	0	0	Cap1	1.51372	1.84299	0	0	0	0	0	0	1.51372	1.01949	1.01949	1.84299	1.01949	1.01949	0	0	2.83004	1.01949	0	0	0	0	0	0
AATTCCTAGGACAGTC-1-0	tumor	3785	3785	11973	455	3.80022	1	0	N3	2.14205	1.46807	0	1.46807	0	1.79364	0	0	1.92374	0	0.60716	2.47298	1.46807	0	0.982238	2.03884	2.7747	0.982238	0	0	0	0	0	2.39994
AATTCCTCAAGTTGGG-1-0	tumor	3383	3383	12270	524	4.27058	3	0	Ve1	2.5821	2.5821	3.02334	3.56189	2.64191	1.62432	1.77325	1.23692	0	0	0	0.966981	0	0	0	0.966981	1.44927	3.35724	0	0.596083	0	0.596083	0	0
AATTCCTGTAGGAAAG-1-0	tumor	1310	1310	2697	160	5.93252	5	0	Ve2	2.13009	2.76199	0	0	0	1.54923	0	0	0	0	0	2.13009	0	0	0	0	1.54923	1.54923	0	0	0	0	0	0
AATTCCTGTATGGGAC-1-0	tumor	1486	1486	2974	53	1.78211	7	0	Cap3	2.04446	0	0	0	0	0	0	1.47304	1.47304	0	0	0	0	0	0	3.32862	2.40581	0	0	1.47304	0	0	0	0
AATTCCTGTTAAGTCC-1-0	tumor	1018	1018	2278	69	3.02897	3	0	Ve1	2.2803	2.2803	1.68451	0	0	0	0	0	0	0	0	0	0	0	0	1.68451	2.2803	3.45722	0	0	0	0	0	0
AATTTCCAGCTACAAA-1-0	tumor	1402	1402	2855	47	1.64623	0	0	Cap1	2.70875	2.44303	0	0	0	0	1.50466	1.50466	2.0801	0	0	0	1.50466	0	0	4.66418	4.10338	4.63061	2.44303	0	0	0	0	0
AATTTCCAGGTAATCA-1-0	tumor	1450	1450	3836	213	5.55266	2	0	Cap2	3.08443	2.43603	0	0	0	0	0	0	1.82677	0	1.28284	0	0	0	0	3.92258	3.86961	4.15207	2.81189	1.28284	0	0	0	0
AATTTCCCAACTGCCG-1-0	tumor	1977	1977	6006	423	7.04296	0	0	Cap1	1.46557	2.53805	0	0	0	0	1.46557	0	0	0	0	0	0	0	0	2.2327	2.53805	3.37776	0	0	0	0	0	0
AATTTCCCAGGGTTGA-1-0	tumor	1045	1045	1788	32	1.78971	0	0	Cap1	3.36606	3.54261	0	1.88598	0	0	0	0	2.50026	0	0	1.88598	0	0	0	3.93838	3.69262	4.62174	0	0	0	0	0	0
AATTTCCGTACTAAGA-1-0	tumor	1352	1352	3949	265	6.71056	3	0	Ve1	1.80246	1.80246	0	2.78462	0	1.80246	0	0	0	0	0	0	0	0	0	0	0	2.1514	0	0	0	0	0	0
AATTTCCGTACTCGAT-1-0	tumor	3496	3496	10169	396	3.89419	1	0	N3	1.59605	1.08747	0	0	0	1.59605	0	0.684803	1.59605	0	1.93156	1.37375	1.08747	0	0	2.28751	2.87455	0	0	0	0	0	0	1.77781
AATTTCCGTAGAGCTG-1-0	tumor	1928	1928	4214	50	1.18652	0	0	Cap1	2.55453	2.35063	0	0	0	0	1.21582	1.21582	0	0	0	0	0	0	0	2.09422	4.24589	3.92856	1.21582	0	0	0	0	0
AATTTCCTCCCGAGTG-1-0	tumor	1834	1834	20168	182	0.90242	7	0	Cap3	1.09304	1.2468	0	0	0	0	0	0	0.402685	0	0.91128	0	0	0	0	2.29506	2.07213	2.59495	0	0	0	0	0	0
AATTTCCTCGCTGACG-1-0	tumor	1181	1181	1927	35	1.81629	0	0	Cap1	3.29387	3.46999	0	0	0	0	2.43175	1.82284	2.43175	0	0	0	0	0	0	3.86503	2.80749	4.22628	0	1.82284	0	0	0	0
ACAAAGAAGAATAGTC-1-0	tumor	1303	1303	2537	56	2.20733	0	0	Cap1	2.18418	2.5514	0	0	0	0	0	0	0	0	0	0	0	0	0	4.21963	3.59663	4.15992	2.5514	0	0	0	0	0
ACAAAGAAGCAGCACA-1-0	tumor	1568	1568	3190	103	3.22884	0	0	Cap1	2.98612	2.81385	0	0	0	0	0	1.41944	1.41944	0	0	0	0	0	0	3.73176	4.10365	4.33382	0	0	0	0	0	0
ACAAAGAAGTGGTTAA-1-0	tumor	1843	1843	4851	178	3.66935	2	0	Cap2	2.73631	1.63371	0	0	0	0	0	0	1.63371	0	1.63371	0	0	0	0	4.44873	3.87977	4.39932	2.22416	0	0	0	0	0
ACAAAGACAGGAGACT-1-0	tumor	1231	1231	2651	80	3.01773	2	0	Cap2	0	1.5628	0	0	0	0	0	0	0	0	0	0	0	0	0	3.31073	4.28594	3.5539	2.14527	0	0	0	0	0
ACAAAGAGTCGAACAG-1-0	tumor	2207	2207	5580	112	2.00717	0	0	Cap1	3.19037	2.73026	0	0	0	0	0	1.0268	1.0268	1.0268	0	0	1.52262	0	0	4.35749	4.03522	4.48654	2.46408	1.85259	0	0	0	0
ACAAAGAGTCTGTGTA-1-0	tumor	1372	1372	2792	89	3.18768	3	0	Ve1	1.52206	2.46343	0	2.46343	2.46343	0	0	1.52206	0	0	0	0	0	0	0	3.26085	4.18159	4.23485	0	0	0	0	0	0
ACAAAGAGTCTTCAAG-1-0	tumor	1542	1542	3196	64	2.0025	0	0	Cap1	2.81208	2.34053	0	0	0	0	0	0	1.98208	0	1.41801	0	0	0	0	2.60385	3.72992	3.56722	2.60385	1.41801	0	0	0	0
ACAAAGATCATTGCGA-1-0	tumor	1053	1053	1899	72	3.79147	0	0	Cap1	1.83513	2.44511	0	0	0	0	0	1.83513	0	0	1.83513	0	0	0	0	4.92663	4.31379	4.24071	3.30797	1.83513	0	0	0	0
ACAAAGATCTTACCAT-1-0	tumor	2894	2894	8250	320	3.87879	0	0	Cap1	3.07297	2.88869	0	1.76618	0	0	0	0	1.23088	0.793952	1.23088	2.2497	0	0	0	3.82534	4.05992	0.793952	1.53393	0	0	0	0	0.793952
ACAACCAAGCAAGGAA-1-0	tumor	1091	1091	2049	49	2.39141	0	0	Cap1	3.68996	3.02148	0	0	0	1.77163	0	1.77163	0	0	0	0	0	0	0	3.02148	3.55999	3.55999	2.37592	0	0	0	0	0
ACAACCAAGCGCCTTG-1-0	tumor	2832	2832	7021	453	6.45207	4	0	Ar	3.10747	3.60025	0	2.39517	0	0	0	1.34771	2.2561	2.2561	2.81345	2.72412	0	1.34771	1.34771	2.2561	2.51724	0	0	0	0	1.66258	0	0
ACAACCAAGCTCCGAC-1-0	tumor	2262	2262	5853	141	2.40902	0	0	Cap1	2.42047	1.81247	0	0.996404	0	0	0	0	0.996404	0	0	0	0	0	0	3.28196	4.10756	4.13528	0	0.996404	0	0.996404	0.996404	0
ACAACCACACGTAACT-1-0	tumor	2018	2018	4837	67	1.38516	0	0	Cap1	2.97587	2.86444	0	0	0	1.63604	1.12083	0	0	0	0	0	0	0	0	2.59558	2.59558	4.23735	1.97439	1.12083	0	0	0	0
ACAACCAGTTGATCGT-1-0	tumor	1846	1846	4292	184	4.28705	0	0	Cap1	2.70668	2.85125	0	0	0	0	1.20295	0	2.33405	0	1.20295	0	0	0	0	1.73339	3.9562	3.36588	2.97753	0	0	0	0	0
ACAACCATCGCCGATG-1-0	tumor	744	744	2008	92	4.58167	7	0	Cap3	2.39427	0	0	0	0	0	0	1.78843	1.78843	0	0	0	0	0	0	4.02143	2.39427	4.5604	0	1.78843	0	0	0	0
ACAACCATCGGAATTC-1-0	tumor	3096	3096	8496	417	4.90819	1	0	N3	2.54712	0.777959	0	0	0	1.92936	0	1.21017	1.74189	1.74189	2.34336	2.92613	0	0	1.92936	0.777959	3.15117	0	0	0	0	0	0	1.74189
ACAAGCTGTAATGCTC-1-0	tumor	1693	1693	3862	394	10.202	0	0	Cap1	2.42986	3.07799	0	0	0	1.27797	0	0	1.8211	0	0	0	0	0	0	3.96626	3.61767	4.48905	0	0	0	0	0	0
ACAAGCTGTACCGCGT-1-0	tumor	2284	2284	5870	248	4.22487	0	0	Cap1	2.41783	2.89236	0	0	0	0	0	0.994576	0	0	0	0	0	0	0	3.39989	3.81315	4.51404	0.994576	2.05596	0	0	0	0
ACAAGCTTCAACTACG-1-0	tumor	1297	1297	2511	63	2.50896	0	0	Cap1	3.21466	1.60593	0	1.60593	0	0	0	0	1.60593	0	0	1.60593	0	0	0	4.72304	3.04034	4.33947	1.60593	1.60593	0	0	2.5609	0
ACAAGCTTCACCTCGT-1-0	tumor	2519	2519	6262	162	2.58703	0	0	Cap1	2.62289	3.58719	0	0	0	0.954331	1.43362	0	0.954331	0	0	0	0	0	0	4.1725	3.9532	4.19681	1.43362	0.954331	0	0	0	0
ACACAGTAGAATCTAG-1-0	tumor	3282	3282	9435	268	2.84049	0	0	Cap1	2.82721	2.4509	0	0	0	1.43023	1.13776	0.722649	1.65623	0	0.722649	0	0	0	0	3.09999	3.38834	4.43948	1.65623	0.722649	0.722649	0	0	0
ACACAGTGTTTACGAC-1-0	tumor	1353	1353	2581	59	2.28594	0	0	Cap1	3.01418	1.58401	0	0	0	0	0	0	0	0	0	0	0	0	0	3.57991	3.7755	4.01173	3.01418	0	0	0	0	0
ACACCAAAGAGCAGCT-1-0	tumor	1290	1290	2526	65	2.57324	0	0	Cap1	3.48648	2.5554	0	0	0	0	0	2.18803	0	0	0	0	1.60117	0	0	4.43243	4.03289	4.38423	1.60117	0	0	0	0	0
ACACCAAAGTAAACTG-1-0	tumor	4108	4108	15170	274	1.8062	0	0	Cap1	2.96823	2.02709	0	0	0	0.506333	1.2911	0.840874	0.840874	0	0.506333	0	0	0	0	3.79564	3.92078	4.42364	2.11035	0.506333	0	0	0	0
ACACCAAAGTTTGCTG-1-0	tumor	3071	3071	8559	432	5.04732	1	0	N3	2.62843	1.92305	0	2.08071	0	2.08071	0	0	1.20499	0	2.08071	0	0	0	0	2.854	2.78431	3.1441	0.773972	0.773972	0	0	0.773972	1.20499
ACACCAACAGAGAAAG-1-0	tumor	2343	2343	5353	95	1.77471	0	0	Cap1	2.87993	2.87993	0	1.05365	0	1.55524	0	1.55524	0	0	0	0	0	0	0	3.9404	3.82504	4.56719	1.55524	1.88773	0	0	0	1.05365
ACACCAAGTATCGTTG-1-0	tumor	1027	1027	1827	15	0.821018	0	0	Cap1	4.11428	1.86771	0	0	0	0	0	0	0	0	0	0	0	0	0	3.91723	3.52166	2.48047	1.86771	0	0	0	0	0
ACACCAAGTTGATGTC-1-0	tumor	3160	3160	9039	352	3.89424	1	0	N3	2.28753	2.49016	0	1.87665	0	1.46301	1.16709	1.87665	0	0	0	0	0	0	0	2.49016	3.68188	3.86	0	0	0	0	0	0.744941
ACACCAATCCAGCAAT-1-0	tumor	3801	3801	11740	342	2.91312	1	0	N3	2.05596	1.81005	0	0	0	0.994576	0.616152	0	1.48323	0	0	0	0	0.616152	0	3.58139	2.9385	2.9385	0.994576	0	0	0	0	1.26846
ACACCAATCCCGTGTT-1-0	tumor	1636	1636	3900	149	3.82051	0	0	Cap1	2.94174	2.79634	0	1.27091	0	0	2.79634	0	0	0	0	0	0	0	0	3.06865	4.25179	4.47937	2.16244	0	0	0	0	0
ACACGCGAGAAACTAC-1-0	tumor	3901	3901	14152	372	2.6286	0	0	Cap1	2.76247	2.32101	0	0	0	0	1.13778	1.34194	0	0	0	0	0.534511	0	0	3.89283	3.73728	4.24192	1.65626	0.880965	0	0	0	0
ACACGCGAGCGCTGCT-1-0	tumor	1457	1457	3091	132	4.27046	0	0	Cap1	2.84351	2.37077	0	1.44343	0	0	0	0	0	0	0	0	0	0	0	4.08149	4.18516	4.27909	1.44343	1.44343	0	0	0	0
ACACGCGCAACAGCTT-1-0	tumor	1189	1189	2050	53	2.58537	0	0	Cap1	2.37547	2.74946	0	0	0	0	0	1.77122	0	0	2.74946	1.77122	0	0	0	2.74946	3.68949	1.77122	0	0	0	0	0	0
ACACGCGGTGACACGA-1-0	tumor	2399	2399	6006	152	2.5308	5	0	Ve2	2.39699	2.39699	0	0	0	2.87074	0.980205	1.79093	0	0	0	0	0	1.46557	0	0	0.980205	0	0	0	0	0	0	0
ACACGCGGTGCCCTTT-1-0	tumor	1931	1931	5048	604	11.9651	1	0	N3	1.09225	0	0	0	0	2.18874	0	0	0	0	0	0	0	0	0	2.55613	0	1.09225	0	0	0	0	0	3.20971
ACACGCGGTTGGACTT-1-0	tumor	2883	2883	9033	604	6.68659	5	0	Ve2	1.46352	2.0337	0	0	0	1.16755	1.46352	0.74529	0	0	0	0.74529	0	0	0	0	0	0.74529	0	0	0	1.16755	0	0
ACACGCGGTTTGCCGG-1-0	tumor	1171	1171	2121	75	3.53607	0	0	Cap1	0	2.98866	0	1.74305	0	0	0	0	0	0	1.74305	0	0	0	0	4.85436	4.05312	4.69537	0	0	0	0	0	0
ACACGCGTCGCTGACG-1-0	tumor	3720	3720	12145	400	3.29354	0	0	Cap1	2.70789	2.59157	0	0	0	0	0	0.973339	0.973339	0	0	0	0	0	0	3.90358	3.66037	4.13922	1.63255	0.600694	0	0	0	0.973339
ACACGCGTCTATGCCC-1-0	tumor	3442	3442	11218	296	2.63862	0	0	Cap1	3.02584	2.72542	0	1.30136	0	0	0	0.63733	1.02348	0	1.02348	0	0.63733	0	0	3.415	3.3546	3.57699	1.51857	0	0	0	1.30136	0
ACACTGAAGAAGCGCT-1-0	tumor	4481	4481	16874	608	3.60318	1	0	N3	2.86753	2.59862	0	1.02169	0	0.781733	0.781733	1.51639	1.51639	1.21506	1.51639	1.02169	0.465385	0	0.781733	3.10614	3.38256	3.53185	1.37704	0	0	0	0	1.93532
ACACTGAAGACGTCGA-1-0	tumor	1596	1596	3677	146	3.97063	4	0	Ar	2.68089	3.12487	0	0	0	0	0	1.31362	0	0	1.31362	1.86241	1.31362	1.86241	2.99759	1.31362	0	0	0	0	0	1.86241	0	0
ACACTGAAGTTCCGGC-1-0	tumor	4536	4536	19149	603	3.14899	1	0	N3	2.0527	2.11759	0	0	0	2.0527	0	0.42017	0	0	0	0	0.42017	0	0	3.79198	2.81341	3.8267	0.42017	0.42017	0	0	0	0.715124
ACACTGACACTCCTGT-1-0	tumor	3398	3398	10675	460	4.30913	0	0	Cap1	3.19537	3.33813	0	0	0	0.661021	1.89019	1.05554	0	0	0	0	0	0	0	3.69745	3.67396	4.35433	1.55753	1.73763	0	0	0	0
ACACTGATCACTTTGT-1-0	tumor	1179	1179	2071	58	2.80058	0	0	Cap1	2.36623	3.22458	0	0	0	1.76277	0	0	0	0	0	0	0	0	0	2.36623	2.36623	3.9911	0	0	0	0	0	0
ACACTGATCATGCCGG-1-0	tumor	1458	1458	3295	120	3.64188	0	0	Cap1	1.95583	2.313	0	0	0	0	0	1.39498	0	0	0	0	0	0	0	3.34336	4.2599	3.96259	1.39498	0	0	0	0	0
ACACTGATCGAGATAA-1-0	tumor	2094	2094	4916	280	5.69569	0	0	Cap1	2.5806	3.06067	0	1.10994	0	0	0	0	0	0	0	0	1.10994	0	0	3.57181	4.43558	2.9605	0	0	0	0	0	0
ACAGAAAAGCGCCTCA-1-0	tumor	1590	1590	3358	101	3.00774	0	0	Cap1	2.55815	2.76568	0	0	0	0	0	0	0	0	0	0	1.38077	0	0	4.28319	3.60375	3.51921	2.29595	1.38077	0	0	0	0
ACAGAAAAGCTCCATA-1-0	tumor	1722	1722	3849	115	2.98779	0	0	Cap1	2.80871	2.63837	0	0	0	0	0	0	1.2804	0	1.2804	0	0	0	0	3.68816	4.10686	3.62095	1.2804	0	0	0	0	0
ACAGAAAAGGTCCTGC-1-0	tumor	3601	3601	12167	379	3.11498	0	0	Cap1	2.85865	2.64974	0	0.972214	0.599877	0	0.972214	0.972214	1.6311	0	0	0	0.599877	0	0	3.88506	3.79685	3.96612	1.45572	1.24291	0	0	0	0
ACAGAAAAGTAGACCG-1-0	tumor	1075	1075	1788	27	1.51007	0	0	Cap1	2.87799	3.54261	0	0	0	0	0	0	1.88598	0	0	0	0	0	0	3.93838	3.15151	3.93838	0	0	0	0	0	0
ACAGAAACAGACTCTA-1-0	tumor	2997	2997	8605	847	9.84311	1	0	N3	1.73138	1.50104	0	0	0	2.07602	0	0	0	0	1.20124	1.20124	1.20124	0	0.771087	2.33184	1.73138	0	0	0.771087	0	0	0	2.43878
ACAGAAAGTAACCAGG-1-0	tumor	3302	3302	10598	305	2.8779	4	0	Ar	2.14577	2.02881	0	1.34305	0	0	0	0	1.7436	0	1.7436	2.14577	0.664529	0	0	2.25047	3.77186	1.56325	0	0	0.664529	0	0	0
ACAGAAAGTCTAATCG-1-0	tumor	1916	1916	4166	139	3.33653	0	0	Cap1	3.00583	1.75799	0	1.75799	0	1.22389	2.361	2.5651	0	0	0	0	0	0	0	2.5651	3.84176	3.89198	0	1.75799	0	0	0	0
ACAGAAAGTGGTCTCG-1-0	tumor	1513	1513	3199	83	2.59456	0	0	Cap1	2.60298	1.4173	0	1.4173	0	0	0	0	0	0	1.4173	0	0	0	0	3.2584	4.55155	3.2584	1.4173	0	0	0	0	0
ACAGAAATCCGAGAAG-1-0	tumor	1810	1810	4065	202	4.96925	0	0	Cap1	2.75748	2.90253	0	1.77834	0	0	0	0	2.38325	0	2.12586	1.24128	0	0	0	2.90253	3.02918	0	0	0	0	0	1.77834	0
ACAGAAATCGGTCGGT-1-0	tumor	1752	1752	4016	380	9.46215	4	0	Ar	1.24991	3.04072	0	3.04072	0	0	0	1.24991	1.78843	0	2.76885	1.24991	1.78843	0	0	2.39427	2.76885	0	1.24991	0	0	0	0	0
ACAGAAATCGGTTGTA-1-0	tumor	2201	2201	6111	339	5.54737	3	0	Ve1	2.21724	2.8544	1.77651	2.64555	0.969412	1.77651	0.969412	1.45227	0	0	0	0	0	0	0	2.02096	3.02707	3.91386	0.969412	0	0	0	0	0
ACAGAAATCTGGGTCG-1-0	tumor	3036	3036	8183	684	8.35879	1	0	N3	2.58177	1.54033	0	0.798428	0	0	1.23666	0	0	0	0.798428	0	1.23666	0	0	2.67018	3.37098	0	0	0	0	0	0	1.96153
ACAGCCGAGGAGACCT-1-0	tumor	1181	1181	2726	158	5.79604	4	0	Ar	2.12067	3.13594	0	0	0	0	0	0	0	0	0	2.96227	2.12067	2.48533	3.4127	0	0	1.54081	0	0	0	0	0	0
ACAGCCGAGTAAGGGA-1-0	tumor	1192	1192	2282	45	1.97195	0	0	Cap1	2.64946	1.68308	0	0	0	0	1.68308	2.27873	0	0	0	0	0	0	0	4.05988	3.80268	3.80268	2.64946	1.68308	0	0	0	0
ACAGCCGCAACTAGAA-1-0	tumor	1496	1496	2712	65	2.39676	0	0	Cap1	3.28882	3.41768	0	2.49006	0	0	0	0	2.12521	0	0	0	0	0	0	4.36225	3.63424	4.6815	2.49006	0	0	0	0	0
ACAGCCGCAGTGTACT-1-0	tumor	2016	2016	4960	151	3.04435	0	0	Cap1	2.95205	2.57237	0	0	0	0	1.10397	1.10397	1.61587	0	0	0	0	0	0	3.61873	4.15104	3.14318	1.10397	0	0	0	0	0
ACAGCCGGTGATGGCA-1-0	tumor	1398	1398	2546	115	4.51689	0	0	Cap1	2.81606	1.59488	0	0	0	0	0	1.59488	1.59488	0	3.20138	0	0	0	0	3.69579	2.54813	0	0	1.59488	0	0	0	0
ACAGCCGTCTTCCAGC-1-0	tumor	3097	3097	9074	238	2.62288	0	0	Cap1	2.48661	3.08826	0	0	0	0	0.742913	1.16443	1.46004	0	1.68792	0	0	0	0	3.78373	3.27136	3.56001	1.68792	0	0	0	0	0
ACAGGGACAAAGGGCT-1-0	tumor	3180	3180	9076	459	5.05729	1	0	N3	2.48641	2.16478	0	0.742797	0	0.742797	0.742797	0	0.742797	0	1.16428	0	0	0	0	3.08805	3.35149	1.16428	1.16428	0.742797	0	0	0	0.742797
ACAGGGACACCTAAAC-1-0	tumor	2391	2391	5629	230	4.08598	1	0	N3	1.51579	2.09261	0	1.0212	0	2.09261	1.0212	0	1.84523	0	1.0212	0	0	0	0	3.18199	3.73433	3.25313	0	0	0	0	0	1.51579
ACAGGGACAGTGGGTA-1-0	tumor	1417	1417	2892	95	3.28492	0	0	Cap1	3.22703	2.06884	0	0	0	0	0	0	1.49466	0	0	0	0	0	0	4.03114	3.90014	3.46949	1.49466	0	0	0	0	0
ACAGGGAGTCTGCCTT-1-0	tumor	3281	3281	8486	305	3.59416	0	0	Cap1	2.63638	2.2245	0	0	1.211	2.2245	1.51188	1.74286	0.778596	0	0	0	0	0	0	3.74347	3.04609	4.45255	0	1.211	0	0	0	0
ACAGGGATCACCATCC-1-0	tumor	3528	3528	11242	682	6.06654	1	0	N3	1.2998	2.09386	0	0.636324	0	1.84643	0	0	0	0	2.19786	1.84643	0	0	1.02211	1.5169	2.53082	1.02211	0	0	0	0	0	1.84643
ACATCCCAGCTAAGTA-1-0	tumor	2973	2973	8644	561	6.49005	5	0	Ve2	2.32776	2.53121	0	0	0	1.49753	0.768659	0	1.19808	0	0	0	0	0	0	3.88016	2.77504	1.91462	2.32776	0	0	0	0	0
ACATCCCAGGGATCTG-1-0	tumor	3322	3322	9932	203	2.0439	0	0	Cap1	2.30873	2.77899	0	0	0	0	0.696565	1.39142	1.10317	0	0.696565	0	0	0	0	3.53298	3.33879	3.97699	1.79745	1.10317	0	0	0	0
ACATCCCAGGTAAAGG-1-0	tumor	1544	1544	3342	153	4.5781	0	0	Cap1	1.38435	2.30025	0	0	0	0	0	0	2.30025	0	0	0	0	0	0	3.60839	3.3297	4.00478	1.38435	1.38435	0	0	0	0
ACATCCCCAGTTAAAG-1-0	tumor	1770	1770	3797	132	3.47643	0	0	Cap1	2.96711	2.18616	0	0	0	0	1.29024	1.29024	1.29024	0	0	0	0	0	0	4.07653	3.98291	3.82368	0	1.29024	0	0	0	0
ACATCCCGTACGCTTA-1-0	tumor	2073	2073	5400	135	2.5	0	0	Cap1	2.32818	2.76095	0	0	0	0	0	0	1.88031	0	0	0	0	0	0	3.6861	3.06201	4.18684	2.63641	1.88031	0	0	0	0
ACATCCCGTTCCACAA-1-0	tumor	1679	1679	3207	54	1.68382	0	0	Cap1	3.56388	2.98108	0	0	0	0	1.41541	1.97912	1.41541	0	0	0	1.97912	0	0	2.60067	3.72657	1.41541	1.97912	0	0	0	0	0
ACATCGAAGTAGGATT-1-0	tumor	2407	2407	6512	93	1.42813	0	0	Cap1	2.32374	2.32374	0	0	0	0.930441	0.930441	0.930441	0.930441	0	0	0	0	0	0	4.00272	3.78413	4.50055	1.72399	0	0	0	0	0
ACATCGACAAGCCTGC-1-0	tumor	2249	2249	5375	199	3.70233	0	0	Cap1	2.97577	2.76529	0	0	0	1.88425	0	1.05098	1.05098	0	0	0	0	0	0	4.39445	3.22629	4.32305	1.55201	1.05098	0	0	0	0
ACATCGACACCAGTAT-1-0	tumor	1381	1381	2716	73	2.68778	0	0	Cap1	2.96576	0	0	0	0	0	0	0	1.5437	0	0	0	0	0	0	3.81071	4.09285	4.49273	0	1.5437	0	0	0	0
ACATCGACATAACCCA-1-0	tumor	1497	1497	3758	271	7.21128	4	0	Ar	2.66061	3.71149	0	1.84403	0	0	0	0	0	0	2.19533	1.84403	1.29773	2.19533	3.71149	0	0	1.29773	0	0	0	0	0	0
ACATCGAGTTGGTGTT-1-0	tumor	2437	2437	5482	343	6.25684	1	0	N3	2.48031	2.74684	0	1.03821	0	0	0	0	1.03821	1.03821	0	1.86756	0	0	0	2.62242	3.574	3.62389	1.03821	1.03821	0	0	0	1.5365
ACATCGATCTGAGCAT-1-0	tumor	1226	1226	2623	52	1.98246	0	0	Cap1	1.5712	2.5207	0	0	0	0	0	0	0	0	0	0	0	0	0	4.34703	3.66674	3.56422	1.5712	1.5712	0	0	0	0
ACATGCAAGTCCTGCG-1-0	tumor	4291	4291	15909	1398	8.78748	1	0	N3	1.6864	2.06867	0	0.487705	0	0.487705	0	0.814103	0.487705	0	1.56265	0.814103	0.487705	0.487705	1.6864	0.487705	1.05978	0	0	0	0	0	0	2.40308
ACATGCACAGGTTACT-1-0	tumor	1382	1382	2620	66	2.51908	0	0	Cap1	2.15566	3.17391	0	1.57211	0	0	0	0	2.52175	0	2.15566	0	1.57211	0	0	3.99701	3.45108	2.15566	0	0	0	0	0	0
ACATGCACATCGGTTA-1-0	tumor	3240	3240	10314	242	2.34633	0	0	Cap1	2.96638	1.91947	0	1.07811	0	0	0	0	2.36983	0	1.3632	1.3632	1.07811	0	0	2.61038	3.46654	1.07811	1.07811	1.07811	0	0	1.76606	0
ACATGCACATGATGCT-1-0	tumor	3943	3943	13180	405	3.07284	1	0	N3	2.15028	2.05777	0	0.923247	0	1.39498	0.923247	0	1.18668	0	0.564589	0.564589	0.564589	0	0.564589	4.17027	3.60169	4.00496	1.18668	0	0	0	0	0.564589
ACATGCACATGGATCT-1-0	tumor	1745	1745	3730	129	3.45845	0	0	Cap1	2.66756	2.20198	0	0	0	0	1.30317	0	1.85033	0	0	0	0	0	0	3.95006	4.49392	4.09403	1.30317	0	0	0	0	0
ACATGCAGTGGATCGA-1-0	tumor	2931	2931	8124	312	3.84047	0	0	Cap1	2.12651	3.14228	0	0.802414	0	0	2.12651	0	1.2418	0	0	0	0.802414	0	0	3.29024	4.01025	4.15539	0.802414	1.2418	0	0	0	0
ACATGCAGTTATTCCT-1-0	tumor	2639	2639	6703	195	2.90915	0	0	Cap1	2.55993	2.13527	0	0	0	0	0	0.913033	0	0	0.913033	0	0	0	0	3.52109	2.85708	3.75589	2.55993	2.29769	0	0	0	0
ACATGCAGTTGTTGTG-1-0	tumor	1320	1320	2354	48	2.03908	0	0	Cap1	2.62062	2.62062	0	0	0	0	1.65786	0	0	0	1.65786	0	0	0	0	2.88995	4.4539	0	0	0	0	0	0	0
ACATGCATCATTGCTT-1-0	tumor	1230	1230	2465	38	1.54158	0	0	Cap1	2.57797	1.62073	0	0	0	0	1.62073	0	0	0	0	0	0	0	0	3.05795	3.51018	4.62908	0	0	0	0	0	0
ACATTTCCAACACGTT-1-0	tumor	1495	1495	3259	89	2.7309	0	0	Cap1	1.96527	1.40326	0	0	0	0	0	0	0	0	0	0	0	0	0	1.96527	3.45582	2.79375	2.3229	1.40326	0	0	0	0
ACATTTCGTAGATCGG-1-0	tumor	1103	1103	1951	68	3.48539	0	0	Cap1	0	0	0	0	0	0	1.81247	0	0	0	0	0	0	0	0	3.28196	3.73778	4.35522	0	0	0	0	0	0
ACATTTCGTGAGTTGG-1-0	tumor	2552	2552	6985	180	2.57695	1	0	N3	2.2607	2.39985	0	0	0	2.09902	0.888566	0	0	0	1.35152	1.66675	0	0	0.888566	3.48112	3.81509	3.90552	2.09902	0.888566	0	0	0	0
ACATTTCGTGGCGTAA-1-0	tumor	1508	1508	3376	73	2.16232	0	0	Cap1	2.55321	2.93239	0	1.37677	0	0	0	0	2.29115	1.37677	1.37677	0	1.93502	0	0	2.76067	3.59855	2.93239	1.93502	0	0	0	1.93502	1.37677
ACATTTCTCGATACTG-1-0	tumor	3849	3849	11282	348	3.08456	1	0	N3	2.28886	1.84344	0	0	0	2.45414	0.634653	0.634653	0.634653	1.01983	1.01983	1.01983	0.634653	0	0.634653	2.09075	2.28886	1.01983	0	0.634653	0	0	0	2.52755
ACATTTCTCGATGGAG-1-0	tumor	2170	2170	6517	693	10.6337	4	0	Ar	2.4631	3.40633	0	2.4631	0	0	0	0	1.72336	0.929976	1.72336	2.58593	0	1.40337	3.04203	0	0	1.40337	0	0	0	0	0	0
ACCAAACAGCCATCCG-1-0	tumor	3037	3037	8191	224	2.73471	1	0	N3	2.25612	0	0	0.797891	0	1.23597	0	0	1.53956	0	1.23597	1.77214	0.797891	0.797891	0.797891	0.797891	1.96069	1.23597	0	0	0	0.797891	0	0.797891
ACCAAACAGGATTCAA-1-0	tumor	2296	2296	4800	140	2.91667	1	0	N3	1.981	1.981	0	0	0	0	1.64223	0	0	0	1.12601	0	0	0	0	2.60269	3.2581	4.50627	1.12601	1.12601	0	0	0	1.64223
ACCAAACAGGCTAACG-1-0	tumor	2268	2268	5463	138	2.52608	0	0	Cap1	2.48349	2.1189	0	0	0	1.04045	0	0	1.87049	0	0	0	1.04045	0	0	4.58513	3.72016	3.62727	1.87049	0	0	0	0	0
ACCAAACAGTGGATAT-1-0	tumor	2348	2348	6870	236	3.43523	2	0	Cap2	2.74445	1.36385	0	0.898373	0	0.898373	0	0	0	0	1.92021	0	0	0	0	4.26083	4.19723	3.69638	2.74445	0	0	0	0	0
ACCAAACCACTCCGGA-1-0	tumor	2204	2204	5857	239	4.08059	0	0	Cap1	2.41985	2.41985	0	0.995974	0	2.25516	0	0	0	0	0	0	0	0	0	3.95548	4.10689	4.18783	0	0	0	0	0	1.48494
ACCAAACCAGAGGGTT-1-0	tumor	2486	2486	6373	205	3.2167	0	0	Cap1	2.6066	2.81488	0	0.943563	0	0	0.943563	0	1.98465	0	1.42027	0	0.943563	0	0	2.34322	3.13409	0	0.943563	0.943563	0	0	0	0
ACCAAACCATTCACAG-1-0	tumor	3924	3924	12019	422	3.51111	1	0	N3	2.31769	2.66112	0	0	0	1.46512	0	0	0	0	0.605417	0	0	0	0	3.88001	3.00253	3.97813	1.92046	1.64095	0	0	0	0.605417
ACCAAACGTGGATCAG-1-0	tumor	3079	3079	9761	294	3.01199	7	0	Cap3	2.5071	2.32438	0	0	0	0	0.705315	1.1148	0.705315	0	0	1.1148	1.1148	0	0	3.20125	3.57885	0	1.96668	0	0	0	0	0
ACCAAACGTTTGTTGG-1-0	tumor	1973	1973	5231	321	6.13649	0	0	Cap1	3.00156	3.17556	0	1.90732	0	1.06873	0	0	1.06873	0	1.57347	1.06873	0	0	1.06873	2.66596	2.35692	3.96301	1.06873	1.57347	0	0	0	0
ACCAACAAGCGACTTT-1-0	tumor	1273	1273	2660	221	8.30827	0	0	Cap1	2.14228	3.43641	0	0	0	0	1.56012	1.56012	2.14228	0	0	0	0	0	0	4.47125	3.55061	3.30746	2.50782	0	0	0	0	0
ACCAACACACGCAAAG-1-0	tumor	3163	3163	10413	298	2.86181	3	0	Ve1	2.52765	2.16133	2.67033	2.36117	1.07182	2.16133	1.75815	1.57719	0.673117	0	0	0	0	0	0	2.36117	3.64944	4.11906	0	0.673117	0.673117	0	0	0
ACCAACACATGGCTAT-1-0	tumor	1831	1831	4036	111	2.75025	0	0	Cap1	2.13216	2.5944	0	0	0	1.24637	1.7843	0	0	0	0	0	0	0	0	4.01655	3.70483	4.25385	0	0	0	0	0	0
ACCAACAGTCCAAATC-1-0	tumor	2466	2466	6325	164	2.59289	0	0	Cap1	3.07053	2.72322	0	0	0	0	0.948188	0.948188	0	0	0	0	0	0	0	2.82199	4.00287	4.34237	2.72322	0.948188	0	0	0	0
ACCAACAGTTTCGATG-1-0	tumor	2069	2069	4851	39	0.803958	0	0	Cap1	2.97312	2.59291	0	0	0	0	1.11888	1.11888	0	0	0	0	0	0	0	3.87977	4.10729	4.87421	1.9719	0	0	0	0	0
ACCAACATCAAGCCGC-1-0	tumor	1870	1870	4560	225	4.93421	0	0	Cap1	2.48198	1.6838	0	0	0	0	0	0	1.16096	0	0	0	0	0	0	4.35355	3.94039	3.70065	1.6838	0	0	0	0	0
ACCAACATCAATCTCT-1-0	tumor	2525	2525	5804	181	3.11854	1	0	N3	2.42813	1.49198	0	1.00172	0	2.2633	0	1.00172	0	0	0	1.00172	0	0	0	2.99335	2.80376	3.56838	1.00172	0	0	0	0	0
ACCAACATCCCATTCG-1-0	tumor	1876	1876	4439	195	4.39288	0	0	Cap1	2.81955	2.67529	0	0	0	0	0	0	1.1795	0	0	0	0	0	0	2.30369	3.77969	3.72689	0	0	0	0	0	0
ACCAACATCTGTCAGA-1-0	tumor	1867	1867	4328	97	2.24122	0	0	Cap1	2.07086	2.69889	0	0	0	0	0	1.19711	0	0	1.72652	1.72652	0	0	0	3.43518	3.43518	1.72652	0	0	0	0	0	0
ACCACAAAGACAAGCC-1-0	tumor	1804	1804	4216	142	3.36812	0	0	Cap1	2.3502	1.74813	0	1.74813	0	0	0	1.21548	1.74813	1.21548	2.3502	1.21548	0	0	0	3.9281	3.6623	0	0	0	0	0	1.21548	0
ACCACAAAGCAGCAGT-1-0	tumor	1425	1425	2804	141	5.02853	0	0	Cap1	3.6946	3.49944	0	0	0	0	1.51871	1.51871	0	0	0	0	0	0	0	4.50157	4.0615	4.23063	0	0	0	0	0	0
ACCACAAAGCGGCTCT-1-0	tumor	4026	4026	13954	531	3.80536	1	0	N3	2.33373	1.7945	0	0	0	0.540369	1.14738	0.540369	0.540369	0	0	0	0	0	0.540369	1.5224	2.86121	2.10003	0	0	0	0	0	1.5224
ACCACAAAGGGATCTG-1-0	tumor	3586	3586	10724	235	2.19135	0	0	Cap1	2.97806	2.64297	0	1.05256	0	1.8863	1.05256	0	0.658808	0	0	0	0	0	0	3.73837	3.48752	4.09011	2.13534	0.658808	0	0	0	0
ACCACAATCATAGCAC-1-0	tumor	1487	1487	3125	153	4.896	0	0	Cap1	2.62467	2.36085	0	0	0	0	1.43508	0	0	0	1.43508	0	0	0	0	3.95508	3.00568	4.07073	1.43508	0	0	0	0	0
ACCACAATCTATCACT-1-0	tumor	2243	2243	6739	314	4.65944	1	0	N3	1.69593	1.69593	0	0	0	0.90983	1.37821	0	0	0	0	0	0.90983	0	0	2.85203	2.66411	2.85203	0	0	0	0	0	0.90983
ACCATTTAGAGATCGC-1-0	tumor	2225	2225	6224	142	2.28149	2	0	Cap2	2.20093	2.83714	0	0	0	0.958079	0	0	0.958079	0	0	0	0	0	0	4.37861	3.22288	3.71764	2.73827	0.958079	0	0	0	0
ACCATTTAGGAAGTAG-1-0	tumor	2450	2450	6777	172	2.538	2	0	Cap2	2.92889	2.84673	0	0.906474	0	0	1.37401	0	0	0	1.37401	0	0	0	0	4.37205	3.67288	3.99122	1.93186	0	0	0	0	0
ACCATTTAGGAGGCAG-1-0	tumor	839	839	2154	233	10.8171	3	0	Ve1	0	0	0	1.73033	1.73033	0	0	1.73033	0	0	0	0	0	0	0	0	1.73033	2.974	0	0	0	0	0	0
ACCATTTCAATCTAGC-1-0	tumor	2394	2394	6218	184	2.95915	0	0	Cap1	3.50149	2.83805	0	1.439	0	0	0	1.439	2.20179	0	0	0	0.958673	0	0	4.29552	3.89685	3.99031	2.00592	1.439	0	0	0	0
ACCATTTCAGCCTACG-1-0	tumor	2552	2552	6544	148	2.26161	0	0	Cap1	2.69145	2.5821	0	0	0	0.927475	1.71997	1.40026	0.927475	0	0	0.927475	0	0	0	2.31932	3.10878	1.96185	0	0.927475	0	0	0	0
ACCATTTGTCCGCAGT-1-0	tumor	1520	1520	2926	93	3.1784	0	0	Cap1	3.56037	3.6531	0	0	0	0	0	0	1.4856	0	0	0	0	0	0	2.42063	3.21581	5.04209	2.05864	0	0	0	0	0
ACCATTTGTCGTATGT-1-0	tumor	3822	3822	15283	282	1.84519	2	0	Cap2	3.02673	2.49514	0	0	0	0	1.08619	0.503391	0	0	0.83666	0	0	0	0	4.50692	3.90035	4.60319	3.57456	0	0	0	0	0
ACCATTTTCATGAGGG-1-0	tumor	1435	1435	2808	69	2.45727	0	0	Cap1	3.10761	3.25535	0	0	0	0	0	0	1.5176	0	0	0	0	0	0	4.0601	4.37384	4.17596	1.5176	1.5176	0	0	0	0
ACCATTTTCCGTGTCT-1-0	tumor	2594	2594	7153	142	1.98518	0	0	Cap1	2.23944	2.0782	0	0	0	0	0	0	0	0	0	0	0	0	0	3.50117	4.06592	3.62029	3.26439	0	0	0	0	0
ACCCAAAAGGATGCGT-1-0	tumor	1289	1289	2363	83	3.51248	0	0	Cap1	0	3.09827	0	1.65478	0	0	0	0	1.65478	0	0	0	0	0	0	3.42176	3.66579	4.49836	0	0	0	0	0	0
ACCCAAAAGTAGTCCT-1-0	tumor	1082	1082	2041	161	7.88829	1	0	N3	1.77488	0	0	0	0	0	0	0	0	0	0	0	0	0	0	0	0	1.77488	0	0	0	0	0	0
ACCCAAACACCAGACC-1-0	tumor	1968	1968	4684	168	3.58668	0	0	Cap1	2.62536	2.45742	0	0	0	0	1.14261	1.662	0	0	0	0	0	0	2.00213	1.14261	3.91409	3.19803	0	0	0	0	0	0
ACCCAAACATACTGAC-1-0	tumor	2531	2531	6634	236	3.55743	0	0	Cap1	2.56948	3.09573	0	0.919241	0	0.919241	0.919241	0	0.919241	0	1.38998	0	0	0	0	4.31564	3.65544	4.27454	1.70877	1.70877	0	0	0	0
ACCCAAAGTACACGTT-1-0	tumor	1534	1534	3126	89	2.84709	0	0	Cap1	3.00538	2.0012	0	0	0	0	0	1.43484	0	0	1.43484	1.43484	1.43484	0	0	2.36056	3.4962	4.26798	2.36056	1.43484	0	0	0	0
ACCCAAAGTCGCACAC-1-0	tumor	4297	4297	16049	971	6.05022	1	0	N3	1.78921	1.88825	0	1.25058	0	1.88825	0	0.484333	0.809233	1.25058	1.88825	2.50272	0	1.25058	1.78921	1.25058	1.55573	0.809233	0.484333	0.484333	0	0	0	2.84493
ACCCAAAGTTAAGCAA-1-0	tumor	2363	2363	6196	238	3.84119	3	0	Ve1	2.63272	2.63272	3.16104	2.00899	2.63272	0.96086	1.76504	0	0	0	0	0	0	0	0	1.76504	2.50941	3.72204	0	0.96086	0	0	0	0
ACCCAAATCGTAATGC-1-0	tumor	1099	1099	3105	264	8.50242	3	0	Ve1	0	2.00704	2.00704	0	0	0	0	0	0	0	2.00704	0	0	0	1.43998	2.83926	2.00704	2.83926	0	0	0	0	0	0
ACCCTCAAGAGGTCAC-1-0	tumor	1587	1587	3303	362	10.9597	1	0	N3	0	1.95375	0	0	0	1.39316	0	0	0	0	0	0	0	0	0	1.95375	2.31082	2.57339	0	0	0	0	0	1.39316
ACCCTCAAGCACACCC-1-0	tumor	2926	2926	8076	332	4.11095	1	0	N3	2.26879	2.13173	0	0.805688	0	1.55069	0	0	0	0	0.805688	0	0	0	0.805688	3.29595	2.3893	2.76373	0	0	0	0	0	0.805688
ACCCTCACACTAACGT-1-0	tumor	2560	2560	6635	220	3.31575	5	0	Ve2	0.91915	2.14427	0	0	0	1.94999	0	0.91915	1.70865	0	0	0.91915	0	0	0	0	1.70865	0.91915	0.91915	0	0	0	0	0
ACCCTCACAGGATTCT-1-0	tumor	2132	2132	4983	107	2.1473	5	0	Ve2	1.61216	1.94883	0	0	0	2.71123	0	0	1.10088	0	0	1.10088	0	1.10088	0	0	1.10088	1.61216	1.10088	0	0	0	0	0
ACCCTCACATGCGGTC-1-0	tumor	2860	2860	7082	211	2.97938	1	0	N3	2.38731	1.34131	0	0	0	2.24836	1.34131	0	1.34131	0	0.880469	0	0	0	0	2.50929	2.618	2.96302	1.89433	0	0	0	0	1.89433
ACCCTCAGTCTGTGTA-1-0	tumor	1604	1604	3569	70	1.96133	7	0	Cap3	2.87984	2.24132	0	0	0	0	0	0	2.24132	0	0	0	0	0	0	2.70869	3.46013	2.50206	1.88765	0	0	0	0	0
ACCCTCAGTGAGAGGG-1-0	tumor	1988	1988	4049	152	3.75401	1	0	N3	0	1.24408	0	0	0	2.59142	0	0	0	0	0	0	0	0	0	2.76118	2.59142	2.59142	0	0	0	1.24408	0	1.78162
ACCCTCATCGAGCCAC-1-0	tumor	1340	1340	2717	137	5.04233	1	0	N3	1.54341	2.12359	0	0	0	1.54341	0	0	0	0	2.48837	2.48837	0	0	0	2.96541	2.12359	0	0	0	0	0	0	1.54341
ACCCTCATCGCATTAG-1-0	tumor	1672	1672	3405	171	5.02203	0	0	Cap1	2.75266	2.9243	0	0	0	0	1.9277	0	1.37038	0	0	0	0	0	0	2.75266	3.87099	3.19846	0	1.37038	0	0	0	0
ACCCTTGAGTCCGCGT-1-0	tumor	1740	1740	5749	228	3.96591	2	0	Cap2	2.91204	2.27183	0	0	0	0	0	0	0	0	0	0	0	0	0	3.0024	3.0024	3.36145	1.00775	1.00775	0	1.00775	0	0
ACCCTTGAGTGCCTCG-1-0	tumor	1358	1358	3017	64	2.12131	0	0	Cap1	2.86635	2.86635	0	0	0	0	0	0	0	0	0	0	0	0	0	3.8587	4.30298	5.0335	3.03914	0	0	0	0	0
ACCCTTGCAAGTAGTA-1-0	tumor	3153	3153	9792	426	4.35049	4	0	Ar	2.32152	1.62629	0	1.4021	0	0	0	0	1.11267	0.703712	1.62629	1.96395	0.703712	0.703712	2.79231	1.96395	3.42152	0.703712	0	0	0	0.703712	0	0.703712
ACCCTTGGTAAGATCA-1-0	tumor	3174	3174	9582	368	3.84053	1	0	N3	2.23527	2.1169	0	0.714724	0	1.41849	0	0	0.714724	0	1.12728	1.41849	1.82747	0	0	2.67877	3.84843	1.12728	0	0	0	0.714724	0	0.714724
ACCCTTGGTCGAACGA-1-0	tumor	1569	1569	3493	142	4.06527	0	0	Cap1	2.26058	1.35141	0	2.26058	0	0	0	1.35141	0	0	0	0	0	0	0	3.64329	4.06487	0	0	1.35141	0	0	0	0
ACCCTTGTCAAGCTGT-1-0	tumor	947	947	1653	33	1.99637	2	0	Cap2	3.61893	0	0	0	0	2.57255	0	0	0	0	0	0	0	0	0	2.95224	4.37758	4.01542	0	0	0	0	0	0
ACCCTTGTCCCGAGGT-1-0	tumor	1696	1696	3324	52	1.56438	0	0	Cap1	3.4367	3.22157	0	0	0	1.94831	0	1.3884	0	0	1.3884	0	0	0	0	3.61365	3.4367	4.60795	2.56754	0	0	1.3884	0	0
ACCGTTCAGATCACCT-1-0	tumor	1271	1271	2791	158	5.66105	3	0	Ve1	2.72993	3.86238	0	2.72993	1.52234	0	1.52234	0	1.52234	0	0	0	0	0	0	3.38992	3.38992	4.23521	0	1.52234	0	0	0	0
ACCGTTCAGATGGCAC-1-0	tumor	3543	3543	13087	307	2.34584	7	0	Cap3	2.52266	2.63834	0	0.927521	0	0.56765	0	1.40031	0.927521	1.1916	1.72003	0.927521	0.927521	0	0	4.15352	3.86307	3.81372	2.24127	0.56765	0	0	0	0
ACCGTTCCAACTGAAA-1-0	tumor	870	870	1578	27	1.71103	0	0	Cap1	2.9963	1.99295	0	0	0	0	0	0	2.61552	0	1.99295	0	2.61552	0	0	2.9963	3.81463	4.3444	1.99295	0	0	0	0	0
ACCGTTCCAAGGTACG-1-0	tumor	4407	4407	17691	548	3.09762	1	0	N3	2.24907	2.55493	0	0.448051	0	1.89501	0.756365	0	0	0.756365	1.18205	1.97656	0	0	0	2.71678	3.41423	0	0	0	0	0	0	0
ACCGTTCCACTCCGAG-1-0	tumor	3386	3386	11213	328	2.92518	1	0	N3	2.7826	2.66565	0	0	0	0	1.02376	0	0	0	0	0	0	0	0	4.077	3.35503	3.69487	2.7826	0.63754	0	0	0	0.63754
ACCGTTCCATATCTCT-1-0	tumor	1268	1268	2360	73	3.09322	0	0	Cap1	1.6558	2.61826	0	0	0	1.6558	0	0	1.6558	0	1.6558	0	1.6558	0	0	4.29092	3.09948	3.27426	1.6558	0	0	0	0	0
ACCGTTCGTATTCTCT-1-0	tumor	2062	2062	4975	219	4.40201	0	0	Cap1	2.71273	2.40245	0	0	0	1.10196	0	1.61345	1.10196	0	1.61345	0	1.10196	0	0	2.94919	3.37214	4.49359	1.95021	1.10196	0	0	0	0
ACCGTTCGTCTCGCGA-1-0	tumor	1599	1599	3598	63	1.75097	0	0	Cap1	2.23409	3.01824	0	0	0	0	1.88078	0	1.32954	0	0	0	1.88078	0	0	2.70113	4.17322	3.14564	1.88078	1.32954	0	0	1.88078	0
ACCTACCAGCTTCATG-1-0	tumor	765	765	1800	74	4.11111	3	0	Ve1	2.87168	1.88031	3.14511	1.88031	0	2.49412	0	0	0	0	0	0	0	0	0	0	0	3.14511	0	0	0	0	0	0
ACCTACCCAAGACGGT-1-0	tumor	3639	3639	11924	459	3.84938	0	0	Cap1	2.82934	2.60857	0	0	0	0	0.609029	0	1.25731	0	1.47123	0	1.25731	0	0	4.37993	3.32635	3.56627	1.47123	0.609029	0	0	0	0
ACCTACCCATGCCATA-1-0	tumor	3534	3534	13672	320	2.34055	7	0	Cap3	2.83857	2.02588	0	0	0	0	1.16136	0	0	0	0.548943	0	0	0	0	2.95936	3.60658	3.50202	1.68427	0	0	0	0	0
ACCTACCGTAAGATAC-1-0	tumor	1491	1491	2914	81	2.77968	0	0	Cap1	3.07224	2.06222	0	0	0	0	0	2.06222	0	0	0	0	0	0	0	4.64392	3.21975	3.96035	1.48879	1.48879	0	0	0	0
ACCTACCGTACGTTCA-1-0	tumor	2982	2982	7889	151	1.91406	0	0	Cap1	2.78569	2.51837	0	0	0.818717	1.56919	0	1.80342	0	0	0	0	0	0	0	3.72721	3.84231	4.25869	0.818717	1.56919	0	0	0	0
ACCTACCTCACAGAGG-1-0	tumor	1025	1025	1865	54	2.89544	0	0	Cap1	1.85033	2.83825	0	1.85033	0	0	0	0	0	0	1.85033	0	0	0	0	4.09403	4.00039	4.09403	1.85033	0	0	0	0	0
ACCTACCTCCGCGAGT-1-0	tumor	1157	1157	2390	221	9.24686	3	0	Ve1	3.08742	3.08742	0	0	0	1.6456	1.6456	0	0	0	1.6456	0	0	0	1.6456	1.6456	2.87562	3.54017	0	0	0	0	0	0
ACCTGAAAGAGTCTGG-1-0	tumor	614	614	939	36	3.83387	0	0	Cap1	3.49496	0	0	0	0	0	0	0	0	0	0	0	0	0	0	3.49496	2.45527	3.10455	0	0	0	0	0	0
ACCTGAACACCACTGG-1-0	tumor	1787	1787	5191	242	4.66191	3	0	Ve1	2.16397	3.00885	2.16397	2.36387	1.07378	2.16397	1.57956	0	0	0	0	0	0	0	0	0	0	2.67311	0	0	0	0	0	0
ACCTGAAGTGAGTTTC-1-0	tumor	2394	2394	6061	125	2.06237	0	0	Cap1	2.65318	1.78334	0	0	0	0.974519	0	0	1.45857	0	0	0	1.45857	0	0	3.24837	3.03489	3.74354	0.974519	0.974519	0	0	0	0
ACCTGAATCAGTGATC-1-0	tumor	1124	1124	2129	60	2.81822	0	0	Cap1	2.34124	3.37356	0	0	0	0	0	0	0	0	1.73995	0	0	0	0	2.98508	3.65264	1.73995	2.71411	0	0	0	0	0
ACCTGTCAGGACAGTC-1-0	tumor	1016	1016	1865	40	2.14477	0	0	Cap1	2.83825	3.11119	0	0	0	0	0	0	0	0	1.85033	0	0	0	1.85033	1.85033	1.85033	0	0	2.46163	0	0	0	0
ACCTGTCAGTTTGAGA-1-0	tumor	1067	1067	1953	79	4.04506	0	0	Cap1	3.06718	2.7949	0	0	0	0	0	0	0	0	0	0	0	0	0	4.04871	3.60665	4.85988	0	0	0	0	0	0
ACCTGTCCAGTTCCAA-1-0	tumor	2739	2739	7358	285	3.87334	1	0	N3	2.47423	0.858265	0	0	0	0.858265	1.31322	0	0	0	0.858265	0	0	0	0	3.62952	2.68038	4.37985	2.47423	0	0	0	0	0
ACCTGTCGTGCCTTTC-1-0	tumor	3919	3919	13393	698	5.21168	1	0	N3	1.17557	2.29857	0	0.557705	0	0	0	0	0.913614	0.913614	1.82883	1.55462	0.557705	0	0	2.29857	2.50143	0.557705	0	0	0.557705	0	0	0.913614
ACGATCAAGGGTATAT-1-0	tumor	3858	3858	13290	556	4.1836	0	0	Cap1	2.77564	2.72762	0	0.561012	0	0	0	0.561012	1.38874	0	0.918245	0	0.561012	0	0	3.65383	4.06364	3.59361	1.56072	0.561012	0	0	0	0
ACGATCAAGTTCACTG-1-0	tumor	2037	2037	4613	164	3.55517	5	0	Ve2	2.01535	1.6744	0	0	0	2.90921	1.15303	0	0	0	0	0	0	1.15303	0	0	1.15303	0	0	0	0	0	0	0
ACGATCACAACGTATC-1-0	tumor	1328	1328	2961	142	4.79568	0	0	Cap1	1.47642	2.88403	0	1.47642	0	0	0	0	0	0	0	0	0	0	0	2.67477	3.54882	4.7225	0	0	0	0	0	0
ACGATCACACCAGCCA-1-0	tumor	1102	1102	2142	60	2.80112	0	0	Cap1	3.36768	3.5169	0	0	0	0	1.73493	1.73493	0	0	0	0	0	0	0	3.19223	4.54723	5.10229	1.73493	1.73493	0	0	0	0
ACGATCACATTGAGGG-1-0	tumor	2560	2560	7189	216	3.00459	1	0	N3	2.07381	1.64346	0	0.871718	0	2.07381	0.871718	0	0	0	0	0	0	0	0	2.70204	2.60411	3.45323	1.33026	0	0	0	0	0
ACGATCAGTACAAGCG-1-0	tumor	1760	1760	4272	322	7.53745	0	0	Cap1	2.85565	2.33827	0	0	0	0	1.20622	0	1.73724	0	0	1.73724	2.33827	0	0	2.71104	3.19492	3.76433	0	0	0	0	0	0
ACGATCAGTGGTTTAC-1-0	tumor	2183	2183	5703	247	4.33105	0	0	Cap1	2.27904	2.27904	0	1.01286	0	0	1.01286	0	0	0	0	0	0	0	0	3.94836	3.58544	4.16083	1.50562	1.01286	0	0	0	0
ACGATCAGTTACGATC-1-0	tumor	4573	4573	17358	629	3.62369	1	0	N3	2.20447	2.69641	0	0.454955	0	0	0.454955	0	2.06854	0	0	0	0.454955	0	0	2.73454	3.97829	3.55506	1.61596	0.766494	0	0	0	0.454955
ACGATCATCACTTTGT-1-0	tumor	1281	1281	2268	85	3.7478	0	0	Cap1	3.13749	3.13749	0	1.6881	0	0	0	0	0	0	2.28425	0	0	0	0	4.20674	4.06593	1.6881	0	1.6881	0	0	0	0
ACGATGTAGACGCATG-1-0	tumor	2883	2883	7479	202	2.7009	5	0	Ve2	0	1.30132	0	0	0	2.75416	2.33791	0	0.848901	0	0	1.84819	0.848901	0	0	0.848901	2.03932	0.848901	0	0	0	0.848901	0	0
ACGATGTAGCTTTCTT-1-0	tumor	1775	1775	4288	103	2.40205	0	0	Cap1	2.97842	2.53848	0	2.07898	0	1.2036	0	0	2.07898	0	0	2.07898	2.85213	0	0	2.33489	3.36678	0	0	0	0	0	2.85213	0
ACGATGTCACTCCCTA-1-0	tumor	2328	2328	5627	108	1.91932	0	0	Cap1	2.59824	2.59824	0	0	0	0	1.02142	0	1.02142	0	0	0	0	0	0	4.27786	3.69131	3.49616	0	0	0	0	0	0
ACGATGTGTACTAGCT-1-0	tumor	1928	1928	5254	272	5.17701	0	0	Cap1	1.90359	2.99739	0	1.56999	0	1.90359	1.06585	1.06585	0	0	0	0	0	0	0	3.66526	3.88327	3.88327	1.06585	1.06585	0	0	0	0
ACGATGTGTCAAACGG-1-0	tumor	2173	2173	5313	375	7.05816	3	0	Ve1	2.34285	3.83238	0	0	0	1.05855	2.14344	1.05855	0	0	0	0	0	0	0	0	1.56116	2.50903	0	0	2.50903	0	0	0
ACGATGTGTCATAACC-1-0	tumor	988	988	1912	62	3.24268	2	0	Cap2	1.8294	3.3014	0	0	0	0	1.8294	0	1.8294	0	1.8294	0	0	0	0	4.75413	4.30706	4.4389	1.8294	0	0	0	0	0
ACGATGTGTCTACATG-1-0	tumor	2607	2607	6790	204	3.00442	5	0	Ve2	1.37258	2.2861	0	0	0	1.93022	0.905332	0.905332	0	0	0	0	0	0	0	0	0	1.37258	0	0	0	0	0	0
ACGCACGAGCAGGCAT-1-0	tumor	3066	3066	8280	202	2.43961	0	0	Cap1	2.88526	2.65921	0	0	0	0	0	1.22831	0	0	0.791965	0	0	0	0	3.01179	3.06951	3.51478	1.53108	0	0	0	0	0.791965
ACGCACGAGGAATGTT-1-0	tumor	2550	2550	7102	222	3.12588	0	0	Cap1	2.08446	1.89194	0	0.878819	0	0	0	0.878819	0.878819	0	0.878819	0.878819	0.878819	0	0	3.09652	3.32335	1.89194	0	0.878819	0	0	0	0
ACGCACGCAATAACGA-1-0	tumor	3203	3203	8490	192	2.26148	1	0	N3	1.74247	1.92997	0	0	0	0	0.778341	0	0	0	0	0	0	0	0	3.04564	2.45107	3.2926	2.22408	0	0	0	0	1.51151
ACGCACGGTGCTCTCT-1-0	tumor	4691	4691	17018	457	2.68539	5	0	Ve2	1.92806	2.08584	0	0	0	2.01006	2.01006	1.01626	2.01006	0	0	0.777133	0	0.462232	0	0	2.28383	0.462232	0	0	0	0	0	0
ACGCACGGTGGTAACG-1-0	tumor	1578	1578	3652	124	3.3954	0	0	Cap1	2.85816	1.31861	0	1.31861	0	0	0	0	0	0	0	0	0	0	0	3.24431	3.24431	4.02114	0	1.31861	0	0	0	0
ACGCACGGTGTACATC-1-0	tumor	3940	3940	13482	348	2.58122	1	0	N3	2.49535	2.43223	0	0.909653	0	0	0	0.554879	1.5494	0	1.17099	0	0.909653	0	0	2.55472	3.32151	2.29261	0	0.554879	0	0	0.909653	1.37799
ACGCACGGTGTTATCG-1-0	tumor	2450	2450	6948	261	3.75648	0	0	Cap1	2.26546	1.35546	0	0	0	0	0	0.891696	1.35546	0	0.891696	0	0.891696	0	0	4.53381	4.04535	3.72085	1.67106	0	0	0	0	0
ACGCACGTCAAGAGGC-1-0	tumor	894	894	1980	131	6.61616	1	0	N3	0	0	0	0	0	0	0	0	0	0	0	0	0	1.80014	0	0	0	0	0	0	0	0	0	0
ACGCACGTCACTGTTT-1-0	tumor	2224	2224	5154	83	1.6104	0	0	Cap1	3.1065	1.91997	0	1.07849	0	1.07849	1.07849	0	0	0	0	0	0	0	0	1.07849	4.04772	4.69733	1.07849	1.91997	0	0	0	0
ACGCACGTCGCTAATG-1-0	tumor	3223	3223	11005	409	3.71649	0	0	Cap1	2.31123	1.99616	0	0.646411	0	1.31534	1.31534	0.646411	0	0	0	0	0	0	0	1.31534	2.99984	3.37311	1.0358	0.646411	0	0.646411	0	0
ACGCACGTCGCTTAAG-1-0	tumor	1821	1821	4242	244	5.752	0	0	Cap1	2.08842	2.34464	0	0	0	0	0	1.21116	0	0	0	0	0	0	0	4.05312	3.52646	3.92207	2.54842	0	0	0	0	0
ACGCACGTCGGTCATA-1-0	tumor	3602	3602	10245	484	4.72426	1	0	N3	2.28083	2.46274	0	1.3682	0	0.681118	0.681118	1.08254	0.681118	0	0	0	0	0	0.681118	3.53184	2.46274	3.71405	0.681118	1.08254	0	1.59012	0	1.08254
ACGCACGTCGTGGTAT-1-0	tumor	1140	1140	1804	27	1.49667	0	0	Cap1	2.86959	2.49209	0	0	0	0	0	0	1.87843	0	0	0	2.49209	0	0	3.35746	3.14299	1.87843	1.87843	1.87843	0	0	0	0
ACGCACGTCTCGACCT-1-0	tumor	917	917	1584	29	1.83081	0	0	Cap1	2.9927	3.48326	0	2.612	0	0	0	0	0	0	0	1.98967	0	0	0	0	3.48326	1.98967	0	0	0	0	0	0
ACGGAAGAGTCTGCGC-1-0	tumor	892	892	1761	17	0.96536	2	0	Cap2	0	0	0	0	0	0	0	0	0	0	0	0	0	0	0	4.83572	4.15048	4.45643	2.89236	0	0	0	0	0
ACGGAAGAGTGCGACA-1-0	tumor	1265	1265	2221	65	2.92661	0	0	Cap1	1.7052	3.48177	0	0	0	0	0	1.7052	0	0	0	0	0	0	0	4.77123	3.92251	5.19904	3.15753	1.7052	0	0	0	0
ACGGAAGCACTGAGTT-1-0	tumor	1470	1470	2895	70	2.41796	0	0	Cap1	3.66347	2.69577	0	0	0	0	0	0	1.49385	0	0	0	0	0	0	4.19916	3.89913	3.46848	1.49385	0	0	0	0	0
ACGGAAGCAGTGCCTG-1-0	tumor	3621	3621	11839	624	5.27072	6	0	X	0.612298	0.989293	0	0	0	0.612298	0.989293	0.612298	0.612298	0	0	0	0	0	0	1.65314	2.15199	3.36294	0.612298	0.612298	0	0	0	0
ACGGAAGGTAACACCT-1-0	tumor	1315	1315	2308	86	3.72617	1	0	N3	0	0	0	0	0	0	0	0	0	0	0	0	0	0	0	1.67387	0	2.26856	0	0	0	0	0	0
ACGGAAGGTAACGCGA-1-0	tumor	1566	1566	3188	116	3.63864	0	0	Cap1	2.81444	2.81444	0	0	0	1.98424	1.41991	0	0	0	0	0	0	0	0	3.26171	3.99498	1.41991	3.56966	0	0	0	0	0
ACGGAAGGTGATACTC-1-0	tumor	3665	3665	10702	345	3.2237	1	0	N3	2.24173	2.82642	0	1.73555	0	0.6598	0	0	1.88804	0.6598	2.24173	2.24173	1.33585	0	0.6598	1.33585	3.23059	1.0539	0	1.0539	0	0	0	1.55553
ACGGAAGTCTCTTAAC-1-0	tumor	1053	1053	1812	29	1.60044	0	0	Cap1	1.87468	0	0	2.48803	0	0	0	0	1.87468	0	0	0	0	0	0	3.52967	4.42821	4.55197	1.87468	0	0	0	0	0
ACGGGTCAGACTCCGC-1-0	tumor	2851	2851	8939	1200	13.4243	1	0	N3	0.7508	1.17477	0	0	0	0.7508	0	0	0.7508	0	0	0	0	0.7508	0	0.7508	0.7508	0.7508	0	0	0	0	0	2.17825
ACGGGTCAGGGTCACA-1-0	tumor	3523	3523	11432	417	3.64766	0	0	Cap1	2.9637	2.5154	0	0	0	1.50384	1.68151	0	1.01141	0	0	0	0.628469	0	0	1.68151	3.58323	4.073	1.50384	0	0	0	0	0
ACGGGTCCATCTCGTC-1-0	tumor	3176	3176	9267	260	2.80565	1	0	N3	2.14636	1.85559	0	0	0	1.15	0	0	0.731934	0	0	0	0	0	0	3.73781	3.20843	3.78791	2.14636	0	0	0	0	1.15
ACGGGTCGTACGTGAG-1-0	tumor	1111	1111	1867	59	3.16015	0	0	Cap1	3.32435	3.32435	0	0	0	0	0	0	1.84943	0	0	0	0	0	0	3.32435	3.11016	1.84943	0	0	0	0	0	0
ACGGGTCGTCTCAGAT-1-0	tumor	1056	1056	1913	39	2.03868	0	0	Cap1	1.82896	2.43841	0	0	0	0	0	0	0	0	0	0	0	0	0	3.87217	3.62678	3.97545	0	2.43841	0	0	0	0
ACGGGTCTCCCAGGCA-1-0	tumor	1203	1203	2148	107	4.98138	0	0	Cap1	2.97665	2.33321	0	0	0	0	2.33321	0	0	0	1.73263	0	0	0	0	1.73263	2.97665	3.36498	2.70581	1.73263	0	0	0	0
ACGGTCGCACGTTGGC-1-0	tumor	2453	2453	6353	362	5.6981	0	0	Cap1	3.13709	2.81784	0	0.945484	0	1.42266	0.945484	0.945484	0.945484	0	0	0	0	0	0	3.84262	3.37872	4.39786	1.74435	1.42266	0	0	0	0
ACGGTCGCATTCTTCA-1-0	tumor	1072	1072	1941	128	6.59454	0	0	Cap1	3.46298	3.85794	0	0	0	0	1.81677	0	0	0	0	0	0	0	0	2.42515	3.85794	4.36029	3.07306	0	0	0	0	0
ACGGTCGGTTAATGAG-1-0	tumor	2905	2905	8834	275	3.11297	2	0	Cap2	2.82422	2.75467	0	0	0	0	1.18295	0	1.70982	0	0.757056	0	0.757056	0	0	4.42647	3.48724	4.51699	2.41483	0	0	0	0	0.757056
ACGGTCGTCACCCTCA-1-0	tumor	1659	1659	3742	82	2.19134	0	0	Cap1	2.66457	1.84763	0	1.30084	0	1.30084	0	0	0	0	0	0	0	0	0	2.19912	2.98095	3.83795	0	0	0	0	0	0
ACGGTCGTCCTGTTAT-1-0	tumor	2178	2178	5906	323	5.46901	3	0	Ve1	2.55353	2.2477	0	2.41226	2.55353	0	0.990728	1.47851	0	0	0	0	0	0	0	2.55353	3.27328	3.80717	0	0	0	0	0	0
ACGGTCGTCGACATAC-1-0	tumor	1504	1504	3314	102	3.07785	0	0	Cap1	3.69455	2.94995	0	0	0	0	0	0	0	0	0	0	0	0	0	3.53201	4.16461	4.41247	2.30782	2.30782	0	0	0	0
ACGGTTAAGCCTTTCC-1-0	tumor	2748	2748	7023	145	2.06464	0	0	Cap1	2.25585	3.0414	0	0	0	0	0.885375	0.885375	0.885375	0	0	0	0.885375	0	0	4.49179	3.71037	3.87096	0.885375	1.66235	0	0.885375	0	0
ACGGTTACATATGCGT-1-0	tumor	2636	2636	6564	372	5.66728	1	0	N3	1.95923	2.57928	0	1.39796	0	0.925631	0	0	1.95923	0.925631	0.925631	1.39796	0	0	0.925631	2.68861	2.78715	0.925631	0	0	0	0	0	2.15377
ACGGTTACATCTAACG-1-0	tumor	2008	2008	4365	245	5.61283	4	0	Ar	2.31883	2.83537	0	2.96153	0	0	0	0	2.06342	2.06342	2.96153	2.31883	1.19118	1.19118	1.19118	1.19118	2.83537	0	0	0	0	0	0	0
ACGGTTACATTGCCTC-1-0	tumor	3461	3461	9742	249	2.55594	0	0	Cap1	3.20312	3.06943	0	0	0	0	1.6304	0.706302	0.706302	0	0.706302	0.706302	0	0	0	0.706302	3.60894	2.5891	0.706302	0.706302	0	0	0	0
ACGGTTACATTGCTGA-1-0	tumor	1622	1622	3249	47	1.4466	0	0	Cap1	3.35693	2.58863	0	0	0	0	0	0	1.40557	0	1.40557	0	1.40557	0	0	3.11552	3.4588	3.91693	2.79663	1.40557	0	1.40557	0	0
ACGGTTAGTAGAGGAA-1-0	tumor	2221	2221	5461	108	1.97766	0	0	Cap1	2.11922	2.75043	0	0	0	0	1.04069	0	1.04069	0	1.53952	0	0	0	0	4.30739	4.33176	4.64001	2.75043	1.04069	0	0	0	0
ACGGTTAGTGTGTGTT-1-0	tumor	1532	1532	3512	78	2.22096	0	0	Cap1	1.90133	1.90133	0	1.90133	1.34739	0	1.90133	1.34739	0	0	0	0	0	0	0	1.90133	3.63801	3.56015	2.51685	2.51685	0	0	0	0
ACGGTTAGTTAGAAGT-1-0	tumor	2315	2315	5584	210	3.76075	0	0	Cap1	1.52206	2.46343	0	0	0	0	0	1.02634	1.52206	0	0	0	1.02634	0	0	3.82365	3.69879	3.5036	1.85199	0	0	0	0	0
ACGGTTATCCTACTGC-1-0	tumor	1329	1329	2757	225	8.16104	0	0	Cap1	2.47497	1.53194	0	0	0	0	0	0	0	0	0	1.53194	0	0	0	2.47497	3.51584	2.47497	1.53194	0	0	0	0	0
ACGGTTATCGCTTTAT-1-0	tumor	2613	2613	7072	709	10.0255	1	0	N3	1.65672	1.65672	0	0	0	1.34236	0	0.881296	1.34236	0	0	0.881296	0	0	0	0.881296	2.3886	0.881296	0	0	0	0.881296	0	0.881296
ACGGTTATCTCGAGTA-1-0	tumor	2903	2903	10213	419	4.10261	3	0	Ve1	1.92787	2.81339	3.7171	2.97572	0	1.37053	0.682665	0	0	0	0	0	0	0	1.08461	0	2.06102	3.61707	0	0	0	0	0	0
ACGTAACAGCAGTAAT-1-0	tumor	3362	3362	9245	444	4.8026	1	0	N3	2.14846	1.15163	0	0.733168	0	1.8576	0	1.44574	1.44574	0	0	0	0	0	0	2.96467	2.84636	3.29435	1.67273	1.67273	0	1.15163	0	1.15163
ACGTAACAGTCAATCC-1-0	tumor	1736	1736	3931	62	1.57721	0	0	Cap1	2.41373	2.61881	0	0	0	0	1.26522	1.26522	0	0	1.26522	1.26522	0	0	0	2.93424	3.45083	2.93424	0	1.26522	0	0	0	0
ACGTAACAGTCACTGT-1-0	tumor	1179	1179	2291	102	4.4522	0	0	Cap1	3.12784	2.91559	0	0	0	0	0	0	0	0	0	0	2.27519	0	0	3.45171	3.79883	2.27519	0	0	0	0	0	0
ACGTAACGTAACAGGC-1-0	tumor	1042	1042	1855	67	3.61186	0	0	Cap1	3.11633	2.84331	0	2.46654	0	0	0	0	0	0	1.85487	2.46654	0	0	0	3.11633	3.78706	0	1.85487	1.85487	0	0	0	0
ACGTAACGTAGCACAG-1-0	tumor	2165	2165	5473	238	4.34862	0	0	Cap1	3.04921	2.62395	0	1.03927	0	0	0	1.53779	0	0	1.03927	0	1.03927	0	0	4.14509	3.71837	2.85902	0	1.03927	0	1.03927	0	0
ACGTAACGTTAAAGTG-1-0	tumor	1168	1168	2063	37	1.7935	0	0	Cap1	3.01501	3.01501	0	0	0	0	0	0	0	0	0	0	0	0	0	2.74354	3.40399	3.40399	0	1.76598	0	0	0	1.76598
ACGTAACTCAAACGAA-1-0	tumor	1133	1133	2135	35	1.63934	2	0	Cap2	3.86783	2.98241	0	0	0	1.73763	2.33869	0	0	0	0	0	0	0	0	4.04666	2.98241	4.84783	1.73763	0	0	0	0	0
ACGTAACTCCATAAGC-1-0	tumor	1357	1357	2674	157	5.87135	1	0	N3	2.13764	1.55598	0	0	0	2.503	0	0	0	0	2.13764	0	0	0	0	2.98055	2.77001	2.13764	0	0	0	0	0	0
ACGTAACTCCTCACTG-1-0	tumor	1323	1323	2514	94	3.73906	0	0	Cap1	2.82796	2.19226	0	1.60497	0	0	0	0	0	0	0	0	1.60497	0	0	0	3.70812	0	0	0	0	0	0	0
ACGTAACTCTAGTTCT-1-0	tumor	1727	1727	3783	88	2.3262	0	0	Cap1	2.18944	2.82497	0	0	0	0	0	1.29292	0	0	0	0	0	0	0	2.82497	3.09771	3.40378	2.44873	0	0	0	0	0
ACGTACAAGAAGGATG-1-0	tumor	1340	1340	2423	91	3.75567	0	0	Cap1	2.22508	2.59386	0	0	0	0	0	0	2.22508	0	1.63454	0	0	0	0	3.7441	3.64137	3.39752	1.63454	0	0	0	0	0
ACGTACAAGATCCGAG-1-0	tumor	1339	1339	2543	32	1.25836	0	0	Cap1	1.59582	2.54922	0	0	0	0	1.59582	0	1.59582	0	0	0	0	0	0	4.0941	3.95356	4.59824	2.81717	0	0	0	0	0
ACGTACAAGCAAGTGC-1-0	tumor	2769	2769	9583	331	3.45403	6	0	X	0	0	0	0	0	0	0	0	0	0	0.714671	0	0	0	0	0	0.714671	1.64366	0	0	0	0	0.714671	0
ACGTACACAACACTAC-1-0	tumor	1399	1399	2507	46	1.83486	0	0	Cap1	3.21619	2.56237	0	1.6072	0	0	0	2.19474	0	0	0	0	0	0	0	4.34105	3.4938	4.82554	2.19474	1.6072	0	0	0	0
ACGTACACAAGGTCTT-1-0	tumor	4643	4643	17537	585	3.3358	1	0	N3	2.60601	2.25689	0	0.451218	0	0.761014	0.451218	1.34836	1.34836	0.451218	1.48644	1.90244	0.997196	0.451218	0	3.5451	3.47699	3.12098	1.48644	0.451218	0	0	0	0.761014
ACGTACACAGAGCCCT-1-0	tumor	3139	3139	10583	362	3.42058	1	0	N3	1.89754	2.34652	0	0	0	0	0.665217	1.0612	1.74477	0	0.665217	0	0	0	0	4.24819	3.58246	4.32609	1.3441	0.665217	0	0	0	0.665217
ACGTACATCATCGCCT-1-0	tumor	1313	1313	2500	83	3.32	0	0	Cap1	2.19722	3.04452	0	0	0	0	0	0	1.60944	0	2.19722	0	0	0	0	1.60944	3.80666	4.11087	2.56495	2.19722	0	0	0	0
ACGTACATCGAAGGAC-1-0	tumor	1364	1364	2738	120	4.38276	0	0	Cap1	2.48131	2.74786	0	0	0	0	1.53736	1.53736	0	0	0	0	1.53736	0	0	3.13174	4.08491	5.23254	2.74786	2.11681	0	0	0	0
ACGTACATCTGATGGT-1-0	tumor	1281	1281	2439	54	2.21402	0	0	Cap1	2.58777	2.21921	0	0	0	0	1.62925	0	0	0	0	0	0	0	0	3.06806	3.06806	4.06733	1.62925	1.62925	0	0	0	0
ACGTAGTAGTTCCTGA-1-0	tumor	1227	1227	2412	91	3.7728	0	0	Cap1	2.59807	3.2533	0	1.63821	0	0	0	0	2.59807	0	0	2.22914	0	0	0	2.22914	3.40192	0	1.63821	0	0	0	0	0
ACGTAGTCAATAGTCC-1-0	tumor	2518	2518	6376	121	1.89774	2	0	Cap2	3.06287	2.71572	0	0	0	0	0	0.943276	0.943276	0	0.943276	1.41991	0	0	0	4.43229	3.73237	3.73237	2.1795	0.943276	0	0	0.943276	0
ACGTAGTGTACGAAAT-1-0	tumor	2549	2549	6754	244	3.61267	0	0	Cap1	3.14454	2.84993	0	0.908502	0	0	0	0	0	0	0	0	0	0	0	3.14454	4.29796	4.21401	2.43047	0	0	0	0	0
ACGTAGTGTACTTGTG-1-0	tumor	1855	1855	4802	371	7.72595	0	0	Cap1	1.64189	2.23322	0	0	0	1.12573	0	0	1.12573	0	1.12573	0	0	0	0	4.11727	3.40633	3.70295	2.87129	0	0	0	0	0
ACGTAGTGTCGAACGA-1-0	tumor	2445	2445	6699	276	4.12002	0	0	Cap1	2.29823	2.76805	0	0	0	0	0	0	1.38267	0	0	0	0	0	0	3.85599	4.19993	2.43793	1.94176	0.91339	0	0	0	0
ACGTAGTGTCGAAGCA-1-0	tumor	949	949	1584	119	7.51263	4	0	Ar	3.26776	1.98967	0	0	0	0	0	0	0	0	2.612	1.98967	0	0	0	0	0	0	0	0	0	0	0	0
ACGTAGTTCACTCACC-1-0	tumor	1940	1940	4835	174	3.59876	0	0	Cap1	2.22711	1.12111	0	0	0	0	0	0	2.59596	0	0	0	0	0	0	4.23776	3.96474	4.11053	0	0	0	0	0	0
ACGTAGTTCATAGACC-1-0	tumor	3284	3284	9587	279	2.91019	0	0	Cap1	2.34062	1.82703	0	1.12693	0	0.714458	1.64332	0.714458	1.12693	0	0	0	0	0	0	3.29868	3.70468	3.82543	0	0	0	0	0	0
ACGTAGTTCGGTATGT-1-0	tumor	1489	1489	3101	42	1.3544	0	0	Cap1	2.63182	1.44096	0	0	0	2.00815	1.44096	0	0	0	0	0	0	0	0	4.44081	4.02215	4.51408	2.36784	1.44096	0	0	0	0
ACGTCCTAGAAGCGAA-1-0	tumor	3206	3206	9372	450	4.80154	1	0	N3	1.8461	2.13642	0	1.14232	0	0.726102	1.14232	0	1.14232	1.14232	0	0	0	0	0	2.69942	2.95174	2.00176	0	1.14232	0	0	0	1.14232
ACGTCCTAGTTCATCG-1-0	tumor	2994	2994	9143	272	2.97495	1	0	N3	1.86697	2.02319	0	0	0.738949	1.15923	1.15923	0.738949	0.738949	0	0	0	0	0	0	2.47967	2.9752	4.03919	0.738949	0	0	0	0	1.15923
ACGTCCTCAGGAATCG-1-0	tumor	2434	2434	7336	353	4.81189	0	0	Cap1	1.86448	3.24011	0	0.859992	0	1.62716	1.62716	1.31541	0	0	0	0	0	0	0	0	0	3.43364	0	0	0	0	0	0
ACGTCCTCAGGTTTAC-1-0	tumor	1920	1920	4264	230	5.394	1	0	N3	0	1.20753	0	0	0	2.98375	0	0	0	0	0	0	0	0	0	1.20753	0	1.20753	0	0	0	0	0	2.33996
ACGTCCTCATCTGCGG-1-0	tumor	2533	2533	6642	260	3.91448	7	0	Cap3	2.44573	2.8657	0	0	0	0.918516	1.70778	0.918516	0	0	0	0	0	0	0	4.01097	3.22243	3.72931	2.44573	1.70778	0	0	0	0
ACGTCCTGTCACAATC-1-0	tumor	3947	3947	13789	374	2.71231	1	0	N3	2.91263	2.83055	0	0.545352	0	0	0	0	0.896264	0	0.545352	0	1.53171	0	0.545352	4.66491	4.06547	3.72839	1.80443	0	0	0	0	1.15551
ACGTCCTGTTAGCGGA-1-0	tumor	709	709	1294	125	9.65997	0	0	Cap1	2.80069	3.18569	0	0	0	0	0	2.16653	0	0	2.80069	0	0	0	0	5.18595	3.18569	5.38166	2.16653	2.16653	0	0	0	0
ACGTCCTTCTCCATAT-1-0	tumor	2373	2373	5675	290	5.11013	1	0	N3	0	1.83838	0	1.50945	0	0	0	0	1.83838	0	1.016	0	1.016	0	0	3.24531	3.09763	0	1.016	0	0	0	0	1.016
ACGTTCCAGAGCAACC-1-0	tumor	1556	1556	3090	104	3.3657	0	0	Cap1	2.63512	1.44368	0	0	0	0	0	0	1.44368	1.44368	2.01123	0	0	0	0	3.90286	4.18548	3.60001	2.01123	0	0	0	2.01123	0
ACGTTCCCATCTGCGG-1-0	tumor	3511	3511	11091	413	3.72374	1	0	N3	2.30422	2.30422	0	0	0	1.03078	1.03078	0	0.642712	0	0	0	1.03078	0	0	4.24167	3.90577	4.02534	1.30966	0	0	0	0.642712	0
ACGTTCCTCCAATCCC-1-0	tumor	856	856	1416	32	2.25989	0	0	Cap1	2.7163	0	0	0	0	0	0	0	2.08718	0	2.08718	0	0	0	0	4.16758	3.76983	0	0	0	0	0	0	0
ACTACGAGTTATGACC-1-0	tumor	4386	4386	16175	789	4.8779	6	0	X	1.67291	0	0	0	0	2.68111	0	0.481338	0	0	0	0	0	0	0.481338	0	0	1.245	0	0	0.481338	0	0	0
ACTACGAGTTTACCAG-1-0	tumor	1660	1660	3377	63	1.86556	0	0	Cap1	1.37655	1.93476	0	0	0	0	0	0	0	0	1.37655	0	0	0	0	3.59826	3.67619	2.93211	0	1.93476	0	0	0	0
ACTACGATCCGTCACT-1-0	tumor	1358	1358	2960	106	3.58108	2	0	Cap2	2.88435	2.67508	0	0	0	1.47668	0	0	0	0	0	0	0	0	0	4.22782	3.80486	4.78117	2.88435	0	0	0	0	0
ACTACGATCGTCGATA-1-0	tumor	2120	2120	5230	283	5.41109	0	0	Cap1	2.15735	1.90749	0	0	0	1.57362	1.57362	1.57362	0	0	0	0	0	0	0	4.46639	3.9632	3.76271	2.52351	0	0	0	0	0
ACTATCTCACCAAATC-1-0	tumor	2282	2282	5201	194	3.73005	1	0	N3	2.16227	1.57803	0	0	0	0	1.07251	0	0	0	1.57803	0	0	0	0	4.19528	3.09783	2.52862	1.07251	0	0	0	0	1.07251
ACTATCTCATACACCA-1-0	tumor	2215	2215	6022	179	2.97243	3	0	Ve1	2.39457	2.65918	0	1.78871	0.978543	1.46352	1.78871	0	0	0	0	0.978543	0	0	0	3.71	3.3167	3.86065	0	0.978543	0	0	0	0
ACTATCTGTACGCGTC-1-0	tumor	1538	1538	3329	143	4.29558	0	0	Cap1	2.77381	3.43525	0	0	0	0	0	0	1.38727	0	0	0	0	0	0	4.84548	4.00861	3.09228	3.33346	0	0	0	0	0
ACTATCTGTTCCGCAG-1-0	tumor	2299	2299	6063	199	3.2822	0	0	Cap1	2.52936	2.02781	0	1.78306	1.45831	0	0	1.78306	0	0	0	0	0	0	0	3.95374	3.36864	3.85401	0	1.45831	0	0.974314	0	0
ACTATCTTCACTACGA-1-0	tumor	2265	2265	5568	186	3.34052	0	0	Cap1	2.46605	2.73228	0	0	0	0	0	0	0	0	0	1.02818	0	0	0	1.52431	1.52431	1.52431	1.02818	0	0	0	0	0
ACTATGGCAAGAGCTG-1-0	tumor	886	886	1405	35	2.4911	0	0	Cap1	3.38336	2.72359	0	0	0	0	0	0	0	0	2.72359	0	2.72359	0	0	0	3.38336	2.09401	0	0	0	0	0	0
ACTATGGCACAACCGC-1-0	tumor	1475	1475	2818	104	3.69056	0	0	Cap1	3.10421	2.09152	0	0	0	0	2.45495	1.51482	0	0	1.51482	0	0	0	0	4.22572	3.38062	4.53543	1.51482	0	0	0	0	0
ACTATGGCATCAACCA-1-0	tumor	1241	1241	2447	65	2.65631	2	0	Cap2	3.51729	1.62662	0	0	0	0	1.62662	0	1.62662	0	1.62662	0	0	0	0	4.3116	4.19549	4.81704	2.21629	0	0	0	0	0
ACTATGGGTCCAAGAG-1-0	tumor	2281	2281	5152	330	6.40528	1	0	N3	1.9203	2.17065	0	0	0	1.07875	0	0	1.07875	0	0	0	0	0	0	3.10687	3.3384	3.77739	0	0	0	0	0	0
ACTATGGGTGATGGCA-1-0	tumor	2202	2202	4586	205	4.47013	1	0	N3	0	1.67917	0	0	0	2.91476	1.15705	0	0	0	0	1.15705	0	0	0	0	1.15705	1.67917	0	0	0	0	0	2.02044
ACTATGGGTGTGAATA-1-0	tumor	2556	2556	6119	153	2.50041	5	0	Ve2	1.45126	2.01983	0	0	0	1.45126	0	1.45126	0	0	0	0.9686	0.9686	0	0	0	1.77542	1.45126	0	0	0	0	0	0
ACTATGGTCAAACTGC-1-0	tumor	2969	2969	8802	165	1.87457	0	0	Cap1	2.60248	2.6833	0	0	0	0	1.18547	0	1.18547	0	0	0	0	0	0	4.16855	4.11437	4.545	1.18547	1.8992	0	0	0	0
ACTATTCAGACCACGA-1-0	tumor	3667	3667	11987	412	3.43706	0	0	Cap1	2.60369	2.8727	0	1.46717	0	0.606629	1.25354	0.606629	0.606629	0	0.606629	0	0	0	0	3.71463	3.35095	3.93289	0	0.606629	0	0	0	0
ACTATTCAGTTCAACC-1-0	tumor	1769	1769	4386	136	3.10078	0	0	Cap1	2.05923	1.18784	0	0	0	0	0	0	1.18784	0	0	0	0	0	0	4.83944	3.97855	3.97855	0	1.18784	0	0	1.18784	0
ACTATTCGTGAGAACC-1-0	tumor	4438	4438	15840	472	2.9798	1	0	N3	2.46235	2.21997	0	1.06262	0	0	0.489385	0.816526	0.489385	0	0	0	0	0	0	3.26776	3.31474	4.15104	1.42469	1.25995	0	0	0.489385	1.06262
ACTATTCGTTTCTTAC-1-0	tumor	1488	1488	3246	28	0.8626	0	0	Cap1	2.58948	2.58948	0	0	0	0	0	1.40627	0	0	1.40627	0	1.40627	0	0	3.45969	3.55214	2.32651	2.58948	0	0	0	1.40627	0
ACTATTCTCAACTACG-1-0	tumor	1702	1702	3995	103	2.57822	0	0	Cap1	2.39903	2.14117	0	0	0	0	0	0	0	0	0	0	1.25366	0	0	2.77376	4.19089	1.25366	0	0	0	0	0	0
ACTCCCAAGAAGCTCG-1-0	tumor	1280	1280	2622	128	4.88177	0	0	Cap1	1.5715	1.5715	0	0	0	0	1.5715	0	0	0	0	0	0	0	0	2.15499	4.48548	4.44154	2.78843	0	0	0	0	0
ACTCCCAAGCTCGAAG-1-0	tumor	788	788	1237	33	2.66774	0	0	Cap1	3.72377	3.72377	0	0	0	0	0	0	0	0	0	0	0	0	0	4.30077	3.22891	4.18468	0	0	0	0	0	0
ACTCCCAAGGCGACAT-1-0	tumor	3335	3335	9831	264	2.68538	5	0	Ve2	2.09437	1.80598	0	0	0	3.7055	0.701706	0.701706	0	0	0	0	0	0.701706	0	0	2.21239	0.701706	0	0	0	0	0	0
ACTCCCACAAACACCT-1-0	tumor	3142	3142	9124	504	5.52389	3	0	Ve1	2.27912	2.91972	0	2.48158	0	0.740036	0	1.45583	0	0	0	0	0	0	0.740036	2.85878	1.45583	3.61546	0	0	0	0	0	0
ACTCCCACAATTGCCA-1-0	tumor	1953	1953	4176	168	4.02299	0	0	Cap1	3.30839	2.35883	0	1.2222	0	0	0	1.2222	1.75601	0	1.2222	0	0	0	0	3.67158	3.98308	4.06854	0	1.2222	0	0	0	0
ACTCCCACAGAGTAAT-1-0	tumor	1181	1181	2240	55	2.45536	0	0	Cap1	2.29542	2.29542	0	0	0	0	0	0	0	0	0	0	0	0	0	2.93689	3.71792	3.47352	2.93689	0	0	0	0	0
ACTCCCACAGCATGCC-1-0	tumor	3335	3335	9921	168	1.69338	0	0	Cap1	3.00327	2.30973	0	0	0	0	1.61579	0.697121	1.39225	0	0	0	0.697121	0	0	4.21251	3.69661	3.14308	2.08638	0.697121	0	0	0	0
ACTCCCAGTACAGAGC-1-0	tumor	1401	1401	2714	67	2.46868	0	0	Cap1	2.96646	1.54428	0	0	0	0	0	0	0	0	1.54428	0	0	0	0	3.28811	4.64601	4.09357	2.7561	2.12456	0	0	0	0
ACTCCCAGTTCTCACC-1-0	tumor	3568	3568	12070	358	2.96603	1	0	N3	2.86619	1.46187	0	0.603496	0	0.977198	0.603496	0.603496	1.91685	0	2.39261	2.13494	0.977198	0	0	3.60075	3.40111	0.977198	0	0	0	0	0	0.977198
ACTCTCGAGGCTCCCA-1-0	tumor	1886	1886	4742	104	2.19317	2	0	Cap2	2.88315	1.65204	0	0	0	1.13424	0	0	0	0	0	0	0	0	0	3.98379	3.90203	4.28634	2.88315	1.13424	0	0	0	0
ACTCTCGCAAGTCATC-1-0	tumor	1417	1417	3111	107	3.43941	0	0	Cap1	1.43851	2.83744	0	0	0	0	1.43851	1.43851	0	0	0	2.62883	2.00536	0	0	0	0	1.43851	0	0	0	0	0	0
ACTCTCGCATTGCAAC-1-0	tumor	1641	1641	3595	121	3.36579	0	0	Cap1	3.01903	2.70191	0	0	0	0	0	0	0	0	0	0	0	0	0	4.64363	4.25619	4.21596	1.33016	0	0	0	0	0
ACTCTCGGTATGGAGC-1-0	tumor	1267	1267	2499	41	1.64066	0	0	Cap1	2.56532	1.60976	0	0	0	0	0	0	0	0	0	0	0	0	0	2.19758	3.89221	4.57511	1.60976	1.60976	0	0	0	0
ACTCTCGGTCCCTAAA-1-0	tumor	2634	2634	6131	228	3.71881	1	0	N3	1.44976	2.01813	0	0	0	1.44976	1.44976	0	0	0	0	0	0.967385	0	0	3.10026	3.41309	3.77063	1.44976	0	0	0	0	0.967385
ACTCTCGTCAGCTGTA-1-0	tumor	3973	3973	12575	507	4.03181	1	0	N3	2.61912	2.19191	0	1.43053	0	0	0	0.951834	1.882	0.585132	1.75291	0.951834	0	0	0	3.66794	3.38873	2.49595	1.21956	0.951834	0	0	0	1.21956
ACTGATGAGCTCGGCT-1-0	tumor	1330	1330	2650	57	2.15094	0	0	Cap1	2.77847	2.51129	0	0	0	0	0	0	0	0	0	0	0	0	0	3.65677	4.33692	4.73802	1.5631	1.5631	0	0	0	0
ACTGATGAGTGCTCAT-1-0	tumor	1574	1574	3448	157	4.55336	3	0	Ve1	1.91699	1.36104	0	2.2722	1.36104	1.36104	0	0	0	0	0	0	0	0	0	2.2722	3.40127	3.79557	0	1.36104	0	0	0	0
ACTGATGCATGACAGG-1-0	tumor	1887	1887	5283	101	1.91179	2	0	Cap2	2.65676	2.14844	0	0	0	1.06225	1.56564	0	0	0	0	0	0	0	0	3.95331	3.44317	3.75286	0	1.06225	0	0	0	0
ACTGATGCATGACTAC-1-0	tumor	1828	1828	4318	118	2.73275	0	0	Cap1	2.84556	2.07288	0	0	0	0	0	0	1.72842	0	1.72842	1.19873	1.72842	0	0	3.36005	3.75387	0	0	0	0	0	0	0
ACTGATGGTAAGATCA-1-0	tumor	2931	2931	7981	266	3.33292	1	0	N3	1.98305	0.812252	0	1.56002	0	1.56002	0.812252	0	2.40006	0	1.25446	0	1.25446	0	0	1.56002	2.85005	0.812252	0	0.812252	0	0	0.812252	1.56002
ACTGATGTCACGATCA-1-0	tumor	3466	3466	14586	371	2.54353	2	0	Cap2	2.59081	2.06126	0	0.522115	0	0	0.522115	0	1.96995	0	0.522115	0	1.11736	0	0	4.35396	3.87755	4.68169	1.96995	0	0	0	1.31972	0
ACTGCAACATCCTTGC-1-0	tumor	1786	1786	4130	98	2.37288	0	0	Cap1	2.36886	2.1119	0	0	0	0	0	0	1.23002	0	0	0	0	0	0	4.67784	4.23115	4.36287	2.74263	1.76518	0	0	0	0
ACTGCAAGTCGCTTGG-1-0	tumor	4387	4387	15325	597	3.8956	1	0	N3	2.88847	1.59233	0	0	0	0.835105	0.502307	0	0.835105	0	1.92757	1.44989	0	0	0	3.115	3.36932	3.14355	1.28374	0	0	0	0	1.28374
ACTGCAAGTGATGGCA-1-0	tumor	1302	1302	2583	55	2.12931	0	0	Cap1	2.16825	2.8025	0	0	0	0	1.5834	0	0	0	0	0	0	0	0	4.45635	3.33578	4.31158	1.5834	0	0	0	0	0
ACTGCAAGTTTGGGAG-1-0	tumor	1076	1076	2148	139	6.47114	0	0	Cap1	2.70581	3.64399	0	1.73263	0	0	0	0	0	0	0	0	0	0	1.73263	4.54446	3.18955	4.72501	1.73263	0	0	0	0	0
ACTGCAATCGCCCAGA-1-0	tumor	1557	1557	3393	139	4.09667	0	0	Cap1	2.92764	3.07411	0	0	0	0	0	1.37302	0	0	0	0	0	0	0	3.07411	3.87444	3.20185	2.28663	0	0	0	0	0
ACTGTCCCAATTGCAC-1-0	tumor	593	593	905	31	3.42541	0	0	Cap1	0	0	0	0	0	0	0	0	0	0	0	0	0	0	0	2.48904	3.13981	4.36116	0	0	0	0	0	0
ACTGTCCCATCTTCGC-1-0	tumor	3476	3476	10747	337	3.13576	0	0	Cap1	2.97603	3.26283	0	0.657775	0	1.05117	0	1.05117	1.05117	0	0.657775	0	0	0	0	2.7052	3.14982	3.8213	2.13345	0.657775	0	0	0	0
ACTGTCCGTTCGTACA-1-0	tumor	3633	3633	11798	542	4.594	1	0	N3	2.33443	2.41334	0	1.47942	0	1.93632	0.991473	0	0.613888	0.613888	1.26492	0	1.47942	0	0	1.47942	2.67839	1.47942	0	0	0	0	0	1.65594
ACTGTCCTCAGCTTCC-1-0	tumor	2485	2485	6901	165	2.39096	0	0	Cap1	1.67657	2.41085	0	0	0	0	0	0	0.895706	0	1.67657	0	1.91637	0	0	2.91174	3.05809	4.0265	1.67657	0	0	0	0	0
ACTGTCCTCCGCTAGG-1-0	tumor	1827	1827	4236	125	2.9509	0	0	Cap1	2.34592	2.86363	0	0	0	1.21215	0	1.21215	0	0	0	0	0	0	0	3.65768	3.65768	4.13322	1.21215	1.74422	0	0	0	0
ACTGTCCTCGGTAGAG-1-0	tumor	2751	2751	7824	185	2.36452	0	0	Cap1	3.2795	2.86878	0	0	0	0	0	0.82335	1.57575	0	0.82335	0	0.82335	0	0	2.86878	3.63931	0.82335	0	0.82335	0	0	0	0
ACTGTCCTCGTCCTCA-1-0	tumor	2557	2557	6294	103	1.63648	0	0	Cap1	3.21214	2.495	0	0	0	0	0.9512	0	0.9512	0	0.9512	0	0	0	0	3.58224	3.62548	4.51702	1.75206	1.42974	0	0	0	0
ACTGTGAAGTTTGTCG-1-0	tumor	3225	3225	10176	346	3.40016	0	0	Cap1	2.18173	2.2869	0	0.684462	0	0	0	0	0	0	0	0	0	0	0	3.6206	3.59395	3.87473	1.08701	1.37324	0	0	0	0
ACTGTGACAGCGTACC-1-0	tumor	2320	2320	5396	185	3.42847	3	0	Ve1	2.4948	2.4948	0	1.88094	1.88094	0	1.04845	0	0	0	0	1.04845	0	0	0	3.06271	3.14582	4.09938	0	0	0	0	0	0
ACTGTGACATTCAGGT-1-0	tumor	2554	2554	6454	142	2.20019	0	0	Cap1	2.70437	1.41071	0	0	0	0	1.41071	0	1.41071	0	0	0	0	0	0	4.32244	3.75734	4.40146	2.80301	1.97376	0	0	0	0
ACTTAGGCACGAAGAC-1-0	tumor	3015	3015	8600	364	4.23256	1	0	N3	2.8495	1.20164	0	0.771399	0	0.771399	0.771399	0	1.50149	0	0	0	0	0	0	3.78472	3.51328	3.78472	1.73186	0	0	0	0	0
ACTTAGGCAGGTACGA-1-0	tumor	2714	2714	12896	208	1.6129	7	0	Cap3	2.4052	1.86067	0	0	0	0	0	0.936434	1.73212	0.574045	1.20186	1.41141	0.574045	0.574045	0	1.58457	2.53619	0	0	0	0	0	0	0
ACTTAGGTCAAATGAG-1-0	tumor	1784	1784	3983	99	2.48556	0	0	Cap1	1.79531	3.16108	0	1.25581	0	0	0	0	1.25581	0	0	0	0	0	0	3.51568	3.83281	4.69097	0	1.25581	0	0	1.79531	0
ACTTAGGTCAACCGAT-1-0	tumor	2310	2310	5847	82	1.40243	3	0	Ve1	2.25669	2.25669	1.81333	2.98634	0	0.997052	0.997052	0.997052	0	0	0	0	0	0	0	2.25669	3.85392	4.08007	0.997052	0.997052	0	0	0	0
ACTTATCCACTAAACC-1-0	tumor	983	983	1800	38	2.11111	0	0	Cap1	0	1.88031	0	0	0	1.88031	2.49412	0	0	0	0	0	0	0	0	3.53612	3.14511	3.93183	2.49412	1.88031	0	0	0	0
ACTTATCCACTGAGGA-1-0	tumor	3732	3732	11616	337	2.90117	1	0	N3	2.56897	1.81893	0	1.00128	0	1.49145	1.00128	0	1.66854	0	0	0	0.62105	0	0	3.54311	3.82354	4.07208	1.66854	1.2761	0	0	0	1.00128
ACTTATCCAGAATCGG-1-0	tumor	1548	1548	3224	184	5.7072	0	0	Cap1	3.36438	3.46628	0	1.97456	0	0	0	0	1.41141	0	0	0	0	0	0	3.64338	2.80389	2.97606	1.97456	0	0	0	0	0
ACTTATCCATACCGTA-1-0	tumor	1038	1038	3054	286	9.36477	3	0	Ve1	2.85486	1.45264	2.02139	2.38169	1.45264	2.38169	2.02139	0	0	0	0	0	0	0	0	0	0	1.45264	0	0	0	0	0	0
ACTTATCGTCCTCAGG-1-0	tumor	2012	2012	4952	89	1.79725	0	0	Cap1	2.8423	1.61716	0	0	0	1.10505	1.10505	0	2.2058	0	1.10505	0	0	0	0	3.05371	3.44332	4.54214	2.8423	1.95418	0	0	0	0
ACTTATCGTGTGCTTA-1-0	tumor	2351	2351	6483	247	3.80996	0	0	Cap1	2.70018	2.46788	0	0	0	0	0	0.933146	1.40732	0	1.40732	1.40732	1.40732	0	0	3.35916	3.82281	0	0	0.933146	0	0	0	0
ACTTATCGTTCAGCGC-1-0	tumor	1614	1614	3833	109	2.84373	0	0	Cap1	2.17779	2.81262	0	0	0	0	0	0	0	0	1.28341	0	0	0	0	3.7552	3.97365	4.02155	1.82742	1.82742	0	0	0	0
ACTTATCTCCGTAATG-1-0	tumor	1745	1745	3934	169	4.29588	0	0	Cap1	2.78819	1.80564	0	0	0	0	0	0	0	0	0	0	0	0	0	3.52769	4.08538	4.16742	2.6181	1.26468	0	0	0	0
ACTTCCGAGATGACCG-1-0	tumor	1395	1395	2778	63	2.26782	0	0	Cap1	1.52599	2.10406	0	0	0	0	0	0	1.52599	0	0	0	1.52599	0	0	2.94436	4.29038	4.07066	2.10406	0	1.52599	0	1.52599	0
ACTTCCGAGGACTGGT-1-0	tumor	2115	2115	5844	259	4.4319	0	0	Cap1	2.79731	2.89655	0	1.81376	0	0	0.997375	0	2.25715	0	1.48666	0	0	0	0	3.69775	3.5617	2.05983	0	0	0	0	0.997375	0
ACTTCCGAGTAGAATC-1-0	tumor	1384	1384	2617	63	2.40734	0	0	Cap1	1.57302	1.57302	0	0	0	0	0	0	0	0	0	0	0	0	0	3.56644	3.17501	4.12937	0	0	0	0	0	0
ACTTCCGCACAATGCT-1-0	tumor	1442	1442	3226	47	1.45691	0	0	Cap1	3.12231	2.5952	0	0	0	1.41094	1.41094	0	0	0	0	0	0	0	0	3.98335	3.64278	4.19111	2.33209	1.97403	0	0	0	0
ACTTCCGGTCTTTCTA-1-0	tumor	1701	1701	4022	130	3.23222	0	0	Cap1	2.39291	1.24885	0	0	0	0	0	0	0	0	0	0	1.24885	0	0	1.24885	1.78719	1.24885	0	0	0	0	0	0
ACTTCCGTCAGACATC-1-0	tumor	1753	1753	4676	307	6.56544	3	0	Ve1	2.45898	2.45898	0	3.10843	0	1.66339	1.14377	1.14377	0	0	0	0	0	0	0	0	0	2.45898	0	0	0	0	0	0
ACTTCCGTCATGCTAG-1-0	tumor	1236	1236	2454	55	2.24124	2	0	Cap2	3.06222	2.8507	0	0	0	0	1.62432	0	0	0	0	0	0	0	0	3.62899	4.19268	5.09986	2.8507	0	0	0	0	0
ACTTCCGTCGCAGATT-1-0	tumor	3067	3067	9488	380	4.00506	3	0	Ve1	2.53319	2.94008	0.719771	1.99113	0.719771	0.719771	1.13396	0.719771	0.719771	0	0	0	0	0	0	2.61356	3.48489	4.52931	0.719771	0	0	0	0	0
ACTTCGCAGCATGATA-1-0	tumor	2202	2202	4866	132	2.7127	0	0	Cap1	2.8588	2.22141	0	0	0	0	1.1168	1.1168	1.63123	0	1.1168	0	0	0	0	3.63736	4.10425	4.64202	1.63123	1.1168	0	0	0	0
ACTTCGCAGGCTCCCA-1-0	tumor	3615	3615	11415	319	2.79457	0	0	Cap1	2.91889	2.70916	0	0	0	0	1.28871	0.629163	1.01236	0	0	0	0	0	0	3.23982	2.51677	3.23982	1.96463	0	0	0	0	0
ACTTCGCAGGTATCTC-1-0	tumor	4152	4152	25302	4075	16.1054	6	0	X	0	0	0	0	0	0	0.333056	0	0	0	0	0.582468	0	0	0	4.56283	0.333056	0.333056	0	0	0	0	0	0
ACTTCGCCAAGGAGTC-1-0	tumor	809	809	1257	44	3.5004	0	0	Cap1	3.49109	3.21352	0	0	0	0	0	0	2.82796	0	0	0	2.19226	0	0	3.21352	3.70812	3.70812	2.19226	0	0	0	0	0
ACTTCGCCAGCGTTGC-1-0	tumor	3179	3179	10114	267	2.63991	0	0	Cap1	1.9362	2.29239	0	0	0	0	0	1.09107	0	0	0	0	0	0	0.687496	3.65252	3.59989	3.72661	1.3778	0	0	0.687496	0	0
ACTTCGCGTCGAGTTT-1-0	tumor	1077	1077	2012	97	4.82107	0	0	Cap1	2.39246	3.03883	0	0	0	0	1.78678	0	0	0	1.78678	0	0	0	0	4.38854	2.76698	2.39246	1.78678	1.78678	0	0	0	0
ACTTCGCGTTTCGACA-1-0	tumor	902	902	1428	34	2.38095	0	0	Cap1	0	3.09142	0	0	0	0	0	0	0	0	0	0	0	0	0	4.72778	3.09142	4.78789	3.36768	0	0	0	0	0
ACTTCGCGTTTGACAC-1-0	tumor	598	598	1602	102	6.36704	3	0	Ve1	0	2.98197	1.97992	0	0	1.97992	1.97992	0	0	0	0	0	0	0	0	0	0	0	0	0	0	0	0	0
ACTTCGCTCAGATGCT-1-0	tumor	3101	3101	9211	223	2.42102	0	0	Cap1	2.37685	3.07397	0	0.735085	0	0.735085	0.735085	0.735085	1.15415	0	0.735085	0	0	0	0	4.10613	3.33724	4.22407	1.67572	0.735085	0	0	0	0
ACTTCGCTCGGAGCAA-1-0	tumor	3481	3481	12147	537	4.42084	1	0	N3	2.22273	2.22273	2.22273	2.45978	1.45698	1.45698	1.63242	0.973237	0.60062	0	0	0	0	0	0	2.12933	1.24408	3.27793	0	0	0	0	0	0.973237
ACTTTCAAGCAGGGAG-1-0	tumor	1774	1774	4245	152	3.58068	0	0	Cap1	2.54777	2.86163	0	0	0	0	0	1.74247	0	0	0	0	0	0	0	4.05243	3.65562	4.53123	1.74247	1.21066	0	0	0	0
ACTTTCAGTAGCTGAG-1-0	tumor	1948	1948	4632	131	2.82815	0	0	Cap1	2.01179	2.01179	0	1.15022	0	0	0	0	0	0	0	0	0	0	0	3.01701	3.20874	3.50806	1.15022	0	0	0	2.26546	0
ACTTTCAGTCGTGTTA-1-0	tumor	2445	2445	6490	205	3.15871	2	0	Cap2	2.79779	2.1638	0	0.932492	0	0.932492	0	0	0	0	1.72678	0	0.932492	0	0	3.82175	4.11239	3.24467	0	0	0	0	0	0
ACTTTCAGTTGGTGTT-1-0	tumor	1967	1967	4271	115	2.69258	0	0	Cap1	3.28672	1.73743	0	0	0	0	1.20638	1.73743	1.73743	0	1.73743	0	0	0	0	3.09433	3.76456	1.20638	1.73743	2.33848	0	0	0	0
ACTTTCATCATCACAG-1-0	tumor	1470	1470	2893	188	6.49845	3	0	Ve1	1.49439	3.46915	2.69641	3.5714	1.49439	0	0	1.49439	0	0	0	0	0	0	0	0	0	3.66415	0	0	0	0	0	0
ACTTTGTAGTAACCGG-1-0	tumor	1275	1275	2463	94	3.81648	0	0	Cap1	3.05873	2.21049	0	0	0	0	0	0	1.62138	0	1.62138	0	2.21049	0	0	3.23319	3.98492	2.57872	0	0	0	0	0	0
ACTTTGTCAGTACTAC-1-0	tumor	1431	1431	3014	98	3.25149	0	0	Cap1	2.65826	3.04009	0	0	0	0	0	0	0	0	0	0	0	0	0	4.30397	3.31574	3.78719	0	1.46276	0	0	0	0
ACTTTGTCATTGTCGA-1-0	tumor	2244	2244	5089	148	2.90823	1	0	N3	1.93081	1.93081	0	0	0	2.38187	1.59535	1.59535	1.08688	0	0	0	0	0	0	3.35027	3.41692	3.11862	2.54867	1.08688	0	0	0	1.08688
ACTTTGTGTGATACTC-1-0	tumor	1348	1348	3160	70	2.21519	0	0	Cap1	1.99185	2.82273	0	1.42661	0	1.42661	1.42661	1.42661	0	0	0	0	0	0	0	3.14208	3.48571	4.30115	0	1.42661	0	0	0	0
ACTTTGTGTGCGCTCA-1-0	tumor	1078	1078	1812	31	1.71082	0	0	Cap1	1.87468	0	0	0	0	0	0	0	0	0	0	0	0	0	0	4.492	4.28695	4.71291	2.86541	0	0	0	0	0
ACTTTGTTCAGACATC-1-0	tumor	3395	3395	10619	227	2.13768	3	0	Ve1	3.12057	2.2487	0	2.02709	1.34159	1.74196	1.34159	1.34159	0	0	0	0	0	0	0	2.88763	3.74798	4.14556	1.34159	1.74196	0	0	0	0
AGAAATGAGACGAAGA-1-0	tumor	1446	1446	3162	65	2.05566	0	0	Cap1	3.26959	1.42613	0	0	0	0	1.42613	0	0	0	0	0	0	0	0	3.14147	2.61376	3.57762	1.99131	1.42613	0	0	0	0
AGAAATGAGATGGTAT-1-0	tumor	2776	2776	9107	272	2.98671	2	0	Cap2	2.02661	2.79562	0	1.87031	0	0	0.741011	0.741011	0	0	0	0	0	0	0	4.7274	4.06215	4.20295	2.28079	1.16194	0	0	0	0
AGAAATGAGCCGTTAT-1-0	tumor	1498	1498	3777	161	4.26264	0	0	Cap1	2.19085	0	0	0	0	0	0	0	0	0	0	0	0	0	0	3.48955	3.93778	4.12544	1.83979	1.29407	0	0	0	0
AGAAATGCACTCCGGA-1-0	tumor	1324	1324	2683	52	1.93813	0	0	Cap1	1.55333	2.13468	0	0	0	0	0	1.55333	2.13468	0	0	0	0	0	0	3.97369	3.73764	4.10487	2.97736	0	0	0	0	0
AGAAATGCAGAACGCA-1-0	tumor	2814	2814	7990	235	2.94118	0	0	Cap1	2.77376	2.60385	0	1.25366	0	0.811625	0.811625	0.811625	0.811625	0	0	0	0	0	0	3.47473	3.10354	3.30626	0	0	0	0	0	0
AGAAATGCAGCGTTGC-1-0	tumor	3823	3823	12425	707	5.69014	1	0	N3	2.00669	2.00669	0	1.89218	0	1.22803	0	0	0.959219	0	1.76284	2.20258	0.959219	0.590466	1.22803	2.36631	2.43911	0.959219	0	0	0	0	0	2.20258
AGAAATGGTTTGTGGT-1-0	tumor	1103	1103	2162	44	2.03515	0	0	Cap1	3.18332	2.32735	0	0	0	1.72728	0	1.72728	0	0	1.72728	0	0	0	0	4.93993	3.85553	4.25391	0	0	0	0	0	0
AGAACAAAGGCGAACT-1-0	tumor	1026	1026	1719	23	1.33799	0	0	Cap1	1.91947	2.53644	0	0	0	0	0	1.91947	0	0	0	0	0	0	0	2.91517	3.58085	4.08047	1.91947	0	0	0	0	0
AGAACAAAGGTTCAGG-1-0	tumor	1078	1078	1761	119	6.75752	0	0	Cap1	3.16608	3.38076	0	0	0	0	1.89891	0	1.89891	0	0	0	0	0	0	3.70746	3.83792	4.15048	2.51424	0	0	0	0	0
AGAACAACACAAAGTA-1-0	tumor	1535	1535	3654	136	3.72195	0	0	Cap1	2.22031	2.22031	0	0	0	0	0	0	0	0	0	0	0	0	0	4.19993	3.24378	4.38658	1.86771	1.31821	0	0	0	0
AGAACAAGTTGCGAAG-1-0	tumor	2437	2437	6725	355	5.27881	4	0	Ar	3.01214	2.85399	0.911073	1.69763	0	0	0	0	0	1.69763	2.13238	2.93619	1.69763	0	2.13238	1.69763	2.29475	0.911073	0	0	0	0	0	0
AGAACAATCTGTCTCG-1-0	tumor	1463	1463	3101	47	1.51564	0	0	Cap1	2.63182	2.36784	0	0	0	0	0	0	0	0	0	0	0	0	0	3.75938	3.28833	3.89937	2.36784	1.44096	0	0	0	0
AGAACCTAGATGCTTC-1-0	tumor	627	627	1104	148	13.4058	0	0	Cap1	2.30837	2.95052	0	0	0	0	0	0	3.3384	0	0	0	2.30837	0	0	0	2.30837	2.30837	0	0	0	0	0	0
AGAACCTAGGAGAGGC-1-0	tumor	1711	1711	4616	261	5.65425	2	0	Cap2	3.3729	2.26856	0	0	0	0	0	0	0	0	1.15259	1.67387	0	0	0	2.01479	3.63306	0	0	0	0	0	0	0
AGAACCTCAAGACTGG-1-0	tumor	1261	1261	2563	280	10.9247	1	0	N3	0	0	0	0	0	0	0	0	0	0	0	0	1.58958	0	0	0	0	0	0	0	0	0	0	2.17513
AGAACCTCACGTAACT-1-0	tumor	3482	3482	11013	418	3.79551	0	0	Cap1	3.20309	1.99553	0	1.86379	0	1.03533	1.03533	1.31481	0	0	0	0	0	0	0	3.87571	3.79739	4.37058	1.31481	1.71201	0	0	0	0
AGAACCTTCTCGCCTA-1-0	tumor	2073	2073	5608	135	2.40728	0	0	Cap1	2.4595	2.72558	0	0	1.02359	0	2.09589	0	0	0	0	0	0	0	0	2.29413	1.84838	3.85783	1.51871	0	0	0	0	0
AGAAGCGAGGTGGCTA-1-0	tumor	1434	1434	3174	82	2.58349	0	0	Cap1	2.81858	2.81858	0	0	0	0	0	0	2.34677	0	0	0	0	0	0	1.98804	3.48142	3.57393	0	0	0	0	0	0
AGAAGCGAGTTGCGCC-1-0	tumor	1839	1839	4325	202	4.67052	0	0	Cap1	1.19759	2.07146	0	0	0	0	1.19759	0	0	0	0	0	1.72709	0	0	0	3.75229	4.28602	0	0	0	0	0	0
AGAAGCGCATCCGATA-1-0	tumor	1663	1663	4119	132	3.20466	0	0	Cap1	1.76739	1.76739	0	0	0	0	1.23191	0	0	0	1.23191	1.76739	0	1.23191	0	2.37128	3.01662	0	0	0	0	0	0	0
AGAAGCGTCGGTGTTA-1-0	tumor	1324	1324	3225	50	1.55039	2	0	Cap2	2.59549	1.9743	0	0	0	0	0	0	0	0	0	0	0	0	0	3.64308	4.54354	3.72111	2.97577	0	0	0	0	0
AGAAGCGTCGTAGTCA-1-0	tumor	1971	1971	4479	93	2.07636	0	0	Cap1	2.49842	2.81112	0	0	0	0	0	0	1.1733	0	0	0	0	0	0	4.03982	4.25152	4.11547	2.04095	1.1733	0	0	1.69842	0
AGAAGTAAGATGCTGG-1-0	tumor	1529	1529	3427	96	2.80128	0	0	Cap1	2.27768	2.5394	0	0	1.36558	0	0	0	0	0	0	0	1.36558	0	0	4.08362	3.98013	3.58396	2.74663	0	0	0	0	0
AGAAGTAAGATGGTAT-1-0	tumor	2300	2300	5060	188	3.71542	1	0	N3	1.09068	2.55394	0	0	0	2.18663	0	0	1.09068	0	0	0	0	0	0	2.82199	3.48494	3.59931	2.38706	1.09068	0	0	0	0
AGAAGTAAGCATGATA-1-0	tumor	1639	1639	3902	129	3.306	0	0	Cap1	2.94125	2.16199	0	0	0	0	0	0	1.81247	0	0	0	1.27054	0	0	3.53562	3.60764	1.27054	0	1.27054	0	0	0	0
AGAAGTAAGCGGACAT-1-0	tumor	2648	2648	7390	404	5.46685	2	0	Cap2	2.5786	2.76537	1.31005	2.67634	0	1.85828	0.855768	1.31005	0	0	0	0	0	0	0	2.34873	3.9063	4.74203	0.855768	0.855768	0	0	0	0
AGAAGTACAAACGAGC-1-0	tumor	1862	1862	4869	93	1.91004	2	0	Cap2	2.85822	3.39294	0	0	0	0	0	1.11639	1.63073	0	0	0	0	0	0	4.26028	3.73948	4.53712	2.42206	0	0	0	0	0
AGAAGTACACAAACGG-1-0	tumor	1484	1484	2975	85	2.85714	0	0	Cap1	2.40551	3.19987	0	2.40551	0	0	0	1.47278	1.47278	0	0	0	0	0	0	3.54424	4.17232	3.3283	0	1.47278	0	0	0	0
AGAAGTACATGGCCAC-1-0	tumor	1461	1461	3329	250	7.50976	4	0	Ar	1.94703	3.52762	0	3.09228	0	0	0	0	0	1.38727	1.38727	1.38727	1.38727	2.77381	3.95252	0	1.38727	1.38727	0	0	0	0	0	0
AGAAGTATCAAGCCTA-1-0	tumor	1938	1938	4851	244	5.02989	0	0	Cap1	1.11888	1.9719	0	0	0	0	1.63371	0	0	0	0	0	1.63371	0	0	3.83625	3.52586	4.14064	1.9719	1.63371	0	0	0	0
AGAAGTATCAAGTGGG-1-0	tumor	3108	3108	8484	377	4.44366	1	0	N3	2.54842	1.74305	0	0.778724	0	0.778724	0.778724	0.778724	2.08842	0	0	0.778724	0	0	0	3.29328	3.49118	3.56053	1.21116	1.51206	0	0	2.92747	0.778724
AGAAGTATCCTTCGAC-1-0	tumor	1173	1173	4020	237	5.89552	3	0	Ve1	1.2492	2.13567	1.2492	0	0	1.2492	0	0	0	0	0	0	0	0	0	0	2.13567	3.15223	0	0	0	0	0	0
AGACAAAAGGGCTGAT-1-0	tumor	1741	1741	3985	122	3.06148	0	0	Cap1	2.92132	2.14338	0	0	0	0	0	0	1.25545	0	0	0	1.79489	0	0	3.83232	3.93551	3.65432	2.14338	0	0	0	0	0
AGACAAACACGATAGG-1-0	tumor	3154	3154	9599	182	1.89603	0	0	Cap1	2.98325	2.87178	0	1.12608	0	0.71382	1.64231	1.64231	1.12608	0	0	0	0	0	0.71382	3.44079	3.8242	4.93847	1.64231	1.41714	0	0	0	0
AGACAAATCGTTGCCT-1-0	tumor	1144	1144	1974	70	3.5461	0	0	Cap1	3.05699	3.05699	0	0	0	0	0	1.80268	0	0	1.80268	0	0	0	0	3.05699	3.05699	4.34365	2.78486	0	0	0	0	0
AGACACTAGATAGCTA-1-0	tumor	1681	1681	3293	102	3.09748	0	0	Cap1	3.23057	3.44577	0	0	0	0	0	0	1.39544	0	0	0	0	0	0	3.77309	3.90375	3.77309	0	0	0	0	0	0
AGACACTAGCCAGACA-1-0	tumor	4125	4125	14129	334	2.36393	1	0	N3	2.32248	2.0891	0	0.881918	0	1.13889	0.535185	0	0	0.535185	1.78412	1.89644	0	0	0	2.25057	2.51157	1.13889	0	0	0	0	0	1.89644
AGACACTCACATGGTT-1-0	tumor	1544	1544	3299	90	2.7281	0	0	Cap1	2.7823	2.57451	0	0	0	0	1.95479	0	2.57451	0	0	0	0	0	0	4.64498	4.12106	4.64498	1.95479	1.39407	0	0	0	0
AGACACTCAGCACAAG-1-0	tumor	993	993	1883	129	6.85077	1	0	N3	0	0	0	0	0	1.84224	0	1.84224	0	0	0	0	0	0	0	1.84224	2.82921	2.45284	0	0	0	0	0	1.84224
AGACACTCATCATGAC-1-0	tumor	4375	4375	16702	558	3.34092	5	0	Ve2	1.75611	2.73239	0	1.02826	0	1.64695	1.02826	1.02826	0	0	0	0	0	0	0.46921	0	1.02826	1.38471	0	0.787303	0	0	0	0
AGACACTCATGACTCA-1-0	tumor	1399	1399	2709	163	6.01698	1	0	N3	0	0	0	0	0	0	0	0	0	0	0	0	0	0	0	0	2.12618	2.12618	0	0	0	0	0	1.54573
AGACACTCATGGCACC-1-0	tumor	1683	1683	4190	130	3.10263	6	0	X	1.21984	0	0	0	0	0	1.21984	0	0	0	0	0	0	0	0	2.72915	0	1.21984	0	0	1.21984	3.38911	0	0
AGACACTGTATTGAGA-1-0	tumor	2549	2549	7550	528	6.99338	2	0	Cap2	1.60413	2.19132	1.29445	2.19132	1.60413	1.84023	0.843506	0	0	0	0	0	0	0	0	1.29445	3.1577	4.08224	0	0	0	0	0	0
AGACACTGTGTGCCTG-1-0	tumor	1588	1588	3604	66	1.8313	0	0	Cap1	1.87937	2.2326	0	0	0	1.32832	1.32832	1.32832	0	0	0	0	0	0	0	4.66757	3.45067	3.75233	1.87937	0	0	0	0	0
AGACACTGTGTGTTTG-1-0	tumor	1397	1397	3360	136	4.04762	2	0	Cap2	2.93689	1.38032	0	0	0	0	0	0	1.38032	0	0	0	0	0	0	5.00936	3.42628	3.42628	2.93689	0	0	0	0	0
AGACACTGTTCTCTCG-1-0	tumor	2316	2316	5788	98	1.69316	0	0	Cap1	2.90565	2.57215	1.00346	0	0	0	0	1.00346	2.06824	0	1.00346	0	1.82183	0	0	4.22509	3.99928	4.09004	0	0	0	0	0	0
AGACACTGTTGGGATG-1-0	tumor	3050	3050	9511	442	4.64725	1	0	N3	2.75492	1.98904	0	1.64975	0	2.12345	0.718529	0.718529	0	0	0.718529	0	0	0	0	2.24191	3.68643	3.60409	0	1.42413	0	0	0	0
AGACACTTCGTGTTCC-1-0	tumor	1405	1405	3344	121	3.61842	3	0	Ve1	2.94141	0	0	0	0	1.3839	0	1.3839	0	0	0	0	0	0	0	4.9313	4.28731	4.40356	0	0	0	1.3839	0	0
AGACAGGAGAATCCCT-1-0	tumor	3034	3034	9040	195	2.15708	0	0	Cap1	2.98595	2.65846	0	0	0	0	0	0	0	0	1.16702	1.16702	0	0	0	3.14087	3.65353	3.70925	0.744883	0.744883	0	0	0	0
AGACAGGAGAATTGTG-1-0	tumor	979	979	1735	28	1.61383	0	0	Cap1	2.90641	3.57184	0	0	0	0	1.91157	0	0	0	0	0	0	0	0	4.16512	2.52792	4.80433	2.52792	1.91157	0	0	0	0
AGACAGGAGCGATGCA-1-0	tumor	2418	2418	6199	188	3.03275	5	0	Ve2	2.20451	0	0	0	0	2.50896	2.20451	0.960561	0	0	0	1.44133	0	0.960561	0	0	2.36828	0	0	0	0	0	0	0
AGACAGGAGGACAGTC-1-0	tumor	1230	1230	2582	61	2.36251	0	0	Cap1	2.16859	2.16859	0	1.5837	0	0	0	1.5837	0	0	0	0	0	0	0	3.86022	3.57953	4.41076	2.5352	0	0	0	0	0
AGACAGGCAACTTGGT-1-0	tumor	4040	4040	16238	568	3.49797	2	0	Cap2	2.71894	2.54168	2.12705	1.87833	2.05081	0.802754	1.54651	1.4059	0.479855	0	0	0.479855	0	0	0	3.68381	3.05977	4.03292	2.19788	0.479855	0	0	0	0
AGACAGGGTCACTCAA-1-0	tumor	1235	1235	3316	101	3.04584	2	0	Cap2	2.94938	0	0	0	0	0	1.95038	0	1.39021	0	0	0	0	0	0	2.94938	4.01245	4.57987	2.56976	0	0	0	0	0
AGACAGGGTCGTATTG-1-0	tumor	1013	1013	1773	48	2.70728	0	0	Cap1	2.88594	1.89314	0	0	0	0	0	0	1.89314	0	0	0	0	0	0	3.15958	4.30841	4.68364	0	0	0	0	0	0
AGACAGGGTCTAACTG-1-0	tumor	1370	1370	2536	52	2.05047	0	0	Cap1	2.18453	3.3535	0	1.59802	0	0	1.59802	0	1.59802	0	0	0	0	0	1.59802	0	3.48265	3.87782	0	0	0	0	0	0
AGACCATAGCGCCTCA-1-0	tumor	1666	1666	3756	60	1.59744	0	0	Cap1	2.45527	2.1958	0	0	0	0	0	0	0	0	0	0	0	0	0	4.04148	3.94325	4.65238	2.45527	1.84448	0	0	0	0
AGACCATAGTTAGAAC-1-0	tumor	1487	1487	2921	94	3.21808	0	0	Cap1	3.34596	3.21745	0	0	0	0	0	0	1.48693	0	1.48693	0	0	0	0	3.958	3.45982	2.42218	1.48693	0	0	0	0	0
AGACCATCAACGACAG-1-0	tumor	1208	1208	2808	48	1.7094	3	0	Ve1	0	2.4582	0	1.5176	0	0	2.09464	1.5176	0	0	0	0	0	0	0	1.5176	1.5176	2.4582	0	0	0	0	0	0
AGACCATCAAGAAACT-1-0	tumor	4488	4488	17604	488	2.7721	0	0	Cap1	2.60248	2.75807	0	0.449835	0	0.994791	0.994791	0.758984	1.71279	0	0.449835	0	0	0	0.449835	3.89761	3.2795	3.88602	1.8992	0.758984	0	0	0.449835	0.449835
AGACCATCAGCTGTAT-1-0	tumor	2654	2654	7192	331	4.60234	1	0	N3	2.49514	2.70165	0	0.871475	0	0.871475	0	0.871475	0.871475	0	2.60372	0	0	0	0.871475	2.94841	2.70165	0	0	0	0	0	0	0
AGACCATGTCGTACTA-1-0	tumor	2632	2632	7665	357	4.65753	3	0	Ve1	2.31574	2.1779	1.82753	2.31574	0.834921	0	0	2.01799	0	0	0	0.834921	0	0	0.834921	0	2.88816	3.97378	0	0.834921	0	0	0	0
AGACCATGTTGATGTC-1-0	tumor	2207	2207	5673	311	5.48211	0	0	Cap1	3.01505	3.01505	0	0	0	0	1.50972	1.01622	1.01622	0	0	0	0	0	0	4.01899	4.16602	4.26983	1.83868	1.01622	0	0	0	0
AGACCATTCAGCCTTC-1-0	tumor	1713	1713	3551	59	1.6615	0	0	Cap1	2.24584	1.89194	0	0	0	0	2.24584	1.89194	1.33923	0	0	0	1.33923	0	0	3.62725	3.88924	4.38016	0	0	0	0	0	0
AGACCATTCCAATCTT-1-0	tumor	1767	1767	3864	93	2.40683	0	0	Cap1	2.63476	2.17065	0	0	0	0	0	0	0	0	0	0	0	0	0	4.51721	3.80657	4.36488	1.27759	1.27759	0	0	0	0
AGACCATTCTCGTGAA-1-0	tumor	2624	2624	7525	197	2.61794	0	0	Cap1	3.16088	2.74842	0	0.845398	0	0.845398	2.19427	0	0	0	0	0	0	0	0	3.74233	3.45204	3.83261	2.03399	0.845398	0	0	0	0
AGACCCGAGAACCCGA-1-0	tumor	2022	2022	4852	358	7.3784	4	0	Ar	2.42525	1.97172	0	1.11874	0	0	0	0	1.97172	0	1.63355	1.97172	1.63355	0	0	2.73612	3.92126	1.11874	0	0	0	0	0	0
AGACCCGAGAACTTCC-1-0	tumor	1325	1325	2882	180	6.24566	0	0	Cap1	2.43444	2.69997	0	0	0	0	0	2.07187	0	0	0	0	0	0	0	3.23036	3.66786	3.66786	1.49735	0	0	0	0	0
AGACCCGAGGTGCCTC-1-0	tumor	2726	2726	7808	107	1.37039	0	0	Cap1	2.42	2.16153	0	0	0	0	1.27018	0.824499	0	0	0	0	0	0	0	3.90536	3.6413	4.00353	1.57737	2.00198	0	0	0	0
AGACCCGCACGTATAC-1-0	tumor	971	971	1872	19	1.01496	2	0	Cap2	2.4582	3.10761	0	0	0	0	0	0	0	0	0	0	0	0	0	5.01445	3.10761	3.99671	0	0	0	0	0	0
AGACCCGCAGAATCGG-1-0	tumor	1582	1582	3128	74	2.36573	0	0	Cap1	2.62378	2.35998	0	0	0	0	0	1.43435	1.43435	0	1.43435	0	2.00065	0	0	3.67283	3.39358	4.46955	3.39358	1.43435	0	0	0	0
AGACCCGGTTAGGGAC-1-0	tumor	1985	1985	4837	200	4.13479	4	0	Ar	2.86444	3.46608	0	2.22674	0	0	0	0	1.97439	0	3.16722	2.73902	0	1.12083	3.16722	0	0	0	0	1.63604	0	1.97439	0	0
AGACCCGTCTGAGCAT-1-0	tumor	3237	3237	9244	266	2.87754	0	0	Cap1	3.07056	3.25351	0	0	0	0	0	0.733225	1.44582	0	1.85769	0	1.1517	0	0	3.92715	2.78161	1.1517	0.733225	0.733225	0	0	0	0
AGACTCAAGCATCCCG-1-0	tumor	1949	1949	4368	146	3.34249	4	0	Ar	3.0729	2.96088	0	2.52147	0	0	0	0	1.71897	1.1907	1.71897	2.52147	0	1.1907	0	2.83472	2.96088	1.1907	0	0	0	0	0	0
AGACTCAAGGCACGAT-1-0	tumor	1580	1580	4045	139	3.43634	2	0	Cap2	3.14629	1.78245	0	0	0	0	0	1.24478	2.1302	0	0	0	1.24478	0	0	4.7425	4.21581	1.78245	0	1.24478	0	0	1.24478	0
AGACTCACATAGTCAC-1-0	tumor	872	872	1438	50	3.47705	0	0	Cap1	3.57712	3.08476	0	0	0	0	0	0	2.07369	0	0	0	0	0	0	4.15241	3.75478	3.36095	0	0	0	0	0	0
AGACTCATCGCACGAC-1-0	tumor	2042	2042	5186	302	5.82337	0	0	Cap1	2.53128	3.10059	0	0	0	0	1.07441	0	1.07441	0	0	0	0	0	0	3.33205	3.85605	4.49647	2.674	1.07441	0	0	0	0
AGAGAATAGAGAGTTT-1-0	tumor	1222	1222	2580	63	2.44186	0	0	Cap1	2.16928	1.58432	0	0	0	0	0	0	1.58432	0	2.16928	0	1.58432	0	0	3.01455	4.01211	0	0	0	0	0	0	0
AGAGAATAGGTACTGG-1-0	tumor	1646	1646	3961	134	3.38298	0	0	Cap1	2.61177	2.61177	0	0	0	0	0	0	0	0	0	0	0	0	0	3.78233	4.30695	2.78178	0	0	0	0	0	0
AGAGAATGTACAAACA-1-0	tumor	4004	4004	12854	564	4.38774	5	0	Ve2	1.41388	1.86343	0	0.575471	0	1.7348	0.938418	0.575471	0.575471	0	0	0.575471	0	0.938418	0	2.47583	2.40817	3.60513	0.575471	0.575471	0	0	0	0.575471
AGAGAATGTTGTAAAG-1-0	tumor	2436	2436	6293	233	3.70253	0	0	Cap1	2.91668	2.49514	0	0.951298	0	0.951298	0.951298	1.75219	0.951298	0	0	0	0	0	0	3.58239	3.44017	3.81758	2.19113	0	0	0	0	0
AGAGAATTCACTGTTT-1-0	tumor	1605	1605	3877	148	3.81738	0	0	Cap1	3.18692	2.42633	0	0	0	0	0	0	0	0	0	0	0	0	0	3.46423	4.09973	4.29348	2.42633	1.27517	0	0	0	0
AGAGAGCAGAATCCCT-1-0	tumor	1183	1183	2249	185	8.22588	1	0	N3	0	0	0	0	0	0	0	0	0	0	0	0	0	0	0	1.69496	1.69496	2.663	0	0	0	0	0	2.29181
AGAGAGCAGCATGAAT-1-0	tumor	1462	1462	2801	62	2.2135	0	0	Cap1	2.72659	2.72659	0	0	0	0	0	0	2.09683	0	0	0	1.51955	0	0	2.93655	4.3763	4.28225	0	0	0	0	0	0
AGAGAGCAGCTCTGTA-1-0	tumor	3458	3458	10737	869	8.09351	1	0	N3	1.33344	1.55296	0	0	0	0.658224	0	0	0	0.658224	1.05177	2.13427	0.658224	1.33344	1.55296	1.73286	1.55296	0.658224	0	0	0	0.658224	0	1.55296
AGAGAGCAGGTGCAGT-1-0	tumor	981	981	1643	12	0.730371	2	0	Cap2	2.57816	2.57816	0	0	0	0	0	0	0	0	1.95818	0	0	0	0	4.94867	4.30457	4.64889	1.95818	0	0	0	0	0
AGAGAGCAGTTCCTGA-1-0	tumor	3205	3205	9315	336	3.60709	1	0	N3	2.46261	2.26054	0	0.729256	0	0	0	0	1.14647	0	1.14647	0	1.43998	0	0	3.85359	3.28709	3.32642	2.63063	0.729256	0	0	0	0.729256
AGAGAGCCACTGCGAC-1-0	tumor	3045	3045	8114	292	3.59872	1	0	N3	2.12759	1.77998	0	0	0	0.803094	0	0	0	0	0	0	0	0	0	3.2445	3.14346	3.53444	0	0.803094	0	0	0	1.24268
AGAGAGCGTAACAAGT-1-0	tumor	2667	2667	8391	337	4.01621	3	0	Ve1	1.94	2.09808	1.21891	1.52066	0	0	1.52066	1.21891	0	0	0	0	0	0	0	1.52066	2.80292	3.83485	0	0.784702	0	0	0	0
AGAGAGCGTACGTTCA-1-0	tumor	1040	1040	1817	51	2.80682	0	0	Cap1	0	3.13612	0	0	0	0	0	0	1.87235	0	1.87235	0	0	0	0	3.8073	3.35053	4.02599	3.8073	0	0	0	0	0
AGAGAGCGTAGAAACT-1-0	tumor	2804	2804	10856	281	2.58843	4	0	Ar	1.72379	3.74837	0	2.69579	0.652924	0	0	1.04461	0	1.04461	1.04461	0.652924	0	0.652924	4.79372	0	0	0.652924	0	0	0	0.652924	0	0
AGAGAGCGTGACACAG-1-0	tumor	4281	4281	14784	504	3.40909	5	0	Ve2	1.74656	0.855612	0	0	0	2.84687	0.855612	0.516653	0.516653	0	0	1.74656	0	0	0	0	3.08961	0.516653	0	0	0.516653	0	0	0
AGAGAGCGTTCTCAGA-1-0	tumor	1245	1245	2637	53	2.00986	0	0	Cap1	3.31583	2.5158	0	0	0	0	0	0	1.56699	0	0	0	0	0	0	4.18155	3.55905	3.99066	1.56699	0	0	0	0	0
AGAGCAGAGAAATTGC-1-0	tumor	2672	2672	6839	170	2.48574	1	0	N3	1.92407	1.68392	0	0	0	1.68392	0.901056	0	1.36721	0	1.36721	0.901056	0	0	0	1.68392	2.54141	1.36721	0	0.901056	0	0	0	1.36721
AGAGCAGAGAAGCCTG-1-0	tumor	1259	1259	3489	200	5.7323	3	0	Ve1	1.90692	2.2616	1.90692	2.2616	0	0	2.2616	1.90692	0	0	0	0	0	0	0	1.90692	2.72986	3.1751	0	0	0	0	0	0
AGAGCAGAGAGCAGAA-1-0	tumor	1062	1062	1804	67	3.71397	0	0	Cap1	1.87843	0	0	0	0	0	1.87843	0	1.87843	0	0	0	0	0	0	3.53396	3.81432	0	1.87843	0	0	0	0	0
AGAGCAGAGCGCGTTC-1-0	tumor	1728	1728	4416	251	5.68388	2	0	Cap2	3.16315	2.05329	0	0	0	0	1.1831	0	0	0	0	0	0	0	0	3.83492	3.83492	3.41571	1.71	0	0	0	0	0
AGAGCAGAGGGTACAC-1-0	tumor	3824	3824	11441	517	4.51884	1	0	N3	2.36223	2.81738	0	0	1.68087	1.28707	1.28707	0.628102	0.628102	0	0	0	0.628102	0	0	3.33561	3.4529	4.14405	0	0	0	0	0	1.01091
AGAGCAGAGTAAGCAT-1-0	tumor	1450	1450	2790	57	2.04301	0	0	Cap1	1.52262	2.94028	0	0	0	0	0	0	2.10028	0	0	0	0	0	0	2.10028	2.94028	1.52262	2.10028	1.52262	0	0	0	0
AGAGCAGGTGTCTCCT-1-0	tumor	1654	1654	3949	162	4.1023	0	0	Cap1	1.80246	1.80246	0	1.26195	0	0	1.26195	1.26195	0	0	0	0	1.26195	0	0	3.05675	3.524	0	1.80246	0	0	0	0	1.26195
AGAGCAGTCGCTATTT-1-0	tumor	1175	1175	2899	77	2.65609	2	0	Cap2	2.06673	2.69448	0	1.49278	0	0	0	0	0	0	2.06673	0	0	0	0	5.09452	3.66213	4.38624	2.06673	0	0	0	0	0
AGAGCAGTCGGCCTTT-1-0	tumor	2473	2473	7279	218	2.99492	0	0	Cap1	2.48412	2.59259	0.864498	0	0	0	0	0	0	0	0.864498	1.32112	0.864498	0	0	2.36243	3.24761	0	1.32112	0	0	0	0	0
AGAGCCCAGCTTTCCC-1-0	tumor	1501	1501	3631	58	1.59736	2	0	Cap2	2.69262	2.48626	0	1.32284	0	0	0	0	1.87305	0	0	0	1.32284	0	0	4.4901	3.00956	3.86742	1.87305	0	0	0	0	0
AGAGCCCCACCCAATA-1-0	tumor	2969	2969	8738	432	4.94392	0	0	Cap1	2.42479	1.71878	0	0	0	1.48914	0	0	0	0	0	0	0	0	0	3.22019	3.01824	3.30769	1.90541	0	0	0	0	0
AGAGCCCCATGGCGCT-1-0	tumor	1283	1283	2360	32	1.35593	0	0	Cap1	2.24861	2.24861	0	0	0	0	0	0	0	1.6558	0	0	0	0	0	3.27426	3.66703	0	1.6558	2.24861	0	0	0	0
AGAGCCCTCACTCGAA-1-0	tumor	2676	2676	7016	217	3.09293	1	0	N3	2.39582	2.25674	0	0	0	0.885961	1.34824	0	0	0	0	0.885961	0	0	0	4.01027	3.77871	3.71134	0	0	0	0	0	0.885961
AGATAGAAGACTAAGT-1-0	tumor	593	593	1020	75	7.35294	1	0	N3	2.37991	3.02567	0	0	0	0	0	0	0	0	0	2.37991	0	0	0	3.41483	3.02567	0	0	0	0	0	2.37991	0
AGATAGAAGCGTATAA-1-0	tumor	915	915	1915	74	3.86423	0	0	Cap1	0	0	0	0	0	0	0	0	0	0	0	0	0	0	0	3.97442	3.87115	3.62577	3.08593	0	0	0	0	0
AGATAGACAAGCCATT-1-0	tumor	3475	3475	10730	282	2.62815	0	0	Cap1	2.76704	2.92892	0	0	0	0	0.658538	1.0522	1.0522	0	0	0	0	0	0	3.82285	3.36588	4.07383	1.33392	1.0522	0	0	0	0
AGATAGACATTGAAAG-1-0	tumor	667	667	1013	43	4.24482	0	0	Cap1	3.42149	3.42149	0	0	0	0	0	0	0	0	0	0	0	0	0	3.70097	3.70097	5.47194	2.38616	3.03223	0	0	0	0
AGATAGAGTAAGCTCT-1-0	tumor	1904	1904	4139	108	2.60933	0	0	Cap1	2.5711	3.22527	0	1.22848	0	0	1.76337	0	0	0	0	0	0	0	0	3.6174	3.01202	4.29703	1.76337	1.22848	0	0	0	0
AGATAGAGTGTCTCCT-1-0	tumor	1157	1157	1952	89	4.55943	0	0	Cap1	2.42	3.06767	0	0	0	0	1.81204	0	1.81204	0	0	0	0	0	0	3.60714	4.47836	4.63918	0	0	0	0	0	0
AGATAGATCTCATTGT-1-0	tumor	1580	1580	3437	90	2.61856	0	0	Cap1	2.91545	2.7439	0	0	0	0	1.36341	0	0	0	1.36341	0	0	0	0	3.40436	3.49665	4.66101	0	0	0	0	0	0
AGATCCAAGAGCCGTA-1-0	tumor	2078	2078	5609	216	3.85095	3	0	Ve1	2.29397	2.45934	2.45934	0	1.02348	1.51857	0	0	0	0	0	0	0	0	0	0	2.6012	3.55175	0	0	0	0	0	0
AGATCCAAGCGACAGT-1-0	tumor	1829	1829	3826	147	3.84213	0	0	Cap1	3.08692	1.82896	0	0	0	0	0	1.28473	0	0	0	0	0	0	0	3.694	3.08692	4.23347	2.95989	1.82896	0	0	0	0
AGATCCAAGGTCATAA-1-0	tumor	2743	2743	8836	107	1.21096	2	0	Cap2	3.16271	2.41463	0	0	0	1.48051	0	0.756936	1.48051	0	0	0	0	0	0	4.42624	3.75827	4.63333	2.51101	1.18279	0	0	0	0
AGATCCACAGGCACTC-1-0	tumor	2998	2998	8864	250	2.8204	1	0	N3	0.755257	2.41175	0	0	0	0.755257	0	0	1.47807	0	0.755257	0	0	0	0	3.80662	2.88605	4.08873	1.47807	0	0	0	0	0.755257
AGATCCAGTCTACGTA-1-0	tumor	1216	1216	2564	211	8.22933	2	0	Cap2	2.17479	2.17479	0	0	0	0	0	0	1.58927	0	0	2.17479	0	0	0	4.2092	3.58633	1.58927	0	0	0	0	0	0
AGATCCATCAAAGGAT-1-0	tumor	1276	1276	2708	42	1.55096	0	0	Cap1	1.54602	2.75818	0	0	0	0	0	0	0	0	0	0	0	0	0	3.41911	3.29024	3.8136	2.12651	0	0	0	0	0
AGATCCATCCAACTGA-1-0	tumor	2694	2694	6979	157	2.24961	1	0	N3	2.52276	2.81909	0	0	0	1.9068	0	1.35215	1.35215	0	0	0	1.35215	0	0	2.90112	3.60609	3.78387	0.889072	1.35215	0	0	0	1.66744
AGATCGTAGCGGTAGT-1-0	tumor	963	963	2028	46	2.26824	2	0	Cap2	2.38526	2.38526	0	1.78019	0	0	0	0	0	0	2.38526	0	0	0	0	5.18467	4.60136	4.73981	3.03129	0	0	0	0	0
AGATCGTAGCTGTTAC-1-0	tumor	1877	1877	4152	95	2.28805	0	0	Cap1	3.00903	2.36405	0	0	0	0	0	1.22627	0	0	0	0	0	0	0	3.9431	3.9431	4.03238	2.73767	0	0	0	0	0
AGATCGTCAATCTCGA-1-0	tumor	1709	1709	3988	78	1.95587	0	0	Cap1	2.77541	1.79426	0	0	0	0	0	0	1.25491	0	1.25491	1.79426	1.25491	0	0	0	3.88451	1.79426	0	0	0	0	0	0
AGATCGTGTGGAGGTT-1-0	tumor	3668	3668	12354	708	5.73094	1	0	N3	1.61885	2.3715	0	1.23208	0	0	0	0	0.962758	0	0.962758	1.61885	1.44405	0	0	2.51223	2.63557	0.593025	0	0	0	0.593025	0	1.23208
AGATGAAAGAACTGAT-1-0	tumor	1474	1474	3298	50	1.51607	0	0	Cap1	1.95505	2.31218	0	0	0	0	0	0	0	0	1.95505	0	0	0	0	4.0178	3.90226	3.83907	1.95505	0	0	0	0	1.3943
AGATGAAAGAATTGTG-1-0	tumor	1063	1063	1815	219	12.0661	3	0	Ve1	2.86385	3.80838	0	5.00904	3.67801	0	1.87328	0	0	0	0	0	0	0	0	0	0	4.20642	0	1.87328	0	0	0	0
AGATGAACAGTCGCTG-1-0	tumor	1425	1425	3258	387	11.8785	3	0	Ve1	1.40349	2.58607	1.40349	3.91422	1.40349	1.40349	1.40349	0	0	0	0	0	0	0	0	0	0	3.24083	0	0	0	0	0	0
AGATGAATCGTAACCA-1-0	tumor	1530	1530	3749	237	6.32169	0	0	Cap1	1.84605	1.84605	0	0	0	0	0	0	0	0	1.29948	0	1.29948	0	0	1.84605	3.21913	0	0	0	0	0	0	0
AGATGCTAGCCTCGTG-1-0	tumor	1727	1727	4142	198	4.7803	0	0	Cap1	1.76277	1.76277	0	1.22797	0	0	0	0	1.76277	0	0	0	0	0	0	3.12363	3.67955	3.94546	2.36623	1.76277	0	0	0	1.22797
AGATGCTAGCGTACAG-1-0	tumor	1828	1828	4525	119	2.62983	0	0	Cap1	2.48904	2.03207	0	0	0	0	0	0	1.69008	0	1.16625	0	0	0	0	3.76094	4.24145	3.13981	1.16625	0	0	0	1.69008	0
AGATGCTAGCTCGCAC-1-0	tumor	3789	3789	12364	458	3.7043	1	0	N3	2.20695	1.76692	0	0	0	0	0	0.592664	0.592664	0	1.23151	0.592664	0	0	0.592664	1.23151	2.7446	0.592664	0	0.592664	0	0	0	1.89636
AGATGCTAGTACAGCG-1-0	tumor	2793	2793	6577	336	5.10871	1	0	N3	1.71584	1.95753	0	0.924437	0	1.71584	0	0	0	0	0	0	1.39647	0	0	2.68676	2.95727	2.68676	0	0	0	0	2.31478	1.39647
AGATGCTCAGCATGCC-1-0	tumor	2211	2211	5281	81	1.5338	0	0	Cap1	2.34831	2.34831	0	0	0	0	0	1.06249	1.06249	0	1.06249	0	1.56594	0	0	3.50228	3.87825	3.61032	0	0	0	0	0	0
AGATGCTCAGGGTCTC-1-0	tumor	2961	2961	9023	491	5.44165	1	0	N3	2.57954	1.69251	0	0.745872	0	1.46437	0	0	0	0	0.745872	0.745872	0	0.745872	0	3.78924	2.93026	3.23405	1.16831	0	0	0	0	1.87815
AGATGCTGTACAATAG-1-0	tumor	1603	1603	3511	139	3.95899	0	0	Cap1	2.51711	3.04153	0	1.3476	0	0	0	1.90157	2.25597	0	1.3476	1.3476	1.90157	0	0	2.25597	3.476	1.3476	1.3476	0	0	0	0	0
AGATGCTGTTCGCGTG-1-0	tumor	1114	1114	2029	36	1.77427	0	0	Cap1	3.03082	3.42006	0	0	0	0	0	0	0	0	0	0	0	0	0	4.44012	3.56953	3.81456	3.69953	0	0	0	0	0
AGATGCTTCCGTATAG-1-0	tumor	1942	1942	4161	89	2.13891	0	0	Cap1	3.22018	2.56621	0	0	0	0	1.75898	0	1.22474	0	1.22474	0	0	0	0	3.84293	3.94097	3.61224	1.22474	1.22474	0	0	0	0
AGATGCTTCTTAATCC-1-0	tumor	1091	1091	1926	84	4.36137	0	0	Cap1	2.80798	3.29437	0	0	0	0	0	1.82328	0	0	3.08046	2.43223	2.43223	0	0	4.14797	3.75037	0	1.82328	0	0	0	0	0
AGCATCAAGAACTTCC-1-0	tumor	1706	1706	3439	91	2.64612	0	0	Cap1	3.18893	2.27454	0	0	0	0	0	0	1.91922	0	2.27454	0	0	0	0	4.08019	3.30213	4.12817	0	0	0	0	0	0
AGCATCAAGACAGTCG-1-0	tumor	3685	3685	14903	347	2.32839	7	0	Cap3	2.62097	1.10294	0	0	0	0	0	0	0	0	0.513426	0.513426	0	0	0	3.48239	3.84221	3.84221	2.40379	0.513426	0	0	0	0
AGCATCAAGGTTTGAA-1-0	tumor	3213	3213	12091	397	3.28343	3	0	Ve1	2.39103	2.81626	0	2.03032	0	1.78547	1.24737	1.24737	0	0	0	0	0	0	0	3.50422	3.1846	4.47553	0.602709	0	0	0	0	0
AGCATCAAGTTTGGCT-1-0	tumor	1531	1531	3211	107	3.3323	0	0	Cap1	1.41447	2.80768	0	0	0	0	0	0	0	0	1.97804	2.59951	1.41447	0	1.97804	0	3.12676	1.41447	1.41447	0	0	0	0	0
AGCATCACATAGCACT-1-0	tumor	2063	2063	5083	157	3.08873	0	0	Cap1	2.81773	3.11975	0	0	0	0	1.08767	0	1.08767	0	1.08767	0	0	0	0	3.48055	3.74512	3.02885	1.93182	0	0	0	1.08767	0
AGCATCAGTACCGCGT-1-0	tumor	2476	2476	6435	211	3.27894	0	0	Cap1	3.0541	2.80578	0	0.937661	0	0	0	0	0	0	0	0	0	0	0	3.46823	3.46823	4.65508	0	2.17134	0	0	0	0
AGCATCATCCTAAACG-1-0	tumor	1448	1448	2594	77	2.96839	0	0	Cap1	2.79851	2.16448	0	0	0	0	0	0	1.58002	0	0	0	0	0	0	3.67758	2.79851	3.0094	1.58002	2.16448	0	0	0	0
AGCATCATCGGACAAG-1-0	tumor	1084	1084	2516	233	9.26073	2	0	Cap2	3.03845	2.55906	0	1.60434	0	1.60434	0	0	0	0	0	0	0	0	0	2.55906	1.60434	3.70735	0	0	0	0	0	0
AGCATCATCTCCGCAT-1-0	tumor	1423	1423	2623	105	4.00305	0	0	Cap1	3.17281	2.99883	0	2.15465	0	0	0	1.5712	0	0	0	0	0	0	0	4.81217	3.66674	4.3952	1.5712	0	0	0	0	0
AGCCAATAGCACCTGC-1-0	tumor	2383	2383	5708	233	4.08199	1	0	N3	2.70908	1.83351	0	0	0	0	0	0	0	0	0	0	0	0	0	3.36836	2.70908	2.27826	0	0	0	0	0	1.83351
AGCCAATAGCTAGAAT-1-0	tumor	1659	1659	3631	166	4.57174	0	0	Cap1	1.87305	1.87305	1.32284	0	0	0	0	0	0	0	0	0	0	0	0	3.60557	3.86742	3.74505	1.32284	1.32284	0	0	0	0
AGCCAATAGGCAGTCA-1-0	tumor	939	939	2454	136	5.54197	3	0	Ve1	2.8507	2.21375	0	0	0	0	1.62432	1.62432	0	0	0	0	0	0	0	3.51452	3.06222	2.21375	0	1.62432	0	0	0	0
AGCCAATAGTGGTGAC-1-0	tumor	1568	1568	3286	54	1.64334	0	0	Cap1	3.1047	1.95818	0	0	0	0	0	0	1.95818	0	0	0	0	0	0	3.84263	3.44783	3.96527	2.31547	0	0	0	0	0
AGCCAATCACATGAAA-1-0	tumor	3360	3360	11063	445	4.02242	1	0	N3	1.52945	1.99162	0	0	0	0.643912	1.03241	0	0	0	0	0	0.643912	0	0	2.30649	2.94855	2.94855	0	0	0.643912	0	0	0.643912
AGCCAATGTCTCGCGA-1-0	tumor	2876	2876	7374	271	3.67507	1	0	N3	2.76741	2.99501	0	2.2123	0	0.857015	0	1.31163	1.86011	0.857015	2.84917	2.05163	0	1.31163	0.857015	2.05163	3.1803	0.857015	0	0.857015	0	0	0	0
AGCCAATTCCCAGGAC-1-0	tumor	605	605	954	15	1.57233	0	0	Cap1	0	0	0	0	0	0	0	0	0	0	2.4408	0	0	0	0	0	2.4408	2.4408	0	0	0	0	0	0
AGCCACGCACCCTTGT-1-0	tumor	3513	3513	11586	359	3.09857	1	0	N3	2.265	1.8211	0	0	0	0.622247	1.27797	0	0	0	0	0	0.622247	0	0	2.265	2.42986	2.75193	0	0.622247	0	0	0	1.27797
AGCCAGCAGAAATTCG-1-0	tumor	1446	1446	2875	149	5.18261	0	0	Cap1	3.67023	3.4752	0	0	0	0	1.49923	0	1.49923	0	1.49923	0	0	0	0	3.0851	3.83336	4.47684	2.43666	0	0	0	0	1.49923
AGCCAGCAGGCTGAAC-1-0	tumor	1791	1791	4106	103	2.50852	0	0	Cap1	2.5785	2.37415	0	1.23415	0	0	0	0	0	0	1.77001	0	1.77001	0	0	3.40869	4.08515	2.11702	1.23415	1.23415	0	0	0	0
AGCCAGCAGTCCCGGT-1-0	tumor	1299	1299	2615	84	3.21224	0	0	Cap1	2.79094	2.15735	0	0	0	0	0	1.57362	2.15735	0	0	0	0	0	0	4.24612	3.00174	3.66972	2.52351	1.57362	0	0	0	0
AGCCAGCGTCGTGGAA-1-0	tumor	793	793	1285	59	4.59144	1	0	N3	0	2.17272	0	0	0	0	0	0	0	0	0	0	0	0	0	0	0	0	0	0	0	0	0	2.80724
AGCCAGCTCAGGACGA-1-0	tumor	1675	1675	4651	180	3.87014	0	0	Cap1	2.26179	2.77574	0	1.14743	0	0	1.14743	2.00824	0	0	0	0	0	0	0	2.90145	2.77574	4.79913	1.14743	0	0	0	0	0
AGCCAGCTCAGTGATC-1-0	tumor	2653	2653	7307	327	4.47516	0	0	Cap1	2.58904	2.35895	0	0	0	0	0	0.862278	1.31831	0	0.862278	0	0.862278	0	0	4.24028	3.5218	4.13652	3.00369	1.31831	0	0	0	0
AGCCAGCTCCACTAGA-1-0	tumor	4202	4202	15714	551	3.50643	1	0	N3	2.29347	3.00028	0	0.820991	0	1.06785	1.43076	0.820991	1.26568	0	0	0	0	0	0	2.41431	3.32243	2.57193	1.26568	0	0	0	0	0.492484
AGCCAGCTCGCTGTTC-1-0	tumor	3304	3304	8663	295	3.40529	1	0	N3	2.07015	1.49582	0	0	0	1.19655	0	0	0.767482	0	1.19655	0	1.19655	0	0	2.20611	3.35704	3.39647	0.767482	0.767482	0	0.767482	0	1.19655
AGCGATTAGGCTGTAG-1-0	tumor	2525	2525	6256	294	4.69949	1	0	N3	1.43435	1.75706	0	0	0	0	0	0.954921	0.954921	0	0.954921	0	0	0	0	3.44588	3.49558	0.954921	0	0	0	0	0	0.954921
AGCGATTCAGAAATCA-1-0	tumor	1888	1888	4390	116	2.64237	0	0	Cap1	2.95612	2.68563	0	0	0	0	0	0	2.05844	0	1.1872	0	0	0	0	4.01944	3.26028	4.4189	2.51685	0	0	0	0	0
AGCGATTTCAGGTAAA-1-0	tumor	3277	3277	10236	502	4.90426	0	0	Cap1	2.54344	3.02232	0	0.681552	0	0.681552	0	0	0.681552	0	1.08312	0	0	0	0	3.11319	3.82732	3.82732	1.08312	0.681552	0	0	1.08312	0
AGCGATTTCATGACAC-1-0	tumor	3212	3212	8985	392	4.36283	1	0	N3	2.1737	2.03833	0	0	0	1.88173	0.748093	0	0.748093	0	0	0	1.17122	0	0	2.80829	3.32184	3.56959	0.748093	0	0	0	0	0
AGCGATTTCCCTGGTT-1-0	tumor	1442	1442	2741	125	4.56038	1	0	N3	2.11585	1.5365	0	0	0	0	1.5365	0	0	0	0	0	0	0	0	2.48031	2.48031	1.5365	0	0	0	0	0	2.11585
AGCGATTTCCGTTGGG-1-0	tumor	938	938	1566	36	2.29885	0	0	Cap1	2.62259	0	0	0	0	0	1.99955	0	0	0	0	0	0	0	0	3.95289	4.06854	1.99955	0	0	0	0	0	0
AGCGATTTCTATTTCG-1-0	tumor	2931	2931	9389	231	2.46033	2	0	Cap2	2.76701	2.54285	0	0	0	1.14108	0	0.725167	1.43395	0	0	0	0	0	0	4.45674	3.35662	4.64739	1.84457	0	0	0	0	0
AGCGCCAAGACCGCCT-1-0	tumor	3173	3173	9291	331	3.56259	1	0	N3	2.26285	2.55252	0	0	0	1.44195	0.730592	0	0	0	0	0	0	0	0	4.53863	3.43839	3.85612	0	0	0	0	0	1.6687
AGCGCCAAGTGGCCTC-1-0	tumor	1615	1615	3352	139	4.14678	0	0	Cap1	2.93915	2.76735	0	2.29756	0	0	0	1.38211	2.5598	0	2.76735	1.38211	1.94113	0	0	4.76515	3.42858	0	0	1.38211	0	0	0	0
AGCGCCACATAATCGC-1-0	tumor	1118	1118	2258	67	2.96723	2	0	Cap2	2.65929	3.14171	0	0	0	0	2.65929	0	1.6917	0	1.6917	0	0	0	0	4.99143	3.59538	4.71597	0	1.6917	0	0	0	0
AGCGCCATCGCAGTCG-1-0	tumor	1356	1356	2762	193	6.98769	0	0	Cap1	2.10914	2.94984	0	1.53052	0	0	1.53052	0	1.53052	0	0	0	0	0	0	2.10914	3.27124	4.13596	0	0	0	0	0	1.53052
AGCGCCATCTATGCCC-1-0	tumor	1695	1695	4201	106	2.52321	2	0	Cap2	2.55738	2.55738	0	0	0	0	0	0	0	0	0	0	0	0	0	4.21436	4.17854	4.28237	2.35342	1.21799	0	0	0	0
AGCGCTGAGAGATTCA-1-0	tumor	2611	2611	6865	156	2.2724	0	0	Cap1	2.64688	2.11424	0	0	0	0	2.27624	0	0	0	0	0	0	0	0	3.49792	3.76684	4.49821	1.92084	1.68083	0	0	0	0
AGCGCTGAGTGCAGCA-1-0	tumor	3022	3022	8707	246	2.82531	0	0	Cap1	2.90293	2.42803	0	0.76477	0	0.76477	1.19301	0	1.90843	0	0	0	0	0	0	4.19667	3.71838	4.62564	1.90843	0	0	0	0	0
AGCGCTGAGTTAACGA-1-0	tumor	2005	2005	4775	137	2.86911	0	0	Cap1	2.75109	2.43984	0	0	0	1.64644	0	1.12954	0	0	0	0	0	0	0	3.8062	3.47858	3.85171	2.43984	0	0	0	0	0
AGCGCTGCAAATAAGC-1-0	tumor	1501	1501	3030	88	2.90429	0	0	Cap1	3.18231	2.38885	0	0	0	0	0	0	0	0	0	0	0	0	0	4.53699	4.38462	4.8131	2.38885	0	0	0	0	0
AGCGCTGCAAGCTGTT-1-0	tumor	1548	1548	3115	53	1.70144	0	0	Cap1	2.00425	2.36376	0	0	0	0	0	0	0	0	0	0	0	0	0	2.00425	3.82742	4.07389	2.00425	1.43753	0	0	0	0
AGCGCTGCAATAGGGC-1-0	tumor	3386	3386	12009	398	3.31418	3	0	Ve1	1.92117	2.39721	0	2.1394	0.605795	1.79113	1.79113	0.980361	0	0	0	0	0	0	0	3.25738	3.12018	3.73296	0	0.980361	0	0	0	0
AGCGCTGCACGGTAGA-1-0	tumor	1838	1838	3911	181	4.62797	0	0	Cap1	3.6054	1.81055	0	0	0	0	1.26889	1.26889	1.26889	0	1.26889	0	0	0	0	4.7759	3.73553	4.50525	1.26889	2.41837	0	0	0	0
AGCGCTGCACTCAAGT-1-0	tumor	2427	2427	6957	357	5.13152	3	0	Ve1	2.63452	2.73268	0	1.35449	0	0	0.890932	1.35449	0	0	0	0	0	0	0	3.05039	3.11622	4.16271	1.35449	0.890932	0	0	0	0
AGCGCTGGTATCAAGA-1-0	tumor	1472	1472	3204	154	4.80649	0	0	Cap1	2.60153	2.98197	0	0	0	0	0	0	2.33827	0	1.41612	0	0	0	0	2.98197	3.37039	3.12885	0	0	0	0	0	0
AGCGCTGGTGCCGTAC-1-0	tumor	3177	3177	11805	597	5.05718	3	0	Ve1	2.3339	2.67784	2.3339	2.83878	2.61787	0	1.93582	0.613616	0.613616	0	0	0.613616	0	0	0.613616	0.9911	2.15454	3.52744	0	0	0	0	0	0
AGCGCTGGTTCGGACC-1-0	tumor	2972	2972	9117	205	2.24855	2	0	Cap2	2.48228	2.72517	0	0	0.740437	0	0	0.740437	0	0	0	0	0	0	0	4.66624	3.89714	4.47337	2.16079	0	0	0	0	0
AGCGCTGTCACGATAC-1-0	tumor	2635	2635	7134	157	2.20073	0	0	Cap1	3.21203	2.70921	0	0	0	0	1.33592	0	1.33592	0	0	0	1.33592	0	0	4.28343	3.50375	4.32138	2.70921	1.33592	0	0	0	0
AGCGCTGTCGAAGCCC-1-0	tumor	2678	2678	6913	250	3.61638	1	0	N3	1.35921	2.40927	0	1.35921	0	0	1.35921	0	0	0	1.35921	0	0	0	0	0.894679	1.35921	0	0	0	0	0	0	2.26999
AGCGCTGTCGACGCGT-1-0	tumor	3731	3731	11690	546	4.67066	1	0	N3	2.34274	2.62695	0	1.27153	0	0.618118	0.618118	0	1.27153	1.48653	1.66339	2.25699	0.997267	0.997267	0	1.66339	2.79715	0	0	0.618118	0	0.618118	0	2.05968
AGCGTATCACAACGCC-1-0	tumor	3364	3364	11055	546	4.93894	3	0	Ve1	2.21278	2.84968	0	3.12279	1.53002	1.70889	1.31203	1.53002	0.644255	0	0	0	0	0	0	1.31203	2.61476	3.23567	0	0.644255	0	0	0	0
AGCGTATCATTGCAAC-1-0	tumor	2821	2821	8327	194	2.32977	0	0	Cap1	2.81012	2.94516	0	0	0	0	0.788872	0	1.52665	0	0.788872	0	1.22431	0	0	3.94038	3.39524	3.91676	0.788872	0.788872	0	0	0	0
AGCGTATGTAAGCTCT-1-0	tumor	1731	1731	4249	105	2.47117	2	0	Cap2	2.08697	2.34315	0	0	0	1.21	0	0	1.21	0	0	0	0	0	0	4.73592	4.09163	4.3035	2.08697	1.21	0	0	0	0
AGCGTATGTGCGGTAA-1-0	tumor	1140	1140	2463	37	1.50223	2	0	Cap2	3.62543	0	0	0	0	0	0	0	0	0	0	0	0	0	0	4.74217	3.82124	4.35852	2.21049	0	0	0	0	0
AGCGTATGTTTGGAAA-1-0	tumor	1521	1521	3583	101	2.81887	0	0	Cap1	2.87615	1.33262	0	0	0	0	0	1.33262	1.33262	0	2.23782	1.33262	0	0	0	4.53369	3.69071	0	2.23782	1.33262	0	0	0	0
AGCGTATTCTCAAAGC-1-0	tumor	3303	3303	9155	409	4.4675	1	0	N3	2.38238	1.68068	0	0	0	1.86586	1.15833	0	0	0	0.738264	1.15833	1.15833	0.738264	0	1.68068	1.68068	0	0	0	0	0	0	2.02205
AGCGTCGAGAGAATCT-1-0	tumor	2007	2007	4845	212	4.37564	0	0	Cap1	2.86288	3.16564	0	0	0	0	1.11972	0	0	0	1.11972	0	0	0	0	4.23572	4.17413	2.9743	1.97296	0	0	0	0	0
AGCGTCGAGTTAACAG-1-0	tumor	3479	3479	11966	312	2.60739	1	0	N3	1.92424	2.03935	0	1.64452	0	0	1.64452	0.982604	0	0	0.607426	0	0	0.607426	0	3.40948	3.60916	4.11366	1.64452	0	0.607426	0	0	0.607426
AGCGTCGCAAGAAATC-1-0	tumor	1707	1707	3610	101	2.79778	0	0	Cap1	0	1.3271	0	0	0	1.87796	0	0	0	0	0	0	0	0	0	4.76511	3.8731	4.29076	1.87796	1.3271	0	0	0	0
AGCGTCGCAATTTCGG-1-0	tumor	1640	1640	3666	61	1.66394	0	0	Cap1	2.21739	2.68368	0	0	0	0	0	0	1.31581	0	0	0	0	0	0	4.62426	3.66839	4.1967	1.31581	0	0	0	0	0
AGCGTCGGTCACCGAC-1-0	tumor	1761	1761	3959	74	1.86916	0	0	Cap1	2.92752	2.14916	0	0	0	0	0	0	1.26013	0	1.26013	0	1.80035	0	0	4.49319	3.44396	2.61223	2.14916	1.26013	0	0	0	0
AGCGTCGTCAATCTCT-1-0	tumor	917	917	1635	36	2.20183	0	0	Cap1	2.96262	1.96237	0	0	0	0	0	0	1.96237	0	0	0	0	0	0	4.5937	4.52983	3.77994	0	1.96237	0	0	0	0
AGCGTCGTCATCGCCT-1-0	tumor	1374	1374	3063	125	4.08097	5	0	Ve2	2.37902	1.45039	0	0	0	3.02474	0	0	0	0	0	1.45039	0	0	0	1.45039	0	0	0	0	0	0	0	0
AGCGTCGTCCATTGGA-1-0	tumor	2228	2228	5667	326	5.7526	2	0	Cap2	2.08672	2.59168	1.0169	2.82621	1.0169	2.28473	0	0	0	0	0	0	0	0	0	3.09898	3.24666	4.19404	1.0169	0	0	0	0	0
AGCGTCGTCCCTATTA-1-0	tumor	1766	1766	3886	208	5.35255	1	0	N3	1.2735	1.81591	0	1.2735	0	1.2735	0	0	0	0	1.2735	0	1.2735	0	0	3.1847	3.46198	3.74179	0	0	0	0	0	2.16562
AGCGTCGTCTCCCATG-1-0	tumor	1344	1344	2757	69	2.50272	2	0	Cap2	2.11073	2.74139	0	0	0	0	0	0	0	0	0	0	0	0	0	3.947	4.34601	4.01471	0	0	0	0	0	0
AGCGTCGTCTCTAAGG-1-0	tumor	1096	1096	1938	43	2.21878	0	0	Cap1	3.85946	1.81807	0	0	0	0	0	0	0	0	0	0	0	0	0	4.05629	4.05629	4.82702	2.80214	1.81807	0	0	0	0
AGCTACAAGGCATGCA-1-0	tumor	1872	1872	4530	208	4.59161	0	0	Cap1	2.92638	2.80048	0	0	0	0	1.68917	0	1.16549	0	0	0	0	0	0	3.59237	3.23012	4.06723	1.16549	1.68917	0	0	0	0
AGCTACAAGGCCCACT-1-0	tumor	2167	2167	5576	209	3.74821	0	0	Cap1	2.10091	2.10091	0	0	0	0	1.02726	0	1.02726	0	0	0	0	0	0	0	2.10091	3.65484	0	0	0	0	0	0
AGCTACACAATCTCGA-1-0	tumor	2863	2863	7527	178	2.36482	0	0	Cap1	2.82983	2.82983	0	0.845246	0	0.845246	0.845246	0	1.8428	0	1.29667	0.845246	0	0	0	2.65925	3.49302	4.49995	1.60656	0	0	0	0	0
AGCTACACAGTCTACA-1-0	tumor	1220	1220	2637	71	2.69245	0	0	Cap1	3.31583	3.44482	0	0	0	0	0	0	0	0	0	0	0	0	0	3.75453	3.91797	4.83741	1.56699	1.56699	0	0	0	0
AGCTACAGTACGATTC-1-0	tumor	1910	1910	4471	155	3.46679	0	0	Cap1	2.04251	2.50006	0	0	0	0	1.17453	0	1.17453	0	0	0	0	0	0	2.8128	3.54239	1.69988	2.50006	0	0	0	0	0
AGCTACAGTCGTCGGT-1-0	tumor	1682	1682	4621	199	4.30643	2	0	Cap2	3.01927	3.11973	0	1.67299	0	0	0	0	1.67299	0	1.15185	0	0	0	0	4.67318	3.37185	4.36825	1.15185	0	0	0	0	0
AGCTCAAAGCTGGCCT-1-0	tumor	3849	3849	14267	487	3.41347	0	0	Cap1	3.02654	3.02654	0	0	0	0	0.876234	0.531168	0.876234	0	0.876234	0	0	0	0	4.21342	3.77863	4.22374	2.16448	0	0	0	0	0
AGCTCAAAGTATGAGT-1-0	tumor	3219	3219	10697	279	2.60821	2	0	Cap2	2.42332	2.70956	0	1.0542	0	0	0	0.660025	2.42332	0	1.73593	2.13756	2.24215	1.0542	0	3.11358	3.71839	1.33619	0	0.660025	0	0	0	0
AGCTCAACACTGAGGA-1-0	tumor	1280	1280	2545	70	2.75049	0	0	Cap1	2.81643	2.81643	0	0	0	0	1.59519	0	0	0	0	0	0	0	0	3.59356	3.69617	4.15682	2.18138	0	0	0	0	0
AGCTCAACAGCGGATA-1-0	tumor	1819	1819	4303	241	5.60074	1	0	N3	0	0	0	0	0	0	1.20116	0	1.20116	0	0	0	1.20116	0	0	3.27954	1.73129	0	1.20116	0	0	0	1.20116	1.20116
AGCTCAAGTATAGGAT-1-0	tumor	1404	1404	19826	116	0.58509	7	0	Cap3	0.697526	0.921543	0	0	0	0	0	0.408386	0.408386	0	0	0	0	0	0	1.61643	1.8792	2.81157	0	0	0	0	0	0
AGCTCAAGTTAGGACG-1-0	tumor	2180	2180	5045	197	3.90486	1	0	N3	1.09265	0	0	0	0	1.93824	1.60228	0	0	0	0	0	0	0	0	1.60228	2.38975	1.09265	0	0	0	0	0	1.60228
AGCTTCCAGAGGTATT-1-0	tumor	2831	2831	7608	200	2.62881	0	0	Cap1	2.73816	3.03091	0	1.8338	0	1.28891	2.18453	0	0.839153	0	0	0	0	0	0	3.48265	3.20515	4.39665	0.839153	1.28891	0	0	0	0
AGCTTCCAGGGTTGCA-1-0	tumor	1716	1716	3564	107	3.00224	4	0	Ar	0	2.70999	0	0	0	0	0	0	1.33654	1.33654	1.33654	2.70999	0	1.33654	2.70999	0	1.33654	0	0	0	0	0	0	0
AGCTTCCGTACCCGCA-1-0	tumor	1514	1514	2887	101	3.49844	0	0	Cap1	2.69835	2.43286	0	0	0	0	0	0	0	0	0	0	0	0	0	3.66617	3.66617	2.07035	0	0	0	0	1.496	0
AGCTTCCGTACCGTGC-1-0	tumor	2053	2053	6158	179	2.90679	2	0	Cap2	3.29519	0.964663	0	0	0	0	1.4464	0	0	0	0	0	0	0	0	4.42866	4.26025	3.35363	2.84718	0.964663	0	0	0.964663	0
AGCTTCCGTGGGTATG-1-0	tumor	4017	4017	13539	461	3.40498	1	0	N3	2.28882	2.80401	0	1.37484	0	1.16808	0.907135	0	1.16808	0	0	0	0	0	0	2.12657	2.84777	2.6599	0	0	0	0	0	0.553084
AGCTTCCTCGGATTAC-1-0	tumor	2084	2084	5595	295	5.27257	4	0	Ar	2.09792	3.25896	0	1.85033	0	0	0	0	0	0	2.29622	2.93774	0	1.52052	1.85033	0	2.46163	1.02508	0	0	0	0	0	0
AGGAAATAGACGGAAA-1-0	tumor	972	972	2182	129	5.91201	4	0	Ar	2.31904	2.96175	0	0	0	0	0	0	2.31904	1.71972	0	2.69117	0	0	2.31904	0	0	0	0	0	0	0	0	0
AGGAAATAGTCGAATA-1-0	tumor	1157	1157	2313	100	4.32339	1	0	N3	0	0	0	0	0	1.67211	0	0	0	0	0	0	0	0	0	3.44246	3.57198	4.11948	1.67211	0	0	0	0	0
AGGAAATCACGCGTCA-1-0	tumor	1276	1276	2739	129	4.70975	0	0	Cap1	3.27928	2.95776	0	0	0	2.48097	0	0	0	0	0	0	0	0	0	3.6246	3.4081	3.95343	2.95776	0	0	0	0	0
AGGAAATGTGATGAAT-1-0	tumor	1895	1895	4539	142	3.12844	0	0	Cap1	1.68756	2.48621	0	0	0	0	0	0	1.68756	0	1.16413	0	1.16413	0	0	2.02938	2.28366	0	0	0	0	0	2.65456	0
AGGAAATGTTCCGCTT-1-0	tumor	1328	1328	2706	71	2.6238	0	0	Cap1	1.5466	2.75887	0	0	0	0	0	0	0	0	0	1.5466	0	1.5466	0	2.12716	2.75887	1.5466	0	0	0	0	0	0
AGGAAATTCAAGGCTT-1-0	tumor	2919	2919	8593	345	4.0149	0	0	Cap1	2.53666	2.7057	0	1.20221	0	0	0.771837	1.50212	1.20221	0	1.50212	0	0.771837	0	0.771837	0.771837	3.67385	0.771837	0	0	0	0	0.771837	0
AGGAATAAGGATTTAG-1-0	tumor	2220	2220	5747	222	3.86288	0	0	Cap1	2.27215	3.00273	0	1.00797	0	0	0	0	1.49964	0	1.49964	0	0	0	0	4.35107	3.52814	3.75562	2.07445	0	0	0	0	0
AGGAATAAGGTAAGGA-1-0	tumor	1773	1773	3509	223	6.35509	1	0	N3	2.25648	2.25648	0	0	0	1.90205	1.34803	0	0	0	0	0	0	0	0	1.90205	2.51764	4.356	0	0	0	0	0	1.90205
AGGAATACAAGTATCC-1-0	tumor	3657	3657	12787	386	3.01869	0	0	Cap1	2.94376	2.54401	0	1.41784	0	0	0	0	1.20781	1.20781	1.86784	1.98188	1.59132	0	1.20781	1.59132	2.9017	0.577761	0	0.941603	0	0	0	0
AGGAATACAATACGCT-1-0	tumor	1908	1908	4039	105	2.59965	0	0	Cap1	3.03528	2.13151	0	0	0	0	0	0	0	0	0	0	0	0	0	3.64121	3.24877	3.92231	2.13151	0	0	0	0	0
AGGAATACACCCTGAG-1-0	tumor	1999	1999	4985	259	5.19559	0	0	Cap1	3.3702	3.04738	0	1.10062	0	0	0	0	1.61184	0	1.61184	0	1.61184	0	0	4.01028	3.49942	2.71085	0	0	0	0	0	0
AGGAATATCCGTGGCA-1-0	tumor	1341	1341	2855	91	3.18739	0	0	Cap1	2.0801	3.09176	0	0	0	0	0	0	0	0	1.50466	0	0	0	0	3.91276	3.48197	3.2394	2.0801	0	0	0	0	0
AGGACGAAGATTGACA-1-0	tumor	1425	1425	3107	72	2.31735	0	0	Cap1	2.36609	1.43949	0	0	0	0	0	0	0	0	0	0	0	0	0	4.18008	3.82993	3.89748	0	0	0	0	0	0
AGGACGAAGCCGAACA-1-0	tumor	2395	2395	5690	194	3.40949	0	0	Cap1	3.24277	2.44624	0	1.50739	0	1.01431	1.01431	1.01431	1.83616	0	0	0	0	0	0	4.13535	3.48537	4.61686	1.83616	1.01431	0	0	0	0
AGGACGACACACACTA-1-0	tumor	1340	1340	2635	82	3.11195	0	0	Cap1	2.5165	3.16844	0	0	0	0	0	0	1.56759	0	0	0	0	0	0	3.31656	3.55978	2.15061	1.56759	0	0	0	0	0
AGGACGACATAGAGGC-1-0	tumor	2016	2016	5366	164	3.05628	0	0	Cap1	2.64227	2.33388	0	1.05207	1.55333	1.05207	0	0	0	0	0	0	0	0	0	1.05207	3.2279	3.15115	0	0	0	0	0	0
AGGACGATCTTAGCCC-1-0	tumor	4062	4062	19474	792	4.06696	6	0	X	0	0	0	0	0	0	1.81402	0	0	0	0	0	0	0	0	0	0.414428	0.706562	0	0	0	0.706562	0	0
AGGACTTAGAAGATCT-1-0	tumor	3319	3319	9795	343	3.50179	0	0	Cap1	2.09759	2.58408	0	1.96369	0.703557	0	0	0.703557	1.40187	0.703557	2.41674	2.21566	0	0	0	2.32125	3.23877	3.11082	0	0	0	0	0	0
AGGACTTCACAGGATG-1-0	tumor	1513	1513	3348	134	4.00239	0	0	Cap1	2.94028	1.94215	0	0	1.383	1.383	0	0	0	0	0	0	0	0	0	2.5609	4.57037	3.21466	1.94215	1.383	0	0	0	0
AGGACTTCACGACAAG-1-0	tumor	1652	1652	3436	144	4.19092	0	0	Cap1	3.06211	3.30297	0	0	0	0	0	1.36363	0	0	0	0	0	0	0	3.18977	4.26055	4.51329	1.91997	0	0	0	0	0
AGGACTTCACGTAACT-1-0	tumor	1564	1564	3767	105	2.78736	0	0	Cap1	3.40787	2.97463	0	0	0	0	0	1.84202	1.84202	0	0	0	1.296	0	0	4.03861	3.31587	3.56982	1.296	0	0	0	0	0
AGGACTTGTCGATTAC-1-0	tumor	1050	1050	1978	120	6.06673	2	0	Cap2	2.78296	0	0	0	0	0	0	0	2.78296	0	0	0	1.80099	0	0	4.27359	3.94267	1.80099	1.80099	0	0	0	2.40796	0
AGGACTTTCACCACAA-1-0	tumor	2321	2321	6153	245	3.9818	0	0	Cap1	2.37503	2.5158	0	1.77082	0	0	0	0	0	0	1.44702	0	0.965166	0	0	3.29597	3.60427	3.72884	0.965166	0.965166	0	0	0	0
AGGACTTTCCATTTAC-1-0	tumor	1142	1142	2832	362	12.7825	1	0	N3	0	1.51096	0	0	0	1.51096	0	0	0	0	0	1.51096	0	0	2.08718	3.09948	2.08718	2.7163	0	0	0	2.08718	0	0
AGGACTTTCTGCAGCG-1-0	tumor	2789	2789	7603	202	2.65685	0	0	Cap1	2.73877	3.09306	0	0	0	0	0	0	1.59854	0	1.28938	0	1.28938	0	0	3.48328	3.44206	1.83435	0	0	0	0	0	0
AGGAGGTCATTGAAGA-1-0	tumor	3775	3775	11782	253	2.14734	0	0	Cap1	2.41458	2.61968	0	0.614511	0	0.614511	1.26589	0.992327	1.26589	0	0	0	0	0	0	3.24313	3.77133	4.44296	1.65704	1.26589	0	0	0	0
AGGAGGTGTGTAACGG-1-0	tumor	2631	2631	6795	409	6.01913	1	0	N3	2.84423	1.92959	0	0.904894	0	0.904894	0	0	0.904894	0	0.904894	0	0	0	0	2.75472	3.36598	4.50835	1.92959	1.68918	0	0.904894	0	0.904894
AGGAGGTTCAAAGACA-1-0	tumor	3970	3970	12378	718	5.80061	1	0	N3	2.51044	2.11275	0	0.961558	0	1.23071	1.23071	0	0.592158	1.8954	2.11275	2.29119	1.23071	0	1.44257	1.23071	1.76598	1.23071	0	0.592158	0	0	0	2.29119
AGGATAAAGCACAAAT-1-0	tumor	1766	1766	4441	143	3.22	2	0	Cap2	2.04837	1.70538	0	0	0	1.17919	0	0	1.17919	0	0	0	0	0	0	4.00809	3.67071	3.48199	1.17919	0	0	0	0	0
AGGATAAAGGCGAACT-1-0	tumor	2658	2658	6808	258	3.78966	0	0	Cap1	3.25697	2.75293	0	0.903757	0	0.903757	0.903757	0	0.903757	0	1.3706	0	0	0	0	4.36754	3.9591	4.82338	0.903757	0	0	0	0	0
AGGATAACACAGACGA-1-0	tumor	1372	1372	2784	39	1.40086	0	0	Cap1	2.10217	2.10217	0	0	0	0	0	0	0	0	0	0	0	0	0	4.33639	3.86483	2.94232	1.52431	1.52431	0	0	0	0
AGGATAAGTAACAAGT-1-0	tumor	699	699	2232	172	7.70609	3	0	Ve1	0	2.29863	1.70116	0	0	1.70116	0	0	0	0	0	0	0	0	0	1.70116	2.29863	0	0	0	0	0	0	0
AGGATAAGTACTCGTA-1-0	tumor	3585	3585	11835	368	3.10942	0	0	Cap1	3.09665	2.24596	0	0	0	0	1.26267	0.989505	1.65341	0	0	0	0.612453	0	0	3.80527	3.68557	3.87779	1.65341	0	0	0	0.612453	0
AGGATAAGTGGCTCTG-1-0	tumor	1118	1118	2020	84	4.15842	0	0	Cap1	2.38885	2.76326	0	0	0	0	0	0	1.78347	0	2.76326	0	0	0	0	3.57385	4.32091	4.69967	3.03505	0	0	0	0	0
AGGATAAGTGGTCTCG-1-0	tumor	1450	1450	3282	72	2.19378	4	0	Ar	0	1.39796	0	1.39796	0	0	1.95923	0	1.39796	0	2.31656	1.95923	0	1.39796	0	1.95923	3.90703	1.95923	0	0	0	0	0	0
AGGATAAGTTATCCAG-1-0	tumor	1531	1531	3152	294	9.32741	1	0	N3	0	0	0	0	0	0	1.42854	0	0	0	0	0	0	0	0	0	0	1.42854	0	0	0	0	0	3.3862
AGGATCTCACAACCGC-1-0	tumor	1435	1435	3262	64	1.96199	2	0	Cap2	2.32208	2.58493	0	0	0	0	0	0	1.40256	0	1.40256	0	0	0	0	5.0187	3.84981	4.13216	3.63197	0	0	0	0	0
AGGATCTGTACGCTTA-1-0	tumor	2156	2156	5407	172	3.18106	1	0	N3	3.06077	2.63521	0	0	0	1.54733	0	0	0	0	0	0	0	0	0	3.58739	2.97013	3.85516	3.06077	0	0	0	0	1.04713
AGGATCTGTGATATAG-1-0	tumor	1787	1787	4434	512	11.5471	1	0	N3	0	0	0	1.70667	0	1.18028	0	0	0	0	2.04974	0	0	0	0	1.70667	1.18028	0	0	0	0	0	0	2.50769
AGGATCTTCCAGTACA-1-0	tumor	1292	1292	2347	88	3.74947	0	0	Cap1	2.62338	2.62338	0	0	0	0	0	0	2.62338	0	0	0	0	0	0	4.17302	3.42834	4.71653	0	0	0	0	0	0
AGGATCTTCTCTGAGA-1-0	tumor	1839	1839	3950	61	1.5443	0	0	Cap1	2.40934	2.15117	0	0	0	0	1.26176	0	0	0	0	0	0	0	0	3.05651	4.16342	4.6759	0	0	0	0	0	0
AGGCATTAGAAGGGAT-1-0	tumor	1062	1062	1808	52	2.87611	0	0	Cap1	3.53181	3.14087	0	0	0	0	0	0	2.49006	0	0	0	0	0	0	4.21022	3.81215	4.61073	1.87656	0	0	0	0	0
AGGCATTAGAGCATCG-1-0	tumor	2486	2486	5972	284	4.75553	1	0	N3	2.23777	2.04095	0	1.79566	0	0.983755	0	1.46994	0	1.79566	1.46994	2.04095	0	1.46994	1.46994	2.54328	3.49089	0	0	0.983755	0	0	0	2.04095
AGGCATTAGGTGATAT-1-0	tumor	1226	1226	2186	106	4.84904	0	0	Cap1	3.17274	2.96001	0	0	0	1.71821	1.71821	0	0	0	0	0	0	0	0	4.74809	2.68946	4.02347	2.31739	2.68946	0	0	0	0
AGGCATTCAAGTAGTA-1-0	tumor	1202	1202	3083	255	8.27116	1	0	N3	2.37312	2.37312	0	1.44541	0	0	0	0	0	0	0	2.84595	0	0	0	1.44541	2.01319	0	0	0	0	0	0	0
AGGCATTCACGACGCT-1-0	tumor	1578	1578	4056	385	9.49211	0	0	Cap1	2.90462	3.03129	0	1.78019	0	1.24285	1.24285	1.78019	0	0	0	0	0	0	0	3.24473	3.42054	3.9182	0	0	0	0	0	0
AGGCATTCAGGAGGAG-1-0	tumor	4022	4022	12684	547	4.31252	1	0	N3	2.95142	2.86541	0	0	0	0.581318	1.21348	0.581318	0.946544	0	0	0	0	0	0	3.48234	3.5967	4.31894	2.09131	1.42397	0.581318	0	0	1.74578
AGGCATTGTAGCTTGT-1-0	tumor	2328	2328	5706	219	3.83807	1	0	N3	2.27857	1.50521	0	0	0	1.01252	0	0	0	0	1.01252	0	0	0	1.01252	2.44367	2.58534	2.81976	1.50521	0	0	0	1.01252	2.44367
AGGCATTGTTCGATTG-1-0	tumor	1513	1513	3317	56	1.68827	0	0	Cap1	1.38998	1.38998	0	0	0	0	0	0	0	0	0	0	0	0	0	0	3.43874	4.44751	0	0	0	0	0	0
AGGCATTTCTGCACCT-1-0	tumor	2295	2295	5220	260	4.98084	1	0	N3	2.66792	2.15904	0	1.57514	0	1.07011	0	1.07011	1.07011	0	0	1.57514	1.57514	1.57514	0	3.17757	2.66792	3.62163	0	0	0	0	0	1.07011
AGGCCACAGTCGGCCT-1-0	tumor	2320	2320	5652	223	3.94551	0	0	Cap1	2.71828	1.51261	0	2.08904	0	0	0	0	0	0	1.51261	0	0	0	0	3.99044	3.10151	3.99044	1.8418	1.01859	0	0	0	0
AGGCCACCAACTTGCA-1-0	tumor	1310	1310	2483	48	1.93315	0	0	Cap1	3.8985	3.22543	0	0	0	0	0	0	1.6149	0	1.6149	0	0	0	0	3.81333	4.83508	4.11759	2.83964	1.6149	0	0	0	0
AGGCCACCAGCTGTCG-1-0	tumor	1290	1290	2434	43	1.76664	0	0	Cap1	3.24457	2.58967	0	0	0	0	1.6309	0	0	0	0	0	0	0	0	3.91804	3.73968	4.26048	1.6309	2.22104	0	0	0	0
AGGCCACGTACGAAAT-1-0	tumor	3011	3011	9468	359	3.79172	3	0	Ve1	2.75916	2.75916	0	1.65341	1.99295	1.65341	0.720854	1.13539	0	0	0.720854	0	0	0	0	4.09678	3.31072	3.76694	0	0	0	0	0	0
AGGCCACGTGAGTGAC-1-0	tumor	2496	2496	6620	191	2.8852	0	0	Cap1	2.57144	2.30891	0	0	0	0	0	0	0.920511	0	0	0	0	0	0	3.09775	3.80236	4.59701	0	0	0	0	0	0
AGGCTGCAGATGAATC-1-0	tumor	4207	4207	14499	483	3.33126	0	0	Cap1	3.0769	2.82513	0	0.524553	0	1.12139	0.866851	0.524553	0.524553	0	0.524553	0	0	0	0	3.69668	3.1082	3.86911	1.3241	0	0	0	0	0
AGGCTGCCAGATCACT-1-0	tumor	4162	4162	17091	593	3.46966	3	0	Ve1	2.39304	2.39304	0.46065	1.3675	0.774822	0	0.774822	0.46065	0	0	0	0	0	0	0.46065	3.09393	3.03944	3.72261	0.46065	0.774822	0	0	0	0
AGGCTGCGTACTCCGG-1-0	tumor	1498	1498	3226	56	1.7359	0	0	Cap1	1.97403	2.33209	0	0	0	0	1.41094	0	0	0	0	0	0	0	0	2.33209	3.36378	4.09262	1.97403	1.97403	0	0	0	0
AGGCTGCGTAGATTGA-1-0	tumor	843	843	1293	2	0.154679	1	0	N3	0	0	0	0	0	2.16722	0	0	0	0	0	0	0	0	0	0	0	2.16722	0	0	0	0	0	0
AGGCTGCGTCGCCTAG-1-0	tumor	829	829	1541	166	10.7722	4	0	Ar	3.29425	3.29425	0	2.01347	0	0	0	0	0	2.01347	2.63753	0	0	0	2.01347	0	2.01347	0	0	0	0	0	0	0
AGGCTGCGTGCCTTTC-1-0	tumor	3457	3457	12247	342	2.79252	2	0	Cap2	2.89851	2.85247	0	1.23825	0	1.23825	0	0.968144	0	0	0	0	0	0	0	4.4534	4.11778	4.78245	0	0	0	0	0	0
AGGCTGCGTTGCAACT-1-0	tumor	1859	1859	4434	131	2.95444	0	0	Cap1	3.2507	2.04974	0	0	0	0	0	0	0	0	0	0	1.18028	0	0	3.33447	3.72799	3.78079	2.04974	0	0	0	0	0
AGGCTGCTCAACACCA-1-0	tumor	2541	2541	6209	142	2.287	0	0	Cap1	2.74052	2.63077	0	0.959567	0	0	0	1.4401	0	0	0	0.959567	0.959567	0	0	3.01194	2.63077	0	0.959567	2.00717	1.76331	0	0	0
AGGCTGCTCTTCGATT-1-0	tumor	2188	2188	5378	100	1.85943	0	0	Cap1	2.49787	2.49787	0	0	0	0	1.05062	1.05062	0	0	0	0	0	0	0	3.9715	4.16232	3.42592	0	0	0	0	0	0
AGGGAGTAGAGCCTGA-1-0	tumor	793	793	1538	79	5.13654	0	0	Cap1	0	2.01516	0	0	0	0	0	0	0	0	0	0	0	0	0	2.01516	4.52208	2.63934	0	2.63934	0	0	0	0
AGGGAGTAGGGTTAAT-1-0	tumor	2863	2863	6779	345	5.08925	1	0	N3	2.4271	2.12534	0	0	0	0	0	0	0	0	0	0	0	0	0	3.14101	2.92862	3.84437	0.906299	1.37379	0	0	0	2.28756
AGGGAGTCAACTTGCA-1-0	tumor	1687	1687	4531	162	3.57537	2	0	Cap2	2.48783	2.28524	0	0	0	0	0	1.16534	0	0	1.16534	0	0	0	0	4.87683	4.49179	4.20783	3.13854	1.16534	0	0	0	0
AGGGAGTGTGGATCGA-1-0	tumor	1387	1387	2408	142	5.89701	0	0	Cap1	1.63955	2.23062	0	0	0	0	0	0	1.63955	0	0	0	0	0	0	3.64742	3.92856	2.86854	1.63955	0	0	0	0	0
AGGGAGTGTGGGATTG-1-0	tumor	2771	2771	9126	331	3.627	3	0	Ve1	2.48138	2.72425	2.56905	2.15991	0	1.1605	0	0.739921	0	0	0	0	0	0	0	2.72425	3.08281	3.98149	1.1605	0.739921	0	0.739921	0	0
AGGGAGTGTTAGTCGT-1-0	tumor	2821	2821	7671	384	5.00587	1	0	N3	2.17721	2.31503	0	2.17721	0	0.834478	0	1.28294	0.834478	0	1.28294	1.59144	1.59144	0	2.31503	0	3.19724	0	0	0	0	0	0	1.59144
AGGGAGTGTTTCTTAC-1-0	tumor	1272	1272	2698	113	4.18829	0	0	Cap1	2.97207	1.54893	0	0	0	0	0	0	1.54893	0	0	0	0	0	0	4.41331	3.42268	3.2938	1.54893	0	0	0	0	0
AGGGAGTTCAGTCTTT-1-0	tumor	2144	2144	5174	185	3.57557	7	0	Cap3	2.36685	2.16688	0	1.58217	0	0	0	0	1.07594	0	1.58217	1.07594	1.07594	0	1.07594	1.07594	2.91206	0	1.07594	0	0	0	0	0
AGGGAGTTCTTTCCGG-1-0	tumor	4195	4195	26285	2160	8.21762	6	0	X	0	0	0	0	0	0	0	0	0	0	0	0.322406	0	0	0	3.73068	0.322406	0	0	0	0	0	0	0
AGGGCCTAGAGAGCAA-1-0	tumor	1252	1252	2293	44	1.91888	0	0	Cap1	2.27441	2.27441	0	0	0	0	0	0	0	0	0	0	0	0	0	2.91476	3.30199	3.69511	1.67917	0	0	0	0	0
AGGGCCTAGAGCTGCA-1-0	tumor	1793	1793	3993	119	2.98022	0	0	Cap1	3.51324	2.77423	0	0	0	0	0	0	0	0	0	0	1.25401	0	0	3.65236	3.43568	4.33246	2.60431	0	0	0	0	0
AGGGCCTAGGTTACCT-1-0	tumor	1021	1021	1661	62	3.73269	0	0	Cap1	2.94767	1.94883	0	0	0	0	0	0	0	0	0	1.94883	0	0	0	3.43728	0	1.94883	0	0	0	0	0	0
AGGGCCTGTACTCCGG-1-0	tumor	2512	2512	6250	154	2.464	0	0	Cap1	2.73437	3.00568	0	0	0	0	0	0	2.36085	0	0.955511	0	0	0	0	3.92395	3.39451	4.48864	2.00148	2.00148	0	0	0	0
AGGGCCTGTGCATTTG-1-0	tumor	3159	3159	10058	360	3.57924	5	0	Ve2	2.29738	2.19209	0	0	0	2.88491	1.78694	1.09476	0.69026	0	0.69026	2.07438	0	0	0	0.69026	1.78694	0.69026	0	0	0	0.69026	0	0
AGGGCCTGTTCAAAGA-1-0	tumor	3520	3520	10937	308	2.81613	0	0	Cap1	2.62471	2.31681	0	0.649366	0	0	1.53844	1.0398	1.0398	0	0	0	0	0	0	3.95513	3.65033	4.37742	1.53844	1.31988	0	0	0	0
AGGGCCTGTTTGAAAG-1-0	tumor	1676	1676	3982	91	2.28528	0	0	Cap1	1.79552	2.77682	0	1.79552	0	0	0	0	0	0	1.25599	0	0	0	0	3.83305	3.26243	4.11531	1.79552	0	0	0	0	0
AGGGCCTTCAGACCGC-1-0	tumor	3759	3759	13539	470	3.47145	1	0	N3	3.00587	2.75825	0	1.37484	0	0.553084	0	0	0.553084	0	0.907135	0.553084	1.16808	0	0	4.56726	3.55466	0.907135	0.553084	0	0	0	0	0
AGGGCCTTCGAGAACG-1-0	tumor	1546	1546	3243	79	2.43602	0	0	Cap1	4.03431	2.59034	0	0	0	0	1.40697	0	1.40697	0	0	0	0	0	0	2.32735	3.35871	1.40697	1.40697	0	0	0	0	0
AGGGCCTTCGATGGAG-1-0	tumor	2559	2559	9078	341	3.75633	2	0	Cap2	2.28366	2.02938	0	0	0	0	0	0	2.02938	0	2.16458	1.16413	1.68756	0	0	3.03631	3.42564	0	0	0	0	0	0.742682	0
AGGGCTCCATTCTCCG-1-0	tumor	2608	2608	6643	118	1.77631	0	0	Cap1	3.28057	3.02381	0.918426	0	0	0	1.38896	0	1.70766	0	0	0	0	0	0	4.08947	3.83212	4.03773	2.56823	1.38896	0	0	0	0
AGGGCTCGTGCCGGTT-1-0	tumor	2494	2494	5585	187	3.34825	1	0	N3	1.52192	1.02622	0	0	0	1.85184	0	0	0	0	0	0	0	0	0	2.09949	1.85184	0	1.52192	0	0	0	0	2.09949
AGGGCTCTCTGAGAAA-1-0	tumor	1449	1449	3003	299	9.95671	3	0	Ve1	0	3.31927	2.66166	2.39699	2.39699	0	1.46557	1.46557	0	0	0	0	0	0	0	0	2.66166	3.6278	0	0	0	0	0	0
AGGGTCCAGATGTAGT-1-0	tumor	1697	1697	3829	133	3.47349	0	0	Cap1	3.62602	2.43769	0	0	0	0	0	0	1.8283	0	0	0	1.28416	0	0	3.19887	4.11199	3.08618	1.8283	1.28416	0	0	0	0
AGGGTCCAGTTGTCGT-1-0	tumor	970	970	1788	85	4.75392	0	0	Cap1	2.87799	3.15151	0	0	0	0	2.50026	0	0	0	1.88598	0	0	0	0	4.3001	4.3001	3.93838	1.88598	0	0	0	0	0
AGGGTCCCAAACGTGG-1-0	tumor	3337	3337	10738	375	3.49227	1	0	N3	2.82326	2.23873	0	0	0	0	0	0.658179	1.73278	0	1.05171	0	0	0	0	4.39555	3.90048	4.28645	1.33337	0.658179	0	0	0	1.05171
AGGGTCCCAGAAGTGC-1-0	tumor	1339	1339	2577	61	2.36709	0	0	Cap1	3.01565	1.58524	0	0	0	0	0	0	0	0	1.58524	0	0	0	0	3.18977	3.86211	4.5026	2.17031	1.58524	0	0	0	0
AGGGTCCCATGACTCA-1-0	tumor	3411	3411	10770	285	2.64624	0	0	Cap1	3.06466	2.13156	0	2.01484	0	0	0	1.04978	1.55054	0.656745	0.656745	1.33118	0.656745	0	0	3.51148	3.68881	1.55054	0	0	0	0	0	0
AGGGTCCTCACTACTT-1-0	tumor	3633	3633	11474	371	3.2334	1	0	N3	2.27371	2.17972	0	0	0	1.50099	1.28498	0	1.28498	0	0	0	0	0	0	3.97579	3.00438	3.75733	1.28498	1.00908	0	0	0	0.626759
AGGGTCCTCCATGAGT-1-0	tumor	3706	3706	13726	476	3.46787	0	0	Cap1	2.1145	2.87675	0	1.36461	0	1.15865	1.36461	0.898977	0.898977	0	0	0	0	0	0	2.2765	3.38144	3.4982	0	0.54728	0	0.54728	0	0
AGGGTGACAAATGAAC-1-0	tumor	1559	1559	3235	120	3.70943	0	0	Cap1	1.97163	3.24764	0	0	0	1.40884	1.40884	0	1.40884	0	1.40884	0	0	0	0	3.64006	3.55544	3.71809	1.97163	1.97163	0	0	0	0
AGGGTGACAGCCGTTG-1-0	tumor	1470	1470	2963	144	4.85994	0	0	Cap1	2.88339	2.88339	0	0	0	0	0	0	0	0	0	0	0	0	0	3.54817	4.12308	4.36468	1.4759	0	0	0	0	0
AGGGTGAGTCCACTTC-1-0	tumor	2914	2914	8499	388	4.56524	1	0	N3	2.98698	2.4501	0	0	0	0	0	0	1.20992	0	0	1.20992	1.20992	0	0	2.98698	2.54679	3.62367	0.777768	0.777768	0	0	2.4501	0.777768
AGGGTTTCAGTCGCAC-1-0	tumor	1760	1760	9193	176	1.9145	7	0	Cap3	2.01846	0.736103	0	0	0	0	0.736103	0	0.736103	0	0	0	0	0	0	2.64287	3.41346	1.15549	2.01846	0	0	0	0	0
AGGGTTTGTCTCGGGT-1-0	tumor	4653	4653	17831	496	2.78167	1	0	N3	2.94161	2.50278	0	1.4736	0	1.17659	0.75219	0.75219	1.7023	0	0	0	0.986735	0	0	3.82572	3.81341	3.77557	1.4736	0.75219	0	0.445212	0.75219	0.445212
AGGGTTTGTTTACGTG-1-0	tumor	1804	1804	4951	156	3.15088	0	0	Cap1	2.20598	1.95436	0	0	0	0	0	1.10519	1.10519	0	0	0	0	0	0	3.44352	3.14492	4.017	1.61732	1.61732	0	0	0	0
AGGGTTTTCAGTCATG-1-0	tumor	1711	1711	4019	97	2.41354	0	0	Cap1	2.91329	3.04001	0	0	0	0	0	1.24938	1.24938	0	1.24938	0	0	0	0	3.76813	3.25354	4.35842	0	1.78781	0	0	0	0
AGGTAGGCAACTAGAA-1-0	tumor	3407	3407	10265	380	3.7019	1	0	N3	2.61479	2.17401	0	0	0	2.17401	0	0	1.08125	0.680155	1.36674	1.58857	1.08125	0	0.680155	2.37415	2.80862	0.680155	0	0	0	0	0	1.08125
AGGTAGGCAAGTTCGT-1-0	tumor	1106	1106	1918	96	5.00521	0	0	Cap1	3.62424	2.81189	0	0	0	0	0	1.82677	0	0	0	0	0	0	0	3.86961	4.15207	3.97289	0	0	0	0	0	0
AGGTAGGCACGCACCA-1-0	tumor	1368	1368	2742	134	4.88694	1	0	N3	1.53622	1.53622	0	0	0	2.47997	0	0	0	0	0	0	1.53622	0	0	2.47997	1.53622	0	0	0	0	0	0	2.47997
AGGTAGGCAGGAGACT-1-0	tumor	1493	1493	3082	192	6.22972	2	0	Cap2	3.01886	3.01886	0	0	0	0	0	1.44566	0	0	2.63753	0	1.44566	0	0	3.166	3.29425	0	0	0	0	0	0	0
AGGTAGGGTAGGAAAG-1-0	tumor	2655	2655	7166	155	2.16299	0	0	Cap1	2.60707	2.37661	0	2.07661	0	1.64605	0.873583	1.64605	0	0	0	0	0	0	0	4.25949	3.45633	4.35352	0	0.873583	0.873583	0	0	0
AGGTAGGGTGGCTCTG-1-0	tumor	1933	1933	4317	114	2.64072	0	0	Cap1	1.72862	3.0841	0	0	0	1.72862	0	1.19889	0	0	0	0	0	0	0	3.85711	3.9505	4.90788	0	0	0	0	0	0
AGGTAGGGTGTTTACG-1-0	tumor	2791	2791	7217	170	2.35555	0	0	Cap1	3.14285	2.49196	0	0	0	0	0	0	0	0	1.3274	0	0	0	0	3.92951	3.64836	3.6838	0.869458	1.3274	0	0	0	0
AGGTAGGGTTCAATCG-1-0	tumor	1722	1722	3273	108	3.29973	5	0	Ve2	1.96159	0	0	0	0	2.58182	1.96159	0	0	0	0	0	1.40002	0	0	0	2.31904	1.96159	0	0	0	0	0	0
AGGTAGGTCTTAGCAG-1-0	tumor	1270	1270	2537	100	3.94166	0	0	Cap1	2.81939	2.18418	0	0	0	0	1.5977	0	0	0	0	0	1.5977	0	0	3.20478	3.95588	4.81374	3.20478	0	0	1.5977	0	0
AGGTCATCACTTGACA-1-0	tumor	3651	3651	11785	1268	10.7594	1	0	N3	0.992167	2.41434	0	0	0	0.992167	0	0.614394	0	0	1.26571	2.15604	1.48027	0.992167	0.614394	0.992167	0.992167	0.614394	0	0	0	0	0	2.24975
AGGTCATTCTTAGTTC-1-0	tumor	1067	1067	1917	40	2.08659	0	0	Cap1	2.81238	2.81238	0	0	0	0	0	1.8272	0	0	0	0	0	0	0	3.29888	3.47503	5.02571	1.8272	0	0	0	0	0
AGGTCTACACGCGTCA-1-0	tumor	1841	1841	5067	241	4.75627	0	0	Cap1	2.3858	2.1854	0	2.93183	1.5988	2.1854	1.5988	0	0	0	0	0	0	0	0	0	2.82069	2.93183	0	1.5988	0	0	0	0
AGGTCTAGTCTGATCA-1-0	tumor	4546	4546	17865	798	4.46683	1	0	N3	2.54591	2.54591	0	1.33468	0.985541	1.17527	0	1.17527	1.59296	0.751184	1.47213	1.70075	0.985541	0.444528	0	2.45405	3.02487	0.751184	0	0.985541	0	0	0	1.33468
AGGTCTAGTTGGCCGT-1-0	tumor	1688	1688	3814	105	2.75302	0	0	Cap1	2.44128	1.8316	0	0	0	0	0	0	1.8316	0	0	0	0	0	0	3.20264	3.62984	3.4801	1.287	0	0	0	0	0
AGGTCTATCACTTATC-1-0	tumor	1458	1458	3309	84	2.53853	2	0	Cap2	2.57171	2.30918	0	0	0	0	0	0	0	0	0	1.39179	1.39179	0	0	4.89762	3.95843	4.33796	1.39179	1.95219	0	0	0	0
AGGTCTATCCTACCAC-1-0	tumor	1394	1394	2722	99	3.63703	2	0	Cap2	2.12197	2.12197	0	0	0	0	0	1.54197	2.12197	0	0	0	0	0	0	2.48668	3.63066	2.75335	0	0	0	0	0	0
AGGTGTTAGTGATGGC-1-0	tumor	2764	2764	8282	884	10.6738	1	0	N3	1.5309	1.22814	0	0	0	0.791833	0	0	0.791833	0	0	1.22814	0	0	0	0.791833	0	1.95121	0	0	0	0	0	2.36645
AGGTGTTCAACTCCCT-1-0	tumor	2494	2494	6432	196	3.04726	0	0	Cap1	2.17175	2.89602	0	0	0	1.41329	0	0.937945	1.41329	0	0	0	0	0	0	3.60438	3.46869	3.79622	2.80622	1.41329	0	0	0	0.937945
AGGTGTTCACACAGCC-1-0	tumor	1144	1144	2153	115	5.34138	0	0	Cap1	2.70364	3.18732	0	0	0	0	0	1.73071	0	0	0	0	0	0	0	3.51193	3.85961	5.03873	0	0	0	0	0	0
AGGTGTTCACCTCTAC-1-0	tumor	3407	3407	10347	292	2.82207	5	0	Ve2	2.16696	2.16696	0	0	0	1.076	0.676237	0.676237	1.36082	0	0	0.676237	0	0	0	3.63034	3.65564	3.05851	0.676237	0.676237	0	0.676237	0	0
AGGTGTTCAGCTTCGG-1-0	tumor	1399	1399	5376	710	13.2068	3	0	Ve1	1.88409	2.13304	0	1.05086	0	1.05086	1.05086	0	0	0	0	0	0	0	0	0	1.55186	1.55186	0	0	0	0	0	0
AGGTGTTGTCATAAAG-1-0	tumor	2373	2373	6371	236	3.70429	0	0	Cap1	1.74202	2.6069	0	0	0	0	0	0	0	0	0	0	0	0	0	3.96646	3.90516	3.76999	1.42051	0	0	0	0	0
AGGTGTTGTCGAGCTC-1-0	tumor	3581	3581	12058	494	4.09687	1	0	N3	2.22929	2.59823	0	2.22929	0.603947	1.24932	0.977818	0.977818	0	0	0	0.603947	0	0	0	2.53453	3.42932	3.68834	0.603947	0.603947	0	0	0	0
AGGTGTTTCCTCGATC-1-0	tumor	2616	2616	6732	356	5.28818	1	0	N3	1.69678	1.69678	0	0	0	0.910451	0	0	0	0	1.69678	1.37899	0.910451	0.910451	1.37899	2.43345	2.43345	0	0	0	0	0	0	1.69678
AGGTGTTTCGAGCACC-1-0	tumor	1276	1276	2547	123	4.82921	0	0	Cap1	3.02679	1.59457	0	0	0	1.59457	1.59457	1.59457	0	0	0	0	0	0	0	4.37606	4.42425	3.87358	2.54777	1.59457	0	0	0	0
AGGTGTTTCGTTGCCT-1-0	tumor	2202	2202	5521	87	1.5758	0	0	Cap1	3.04089	2.95035	0	1.86157	0	1.03363	1.03363	0	1.03363	0	0	0	0	0	0	2.10961	3.98018	4.57468	1.03363	1.03363	0	0	0	1.03363
AGGTTACAGACGCCAA-1-0	tumor	3521	3521	11557	464	4.01488	0	0	Cap1	2.69762	2.75428	0	0	0	0	1.27977	0.623409	1.27977	0	1.0045	0	0	0	0	3.35651	4.0009	4.79089	1.0045	1.27977	0	0	1.0045	0
AGGTTACAGACGGAAA-1-0	tumor	2449	2449	6205	181	2.917	0	0	Cap1	2.74113	2.84002	0	0	0	0	0.959964	0	0	0.959964	2.20365	0	0.959964	0	0	4.72029	3.34629	3.28787	2.00773	0	0	0	0	0
AGGTTACAGATTACCC-1-0	tumor	4289	4289	16352	560	3.42466	2	0	Cap2	2.8972	2.43329	0	0	0	0	1.541	0	1.541	0	1.04191	0	0	0	0	4.07918	3.62947	4.15871	1.77366	0.477194	0	0	0	0
AGGTTACCAAGCGAAC-1-0	tumor	2949	2949	8693	218	2.50776	0	0	Cap1	3.0776	2.32266	0	0	0	0	0.765631	0.765631	1.19414	0	0	0	0	0	0	4.04947	3.96586	4.48217	1.19414	0.765631	0	0	0	0
AGGTTACCAGAGATTA-1-0	tumor	2464	2464	6841	307	4.48765	0	0	Cap1	2.83788	2.4188	0	0	0	0.900883	0	1.367	0	0	0	0	0	0	0	4.17927	3.77026	4.15664	1.68368	1.367	0	0	0	0
AGGTTACCAGCGCTTG-1-0	tumor	2664	2664	7060	120	1.69972	5	0	Ve2	1.89698	2.71894	0	0	0	2.39014	0	1.34361	2.51215	0	0	1.34361	0	0	0	0	2.51215	0	1.34361	0	0.882292	0	0	0
AGGTTACGTCCTGGTG-1-0	tumor	2122	2122	5609	189	3.36958	3	0	Ve1	2.6012	1.84823	0	0	0	0	1.02348	0	1.02348	0	0	0	0	0	0	2.72542	2.72542	3.64909	1.02348	0	0	0	0	0
AGGTTACGTGCCTGAC-1-0	tumor	1790	1790	4830	220	4.55487	2	0	Cap2	1.63721	2.8658	0	0	0	0	1.12181	0	1.12181	0	0	0	0	0	0	4.50011	2.8658	3.795	1.63721	0	0	0	0	0
AGGTTACTCCTGCTAC-1-0	tumor	2320	2320	5802	136	2.34402	0	0	Cap1	2.99368	2.69384	0	1.00193	0	0	0	0	2.06612	0	2.06612	0	1.8198	0	0	3.8971	3.56871	1.49225	1.49225	0	0	0	0	0
AGGTTGTAGCACTCTA-1-0	tumor	3580	3580	10977	554	5.04692	1	0	N3	1.99836	1.71469	0	0.647624	0	2.21909	1.53557	0	0	0	0	0	0	0	0	3.00226	3.37557	3.82076	1.03744	0.647624	0	0	0	1.53557
AGGTTGTAGCCTAACT-1-0	tumor	1372	1372	2515	78	3.10139	0	0	Cap1	2.19191	3.36152	0	0	0	1.60465	0	1.60465	0	0	0	0	0	0	0	3.03883	4.28456	4.28456	1.60465	1.60465	0	0	0	0
AGGTTGTAGTCGAATA-1-0	tumor	935	935	1690	58	3.43195	0	0	Cap1	2.93127	2.55212	0	0	0	1.93401	0	0	0	0	0	0	0	0	0	3.59739	3.8782	5.18467	1.93401	1.93401	0	0	0	0
AGGTTGTCATAGAGGC-1-0	tumor	2165	2165	5707	182	3.18907	0	0	Cap1	2.58518	2.27841	0	0	0	0	1.50507	0	1.01241	0	0	0	0	0	0	4.13241	3.87765	4.64806	1.01241	1.01241	0	0	0	1.01241
AGGTTGTGTAACATCC-1-0	tumor	1045	1045	1805	44	2.43767	0	0	Cap1	3.53342	0	0	0	0	0	0	1.87796	0	0	0	0	0	0	0	2.86906	3.81378	3.68339	0	0	0	0	0	0
AGGTTGTGTGAATTGA-1-0	tumor	1294	1294	3820	178	4.65969	3	0	Ve1	1.83028	1.83028	0	2.43984	1.28587	0	0	0	0	0	0	0	0	0	0	2.1808	3.20113	3.97699	0	0	0	0	0	0
AGGTTGTGTGGCTCTG-1-0	tumor	2285	2285	5475	145	2.6484	5	0	Ve2	2.11697	1.53751	0	1.03903	0	2.11697	1.03903	0	1.03903	0	0	1.03903	0	1.86864	0	0	1.86864	1.86864	0	0	0	0	0	0
AGGTTGTTCCAGTGTA-1-0	tumor	2504	2504	7177	656	9.14031	1	0	N3	0.87269	0.87269	0	0	0	0.87269	0	0.87269	0	0.87269	0	0.87269	0	0	0	0.87269	1.88302	0	0.87269	0	0	0	0	1.33149
AGGTTGTTCCCTTCCC-1-0	tumor	3487	3487	11318	266	2.35024	0	0	Cap1	3.13934	2.19187	0	1.68968	0	0	0	0	0.633157	0	2.08795	0.633157	0.633157	0.633157	0	3.24802	3.75013	1.0178	0	1.2949	0	0	0	0
AGGTTGTTCCGTGTGG-1-0	tumor	1599	1599	3616	334	9.23673	0	0	Cap1	1.87656	1.87656	0	1.32588	0	0	0	0	0	0	0	0	0	0	0	2.22963	3.53181	4.07881	0	1.32588	0	0	0	0
AGTAACCAGAAGAACG-1-0	tumor	1318	1318	2747	94	3.42191	0	0	Cap1	2.4783	2.74479	0	0	0	0	0	0	0	0	0	0	0	0	0	4.34959	4.19759	3.87794	2.955	1.53479	0	0	0	0
AGTAACCGTTGGACTT-1-0	tumor	1716	1716	3908	246	6.29478	0	0	Cap1	3.17929	2.79442	0	1.26944	0	0	1.26944	1.81119	0	0	0	0	1.26944	0	0	4.68649	4.04821	3.90436	0	1.26944	0	0	0	0
AGTAACCTCAGCCTTC-1-0	tumor	881	881	1535	92	5.99349	0	0	Cap1	3.84166	3.69108	0	2.01686	0	0	0	0	0	0	2.01686	0	0	0	0	4.77292	3.29801	5.09905	0	2.01686	0	0	0	0
AGTACCACAAATTGCC-1-0	tumor	3243	3243	9495	253	2.66456	0	0	Cap1	2.44511	2.53251	0	0	0	0	1.13346	0.719393	0.719393	0	0.719393	0	0	0	0	4.29959	3.71409	4.69573	1.42541	0.719393	0	0	0	0
AGTACCACACAATGTC-1-0	tumor	2088	2088	4652	140	3.00946	0	0	Cap1	2.77554	2.2616	0	1.66756	0	0	1.14728	1.66756	0	0	0	0	0	0	0	3.28823	2.90125	4.66656	0	0	0	0	0	0
AGTACCACATATCTGG-1-0	tumor	1356	1356	2806	95	3.3856	0	0	Cap1	2.72492	2.09526	0	0	0	0	0	0	0	0	0	0	0	0	0	3.38474	3.49875	3.85713	0	0	0	0	0	0
AGTACCAGTCGCTTAA-1-0	tumor	1116	1116	2412	65	2.69486	2	0	Cap2	1.63821	2.86698	0	0	0	0	1.63821	2.22914	1.63821	0	2.22914	0	0	0	0	4.65061	4.72686	4.56806	2.59807	0	0	0	0	0
AGTACCAGTGGTAATA-1-0	tumor	3563	3563	11699	374	3.19685	1	0	N3	2.74285	2.42102	0	0	0	1.66276	0.617763	0.617763	0	0	0.996782	1.27097	0.617763	0	0	4.48911	3.7585	2.89566	1.48594	0	0	0	1.48594	1.27097
AGTACCATCACGTAGT-1-0	tumor	3295	3295	9370	301	3.21238	1	0	N3	1.43549	1.43549	0	1.14246	0	1.66183	0	0.726212	0	0	0.726212	0	0	0	0	3.43019	3.28142	4.03417	1.14246	0	0	0	0	1.14246
AGTACCATCCCAGTGG-1-0	tumor	925	925	1724	61	3.53828	2	0	Cap2	0	3.18643	0	2.91243	0	0	0	0	2.91243	0	1.91699	0	1.91699	0	0	3.40127	3.8587	0	0	0	0	0	0	0
AGTACCATCCCATTCG-1-0	tumor	1719	1719	3796	151	3.97787	4	0	Ar	2.44559	2.44559	0	2.65125	0	0	0	1.29043	0	1.29043	2.44559	2.18639	2.44559	1.29043	0	3.09444	3.70168	1.83557	0	1.29043	0	0	0	0
AGTACCATCTGCAGCG-1-0	tumor	1918	1918	5253	140	2.66514	2	0	Cap2	2.66206	1.90375	0	0	0	0	1.06598	0	1.06598	0	0	0	0	0	0	4.64245	3.50743	3.24835	0	0	0	0	0	0
AGTACTGAGTGGAAGA-1-0	tumor	2988	2988	8437	299	3.54391	0	0	Cap1	2.86753	3.05161	0	0	0	0	0	0	1.51639	0	1.21506	0	0	0	0	3.80342	3.66172	3.9039	1.51639	0.781733	0	0	0	0
AGTACTGGTCAAAGAT-1-0	tumor	3031	3031	8445	326	3.86027	1	0	N3	2.09246	1.2144	0	1.2144	0	0.781219	0	0	0	0	0	0	0.781219	0	0	3.38165	3.56501	3.49565	2.7969	0	0	0	0	1.2144
AGTACTGGTGCAAGAC-1-0	tumor	3100	3100	9750	340	3.48718	0	0	Cap1	2.50814	2.85706	0	0.705886	0	1.11556	2.10163	0	0	0	0	0	0	0	0	3.76239	3.896	3.63556	1.11556	0	0	0	0	0
AGTACTGTCTTTCCGG-1-0	tumor	3817	3817	13663	658	4.81593	1	0	N3	2.35278	2.48312	0	0.901708	0	1.81211	1.16181	0.549221	0.549221	0	0	0	0	0	0	4.06197	3.45758	4.09907	1.53891	0.549221	0	0	0	1.36803
AGTAGCTAGCGATGGT-1-0	tumor	1352	1352	2937	40	1.36193	2	0	Cap2	2.05536	2.41721	0	1.4827	0	0	0	0	0	0	0	0	0	0	0	4.45575	3.45453	4.53185	2.89171	0	0	0	0	0
AGTAGCTAGGTCTTTG-1-0	tumor	1185	1185	2415	49	2.02899	0	0	Cap1	0	2.22803	0	0	0	0	0	0	0	0	0	0	0	0	0	3.25211	3.64459	4.52285	1.63721	0	0	0	0	0
AGTAGCTCAAGTTCGT-1-0	tumor	4573	4573	21576	730	3.38339	0	0	Cap1	2.1837	2.23459	0	0	0	0	1.808	0	0	0	0.380816	0	0	0	0.380816	1.64312	3.42304	3.37664	1.72896	0.655942	0	0	0	0
AGTAGCTCACCTGCAG-1-0	tumor	1326	1326	2813	41	1.45752	0	0	Cap1	2.72259	1.51621	0	0	0	0	0	0	0	0	0	0	0	0	0	4.45804	4.71135	4.27803	0	0	0	0	0	0
AGTAGCTCAGCGTTGC-1-0	tumor	3187	3187	10437	521	4.99186	0	0	Cap1	2.44577	2.44577	0	0.67199	0	0	1.0703	0	1.0703	0	1.0703	0	0	0	0	3.98336	3.90931	3.88991	1.75624	1.57537	0	0	0.67199	0
AGTAGCTCATTCCTCG-1-0	tumor	3780	3780	12785	747	5.84278	3	0	Ve1	2.66004	2.81201	2.34046	3.7667	0.57783	0.941698	1.41795	1.20792	0	0	0	2.9439	0	0	1.73924	0	0.57783	4.56061	0	0	0	0.941698	0	0
AGTAGCTGTTGCCGCA-1-0	tumor	2590	2590	7233	327	4.52095	0	0	Cap1	3.19881	2.48993	0	0	0	0	0	0	1.32578	0	0	0	0	0	0	3.84212	4.14654	4.03073	2.48993	0	0	0	0	0
AGTAGCTTCCGATAGT-1-0	tumor	1969	1969	4736	81	1.7103	0	0	Cap1	2.44733	2.61512	0	1.65307	0	0	1.1351	0	1.99258	0	1.65307	0	1.1351	0	0	3.48653	3.90327	1.65307	1.1351	0	0	0	0	0
AGTAGCTTCGAGAGAC-1-0	tumor	1200	1200	2495	51	2.04409	6	0	X	0	0	0	0	0	0	0	0	0	0	0	0	0	0	0	0	0	0	0	0	0	0	0	0
AGTAGCTTCGGCTGGT-1-0	tumor	1548	1548	3352	64	1.90931	0	0	Cap1	2.76735	2.29756	0	0	0	0	0	1.38211	0	0	0	0	0	0	0	4.15339	2.5598	4.56918	1.38211	0	0	0	0	0
AGTAGTCCAGCTTCGG-1-0	tumor	2111	2111	5570	208	3.73429	0	0	Cap1	1.85411	2.73194	0	0	0	0	0	0	0	0	0	0	0	0	0	3.74461	3.392	3.93709	1.02795	1.52402	0	0	0	1.02795
AGTAGTCGTAGAATGT-1-0	tumor	3272	3272	9284	364	3.92072	1	0	N3	2.46566	2.63372	0	0.730983	0	1.44252	0	0.730983	0	0	0	0	0	0	0	2.63372	3.50597	4.11609	1.14875	1.14875	0	0	0	1.14875
AGTAGTCGTCGCTTAA-1-0	tumor	2945	2945	7527	255	3.3878	0	0	Cap1	3.21543	2.74817	0	0	0	0	1.60656	1.8428	0	0	0	0	0.845246	0	0	4.19115	3.77307	4.9261	2.19403	1.60656	0	0	0	0
AGTAGTCGTGCCGAAA-1-0	tumor	2242	2242	5895	188	3.18914	0	0	Cap1	3.13778	1.80649	0	0	0	0	1.47995	0	0	0	0.9919	0.9919	1.47995	0	0	3.809	3.77066	3.13778	0	0.9919	0	0	0	0
AGTAGTCTCATGCTAG-1-0	tumor	786	786	1263	46	3.64212	0	0	Cap1	3.48648	2.82348	0	0	0	0	0	0	0	0	0	0	0	0	0	2.18803	4.64371	2.82348	2.18803	0	0	0	0	0
AGTAGTCTCCTGGGTG-1-0	tumor	2376	2376	6555	197	3.00534	0	0	Cap1	2.96045	2.15499	0	0	0	0	0	0	0.92646	0	0.92646	0.92646	0	0	0	2.78843	3.2351	3.96781	0.92646	0	0	0	0	0.92646
AGTAGTCTCGCTCTAC-1-0	tumor	932	932	1440	17	1.18056	0	0	Cap1	3.08344	0	0	2.07247	0	0	0	0	0	0	0	0	0	0	0	0	4.15104	4.34884	0	0	0	0	0	0
AGTCAACAGCACCGTC-1-0	tumor	1135	1135	2250	101	4.48889	0	0	Cap1	2.29141	2.93267	0	0	0	0	1.6946	0	0	0	0	0	0	0	0	2.29141	3.32023	4.07376	0	0	0	0	0	0
AGTCAACAGTGAGGTC-1-0	tumor	2230	2230	6240	140	2.24359	2	0	Cap2	2.73586	1.4363	0	1.4363	0	0	0	0	2.50291	0	0.956497	2.19865	1.4363	0	0	4.47208	3.98685	0	0	0	0	0	2.50291	0
AGTCAACAGTGCTCAT-1-0	tumor	2941	2941	7639	487	6.37518	1	0	N3	2.3188	1.59477	0	0	0	0.836846	0.836846	0.836846	0.836846	0	1.28596	0	0	0	0	3.39449	2.89137	3.20125	0	0	0	0.836846	0	1.59477
AGTCAACCAAACGTGG-1-0	tumor	2625	2625	6441	183	2.84117	1	0	N3	2.70625	1.9755	0	0	0	2.47384	0.937094	0	0	0	0	0	0	0	0	3.75931	2.80491	4.06808	1.41223	0.937094	0	0	0	0
AGTCAACCAGGTGTGA-1-0	tumor	2597	2597	7718	298	3.8611	3	0	Ve1	2.1718	2.95175	2.72474	2.30953	0.831026	1.27853	0.831026	1.27853	0	1.27853	1.82175	1.27853	0	0	2.43057	0	1.27853	3.83619	0	0	0	0	0	0
AGTCAACCATGCGTGC-1-0	tumor	1259	1259	2514	56	2.22753	0	0	Cap1	1.60497	1.60497	0	0	0	0	2.19226	1.60497	0	0	0	0	0	0	0	3.70812	3.8012	4.10538	2.5598	0	0	0	0	0
AGTCAACGTTAGTTCG-1-0	tumor	1788	1788	3645	67	1.83813	0	0	Cap1	3.13323	2.85996	0	0	0	0	0	0	1.32002	0	0	0	1.8698	0	0	3.24615	4.07096	4.48629	0	0	0	0	0	0
AGTCAACGTTCAAAGA-1-0	tumor	879	879	1568	16	1.02041	2	0	Cap2	1.99844	0	0	0	0	0	0	0	0	0	0	0	0	0	0	4.80544	4.06728	3.82085	0	0	0	0	0	0
AGTCAACTCCGCCTAT-1-0	tumor	2087	2087	4633	58	1.25189	0	0	Cap1	2.77938	2.0116	0	0	0	0	0	0	0	0	0	0	0	0	0	2.63552	2.90512	4.39274	1.15007	1.15007	0	0	0	0
AGTCAACTCCGCTTAC-1-0	tumor	1646	1646	3515	102	2.90185	0	0	Cap1	2.72292	3.04045	0	0	0	0	1.9006	0	1.34676	0	1.34676	0	0	0	0	3.83987	3.7094	4.35432	2.89424	0	0	0	0	0
AGTCAACTCTGCTTAT-1-0	tumor	1297	1297	3055	111	3.63339	2	0	Cap2	2.0211	2.38139	0	0	0	0	1.45239	0	0	0	0	0	0	0	0	4.49289	3.30272	3.30272	3.30272	0	0	0	0	0
AGTCACAAGGGTAGCT-1-0	tumor	1307	1307	3357	313	9.3238	3	0	Ve1	1.38099	2.29622	1.93985	2.76596	0	1.38099	1.38099	0	0	0	0	0	0	0	0	1.38099	0	2.93774	0	0	0	0	0	0
AGTCACAAGTTCCTGA-1-0	tumor	1014	1014	1679	64	3.81179	0	0	Cap1	2.55815	2.93746	0	0	0	0	0	0	0	0	0	0	0	0	0	4.19743	4.28319	4.68404	2.55815	0	0	0	0	0
AGTCACACAAGACGAC-1-0	tumor	1834	1834	4353	139	3.1932	0	0	Cap1	2.69352	1.19309	0	0	0	0	0	1.19309	1.72179	0	1.19309	0	0	0	0	3.74599	3.26843	4.50638	2.32131	1.19309	0	0	0	0
AGTCACACACAAAGTA-1-0	tumor	1505	1505	3161	201	6.35875	0	0	Cap1	3.26989	1.99158	0	0	0	0	2.35049	0	1.42637	0	0	1.42637	0	0	0	3.38344	3.6626	4.42188	0	0	0	0	0	0
AGTCACACACCGTCGA-1-0	tumor	2680	2680	7432	185	2.48924	0	0	Cap1	2.20532	2.04481	0	0	0	0	0	0	0	0	0	0	0	0	0	3.46409	3.9276	3.87315	1.30592	1.30592	0	0	0	0
AGTCACACATGTGCCG-1-0	tumor	2527	2527	6038	230	3.80921	1	0	N3	1.46148	0.976888	0	0	0	1.46148	1.46148	0.976888	0	0	0	0.976888	1.46148	0	0	2.65672	3.03851	0	0	0	0	0	0	0
AGTCACAGTAGCGTAG-1-0	tumor	1941	1941	4748	144	3.03286	4	0	Ar	2.7564	2.61278	0	1.13338	0	0	0	1.13338	1.13338	0	0	2.44502	1.13338	0	0	2.7564	3.54669	0	0	0	0	0	0	0
AGTCACAGTCACTAGT-1-0	tumor	2010	2010	4749	154	3.24279	0	0	Cap1	2.44482	2.7562	0	0	0	0	0	0	0	0	0	0	0	0	0	3.41707	3.76385	3.90058	1.99022	1.13324	0	0	0	0
AGTCACAGTTATGTCG-1-0	tumor	1463	1463	3156	131	4.15082	0	0	Cap1	2.35192	1.99295	0	0	0	1.42757	0	0	1.99295	0	0	0	0	0	0	4.77269	3.57946	4.16467	2.9963	1.42757	0	0	0	0
AGTCACATCCGTGTCT-1-0	tumor	2465	2465	6531	182	2.78671	0	0	Cap1	2.58394	2.58394	0	0	0	0	0.928677	1.40175	1.40175	0	0	0	0	0	0	3.54632	3.50117	4.33109	0.928677	0.928677	0	0	0	0
AGTCACATCCTCGATC-1-0	tumor	4029	4029	13620	470	3.45081	1	0	N3	1.81474	1.37038	0	0	0	1.81474	0.550554	1.16398	0	0	0	0	0	0	0	2.42294	3.25668	3.74043	1.68738	0.903582	0	0	0	1.54139
AGTCACATCGCTAAAC-1-0	tumor	876	876	2489	2	0.0803536	6	0	X	0	0	0	0	0	0	0	0	0	0	0	0	0	0	0	0	0	1.61297	0	0	1.61297	0	0	0
AGTCATGAGCAGCACA-1-0	tumor	803	803	2956	453	15.3248	0	0	Cap1	2.04974	2.04974	0	0	0	0	0	0	0	0	2.04974	0	0	0	0	0	3.55046	0	1.47772	0	0	1.47772	0	0
AGTCATGAGGCTTCCG-1-0	tumor	3100	3100	8042	138	1.71599	0	0	Cap1	2.27257	2.39314	0	0	0	0.808025	1.24903	1.24903	1.55401	0	0.808025	0	0	0	0	4.10572	3.54309	4.87	0.808025	1.97649	0	0	0	0
AGTCATGAGTCCCGAC-1-0	tumor	1007	1007	1882	73	3.87885	1	0	N3	0	0	0	0	0	0	1.84269	0	0	0	0	0	0	0	0	0	0	1.84269	0	0	0	0	0	1.84269
AGTCATGAGTCTAACC-1-0	tumor	1550	1550	3655	78	2.13406	0	0	Cap1	2.22007	2.68648	0	1.31801	0	0	0	0	1.86748	0	0	0	0	0	0	1.31801	3.34497	0	0	0	0	0	0	0
AGTCATGCAAATGCGG-1-0	tumor	1823	1823	4561	159	3.48608	0	0	Cap1	3.13223	1.68362	0	1.68362	0	0	1.1608	1.1608	1.68362	0	1.68362	2.27932	2.02518	0	0	4.40821	3.85105	1.1608	0	0	0	0	0	0
AGTCATGCAGGTGACA-1-0	tumor	1174	1174	2273	217	9.54685	1	0	N3	1.6863	0	0	0	0	0	0	0	0	0	0	0	0	0	0	0	0	0	0	0	0	0	0	0
AGTCATGCATCTGTTT-1-0	tumor	1101	1101	2182	73	3.34555	2	0	Cap2	3.34982	2.96175	0	0	0	0	0	1.71972	0	0	1.71972	0	1.71972	0	0	3.62869	3.74352	4.42476	2.96175	0	0	0	0	0
AGTCATGTCCGCGAGT-1-0	tumor	1763	1763	3946	208	5.27116	1	0	N3	2.15207	1.8031	0	0	0	0	1.26249	0	0	0	1.26249	0	0	0	0	3.36302	2.78534	3.84194	1.8031	0	0	0	0	1.26249
AGTCATGTCGGTCATA-1-0	tumor	1465	1465	3102	54	1.74081	0	0	Cap1	3.01271	2.63152	0	1.44072	0	1.44072	0	2.00787	1.44072	0	0	0	0	0	0	4.51376	4.73471	3.68097	0	0	0	0	0	0
AGTCTCCAGGTCGTAG-1-0	tumor	2289	2289	5414	146	2.69671	0	0	Cap1	3.21935	2.75852	0	0	0	0	0	1.87812	1.04629	0	0	0	0	0	0	3.5336	3.58613	3.47816	2.12683	1.87812	0	0	0	0
AGTCTCCCAAGCCTGC-1-0	tumor	3086	3086	10554	317	3.0036	7	0	Cap3	2.72213	2.03242	0	1.06299	0	0	1.06299	0	0	0	0.666551	0	0	0	0	3.9901	3.12644	3.87899	2.03242	1.06299	0	0	0	0
AGTCTCCCAAGTCCAT-1-0	tumor	1601	1601	3339	94	2.81521	0	0	Cap1	2.56338	1.38502	0	2.30106	0	0	0	0	1.38502	0	0	0	0	0	0	4.15721	3.89016	4.24682	0	0	0	0	0	0
AGTCTCCCAATACCTG-1-0	tumor	2615	2615	7052	228	3.23313	1	0	N3	1.89794	1.34445	0	0	0	0	0	0	1.34445	0	0.882956	1.34445	0.882956	0	0	2.72	3.33016	2.25216	1.65901	0	0	0	1.65901	1.89794
AGTCTCCCAGAAATTG-1-0	tumor	1572	1572	2981	161	5.40087	0	0	Cap1	3.05057	3.05057	0	1.47123	0	0	0	0	2.04241	0	1.47123	0	0	0	0	4.17033	3.87045	4.44106	1.47123	0	0	0	0	0
AGTCTCCGTCCGTTTC-1-0	tumor	2081	2081	4978	111	2.22981	0	0	Cap1	2.83736	2.4019	0	0	0	1.10155	0	1.10155	1.61297	0	0	0	0	0	0	3.81097	3.61521	4.11521	1.94969	1.61297	0	0	0	0
AGTCTCCGTGAATGTA-1-0	tumor	3962	3962	15180	337	2.22003	2	0	Cap2	2.89745	2.82199	0	0	0	1.09068	1.09068	0.506071	0.840499	0	0.840499	0	0	0	0	4.38267	3.52454	3.71806	3.40071	0.840499	0	0	0	0
AGTCTCCGTGAGAGGG-1-0	tumor	2921	2921	8146	237	2.9094	0	0	Cap1	2.90067	2.58596	0	0.800923	0	0.800923	0	0.800923	0	0	0	0	0.800923	1.23988	0	3.53062	3.02731	4.36104	1.23988	1.54389	0	0	0	0
AGTCTCCGTGGGTCAA-1-0	tumor	1372	1372	2944	99	3.36277	0	0	Cap1	3.20992	2.05329	0	2.05329	0	0	0	0	0	0	1.48086	0	0	0	0	4.0732	4.01364	2.41504	0	0	0	0	0	0
AGTCTCCGTTCAACGT-1-0	tumor	1213	1213	2926	194	6.63021	4	0	Ar	2.05864	4.07923	0	2.42063	0	0	0	0	1.4856	0	2.89526	2.68584	1.4856	2.89526	2.68584	0	0	1.4856	0	0	0	0	0	0
AGTGACTAGTGCTACT-1-0	tumor	1105	1105	1947	28	1.43811	0	0	Cap1	4.05174	3.45999	0	0	0	0	0	1.81419	0	0	1.81419	0	0	0	0	3.95816	3.45999	3.73978	3.28393	0	0	0	0	0
AGTGACTCAAGCGCAA-1-0	tumor	1310	1310	2694	101	3.74907	0	0	Cap1	2.13107	2.76303	0	0	0	0	0	1.5501	0	0	0	0	0	0	0	4.16049	4.10084	4.4587	1.5501	0	0	0	0	0
AGTGACTCACGTTCGG-1-0	tumor	3613	3613	12372	351	2.83705	3	0	Ve1	2.20638	2.69061	1.76638	2.744	2.29163	0.961858	0.592374	0.592374	0	0	0	0	0	0	0	1.23105	3.12779	3.59907	0	0.961858	0	0	0	0
AGTGACTGTCCACAGC-1-0	tumor	1482	1482	3014	102	3.38421	1	0	N3	0	0	0	0	0	1.46276	0	0	0	0	0	0	0	0	0	0	0	0	0	0	0	0	0	1.46276
AGTGACTTCATTACTC-1-0	tumor	1902	1902	4171	107	2.56533	0	0	Cap1	2.7334	1.22304	0	0	0	0	0	0	1.22304	0	0	0	0	0	0	2.7334	3.60991	4.62198	0	1.22304	0	0	0	1.22304
AGTGACTTCTCGCTTG-1-0	tumor	2365	2365	5971	371	6.21336	1	0	N3	0.98386	1.47007	0	0.98386	0	0	0.98386	0.98386	0	0	1.7958	2.87625	0	0	0	1.7958	3.26276	0.98386	0	0	0	0	0	0
AGTGACTTCTTCGCTG-1-0	tumor	3239	3239	10237	314	3.0673	3	0	Ve1	2.28153	2.46346	0	1.36878	0.681504	1.36878	1.36878	0.681504	0	0	0	0	0	0	0	3.15562	3.0687	4.25357	0	0.681504	0	0	0	0
AGTGATCAGACCAAAT-1-0	tumor	3658	3658	11281	297	2.63275	1	0	N3	2.09082	2.19478	0	1.5142	0	1.29728	0.634695	0.634695	1.5142	1.01989	1.01989	1.97479	0.634695	0.634695	0	1.97479	2.59602	0.634695	0	0	0.634695	0	0	1.5142
AGTGATCAGCAAACAT-1-0	tumor	3553	3553	11871	539	4.54048	1	0	N3	2.40773	2.54893	0	0.611063	0	0	0	0	0.611063	0	1.93105	2.14961	0	0.987598	1.47466	2.54893	2.7292	0.987598	0	2.04629	0	0	0	0.987598
AGTGATCAGCTGAGTG-1-0	tumor	1992	1992	4382	160	3.6513	1	0	N3	2.51853	1.18847	0	0	0	1.71634	0	0	0	0	0	0	0	0	0	2.31533	3.06985	3.93584	0	0	0	0	0	0
AGTGATCAGTCACTGT-1-0	tumor	2598	2598	7177	166	2.31294	0	0	Cap1	2.8747	2.37522	0	0	0	0.87269	0	0.87269	0	0	0.87269	0	0.87269	0	0	4.45427	4.13207	3.02075	2.95039	0	0	0	0	0
AGTGATCCAGTCGGTC-1-0	tumor	4119	4119	15042	1765	11.7338	5	0	Ve2	2.19474	1.84347	0	0	0	2.33285	0.845701	0.509708	0.845701	0	0	1.29725	0	0.509708	0.845701	2.45418	2.39535	3.21619	1.29725	0	0	0	0	0
AGTGATCGTAGACTGG-1-0	tumor	1312	1312	2673	76	2.84325	0	0	Cap1	2.50335	2.77036	0	0	0	0	0	0	0	0	0	0	0	0	0	2.50335	3.54588	4.27779	0	1.55627	0	0	0	0
AGTGATCGTATTCTCT-1-0	tumor	1884	1884	4206	124	2.94817	0	0	Cap1	3.20986	1.21715	0	1.75009	0	1.21715	1.21715	0	1.21715	0	1.21715	0	0	0	0	3.20986	3.38543	4.70382	1.75009	1.21715	0	0	0	0
AGTGATCGTCTCGGAC-1-0	tumor	1556	1556	3506	68	1.93953	0	0	Cap1	2.25725	2.72532	0	2.25725	0	0	1.34866	0	0	0	0	0	0	0	0	3.90174	3.04289	4.39276	1.90278	0	0	0	0	0
AGTGATCGTGTCCATA-1-0	tumor	997	997	2020	53	2.62376	0	0	Cap1	2.38885	2.76326	0	0	0	0	0	0	0	0	0	0	1.78347	0	0	1.78347	3.57385	2.38885	2.76326	0	0	0	0	0
AGTGATCTCAAACCTG-1-0	tumor	3518	3518	11203	625	5.57886	1	0	N3	2.20095	2.46056	0	0.637961	0	1.69801	0	0	0	0	0	0	1.30233	0	0	3.76011	3.50057	3.4163	0	0.637961	0	0	0	0
AGTGATCTCCCTCTCC-1-0	tumor	3436	3436	10540	337	3.19734	1	0	N3	1.901	2.4368	0	0.667197	0	0.667197	1.34711	0	0.667197	0	0	0	0.667197	0	0	1.74813	3.58641	3.89969	0	1.06386	0	0	0	1.34711
AGTGCCGAGCGCTGCT-1-0	tumor	1808	1808	4530	111	2.45033	0	0	Cap1	2.03111	2.48803	0	0	0	1.68917	0	1.68917	1.68917	0	0	0	0	0	0	4.492	3.94686	3.90329	2.03111	0	0	0	0	0
AGTGCCGAGGTATAGT-1-0	tumor	1840	1840	4455	173	3.88328	2	0	Cap2	3.0541	2.81617	0	0	0	0	0	0	0	0	1.17701	0	0	0	0	4.89362	4.08364	3.77617	2.67194	0	0	0	0	0
AGTGCCGAGTTGCCCG-1-0	tumor	1479	1479	3251	57	1.75331	0	0	Cap1	2.79605	2.58806	0	1.96739	0	0	1.40511	0	0	0	0	0	0	0	0	3.85311	3.55064	4.18351	1.96739	1.40511	0	0	0	0
AGTGCCGCAATGGCCC-1-0	tumor	2337	2337	6412	163	2.54211	0	0	Cap1	2.47797	1.73673	0	0	0	0	1.41565	0.939841	1.41565	0	0	0	0	0	0	4.36918	3.4717	4.1735	2.47797	2.17451	0	0	0	0
AGTGCCGCACTTCATT-1-0	tumor	2567	2567	7448	173	2.32277	0	0	Cap1	2.04293	2.66906	0	0	0	0	1.61501	0	0.851279	0	1.85169	1.30435	0	0	1.30435	1.61501	2.34166	0.851279	0	0	0	0	0	0
AGTGCCGGTACTCCCT-1-0	tumor	2102	2102	5207	244	4.686	0	0	Cap1	2.52756	1.57712	0	0	0	0	0	0	1.57712	0	0	0	0	0	0	4.27747	3.51596	3.96752	1.57712	0	0	0	0	0
AGTGCCGGTTCTAACG-1-0	tumor	1534	1534	3475	429	12.3453	1	0	N3	0	1.35524	0	0	0	0	0	0	0	0	0	0	0	0	0	0	0	0	0	0	0	0	0	0
AGTGCCGTCGGATACT-1-0	tumor	886	886	1589	25	1.57332	0	0	Cap1	1.98695	2.60908	0	0	0	0	1.98695	0	0	0	0	0	0	0	0	3.65738	3.93859	3.80784	1.98695	0	0	0	0	0
AGTGCCGTCTCGCCTA-1-0	tumor	2731	2731	7334	332	4.52686	1	0	N3	2.7725	1.62738	0	1.31561	0	0	0	0	1.31561	1.62738	0	2.21714	0.860149	0.860149	0	2.35561	2.85429	1.62738	0	0	0	0	0	0.860149
AGTGCCGTCTGTACAG-1-0	tumor	4518	4518	18680	685	3.66702	1	0	N3	1.55758	2.50487	1.43794	2.36424	1.14465	2.00472	0.957815	0.727869	0	0	0	0	0	0	1.302	0.957815	0.957815	3.38006	0	0	0	0	0	1.43794
AGTGTTGAGTGATTCC-1-0	tumor	1837	1837	4633	175	3.77725	0	0	Cap1	2.77938	2.77938	0	1.15007	0	0	1.67088	1.67088	0	0	0	0	0	0	0	3.50785	4.24949	3.441	2.77938	0	0	0	0	0
AGTGTTGCACATGGTT-1-0	tumor	3215	3215	12187	361	2.96217	2	0	Cap2	2.45677	2.30518	0	0.599137	0	0.599137	0.971193	0	0.599137	0	0	0	0	0	0	4.03949	3.73832	4.12261	1.24174	0	0	0	0	0
AGTGTTGGTGCCTTTC-1-0	tumor	2464	2464	6672	647	9.69724	1	0	N3	0	0	0	0	0	0.915811	0	0.915811	0	0	0	0	0	0	0	0.915811	0	0	0	0	0	0	0	2.94368
AGTGTTGGTTTGGCTA-1-0	tumor	1060	1060	1823	59	3.23642	0	0	Cap1	2.85971	1.86956	0	0	0	0	0	0	1.86956	0	0	0	0	0	0	3.13296	4.11643	4.92824	0	0	0	0	0	0
AGTGTTGTCTGGTGCG-1-0	tumor	1857	1857	3979	92	2.31214	0	0	Cap1	2.92275	3.04954	0	0	0	1.79615	0	1.25653	0	0	0	0	0	0	0	4.0742	4.33593	4.30248	2.14471	0	0	0	0	0
AGTTAGCAGAAAGCGA-1-0	tumor	1019	1019	1722	56	3.25203	0	0	Cap1	2.53484	2.53484	0	1.91798	0	0	0	0	1.91798	0	0	0	0	0	0	3.4024	3.97528	4.25825	2.53484	0	0	0	0	0
AGTTAGCAGACGGTTG-1-0	tumor	1841	1841	4579	140	3.05744	0	0	Cap1	2.91621	2.64641	0	1.1581	0	1.68041	2.27578	0	0	0	0	0	0	0	0	3.02795	3.58191	3.97806	0	2.02177	0	0	0	0
AGTTAGCAGAGCTTTC-1-0	tumor	1452	1452	2951	91	3.0837	2	0	Cap2	0	2.67792	0	0	0	1.47903	0	0	0	0	0	0	0	0	0	4.12707	3.80784	4.18029	2.67792	0	0	0	0	0
AGTTAGCAGGAAGTGA-1-0	tumor	2243	2243	5979	288	4.81686	1	0	N3	1.79468	1.46904	0	0	0	0	0	0	0	0	1.79468	1.46904	0	0.983022	0	2.96516	3.04786	0	0	0	0	0	0	0
AGTTAGCAGTCATCGT-1-0	tumor	1244	1244	2406	70	2.90939	0	0	Cap1	1.64021	2.86932	0	0	0	0	0	0	0	0	0	0	0	0	0	4.43231	3.84415	3.84415	0	1.64021	0	0	0	0
AGTTAGCCACCGTGCA-1-0	tumor	1805	1805	4167	123	2.95176	0	0	Cap1	3.11787	3.11787	0	1.22372	0	0	2.10406	0	1.22372	0	0	0	0	0	0	3.11787	3.89174	3.39443	1.22372	1.22372	0	0	0	0
AGTTAGCCAGATACCT-1-0	tumor	2360	2360	5666	193	3.40628	0	0	Cap1	2.4501	2.08687	0	1.51068	0	0	0	0	1.01701	0	0	0	0	0	0	3.37549	3.01622	3.80939	2.28489	0	0	0	0	0
AGTTAGCCATGGAATA-1-0	tumor	3244	3244	10684	230	2.15275	0	0	Cap1	2.33793	1.55686	0	0	0	0	0	0	0	0	0	0	0	0	0	2.64644	3.84723	2.77107	1.33709	0	0	0	0	0
AGTTAGCGTCGCATTA-1-0	tumor	2237	2237	5536	250	4.5159	0	0	Cap1	1.52882	2.73767	0	0	0	0	0	0	0	0	0	0	0	0	0	2.61334	3.9431	1.52882	0	0	0	0	0	0
AGTTAGCGTTGAATCC-1-0	tumor	1489	1489	4647	217	4.66968	3	0	Ve1	2.26257	2.00899	1.66843	1.66843	1.66843	1.14801	2.26257	0	0	0	0	0	0	1.14801	0	3.01393	2.90227	3.56758	0	0	0	0	0	0
AGTTCCCAGCGTGTTT-1-0	tumor	3824	3824	12088	366	3.0278	0	0	Cap1	2.99709	3.42692	0	0	0	0	0.976269	0.976269	0.976269	0	0.602821	0	0.602821	0	0	3.11391	3.47927	4.16975	1.78567	1.63634	0	0	0	0
AGTTCCCAGGTCGTCC-1-0	tumor	781	781	1368	116	8.47953	1	0	N3	0	0	0	0	0	0	0	0	0	0	0	0	0	0	0	2.11745	0	2.11745	0	0	0	0	0	0
AGTTCCCCAAGACGAC-1-0	tumor	1678	1678	3883	250	6.43832	0	0	Cap1	3.07281	2.63021	0	0	0	0	1.27406	0	1.27406	0	0	0	0	0	0	3.74254	4.25609	5.01309	0	0	0	0	0	0
AGTTCCCCACAGCTGC-1-0	tumor	1166	1166	2187	27	1.23457	0	0	Cap1	2.31698	2.95958	0	0	0	0	0	0	0	0	0	0	0	0	0	3.84427	3.1723	3.34762	1.71784	0	0	0	0	0
AGTTCCCCAGTTTGGT-1-0	tumor	3407	3407	11064	334	3.0188	3	0	Ve1	2.6781	2.39262	0	2.47199	0.643869	1.31144	1.03235	1.70823	0	0	0	0	0	0	0	2.84891	3.48536	3.90815	1.03235	1.31144	0	0	0	0
AGTTCCCGTTCAGGTT-1-0	tumor	2575	2575	7309	258	3.52989	0	0	Cap1	2.58879	2.58879	0	0	0	0	0	1.31811	2.3587	0	1.63013	0.86212	0.86212	0	0	3.77077	3.8018	1.31811	1.31811	0.86212	0	0	0	0
AGTTCCCTCTGACGCG-1-0	tumor	3989	3989	13763	839	6.09605	3	0	Ve1	2.53571	3.09426	1.53319	0.546146	0.897382	0.897382	1.53319	1.1568	0	0	0.546146	0	0	0	0	1.80601	1.67887	3.7812	0.546146	0	0	0	0	0
AGTTCGAAGCTGTACT-1-0	tumor	2112	2112	5246	142	2.70682	0	0	Cap1	2.15465	3.17281	0	0	0	1.06685	1.5712	1.06685	1.06685	0	0	0	0	0	0	4.24311	3.66674	4.27012	2.6633	2.15465	0	0	0	0
AGTTCGAAGGGTTGCA-1-0	tumor	1510	1510	3448	106	3.07425	0	0	Cap1	1.91699	2.2722	0	0	0	0	0	0	0	0	0	0	0	0	0	1.91699	3.49355	4.07762	0	0	0	0	0	0
AGTTCGACAAGCGAGT-1-0	tumor	2015	2015	5333	212	3.97525	0	0	Cap1	2.33946	2.33946	0	0	0	0	0	0	1.05609	0	0	0	0	0	0	3.60079	3.69827	4.30581	1.55819	1.8909	0	0	0	0
AGTTCGATCCACTGGG-1-0	tumor	2803	2803	6825	238	3.48718	1	0	N3	1.68558	1.36874	0	0	0	1.68558	1.36874	1.36874	0	0	0	0	0	0	0	2.65231	3.4585	3.86883	0.902274	0.902274	0	0	0	1.36874
ATACCGAAGCTCGAAG-1-0	tumor	2831	2831	7632	708	9.27673	1	0	N3	2.31963	2.64637	0	0.837365	0	1.28662	0	1.28662	0.837365	0.837365	2.02173	1.28662	0.837365	1.28662	1.28662	1.83116	2.18173	0	0	0	0	0	0	2.73521
ATACCGACAACGGGTA-1-0	tumor	4383	4383	16385	591	3.60696	0	0	Cap1	2.92848	3.07965	0	1.23584	0	0.476429	0.79779	0.79779	1.66245	0	1.04061	1.04061	0.476429	0	0	3.16047	3.16047	1.66245	0.79779	1.04061	0	0	0	0
ATACCGACACACCTAA-1-0	tumor	3301	3301	9377	219	2.3355	1	0	N3	2.62447	2.36066	0	0	0	0.725827	0.725827	0	0.725827	0	1.14195	0	0	0	0	4.15763	3.4963	4.61755	1.14195	1.14195	0	0	0	0
ATACCGACAGATCATC-1-0	tumor	1929	1929	4231	227	5.36516	1	0	N3	0	1.21298	0	0	0	1.74519	0	0	0	0	1.74519	1.21298	0	0	0	2.09069	1.21298	0	0	0	0	0	0	2.09069
ATACCGAGTTAGGACG-1-0	tumor	3970	3970	14744	502	3.40477	1	0	N3	2.72413	1.62323	0	0	0	1.11012	0.517747	0.857171	0.517747	0	0	0	0.857171	0	0	4.02424	3.89498	3.69729	2.21254	0	0	0	0	0
ATACCTTCAGATACCT-1-0	tumor	2957	2957	9015	808	8.96284	1	0	N3	0	0	0	0	0	2.03543	0	0	0	0	0	0.746338	0	0	0	1.16892	0.746338	0.746338	0	0.746338	0	0	0	1.8789
ATACCTTCAGTCGGTC-1-0	tumor	2326	2326	6141	145	2.36118	0	0	Cap1	2.75083	2.93982	0	0	0	0	2.21288	0	0	0	0	0	0	0	0	3.0987	3.46385	4.16678	2.21288	0.966375	0	0	0	0
ATACCTTGTCCTTGTC-1-0	tumor	1360	1360	2525	138	5.46535	0	0	Cap1	1.60149	2.82385	0	0	0	0	1.60149	1.60149	1.60149	1.60149	1.60149	1.60149	1.60149	0	0	3.96053	3.48686	2.55577	0	0	0	0	0	0
ATACCTTGTGGACTAG-1-0	tumor	1127	1127	2350	79	3.3617	2	0	Cap2	2.25241	1.65924	0	0	0	0	0	0	0	0	0	0	0	0	0	3.8672	3.77398	3.4271	0	0	0	0	0	0
ATACCTTGTGGGACAT-1-0	tumor	3479	3479	10041	301	2.99771	0	0	Cap1	3.25416	2.76875	0	0.691103	0	0	0	0.691103	2.07586	0	2.07586	0	0	0	0	3.78019	3.39724	3.96628	1.60617	0	0	0	0	0.691103
ATACCTTGTTCGTAAC-1-0	tumor	1637	1637	3234	87	2.69017	0	0	Cap1	2.59291	3.24794	0	0	0	0	1.40907	1.40907	0	0	1.40907	0	0	0	0	0	2.32985	3.85825	1.40907	0	0	0	0	0
ATACCTTGTTTCTTAC-1-0	tumor	1678	1678	3705	91	2.45614	0	0	Cap1	2.99039	2.20796	0	0	0	1.30808	0	0	0	0	0	0	0	0	0	4.33825	3.33187	3.23047	1.856	1.30808	0	0	0	0
ATACCTTTCCCGAATA-1-0	tumor	1615	1615	3752	89	2.37207	0	0	Cap1	1.2989	1.2989	0	0	0	0	1.2989	0	1.2989	0	1.2989	0	0	0	0	2.66209	2.19675	0	1.2989	0	0	0	0	0
ATACTTCCAAAGCAAT-1-0	tumor	2937	2937	8724	539	6.17836	0	0	Cap1	2.76641	2.96219	0	0	0	0	1.19166	0	1.19166	0	2.06402	1.90677	1.90677	0	0	2.83601	2.83601	0.763728	0.763728	0	0	0	0	0
ATACTTCCAGACACCC-1-0	tumor	2419	2419	5748	304	5.2888	1	0	N3	2.43698	2.70256	1.00786	1.00786	0	1.4995	0	0	1.00786	0	1.82764	1.82764	1.00786	0	1.00786	2.27199	2.0743	1.4995	0	0	0	0	0	1.00786
ATACTTCGTATTGAGA-1-0	tumor	1377	1377	2964	88	2.96896	2	0	Cap2	2.04739	2.04739	0	0	0	0	0	0	0	0	0	0	0	0	0	4.22649	4.40637	4.5228	2.67382	1.47564	0	0	0	0
ATACTTCGTATTGCCA-1-0	tumor	852	852	1424	11	0.772472	0	0	Cap1	2.71104	3.37039	0	0	0	0	0	2.08225	2.08225	0	0	0	0	0	0	4.59829	4.44582	4.59829	0	0	0	0	0	0
ATACTTCGTCGCTCGA-1-0	tumor	2278	2278	6327	141	2.22854	0	0	Cap1	3.14102	2.4902	0	0	0	1.42577	1.74774	0	0.947994	0	0	0	0	0	0	3.62039	2.72292	3.32751	0	0.947994	0	0	0	0
ATACTTCTCCCACAGG-1-0	tumor	3111	3111	9158	234	2.55514	0	0	Cap1	2.56582	2.85527	0	0	0	2.02177	2.02177	0.738093	1.1581	0	0	0	0	0	0	2.85527	3.55106	3.79947	0	0	0	0	0	0
ATAGACCAGCTCTTCC-1-0	tumor	3949	3949	13544	430	3.17484	0	0	Cap1	2.65956	2.7579	0	0	0	0	0.552927	0.906914	1.54579	0	1.37456	0.906914	0.552927	0	0	4.10767	3.48885	3.69217	2.49114	1.54579	0	0	0	0
ATAGACCAGCTGGCTC-1-0	tumor	2111	2111	4786	335	6.99958	3	0	Ve1	1.98352	3.17737	1.98352	2.60539	0	0	1.98352	0	0	0	0	0	0	0	1.12799	0	2.2362	3.53895	0	1.12799	0	0	0	0
ATAGACCAGGAAGTAG-1-0	tumor	2563	2563	7874	286	3.63221	0	0	Cap1	2.29153	2.52011	0	1.26413	0	0	1.26413	0	1.80501	0	0	0	0.819781	0	0	2.15409	3.87099	3.69809	0.819781	0.819781	0	0	0	0
ATAGACCAGGACAGTC-1-0	tumor	3838	3838	13770	460	3.3406	2	0	Cap2	2.01968	2.11169	0	0	0	0.545932	1.36222	0.545932	0	0	1.36222	0	0	0	0	4.12717	3.09378	3.45002	1.80558	0	0	1.67846	0	0
ATAGACCCAAGGAGTC-1-0	tumor	1921	1921	4686	87	1.85659	3	0	Ve1	2.25508	2.45703	0	1.14232	1.14232	1.66166	2.00176	0	0	0	0	1.14232	0	0	0	1.66166	3.49682	4.26861	1.14232	0	0	0	0	0
ATAGACCCAGCGCGTT-1-0	tumor	1682	1682	3518	78	2.21717	0	0	Cap1	2.89343	2.51528	0	1.89987	0	0	0	1.34613	0	0	0	0	0	0	0	3.47407	3.70857	3.89839	2.72213	2.25419	0	0	0	0
ATAGACCCAGCGTTGC-1-0	tumor	2872	2872	8162	215	2.63416	0	0	Cap1	2.48713	2.67257	0	0	0	0.799842	0	0	0.799842	0	0.799842	0	0	0	0	3.56403	3.7815	3.72404	0.799842	0.799842	0	0	0	0
ATAGACCCATGCCATA-1-0	tumor	2017	2017	5098	231	4.53119	0	0	Cap1	2.68995	2.17999	0	0	0	0	0	0	1.08571	0	1.08571	1.08571	1.08571	0	0	3.64465	3.87281	2.68995	1.59394	0	0	0	0	0
ATAGACCGTATGGTAA-1-0	tumor	1753	1753	3700	191	5.16216	0	0	Cap1	2.99167	3.11891	0	1.30906	0	0	0	1.30906	1.30906	0	0	0	0	0	0	3.72667	3.11891	3.50953	0	0	0	0	1.30906	0
ATAGACCGTGTTAGCT-1-0	tumor	2468	2468	6975	245	3.51254	0	0	Cap1	2.97747	2.97747	0	0.889409	0	0.889409	0.889409	0	1.66791	0	0	0	1.35258	0	0	3.17551	3.98985	3.64482	1.66791	1.66791	0	0	0	0
ATAGACCGTTGGGCCT-1-0	tumor	1250	1250	2334	38	1.62811	0	0	Cap1	0	2.62854	0	2.62854	0	0	0	1.66478	0	0	0	0	0	0	0	3.78066	4.17849	5.22161	0	1.66478	0	0	0	0
ATAGACCTCAGACAAA-1-0	tumor	945	945	1595	29	1.81818	0	0	Cap1	2.60559	0	0	0	0	0	0	0	0	0	0	0	0	0	0	4.15412	2.98612	3.65371	0	0	0	0	0	0
ATAGACCTCTGTAACG-1-0	tumor	2602	2602	7131	153	2.14556	2	0	Cap2	3.09263	2.61161	0	0	0	0	0	0	1.65	0	2.61161	0	1.65	0	0	4.70394	3.99431	2.24219	2.38105	0	0	0	1.33623	0
ATAGAGAAGCACCCAC-1-0	tumor	1829	1829	4838	197	4.07193	4	0	Ar	1.12069	2.42788	0	1.12069	0	0	0	1.12069	1.12069	1.12069	1.12069	2.42788	0	0	2.22655	0	1.63587	0	0	0	0	0	0	0
ATAGAGAAGGGCCCTT-1-0	tumor	2333	2333	6231	352	5.64917	1	0	N3	1.76038	1.43741	0	0.957386	0	0	0	0	1.76038	0.957386	0	1.43741	1.76038	0	0	2.62749	3.00858	0	0	0	0	0	0	1.43741
ATAGAGACACTCCACT-1-0	tumor	881	881	2156	333	15.4453	4	0	Ar	1.72957	2.32985	0	1.72957	0	1.72957	0	0	0	0	2.32985	0	0	0	3.18598	3.18598	2.32985	3.18598	1.72957	0	0	0	0	0
ATAGAGACATAGGCGA-1-0	tumor	1794	1794	5045	233	4.61843	4	0	Ar	2.69969	2.82478	0	1.60228	0	0	0	1.09265	1.60228	0	0	1.93824	0	1.09265	0	1.09265	2.82478	0	0	0	0	0	0	0
ATAGAGAGTAGGACCA-1-0	tumor	2430	2430	6026	318	5.27713	5	0	Ve2	2.39397	1.78816	0	0	0	1.46301	0.978129	1.46301	0	0	0	0	0	0.978129	2.22973	0	0.978129	0.978129	0	0	0	0	0	0
ATAGAGAGTCGTAATC-1-0	tumor	3148	3148	8340	276	3.30935	1	0	N3	1.52543	2.24	0	1.52543	0	1.52543	0	0.788021	0.788021	1.22321	0.788021	0	0	0	0	3.47119	3.00492	2.10343	0	0	0	0.788021	0	1.22321
ATAGAGAGTGTTAACC-1-0	tumor	1931	1931	4229	154	3.64152	0	0	Cap1	3.38016	3.10376	0	0	0	0	0	0	1.21332	0	0	0	0	0	0	4.53497	3.9707	4.4829	2.55125	1.74558	0	0	0	0
ATAGAGATCAGGACGA-1-0	tumor	2820	2820	8761	195	2.22577	2	0	Cap2	2.76244	2.6068	0	0	0	0	0.76147	0	0.76147	0	0	0	0	0	0	4.7658	3.79265	4.15541	3.12179	0.76147	0	0	0	0
ATAGAGATCATCTCTA-1-0	tumor	2589	2589	6916	327	4.72817	0	0	Cap1	2.90969	3.53387	0	0	0	0	1.35888	0	0	0	0.894422	0	0	0	0	2.5311	4.02437	1.35888	0.894422	0	0	0	0	0
ATAGAGATCCATTCAT-1-0	tumor	1408	1408	4265	283	6.6354	3	0	Ve1	2.08368	1.73859	2.71257	0	2.33975	2.08368	2.08368	0	0	0	0	0	0	0	0	0	2.08368	2.8572	0	0	0	0	0	0
ATAGAGATCCTGTAGA-1-0	tumor	1251	1251	2937	68	2.31529	2	0	Cap2	2.05536	2.05536	0	0	0	0	0	0	1.4827	0	1.4827	0	0	0	0	4.56784	4.18497	3.81249	2.89171	2.41721	0	0	0	0
ATAGGCTAGCATCCCG-1-0	tumor	1406	1406	3484	126	3.61653	0	0	Cap1	2.26289	2.26289	0	0	0	1.35332	1.35332	1.35332	0	0	0	0	0	0	0	4.46715	3.48348	3.17647	0	2.52421	0	0	0	0
ATAGGCTAGGGCGAGA-1-0	tumor	1376	1376	2794	86	3.07802	0	0	Cap1	2.93892	2.93892	0	0	0	0	0	0	0	0	0	0	0	0	0	3.26016	3.50291	4.33285	0	2.09902	0	0	0	0
ATAGGCTAGTGATTCC-1-0	tumor	1404	1404	3578	208	5.8133	4	0	Ar	1.88551	2.23907	0	0	0	0	0	0	0	0	1.88551	1.33365	1.88551	2.49975	2.87746	1.33365	1.33365	0	0	0	0	0	0	0
ATAGGCTCAATATCCG-1-0	tumor	3270	3270	9848	503	5.10764	3	0	Ve1	1.3978	2.72235	1.80454	0	0	1.10885	0	0	0.700835	0	0	0.700835	0	0	0.700835	0	0	2.09286	0	0	0	0.700835	0	0
ATAGGCTCAGCAGACA-1-0	tumor	1425	1425	2900	165	5.68966	0	0	Cap1	2.42876	1.49252	0	0	0	0	2.06643	0	0	0	1.49252	0	0	0	0	2.42876	3.07684	0	0	0	0	0	0	0
ATAGGCTGTACCATAC-1-0	tumor	3432	3432	10274	315	3.06599	1	0	N3	1.76928	2.27829	0	0.679723	0	0	1.08067	0.679723	0	0	0	0	0	0	0	2.86486	2.61398	3.78024	1.58787	1.58787	0	0	0	1.36609
ATAGGCTGTCCTACGG-1-0	tumor	4266	4266	16092	773	4.80363	1	0	N3	2.20591	2.13501	0	0	0	1.05232	1.05232	0.483307	0	0	0	0	0	0	0	2.72738	3.17775	3.91388	1.55362	0	0	0.483307	0	1.78698
ATAGGCTTCATTCATC-1-0	tumor	3810	3810	12432	427	3.43468	1	0	N3	2.83835	2.10893	0	0	0	0.590215	1.22763	0.958872	0.958872	0	0	0	0	0	0	3.54915	3.15796	4.03427	0.958872	0.590215	0	0.590215	0	0.590215
ATAGGCTTCATTTCCA-1-0	tumor	2910	2910	8661	188	2.17065	0	0	Cap1	2.32599	2.5294	0	1.19671	0	0	0	0	1.91294	0.767606	2.20632	1.496	0	0	0	3.99105	4.16671	0	1.19671	0.767606	0	0	0	0
ATAGGCTTCCAAGCTA-1-0	tumor	3590	3590	11325	316	2.79029	1	0	N3	2.08741	1.51117	0	0	0	1.29445	0.632867	0.632867	0	0	1.51117	1.68917	1.51117	0	1.68917	2.59242	3.24743	0.632867	0	0	0	0	0	1.51117
ATAGGCTTCCGTCAAA-1-0	tumor	1405	1405	3055	123	4.02619	4	0	Ar	2.38139	2.38139	0	1.45239	0	0	0	0	0	1.45239	2.6457	1.45239	1.45239	0	3.02723	0	0	0	0	0	0	0	0	0
ATAGGCTTCGAGCCTG-1-0	tumor	1286	1286	2421	62	2.56093	0	0	Cap1	0	2.59463	0	0	0	0	1.63521	0	1.63521	0	0	0	0	0	0	1.63521	3.64217	3.74491	0	0	0	0	0	0
ATATCCTAGGTAGCAC-1-0	tumor	2055	2055	4838	92	1.90161	0	0	Cap1	1.63587	1.63587	0	0	0	1.12069	1.63587	0	1.12069	0	0	0	0	0	0	4.47521	4.07542	4.29516	1.97421	0	0	0	0	0
ATATCCTAGTACTGGG-1-0	tumor	2223	2223	5183	73	1.40845	0	0	Cap1	2.79942	2.91042	0	0	0	1.07479	0	1.07479	0	0	0	0	0	0	0	3.77153	3.81498	4.38334	1.58079	1.91518	0	0	0	1.07479
ATATCCTAGTCGAAGC-1-0	tumor	2011	2011	5447	204	3.74518	0	0	Cap1	2.48618	2.12148	0	0	0	1.04235	2.12148	0	0	0	0	0	0	0	0	3.63012	3.99342	1.04235	3.21352	0	0	0	0	0
ATATCCTTCAGACAAA-1-0	tumor	1410	1410	2704	52	1.92308	0	0	Cap1	2.12781	2.75956	0	0	0	0	0	0	0	0	0	0	0	0	0	3.42054	3.53468	4.26642	0	0	0	0	0	0
ATATCCTTCTATCGCC-1-0	tumor	1315	1315	3493	113	3.23504	6	0	X	0	0	0	0	0	0	0	0	0	0	0	0	0	0	0	1.90594	1.90594	1.35141	0	0	0	0	0	0
ATCACAGTCCGGTTCT-1-0	tumor	1564	1564	3580	145	4.05028	0	0	Cap1	2.70581	3.15044	0	0	0	0	0	0	0	0	0	0	2.23857	0	0	3.88128	3.15044	3.36498	2.70581	0	0	0	0	0
ATCACAGTCGCTACGG-1-0	tumor	1920	1920	4680	315	6.73077	0	0	Cap1	2.62615	3.43123	0	2.25623	0	0	1.14319	0	0	0	2.00286	1.14319	0	1.14319	1.6627	2.00286	2.62615	2.89558	1.14319	0	0	0	0	0
ATCACAGTCTTGAACG-1-0	tumor	2707	2707	7139	109	1.52682	0	0	Cap1	3.09156	3.02581	0	0	0	0	0.875784	0	1.88753	0	0.875784	0	0	0	0	4.09154	3.58404	4.1373	2.07991	1.88753	0	0	0.875784	0
ATCACGAAGACAACAT-1-0	tumor	2145	2145	4934	99	2.00649	0	0	Cap1	3.05718	2.57722	0	0	0	0	0	0	2.57722	0	0	0	0	0	0	3.67651	3.67651	4.2472	1.10749	0	0	0	1.10749	0
ATCACGAAGTAGGTTA-1-0	tumor	2425	2425	6659	279	4.18982	0	0	Cap1	2.67522	2.94553	0	0.916981	0	0	0.916981	0	1.9469	0	1.70569	0	1.9469	0.916981	0	2.4434	2.94553	1.70569	0	0	0	0	1.70569	0
ATCACGACAAGGCCTC-1-0	tumor	3327	3327	10425	249	2.38849	0	0	Cap1	2.90505	2.66926	0	2.2652	0	0	0.672553	0.672553	1.35524	0.672553	1.07106	0.672553	1.57628	0	0	2.95623	3.32714	0.672553	0.672553	0.672553	0	0	0	0
ATCACGATCGCCCAGA-1-0	tumor	3509	3509	12371	232	1.87535	2	0	Cap2	2.69069	2.44308	0	1.443	0	0.961908	0.59241	0	0	0	1.23111	0	0	0	0	4.70894	3.86878	4.65659	1.61775	0	0	0	0	0
ATCACGATCTGCATGA-1-0	tumor	1648	1648	3178	146	4.59408	0	0	Cap1	3.26473	1.4223	0	0	0	0	1.4223	0	0	0	0	0	1.4223	0	0	3.87535	3.57271	4.89154	1.4223	1.4223	0	0	0	0
ATCACGATCTGCCTCA-1-0	tumor	3382	3382	9596	428	4.46019	1	0	N3	2.43545	2.11562	0	1.98136	0	0	1.82624	0	0.713979	0	0	0	0	0	0	3.44109	3.53652	4.02947	1.12629	0.713979	0	0	0	0
ATCACTTCATCCGGTG-1-0	tumor	1893	1893	4431	190	4.28797	0	0	Cap1	2.05033	2.82125	0	0	0	0	0	0	1.70723	0	0	0	0	0	0	2.50831	3.41243	3.48418	0	1.18075	0	0	0	0
ATCACTTTCTTTCAGT-1-0	tumor	3061	3061	9077	167	1.83981	0	0	Cap1	2.39015	2.72928	0	0	0	0	1.1642	0	0	0	1.1642	0	0	0	0.74274	4.18965	3.67779	4.08411	2.65467	0	0	0	0	0
ATCAGGTAGTTTCGAC-1-0	tumor	3113	3113	8871	252	2.84072	0	0	Cap1	2.88531	2.18503	0	0	0	0	0	0	1.89256	0	0.754839	0	0.754839	0	0.754839	4.06887	4.10669	4.3228	1.47746	1.18005	0	0	0	0
ATCAGGTCAAGGATGC-1-0	tumor	2517	2517	6041	113	1.87055	0	0	Cap1	3.31367	2.5327	0	0	0	0.976578	1.4611	0	0	0	0	0	0	0	0	3.85757	3.70693	4.65669	0.976578	2.22751	0	0	0	0
ATCAGGTCACCGAATT-1-0	tumor	1168	1168	2061	70	3.39641	0	0	Cap1	3.40493	3.01593	0	1.76679	0	2.37062	0	1.76679	0	0	0	0	0	0	0	3.55432	3.22922	4.53462	2.37062	0	0	0	0	0
ATCAGGTGTACTGCCG-1-0	tumor	3680	3680	11329	240	2.11846	1	0	N3	2.37114	1.2942	0	0	0	1.68889	1.01718	0.632702	1.01718	0	0.632702	0	0	0	0	3.3451	3.3451	3.74919	1.83994	0	0	0	0	1.2942
ATCAGGTGTCCTGTTC-1-0	tumor	1981	1981	5330	160	3.00188	0	0	Cap1	2.64853	2.5061	0	0	0	0	1.05646	1.55864	1.89138	0	0	0	1.05646	0	0	4.25445	3.65127	3.49332	1.55864	1.05646	0	0	0	0
ATCAGGTTCAAGCCGC-1-0	tumor	3221	3221	9122	396	4.34115	1	0	N3	2.38566	1.68362	0	0	0	1.1608	1.1608	0	0.74015	0	0	0	0	0	0	3.17894	3.08323	3.38448	1.68362	0	0	0	0	1.86891
ATCAGGTTCCAATGCA-1-0	tumor	2232	2232	4997	105	2.10126	0	0	Cap1	2.94501	2.83378	0	0	0	0	0	1.60992	1.09901	0	0	0	0	0	0	3.49709	2.94501	4.07813	1.09901	0	0	0	0	0
ATCATTCAGCCATGCC-1-0	tumor	1450	1450	2701	162	5.99778	0	0	Cap1	2.12879	2.49378	0	0	0	0	0	0	1.54806	0	0	0	0	0	0	2.12879	2.12879	4.21423	0	0	0	0	0	0
ATCATTCCAGAGTTCT-1-0	tumor	1746	1746	3534	127	3.59366	0	0	Cap1	2.88915	2.51111	0	0	0	0	0	0	2.25013	0	0	0	0	0	0	3.37747	3.46967	4.23283	2.25013	1.34277	0	0	0	0
ATCATTCGTATACCCA-1-0	tumor	1344	1344	2517	53	2.10568	0	0	Cap1	2.5587	1.60402	0	0	0	0	0	0	0	0	0	0	0	0	0	3.21237	3.70696	4.33712	2.1912	2.1912	0	0	0	0
ATCATTCGTATCAGGG-1-0	tumor	1581	1581	3217	52	1.61641	0	0	Cap1	2.97812	2.80593	0	0	0	0	1.41305	1.41305	0	0	0	0	0	0	0	3.79591	3.12498	3.6455	1.41305	0	0	0	0	0
ATCATTCGTCAACGCC-1-0	tumor	2341	2341	5827	123	2.11086	0	0	Cap1	2.8993	2.9896	0	0.999215	0	0	1.8162	0	0	0	0	0	0	0	0	3.14888	3.407	4.42335	1.48892	0	0	0	0	0
ATCATTCGTTAAGACA-1-0	tumor	2898	2898	8868	591	6.66441	1	0	N3	2.04974	1.89285	0	1.47772	0	1.47772	0	0.755018	0.755018	0	0.755018	1.18028	0	1.18028	0	2.3047	3.0042	0	0	0	0	0	0	1.70667
ATCCACCAGGAAGAAC-1-0	tumor	1626	1626	3933	168	4.27155	0	0	Cap1	2.41326	1.26486	0	0	0	0	1.26486	0	1.26486	0	0	0	0	0	0	3.06062	3.99626	4.12749	2.15499	0	0	0	0	0
ATCCACCAGTTGTAGA-1-0	tumor	2485	2485	6390	192	3.00469	0	0	Cap1	2.17756	1.73956	0	0	0	0	0	0	1.98235	0	1.73956	1.73956	0	0.941937	0	3.99283	3.83694	0	0	0	0	0	0.941937	0
ATCCACCCAGCCCACA-1-0	tumor	3008	3008	8548	219	2.562	0	0	Cap1	3.14533	2.78552	0	0	0	0	0.774665	1.20589	1.92415	0	1.73686	0	0	0	0	3.84213	3.09366	4.14318	1.50621	0.774665	0	0	0	0
ATCCACCCATAAGATG-1-0	tumor	2747	2747	7585	389	5.12854	1	0	N3	2.02709	1.2911	0	0	0	2.02709	0	0	0	0	0.840874	0.840874	0	0	0	0.840874	2.44644	1.2911	0	0	0	0	0	1.60043
ATCCACCGTACAGAGC-1-0	tumor	3172	3172	9218	367	3.98134	1	0	N3	2.0161	1.44798	0	0.734689	0	0.734689	0.734689	0	0	0	0.734689	0.734689	0	0	0	1.44798	2.0161	0.734689	0	0	0	0	0	0.734689
ATCCACCGTTCAGCGC-1-0	tumor	1770	1770	4188	109	2.60267	0	0	Cap1	3.11307	2.35623	0	0	0	1.22017	1.22017	0	0	0	0	0	0	0	0	3.66879	3.66879	4.14444	1.75363	0	0	0	0	0
ATCCACCTCGCGTAGC-1-0	tumor	2157	2157	4915	229	4.65921	1	0	N3	1.96062	2.41349	0	0	0	1.62318	0	0	0	0	0	0	0	0	0	2.96069	3.68027	3.7303	0	0	0	0	0	1.11008
ATCCACCTCGGTGTTA-1-0	tumor	1888	1888	4942	250	5.05868	3	0	Ve1	1.10641	1.95592	0	1.61878	0	2.2076	0	1.61878	0	0	0	0	0	0	0	1.95592	3.50782	4.24561	1.10641	0	0	0	0	0
ATCCACCTCTAACGCA-1-0	tumor	4599	4599	15071	494	3.27782	1	0	N3	2.19303	2.70364	0	0.844602	0	1.73071	0.508939	0.508939	1.29585	0.508939	1.60566	0.844602	0.844602	0	0	3.04003	2.78878	0	0	0	0	0	1.46271	2.03278
ATCCACCTCTAGTCAG-1-0	tumor	1328	1328	2838	87	3.06554	2	0	Cap2	2.08533	2.08533	0	0	0	0	0	0	1.50931	0	0	0	0	0	0	3.91861	4.21875	3.98628	2.08533	0	0	0	0	0
ATCCATTAGATGTTGA-1-0	tumor	4629	4629	18043	1644	9.11157	1	0	N3	1.95961	2.10474	0	0.979339	0	1.16843	0	1.16843	1.4645	0.440981	1.58507	1.69265	1.16843	0	0.440981	2.03481	2.34391	0.745959	0	0.440981	0	0	0	2.03481
ATCCATTAGGTCATCT-1-0	tumor	1630	1630	3198	178	5.56598	0	0	Cap1	2.98375	2.60327	0	0	0	0	0	0	2.33996	0	1.98154	2.33996	1.41754	0	0	0	2.8115	0	1.41754	1.41754	0	0	0	0
ATCCATTAGTCTAACC-1-0	tumor	1889	1889	4052	88	2.17177	0	0	Cap1	2.76048	2.59074	0	1.78101	0	1.78101	0	1.24355	1.24355	0	0	0	0	0	0	3.33744	3.49902	3.76014	1.24355	1.24355	0	0	0	0
ATCCATTCACTATCCC-1-0	tumor	2905	2905	7745	126	1.62686	0	0	Cap1	2.63272	2.87836	0	0	0	0	0.829056	1.27601	0.829056	0	0.829056	0	0	0	0	3.74519	3.28926	4.55655	2.00899	1.81883	0	0	0	0
ATCCATTCACTGCATA-1-0	tumor	3438	3438	11464	285	2.48604	1	0	N3	1.96095	1.67924	0	0	0	1.00963	0.627165	0	0	0	0	0	0.627165	0	0	2.64507	3.39403	4.15584	1.50167	1.00963	0	0	0	0
ATCCATTCATAGGCGA-1-0	tumor	1879	1879	4505	274	6.08213	0	0	Cap1	2.93162	2.03592	0	0	0	0	1.16931	0	1.69369	0	0	0	0	0	0	3.76527	3.99405	3.86314	1.69369	1.16931	0	0	0	0
ATCCATTGTTAAACCC-1-0	tumor	1635	1635	3835	127	3.3116	0	0	Cap1	1.82699	2.43626	0	0	0	0	1.28303	0	1.28303	0	0	0	0	0	0	3.69171	2.81213	4.26836	1.82699	0	0	0	0	0
ATCCATTTCGTGGAAG-1-0	tumor	2548	2548	7642	303	3.96493	5	0	Ve2	1.83006	2.31845	0.836623	2.02059	0	2.31845	0	0	0.836623	0	0	2.31845	0	0	1.83006	0	2.73399	0.836623	0	0	0	0	0	0
ATCCCTGAGGTATAGT-1-0	tumor	1394	1394	2502	134	5.35572	1	0	N3	0	0	0	0	0	2.19651	0	0	0	0	0	0	0	0	0	2.19651	1.6088	0	0	0	0	0	0	2.19651
ATCCCTGCACCATAAC-1-0	tumor	1296	1296	3318	425	12.8089	3	0	Ve1	1.94986	2.30674	2.30674	3.33665	0	2.56921	0	1.38975	0	0	0	0	0	0	0	0	1.38975	2.94881	0	0	0	0	0	0
ATCCCTGCACTTTATC-1-0	tumor	1648	1648	3728	154	4.1309	0	0	Cap1	2.20246	2.98451	0	0	0	0	0	1.30357	1.30357	0	0	0	0	0	0	4.25905	4.04883	3.22453	0	1.30357	0	0	0	0
ATCCCTGCATCTGGGC-1-0	tumor	3604	3604	13451	563	4.18556	3	0	Ve1	1.82521	2.81014	2.49746	2.55684	0	1.17258	0.911028	0.55586	0.55586	0.55586	0	1.82521	0	0.911028	2.21679	0	1.17258	3.62243	0.911028	0	0.55586	0.55586	0	0
ATCCCTGTCATAAGGA-1-0	tumor	3330	3330	11576	339	2.92847	2	0	Cap2	2.43065	2.80635	2.26577	1.9526	0.622648	1.67134	0	0	0	0	0	0	0	0	0	3.26009	2.06824	4.04569	2.06824	0	0	0	0	0
ATCCCTGTCGCTGCGA-1-0	tumor	3968	3968	12316	382	3.10166	1	0	N3	1.89967	2.01432	0	0.594405	0	0	0.594405	1.62132	0.964663	0	1.4464	0.594405	0.964663	0	0	2.69484	3.26463	0.964663	0	0	0	0	0	0.594405
ATCCGTCAGCCATTGT-1-0	tumor	1378	1378	2607	82	3.14538	0	0	Cap1	3.17868	2.79382	0	0	0	0	1.57605	0	1.57605	0	0	0	0	0	0	3.17868	4.00189	3.45589	0	0	0	0	0	0
ATCCGTCGTACGTAGG-1-0	tumor	3408	3408	12641	405	3.20386	3	0	Ve1	1.87756	2.49114	1.21587	2.27232	0.948624	1.60047	1.87756	1.21587	0	0	0	0	0	0	0	1.87756	2.99502	3.70263	0	0	0	0	0	0
ATCCGTCGTCCCGTGA-1-0	tumor	1358	1358	2928	76	2.59563	0	0	Cap1	2.89461	2.6852	0	0	0	0	0	0	0	0	0	0	0	0	0	3.34365	3.55971	4.23853	0	0	0	0	0	0
ATCCGTCGTTCGTAAC-1-0	tumor	1308	1308	2443	54	2.2104	0	0	Cap1	2.58626	3.24103	0	0	0	0	1.62793	0	1.62793	0	0	0	0	0	0	3.51888	3.99293	4.06572	1.62793	1.62793	0	0	0	0
ATCCGTCTCCCTATTA-1-0	tumor	1312	1312	2927	62	2.11821	0	0	Cap1	2.05834	1.48534	0	0	0	0	0	0	2.42031	0	0	0	0	0	0	4.53523	3.45784	3.81582	1.48534	0	0	0	0	0
ATCCGTCTCTTGCAGA-1-0	tumor	1362	1362	2883	79	2.7402	0	0	Cap1	1.49708	3.47251	0	1.49708	0	0	1.49708	0	2.07156	0	0	0	0	0	0	3.57476	3.3586	4.43375	2.43412	2.07156	0	0	0	0
ATCCGTCTCTTTCCAA-1-0	tumor	1107	1107	2105	59	2.80285	7	0	Cap3	3.97512	2.7247	0	0	0	0	0	0	1.7493	0	0	0	0	0	0	3.88169	3.38451	2.99585	2.35149	0	0	0	0	0
ATCCTATAGTATTAGG-1-0	tumor	1756	1756	3673	72	1.96025	0	0	Cap1	2.47572	2.47572	0	0	0	0	0	1.31441	0	0	0	0	1.31441	0	0	3.51663	3.66653	4.31093	1.86333	1.86333	0	1.86333	0	0
ATCCTATCAACGTAAA-1-0	tumor	2060	2060	4765	217	4.55404	0	0	Cap1	2.24013	2.44175	0	0	0	0	0	0	0	0	1.13096	0	0	0	0	3.76057	3.97904	1.64813	0	0	0	0	0	0
ATCCTATCATGGAAGC-1-0	tumor	2824	2824	8770	258	2.94185	0	0	Cap1	3.01476	2.76148	0	0	0	0	0.760923	0	1.188	0	0	0	0	0	0	3.42252	4.1544	3.71134	0	1.188	0	0	2.42146	0
ATCCTATGTGTAGCAG-1-0	tumor	1269	1269	2785	100	3.59066	2	0	Cap2	2.94198	2.46572	0	0	0	0	0	0	0	0	0	0	0	0	0	3.11547	4.06818	4.06818	2.10185	1.52402	0	0	0	0
ATCGATGAGATTGTGA-1-0	tumor	1782	1782	4172	224	5.36913	0	0	Cap1	2.56377	2.10301	0	0	0	0	1.22287	0	0	0	0	0	0	0	0	2.87799	3.67252	4.02766	1.22287	1.22287	0	0	0	0
ATCGATGAGGTGTGAC-1-0	tumor	2121	2121	5671	245	4.32023	0	0	Cap1	2.28409	2.59103	0	1.01645	0	0	0	1.01645	0	0	2.0861	1.83897	1.51	0	0	3.48861	3.0983	0	0	0	0	0	0	0
ATCGATGCAGTAGAGC-1-0	tumor	1459	1459	2909	67	2.3032	0	0	Cap1	1.49012	2.90076	0	0	0	0	0	0	0	0	0	0	0	2.06372	1.49012	3.46381	3.56604	4.64562	2.06372	2.42594	0	0	0	0
ATCGATGTCGTTTACT-1-0	tumor	1442	1442	2690	117	4.34944	0	0	Cap1	2.97488	2.13238	0	0	0	0	1.55127	1.55127	0	0	0	0	0	0	0	4.03887	3.64217	5.25013	0	2.13238	0	0	0	0
ATCGATGTCTGGAAGG-1-0	tumor	4157	4157	14588	771	5.28517	1	0	N3	2.36056	1.86933	0	1.63178	0	0	0	0	0	0	0.522059	0	0	0	0	2.97084	3.99762	4.40536	1.75759	0.863308	0	0.522059	0	0.863308
ATCGCCTAGCAACCAG-1-0	tumor	2385	2385	6506	195	2.99723	5	0	Ve2	1.40465	2.16162	0	0	0	1.72475	1.72475	0	1.72475	0	0	1.40465	0	0	0	0.930999	1.72475	0.930999	0	0	0	0	0	0
ATCGCCTAGGACGCAT-1-0	tumor	3377	3377	10708	445	4.15577	1	0	N3	2.13665	1.55509	0	1.73508	0	1.33543	1.05353	0	0	0	0	0	0	0	0	3.19241	3.11259	3.92189	0	1.05353	0	0	0	0.659529
ATCGCCTCAGCCGTCA-1-0	tumor	1561	1561	3392	151	4.45165	0	0	Cap1	3.31539	2.75624	0	0	0	0	1.37324	1.37324	0	0	1.37324	0	0	0	0	3.87473	3.59395	3.81158	1.37324	0	0	0	0	0
ATCGCCTCAGCTCCTT-1-0	tumor	1259	1259	2991	59	1.97258	2	0	Cap2	3.19473	1.46865	0	0	0	0	1.46865	0	0	0	0	0	0	0	0	4.31152	4.16704	3.19473	3.04738	1.46865	0	0	0	0
ATCGCCTCAGGTCAAG-1-0	tumor	1367	1367	2620	80	3.05343	0	0	Cap1	2.78915	2.78915	0	0	0	0	0	0	2.15566	0	1.57211	0	0	0	0	3.76085	3.45108	1.57211	2.78915	0	0	0	0	0
ATCGCCTCAGTAGATA-1-0	tumor	1680	1680	3314	80	2.414	0	0	Cap1	3.0966	2.57032	0	1.39066	0	0	0	1.39066	0	0	0	0	0	0	0	4.1166	4.33647	4.54905	1.39066	0	0	0	0	0
ATCGCCTGTGGAGAAA-1-0	tumor	1424	1424	3258	55	1.68815	2	0	Cap2	1.96554	1.96554	0	0	0	0	1.40349	0	1.40349	0	0	0	0	0	0	4.22721	4.18139	5.26976	3.54855	0	0	0	0	0
ATCGCCTTCAAGAGTA-1-0	tumor	2118	2118	4763	143	3.00231	0	0	Cap1	3.26554	2.44214	0	0	0	0	1.13125	0	0	0	1.64847	0	0	0	0	3.54363	4.25254	3.8977	2.2405	0	0	0	0	0
ATCGCCTTCCATCTCG-1-0	tumor	3137	3137	9944	439	4.41472	0	0	Cap1	2.49006	2.71329	0	0	0	0	0	1.10236	0	0	0	0	0	0	0.695959	0	3.40663	4.13266	0	0.695959	0.695959	0	0	0
ATCGGATAGCTTAAGA-1-0	tumor	3619	3619	11685	339	2.90116	0	0	Cap1	3.18248	2.8484	0	0.618315	0	0	0	0	1.48686	0	1.27184	0.997537	1.27184	0	0	3.25108	3.40443	2.98707	0.618315	0.618315	0	0	2.25738	0
ATCGGATCACAAAGTA-1-0	tumor	4345	4345	15323	682	4.45083	5	0	Ve2	2.10154	2.31615	0.835179	0	1.08446	1.59243	2.17831	1.08446	1.71709	0	0	0	0	0	3.11513	0.502358	0.502358	0.502358	0	0	0.502358	0.502358	0	0
ATCGGATCACAATGTC-1-0	tumor	1767	1767	3811	98	2.5715	0	0	Cap1	2.96362	1.28757	0	1.28757	0	0	1.28757	2.18289	1.28757	0	0	0	0	0	0	3.69783	3.92899	3.87602	2.64759	2.18289	0	0	0	0
ATCGGATCAGTCAGCC-1-0	tumor	2293	2293	6953	730	10.4991	1	0	N3	0	0	0	0	0	1.35492	0	0	0	0	0	0	0	0	0	1.67047	0	0.891272	0	0	0	0	0	3.39332
ATCGGCGAGAGTGGCT-1-0	tumor	2770	2770	8285	555	6.69885	1	0	N3	2.10924	2.24591	0	0	0	0.791634	0	0	0	1.53061	1.22788	2.36612	0	0.791634	1.22788	1.76267	3.01121	1.22788	0	0	0	0	0	1.22788
ATCGGCGAGGAGTATT-1-0	tumor	2126	2126	5317	164	3.08445	6	0	X	0	0	0	0	0	0	0	0	0	0	0	0	0	0	0	0	1.05805	0	0	0	0	0	0	0
ATCGGCGAGGCCTTGC-1-0	tumor	1151	1151	3834	6	0.156495	6	0	X	0	0	0	0	0	0	0	0	0	0	0	0	0	0	0	0	0	0	0	0	0	0	0	0
ATCGGCGCATCCGAAT-1-0	tumor	1949	1949	5188	228	4.39476	0	0	Cap1	2.90951	2.53093	0	1.58002	0	0	0	0	1.07416	1.07416	0	0	1.07416	0	0	3.46074	3.85568	1.58002	1.07416	0	0	0	0	0
ATCGGCGGTCTACACA-1-0	tumor	1462	1462	2874	69	2.40083	0	0	Cap1	2.43698	2.70256	0	0	0	0	2.43698	0	1.4995	0	0	0	0	0	0	2.91221	2.70256	2.91221	2.0743	0	0	0	0	0
ATCGGCGGTGTCCCTT-1-0	tumor	1422	1422	2909	119	4.09075	4	0	Ar	3.07388	3.07388	0	1.49012	0	0	0	1.49012	0	2.06372	2.90076	2.69127	2.06372	1.49012	1.49012	0	1.49012	1.49012	0	0	0	1.49012	0	0
ATCGGCGGTTATGTCG-1-0	tumor	2138	2138	5266	156	2.9624	0	0	Cap1	2.5172	1.56819	0	0	0	0	0	1.06436	0	0	1.06436	1.06436	2.15129	0	0	2.35089	3.3173	0	0	0	0	0	0	0
ATCGGCGTCCCTCTAG-1-0	tumor	1422	1422	3048	132	4.33071	0	0	Cap1	3.02941	2.38348	0	0	0	0	0	0	1.45415	0	0	1.45415	0	0	0	2.64783	3.77622	2.02309	1.45415	0	0	0	0	0
ATCGTAGAGGCCCGTT-1-0	tumor	3113	3113	9924	394	3.97017	0	0	Cap1	2.30945	2.77974	0	0	0	0	0.696969	0.696969	1.1037	0	0	0	0.696969	0	0	4.05055	3.76865	4.11838	1.61555	0	0	0	0	0
ATCGTAGAGTGCCGAA-1-0	tumor	2003	2003	4865	123	2.52826	0	0	Cap1	2.97039	2.22159	0	0	0	1.11694	0	0	0	0	0	0	0	0	0	3.32221	4.1378	4.23166	0	1.63139	0	0	0	0
ATCGTAGAGTGGCAGT-1-0	tumor	1750	1750	3498	126	3.60206	0	0	Cap1	2.89882	2.72745	0	1.35035	0	0	0	1.35035	0	0	1.35035	0	0	0	0	3.84461	3.71413	4.32185	1.35035	0	0	0	0	0
ATCGTAGCACAGCCAC-1-0	tumor	1639	1639	6555	121	1.84592	7	0	Cap3	1.71859	1.71859	0	0	0	0	0	0	0	0	0	0	0	0	0	3.17318	3.17318	3.84517	1.39899	1.39899	0	0	0	0
ATCGTAGGTGCCTAAT-1-0	tumor	3716	3716	12631	336	2.66012	0	0	Cap1	2.55533	2.77523	0	0	0	1.21643	1.42715	0.949109	0.949109	0	0.583167	0	0	0	0.583167	2.9133	2.99578	2.9133	0	0.949109	0	0	0	0
ATCGTAGGTGCGAACA-1-0	tumor	2833	2833	7605	326	4.28665	0	0	Cap1	3.15076	3.30683	0	0.839377	0	0	0	0.839377	1.28919	0.839377	0	1.83413	1.59833	0	0	3.15076	3.35388	0.839377	0	0	0	0	0	0.839377
ATCGTAGGTGCTAGCC-1-0	tumor	4375	4375	16721	650	3.88733	1	0	N3	2.29966	1.94312	0	1.38385	0	1.85355	0.468784	0.468784	1.22148	0	1.02753	2.02532	1.38385	0.468784	0.468784	1.22148	2.97244	0	0	0.468784	0	0	0	1.64603
ATCGTAGGTTCAAACC-1-0	tumor	1778	1778	3318	81	2.44123	0	0	Cap1	2.30674	2.30674	0	1.94986	0	0	1.94986	0	1.94986	0	0	0	0	0	0	3.43845	3.53084	4.33528	1.94986	1.38975	0	0	0	0
ATCGTAGTCATTCGTT-1-0	tumor	2901	2901	8496	213	2.50706	7	0	Cap3	2.22345	2.08718	0	0	0	1.51096	0	0	0	0	0	0	0	0	0	3.52509	3.33476	4.31952	1.92936	1.21017	0	0	0	0
ATCGTCCAGAGCAGTC-1-0	tumor	1959	1959	6075	155	2.55144	2	0	Cap2	2.38661	1.78142	0	0.973083	0	0	0.973083	0	1.4568	0	1.4568	0	0	0	0	3.42197	4.04247	3.91965	1.4568	0	0	0	0	0
ATCGTCCAGGGCAACT-1-0	tumor	1612	1612	3717	52	1.39898	0	0	Cap1	2.98732	1.85328	0	0	0	2.20509	0	1.30572	1.30572	0	0	0	0	0	0	4.49738	4.3697	4.14119	1.85328	0	0	0	0	0
ATCGTCCAGGTAGTCG-1-0	tumor	2140	2140	5721	220	3.84548	0	0	Cap1	1.8316	2.58291	0	1.01085	0	1.01085	1.01085	1.01085	0	0	0	0	0	0	0	3.62984	3.67516	4.07214	0	0	0	0	0	0
ATCGTCCCAACCAGAG-1-0	tumor	2272	2272	5681	73	1.28499	0	0	Cap1	2.82389	2.44768	0	1.50862	0	0	1.01532	1.50862	1.50862	0	1.50862	1.83749	2.44768	0	0	2.08456	4.42762	0	0	1.50862	0	0	0	0
ATCGTCCGTTGCTGAT-1-0	tumor	3955	3955	12436	434	3.48987	1	0	N3	2.6858	2.50615	0	0.958673	0	1.439	1.61355	0	0.590071	0	0	0	0	0	0	3.75687	3.31549	4.06203	1.2274	1.2274	0	0	0	1.2274
ATCGTCCGTTGTTTGG-1-0	tumor	3326	3326	10763	328	3.04748	0	0	Cap1	2.87492	2.13214	0	0	0	1.0502	0	0.657058	0.657058	0	0	0	0.657058	0	0	4.80225	3.68944	4.54235	1.55105	1.0502	0	0	0	0
ATCGTGAAGTCCTGTA-1-0	tumor	1542	1542	3346	84	2.51046	0	0	Cap1	2.94085	2.29917	0	0	0	0	0	0	1.94266	0	0	0	1.38345	0	0	4.65968	4.05672	4.40297	1.38345	0	0	0	0	0
ATCGTGACAATCTGCA-1-0	tumor	4010	4010	15268	446	2.92114	2	0	Cap2	2.85498	2.54861	0	0	0	0.837217	0.50378	0	0.50378	0	1.5953	0.50378	0	0	0	4.4484	3.64631	3.66325	2.31939	0	0	0	0	0.50378
ATCGTGACACACACTA-1-0	tumor	1359	1359	2681	58	2.16337	0	0	Cap1	3.29989	3.15187	0	0	0	0	1.55391	1.55391	2.13534	0	2.76756	0	0	0	0	3.29989	3.73837	4.3736	2.5006	0	0	0	1.55391	0
ATCGTGAGTTGCTCCT-1-0	tumor	1646	1646	3617	68	1.88001	0	0	Cap1	3.01323	3.01323	0	0	0	0	0	1.32567	1.87632	0	1.32567	0	1.32567	0	0	3.35506	3.1406	2.69622	1.87632	0	0	0	0	0
ATCGTGATCGTCTACC-1-0	tumor	1226	1226	2331	146	6.26341	1	0	N3	0	0	0	0	0	0	0	0	0	0	0	0	0	0	0	0	0	0	0	0	0	0	0	0
ATCGTGATCTCTGCTG-1-0	tumor	1709	1709	3789	153	4.038	4	0	Ar	1.83712	1.83712	0	0	0	0	0	1.29177	1.29177	1.29177	0	1.83712	2.18803	0	1.29177	1.83712	2.44728	0	0	0	0	0	0	0
ATCTCTAAGGATCACG-1-0	tumor	1642	1642	3796	123	3.24025	0	0	Cap1	2.65125	1.83557	0	0	0	0	0	0	1.29043	0	1.83557	0	1.83557	0	0	4.31431	4.20258	3.09444	0	0	0	0	0	0
ATCTCTAGTGGGTTGA-1-0	tumor	1468	1468	3207	196	6.11163	0	0	Cap1	2.60067	3.12796	0	0	0	0	1.41541	0	0	0	0	0	0	0	0	3.72657	3.36949	3.256	2.98108	0	0	0	0	0
ATCTCTATCGACACCG-1-0	tumor	1945	1945	5698	201	3.52755	3	0	Ve1	2.08194	2.58664	1.5063	1.5063	0	1.01342	1.5063	1.83498	1.01342	0	0	1.83498	0	0	0	0	1.83498	2.71071	0	0	0	0	0	0
ATCTTCAAGACTGTTC-1-0	tumor	831	831	1536	15	0.976562	0	0	Cap1	3.5131	3.29738	0	0	0	0	0	0	0	0	2.01629	0	0	0	0	4.37103	3.84102	4.59164	0	0	0	0	0	0
ATCTTCACAACTCCCT-1-0	tumor	1476	1476	2662	40	1.50263	0	0	Cap1	3.15868	2.77423	0	0	0	0	0	1.55953	0	0	0	0	0	0	0	2.77423	2.77423	3.54988	0	1.55953	0	0	0	0
ATCTTCAGTAGGACCA-1-0	tumor	847	847	2553	129	5.05288	3	0	Ve1	1.59269	1.59269	3.19875	1.59269	0	0	0	0	0	0	0	0	0	0	0	0	2.1786	2.1786	0	0	0	0	0	0
ATGAAAGAGATAGCAT-1-0	tumor	2937	2937	7479	277	3.7037	1	0	N3	2.56754	2.03932	0	0	0	1.30132	0	0	0	0	1.30132	2.03932	0.848901	0	0	1.30132	2.4593	1.30132	0.848901	0.848901	0	0	0	0.848901
ATGAAAGAGGGCAACT-1-0	tumor	3259	3259	10713	321	2.99636	3	0	Ve1	2.24082	2.76853	0.659304	1.55472	1.05323	0	0.659304	1.33509	0	0	0	0	0	0	0	2.64392	3.54397	3.92143	0	1.05323	0	0	0	0
ATGAAAGCACCCAACG-1-0	tumor	1184	1184	2018	96	4.75719	1	0	N3	0	1.7843	0	0	0	2.76419	0	0	0	0	0	0	0	0	0	1.7843	1.7843	1.7843	0	0	0	0	0	2.38975
ATGAAAGGTAGAGTTA-1-0	tumor	2172	2172	6015	593	9.85869	1	0	N3	1.78968	1.46442	0	0	0	0	0	0	0	0.97927	0	0.97927	0.97927	0	0.97927	1.46442	2.86932	0	0	0	0	0	0	1.78968
ATGAAAGGTAGGATAT-1-0	tumor	1312	1312	2853	53	1.85769	2	0	Cap2	3.3687	2.08071	0	0	0	0	0	0	0	0	0	0	0	0	0	4.78893	4.21356	3.3687	0	0	0	0	0	0
ATGAAAGGTTTACCAG-1-0	tumor	887	887	1576	107	6.78934	0	0	Cap1	1.99404	3.27263	0	1.99404	0	0	0	0	0	0	0	2.61669	0	0	0	0	1.99404	0	0	0	0	0	0	0
ATGAAAGTCAAGGCTT-1-0	tumor	3637	3637	11978	301	2.51294	0	0	Cap1	2.39956	2.82509	0	0	0	0	1.25407	0	0.60697	0	0.60697	0.60697	0.60697	0	0	3.48813	4.16588	3.99694	2.14169	0.981977	0	0	0	0
ATGAAAGTCATAGAGA-1-0	tumor	983	983	1601	50	3.12305	0	0	Cap1	3.47291	1.98046	0	0	0	0	0	0	0	0	0	0	0	0	0	4.2443	4.55062	4.15043	0	0	0	0	0	0
ATGAAAGTCATAGCAC-1-0	tumor	1457	1457	2668	113	4.23538	4	0	Ar	1.55775	3.30457	0	1.55775	0	0	0	0	1.55775	1.55775	2.98268	2.13963	0	0	0	2.77212	3.54769	0	0	0	0	0	0	0
ATGAAAGTCATGTCTT-1-0	tumor	2343	2343	6114	275	4.49787	1	0	N3	2.94399	0.969107	0	0	0	0	0	0	0.969107	0	0.969107	0.969107	0	0	0	4.26732	3.46811	3.36055	1.7761	0	0	0	0	0
ATGAAAGTCCGGTAAT-1-0	tumor	1560	1560	3409	196	5.74949	1	0	N3	2.28241	0	0	0	0	2.54425	0	0	1.36951	0	0	0	0	0	0	1.9267	3.31057	2.54425	0	0	0	0	0	2.28241
ATGACCAAGACTGGGT-1-0	tumor	1845	1845	12919	102	0.789535	7	0	Cap3	2.16797	1.73065	0	0	0	0.573267	0	0.573267	0	0	0	0	0	0	0	3.44004	2.47121	2.97437	1.20062	1.20062	0	0	0	0
ATGACCAAGTTGAATG-1-0	tumor	1737	1737	3858	122	3.16226	0	0	Cap1	1.27871	1.82197	0	0	0	0	0	1.27871	0	0	1.27871	1.27871	1.27871	0	0	2.17203	1.82197	1.27871	1.27871	0	0	0	0	0
ATGACCACAATCTGCA-1-0	tumor	2163	2163	5202	147	2.82584	0	0	Cap1	3.25773	2.1621	0	0	0	0	1.07238	0	1.07238	0	0	0	1.57788	0	0	3.93145	3.62499	4.22364	0	1.91206	0	0	0	0
ATGACCAGTAACTAAG-1-0	tumor	1233	1233	3411	239	7.00674	3	0	Ve1	1.9262	0	0	1.36907	0	0	1.36907	1.36907	0	0	0	0	0	0	0	2.75101	2.75101	1.9262	0	1.9262	0	0	0	1.9262
ATGACCAGTATCACCA-1-0	tumor	4287	4287	15284	636	4.16121	0	0	Cap1	2.85399	2.81557	0	1.28568	0	0.836623	0.836623	0.503365	0.836623	0	0.503365	1.08615	0.836623	0	0	3.88696	3.67889	3.78833	1.28568	0.836623	0	1.08615	0	0
ATGACCAGTGTATACC-1-0	tumor	2526	2526	6905	252	3.64953	0	0	Cap1	2.91119	3.18518	0	0	0	0	1.36007	0	0	0	0	0	0	0	0	3.69143	3.76117	3.99975	0.895364	0.895364	0	0	0	0
ATGACCAGTGTGAATA-1-0	tumor	1498	1498	3887	301	7.74376	3	0	Ve1	2.42398	2.42398	0	3.18445	0	0	1.27332	1.8157	0	0	0	0	0	0	0	2.9449	3.37757	4.0535	0	0	0	0	0	0
ATGAGGGCAATTGCAC-1-0	tumor	2170	2170	5101	226	4.4305	1	0	N3	2.17947	2.37973	0	0	0	1.59347	0	0	1.08532	0	1.08532	0	0	0	0	4.05788	3.41464	3.69407	1.92879	0	0	0	0	1.59347
ATGAGGGCAGCGAACA-1-0	tumor	2629	2629	7328	275	3.75273	0	0	Cap1	2.77327	2.21787	0	0	1.31621	0	0	0	0	0	2.05709	1.8654	1.8654	0	0	2.77327	3.51901	0.860621	0	0	0	0	0	0
ATGAGGGCATGCCATA-1-0	tumor	1870	1870	4480	334	7.45536	1	0	N3	2.49821	1.69823	0	1.69823	0	0	0	0	1.17315	0	1.17315	1.17315	0	0	1.17315	2.04076	2.29542	0	0	0	0	0	0	1.17315
ATGAGGGGTACGATTC-1-0	tumor	2543	2543	7645	365	4.77436	0	0	Cap1	2.54729	2.8152	0	1.59415	0	0	0.836401	0	1.28539	0	0	0	0	0	0.836401	3.97634	3.30178	3.34881	0	0.836401	0	0	0	0
ATGAGGGGTCCTACGG-1-0	tumor	2551	2551	6008	154	2.56325	1	0	N3	2.87042	2.66135	0	0	0	0	0	0.979997	0.979997	0	0.979997	0	0.979997	0	0	3.79043	2.77134	1.46531	0	0	0	0	0	1.46531
ATGAGGGGTCGGTGAA-1-0	tumor	697	697	1203	23	1.91189	1	0	N3	0	2.86932	0	2.23136	0	0	0	0	0	2.23136	0	0	0	0	0	2.23136	3.75098	0	0	0	0	0	0	0
ATGAGGGTCAAAGGAT-1-0	tumor	1454	1454	2997	58	1.93527	0	0	Cap1	2.3988	2.03775	0	0	0	0	0	0	1.46711	0	0	0	0	0	0	2.03775	4.54782	4.99595	1.46711	0	0	0	0	0
ATGAGGGTCCAGTGCG-1-0	tumor	2270	2270	5698	183	3.21165	0	0	Cap1	2.27983	2.58664	0	1.01342	0	0	0	0	1.5063	0	1.01342	0	2.08194	0	0	4.0761	3.37005	3.42865	2.08194	0	0	0	0	0
ATGAGTCAGGTGCCAA-1-0	tumor	3242	3242	8886	351	3.95003	5	0	Ve2	1.70501	1.70501	0	0	0	2.50582	1.17888	0.753944	1.17888	0	0	0	0	0	0	2.40949	3.00227	3.37191	1.17888	1.17888	0	0	0	1.17888
ATGAGTCCAGACAATA-1-0	tumor	2434	2434	6077	166	2.73161	0	0	Cap1	3.36641	3.10871	0	2.38631	0	0	0.972879	0	2.52723	0	2.0258	0	0	0	0	4.65081	3.61636	4.1771	1.45654	2.0258	0	0	0	0
ATGAGTCGTCGTGATT-1-0	tumor	1359	1359	2548	38	1.49137	0	0	Cap1	2.54741	2.54741	0	0	0	0	0	0	1.59425	0	1.59425	0	0	0	0	3.47807	3.59242	4.09217	2.18034	2.54741	0	0	0	0
ATGAGTCGTCTCAGGC-1-0	tumor	1887	1887	4506	112	2.48557	0	0	Cap1	2.80547	1.69351	0	0	0	0	0	1.16915	1.69351	0	0	0	1.16915	0	0	3.65655	3.95207	4.39313	2.03572	0	0	0	0	0
ATGAGTCGTTATAGAG-1-0	tumor	1671	1671	5078	495	9.74793	0	0	Cap1	2.38383	1.59707	0	1.08832	0	0	0	0	1.59707	0	0	0	1.59707	1.08832	0	2.18348	3.12069	0	0	0	0	0	1.08832	0
ATGAGTCTCCAACACA-1-0	tumor	3156	3156	9753	369	3.78345	1	0	N3	2.32512	1.40511	0	0.70573	0	0.70573	0.70573	0	1.81264	0	0.70573	0	0	0	0	1.81264	3.11493	0.70573	0	0.70573	0	0	2.6623	1.11536
ATGAGTCTCCTGTTGC-1-0	tumor	1173	1173	2094	68	3.24737	0	0	Cap1	2.72959	1.75363	0	1.75363	0	0	0	0	1.75363	0	0	0	0	0	0	3.53889	3.53889	3.78373	0	0	0	0	0	0
ATGATCGAGAAAGCGA-1-0	tumor	1296	1296	2403	74	3.07948	0	0	Cap1	2.60153	2.23248	0	1.64122	0	0	0	0	0	0	0	0	0	0	0	3.5349	4.27312	4.52777	0	0	0	0	0	0
ATGATCGAGACGGTTG-1-0	tumor	1074	1074	2037	58	2.84732	0	0	Cap1	3.02707	1.77651	0	0	0	0	0	0	0	0	0	0	0	0	0	3.81071	3.02707	3.69569	2.38124	1.77651	0	0	0	0
ATGATCGAGGAAGTGA-1-0	tumor	2833	2833	8750	481	5.49714	1	0	N3	1.18958	1.90424	0	1.18958	0	0	1.18958	0.76214	1.48808	0	0.76214	1.18958	1.48808	0.76214	0	3.56348	3.01693	0	0	0	1.18958	0	0	0
ATGATCGAGTCATCGT-1-0	tumor	656	656	1044	30	2.87356	0	0	Cap1	0	2.35883	0	0	0	0	0	0	0	0	0	0	0	0	0	4.66687	3.67158	4.5725	0	2.35883	0	0	0	0
ATGATCGGTAAGTAGT-1-0	tumor	2599	2599	6313	224	3.54823	1	0	N3	2.82378	3.07234	0	0.949351	0	0	0.949351	1.74956	1.42745	0	0	0	0	0	0	4.00473	3.4371	4.3646	0	1.42745	0	0	0	2.18831
ATGATCGGTTAATGAG-1-0	tumor	1484	1484	3176	157	4.94332	0	0	Cap1	1.98749	1.42277	0	0	0	0	2.3462	0	0	0	0	0	0	0	0	4.4172	3.73605	1.42277	2.3462	1.42277	0	0	0	0
ATGATCGGTTCTCCAC-1-0	tumor	1128	1128	2217	85	3.83401	0	0	Cap1	2.67634	2.67634	0	0	0	0	0	0	1.70667	0	0	0	0	0	0	2.67634	3.92428	4.22915	3.61321	0	0	0	0	0
ATGATCGGTTGGCCTG-1-0	tumor	697	697	1061	25	2.35627	2	0	Cap2	2.98821	3.37674	0	0	0	0	0	2.34421	0	0	0	0	0	0	0	4.45232	3.37674	4.95847	0	0	0	0	0	0
ATGATCGTCCTATTTG-1-0	tumor	1494	1494	2984	102	3.41823	0	0	Cap1	2.40276	2.66756	0	0	0	2.40276	2.04153	0	1.47045	0	1.47045	0	0	0	0	3.32538	3.79696	3.86947	1.47045	0	0	0	0	0
ATGATCGTCGTTCTGC-1-0	tumor	2237	2237	4999	124	2.4805	0	0	Cap1	3.04471	2.1974	0	0	0	0	1.09875	0	2.39808	0	1.09875	0	1.09875	0	0	3.89202	3.61111	4.44285	1.09875	0	0	0	0	0
ATGCATGAGACGATAT-1-0	tumor	1018	1018	2094	48	2.29226	4	0	Ar	0	3.21397	0	0	0	0	1.75363	0	0	0	3.00083	1.75363	0	0	0	0	1.75363	1.75363	0	0	0	0	0	0
ATGCATGAGAGCATCG-1-0	tumor	2208	2208	4961	207	4.17255	1	0	N3	0	2.57218	0	0	0	1.10384	0	0	0	0	0	0	0	0	0	2.57218	3.44157	3.56296	0	0	0	0	0	1.95263
ATGCATGAGTCCGCCA-1-0	tumor	1455	1455	3493	36	1.03063	2	0	Cap2	2.26058	2.90017	0	0	0	0	1.35141	0	1.35141	0	0	0	0	0	0	5.00976	4.24433	4.52842	1.90594	1.35141	0	0	0	0
ATGCATGCACTGTGTA-1-0	tumor	1923	1923	5194	117	2.2526	2	0	Cap2	2.36335	2.79743	0	0	0	0	0	0	0	0	0	0	0	0	0	4.82205	4.27994	4.38124	2.79743	0	0	0	0	0
ATGCATGCAGGTGGAT-1-0	tumor	2604	2604	6735	226	3.35561	1	0	N3	2.13107	0	0	0	0	1.37866	0.910184	0	0.910184	0	1.37866	0	0	0	0	2.76303	2.93478	1.69641	0	0	0	0	0	1.37866
ATGCATGGTTCAAACC-1-0	tumor	1109	1109	1959	68	3.47116	0	0	Cap1	1.80905	3.06426	0	0	0	0	0	0	0	0	0	0	0	0	0	4.13125	3.60366	3.73379	2.41674	1.80905	0	0	0	0
ATGCATGTCGCCAATA-1-0	tumor	2022	2022	4973	149	2.99618	0	0	Cap1	2.7131	2.40282	0	0	0	1.10223	0	0	1.10223	0	0	0	0	0	0	4.34915	3.66884	4.17972	0	0	0	0	0	0
ATGCCTCAGGGTACAC-1-0	tumor	1023	1023	1865	44	2.35925	0	0	Cap1	3.50169	2.83825	0	0	0	0	0	0	0	0	0	0	0	0	0	4.00039	4.68434	4.63353	0	1.85033	0	0	0	0
ATGCCTCGTAAGCTCT-1-0	tumor	610	610	1518	44	2.89855	3	0	Ve1	2.02652	0	2.02652	0	0	0	0	0	0	0	0	0	0	0	0	3.03316	3.03316	0	0	0	0	0	0	0
ATGCGATAGACGCCAA-1-0	tumor	2427	2427	6474	245	3.78437	0	0	Cap1	2.46916	2.70148	0	0	0	0.933989	0.933989	0	0	0	0	0	0	0	0	3.04834	3.78985	4.00847	1.40837	0	0	0	0	0
ATGCGATAGCGTGCCT-1-0	tumor	2666	2666	7291	216	2.96256	0	0	Cap1	3.24602	2.48261	0	0	0	0	0	0	1.63211	0	0.863545	0	0	0	0	3.43959	3.52393	3.43959	1.63211	0	0	0	0.863545	0
ATGCGATAGGTTCTTG-1-0	tumor	3087	3087	7854	359	4.57092	1	0	N3	2.52245	2.41465	0	2.15634	0	0.821205	0	0.821205	0	1.26595	1.26595	0.821205	1.26595	0	0	3.70057	3.3228	3.56607	0.821205	0.821205	0	0	0	1.26595
ATGCGATCACAATCTG-1-0	tumor	1302	1302	2611	77	2.94906	0	0	Cap1	3.17721	2.1587	0	0	0	1.57484	0	0	1.57484	0	0	0	0	0	0	3.84928	3.76421	4.13163	0	0	0	0	0	0
ATGCGATCATTACTCT-1-0	tumor	1631	1631	3663	448	12.2304	5	0	Ve2	1.31641	2.21812	0	0	0	2.47822	2.47822	0	1.31641	0	0	0	0	0	0	2.21812	1.31641	0	0	0	0	0	0	0
ATGCGATGTTCTTGCC-1-0	tumor	1106	1106	2059	81	3.93395	0	0	Cap1	3.23016	0	0	0	0	0	0	0	1.76759	0	0	0	0	0	0	0	3.23016	4.42562	2.3715	1.76759	0	0	0	0
ATGCGATTCCAGTGTA-1-0	tumor	938	938	1558	39	2.50321	0	0	Cap1	2.00398	2.00398	0	0	0	0	2.62734	0	2.00398	0	0	0	0	0	0	4.70152	3.67658	3.28369	2.62734	0	0	0	0	0
ATGCGATTCCGCTAGG-1-0	tumor	1170	1170	3070	389	12.671	1	0	N3	2.01686	1.44864	0	0	0	0	0	1.44864	0	0	0	1.44864	0	1.44864	2.01686	2.01686	0	0	0	0	0	0	0	2.37695
ATGGAGGAGATCGCTT-1-0	tumor	1303	1303	2754	89	3.23166	0	0	Cap1	2.47597	2.11169	0	0	0	0	0	0	1.53279	0	0	0	0	0	0	2.95259	4.01577	3.79713	1.53279	0	0	0	0	0
ATGGAGGAGATTGTGA-1-0	tumor	1026	1026	1919	107	5.57582	0	0	Cap1	0	1.82633	0	1.82633	0	0	0	0	1.82633	0	1.82633	0	2.43555	1.82633	2.43555	0	2.43555	1.82633	0	0	0	0	0	0
ATGGAGGAGGGTGAGG-1-0	tumor	1394	1394	2602	31	1.19139	0	0	Cap1	2.16176	2.52809	0	0	0	0	0	0	0	0	0	0	0	0	0	4.40314	3.57203	4.19471	3.00647	2.16176	0	0	0	0
ATGGAGGAGTCTGCGC-1-0	tumor	2080	2080	4653	196	4.21234	0	0	Cap1	3.01271	2.46349	0	0	0	0	0	0	0	0	1.66739	0	0	0	0	3.83151	4.21396	3.43683	1.14713	1.14713	0	0	0	0
ATGGAGGAGTGATAGT-1-0	tumor	3074	3074	9448	416	4.40305	0	0	Cap1	3.31275	2.35383	0	0	0	0	0	0.721941	1.65512	0	0.721941	0	0	0	0	3.52079	3.9677	4.13338	1.65512	0	0	0	0	0
ATGGAGGCAAGCCCAC-1-0	tumor	1771	1771	3965	138	3.48045	0	0	Cap1	3.35839	3.44249	0	1.79909	0	0	1.25905	0	1.25905	0	0	0	1.25905	0	0	3.52007	3.98831	3.26655	0	0	0	0	0	0
ATGGAGGCAGCTAACT-1-0	tumor	2875	2875	7569	380	5.02048	0	0	Cap1	3.3114	2.97023	0	0	0	0	0.842075	0.842075	2.02892	0	0.842075	0	0.842075	0	0.842075	3.98615	3.76764	4.05717	1.60212	0	0	0	0	0
ATGGAGGCATGAAAGT-1-0	tumor	1541	1541	3374	147	4.35685	0	0	Cap1	3.20724	1.93553	0	2.29168	0	0	0	0	2.76122	0	1.37721	0	0	0	0	4.04853	4.23654	4.49887	0	0	0	0	0	0
ATGGAGGCATTAGGCT-1-0	tumor	2871	2871	8125	113	1.39077	0	0	Cap1	2.6768	1.77886	0	0	0	0	0.802346	1.54592	0	0	0	0	0	0	0	4.39445	3.86638	4.50917	0	0.802346	0	0	0	0
ATGGAGGGTGACACGA-1-0	tumor	2102	2102	5046	250	4.95442	0	0	Cap1	2.8246	2.69951	0	0	0	0	0	0	0	0	0	0	0	0	0	3.96131	4.06854	4.28143	1.09252	1.09252	0	0	0	0
ATGGAGGTCCCGTAAA-1-0	tumor	3749	3749	11643	630	5.41098	1	0	N3	2.34639	2.16676	0	1.81699	0	0.619977	0	0	0	0	2.42539	2.69071	0.619977	0.999812	2.4986	1.27443	2.16676	0	0	1.27443	0	0.619977	0	0.999812
ATGGAGGTCTTCTGTA-1-0	tumor	1070	1070	1994	44	2.20662	0	0	Cap1	2.77541	1.79426	0	0	0	0	0	1.79426	1.79426	0	0	0	0	0	0	3.7165	3.83158	4.11383	1.79426	0	0	0	0	0
ATGGATCAGAGTCTTC-1-0	tumor	2720	2720	6750	198	2.93333	0	0	Cap1	3.14511	3.14511	0	1.37699	0	0	1.6946	0	0.908856	0	0	0	0	0	0	4.21459	3.67677	4.27821	2.12911	0.908856	0	0	0	0
ATGGATCAGTGCACCC-1-0	tumor	1542	1542	3207	92	2.86872	0	0	Cap1	2.60067	1.97912	0	0	0	0	0	0	0	0	0	0	0	0	0	3.56388	3.64853	1.41541	2.60067	0	0	0	0	0
ATGGATCCAAAGTGTA-1-0	tumor	2680	2680	7496	168	2.2412	1	0	N3	2.83372	2.1977	0	1.84628	0	0	0.847603	0	1.29967	0.847603	0.847603	1.29967	0	0	0	4.01991	3.49702	3.7461	1.29967	0.847603	0	0	0	1.29967
ATGGATCCAAGGGCAT-1-0	tumor	2275	2275	6288	426	6.77481	4	0	Ar	2.19184	3.44094	0.951786	3.27508	0.951786	0	0	0	0	1.99624	0	0	0	0.951786	4.42721	0	0	0	0	0	0	0	0	0
ATGGATCCACGCGCAT-1-0	tumor	2891	2891	7619	235	3.08439	1	0	N3	2.44235	2.55043	0	0.838333	0	0.838333	0.838333	0	0	0	0	0	0	0	0	2.89384	3.30506	4.15889	0	0	0	0	0	0
ATGGATCCAGACATCT-1-0	tumor	1685	1685	4062	178	4.38208	0	0	Cap1	2.58846	2.12651	0	0	0	0	1.2418	1.2418	0	0	0	0	0	0	0	3.63568	3.41911	4.01025	0	0	0	0	0	0
ATGGATCCAGCAAGAC-1-0	tumor	4117	4117	13977	465	3.32689	1	0	N3	2.00676	2.33224	0	0.888271	0	1.66634	1.14625	0	0	0	0	0	0	0	0	2.00676	3.33888	3.83025	0.539682	0.539682	0	0	0	1.35114
ATGGATCGTGTGTTTG-1-0	tumor	1513	1513	2994	141	4.70942	0	0	Cap1	2.39972	2.39972	0	0	0	0	1.46788	0	1.46788	0	0	0	0	0	0	4.11284	3.32216	3.04643	0	0	0	0	0	0
ATGGATCTCTAAGCCA-1-0	tumor	2522	2522	6772	269	3.97224	0	0	Cap1	2.55049	2.12625	0	0	0	0.906914	0	1.37456	0.906914	0	0	0	0	0	0	3.20383	3.6736	4.49536	0.906914	1.37456	0	0	0	0
ATGGGAGCACAAAGTA-1-0	tumor	1569	1569	3141	131	4.17065	5	0	Ve2	2.61993	2.82841	0	0	0	2.35623	0	1.4312	0	0	0	0	0	0	0	0	1.4312	0	0	0	0	0	0	0
ATGGGAGCAGAGAGGG-1-0	tumor	3043	3043	8314	433	5.20808	1	0	N3	2.24279	2.24279	0	0	0	0.789725	1.75978	1.22542	0	0	0	0	0	0	0	3.22111	2.24279	3.58021	0.789725	0.789725	0	0.789725	0	1.52787
ATGGGAGGTCACGTGC-1-0	tumor	1434	1434	3057	136	4.44881	1	0	N3	1.45189	1.45189	0	0	0	2.02054	0	0	0	0	1.45189	0	0	0	0	3.02661	1.45189	1.45189	0	0	0	0	0	0
ATGGGAGGTTACGGAG-1-0	tumor	3553	3553	11769	312	2.65103	0	0	Cap1	2.84165	2.25097	0	1.48132	0	0	1.26669	0.615018	0.993022	0	0.615018	0	0	0	0	3.712	3.79176	4.19609	2.15724	0.993022	0	0	0	0
ATGGGTTAGCGCTGCT-1-0	tumor	1133	1133	2262	66	2.91777	0	0	Cap1	2.65764	2.92764	0	0	0	0	0	0	0	0	0	0	0	0	0	4.44261	3.59366	3.70838	2.28663	0	0	0	0	0
ATGGGTTAGCTACGTT-1-0	tumor	2281	2281	5238	132	2.52005	1	0	N3	3.17428	0	0	0	0	1.57241	0	0	1.06785	0	0	1.06785	1.90619	0	0	3.88626	4.03184	3.76122	1.57241	0	0	0	0	0
ATGGGTTAGGACTGGT-1-0	tumor	3053	3053	9828	257	2.61498	3	0	Ve1	2.50082	2.21266	0	2.21266	1.9608	1.39933	2.09464	0.70186	0.70186	0	0	0	0	0	0	1.39933	3.34894	3.41797	0.70186	1.11021	0	0	0	0
ATGGGTTAGGTCCCTG-1-0	tumor	3680	3680	11498	422	3.6702	1	0	N3	1.8275	1.95841	0	1.28347	0	1.00775	0.625787	0	0	0	1.67683	2.51011	1.67683	0	1.00775	2.07414	2.8127	1.28347	0	0	0	0	0	1.8275
ATGGGTTCACGGCGTT-1-0	tumor	1014	1014	1791	48	2.68007	0	0	Cap1	2.87641	2.49872	0	0	0	0	0	0	0	0	0	0	0	0	0	3.14991	3.14991	0	0	0	0	0	0	0
ATGGGTTCAGAGGTAC-1-0	tumor	1323	1323	2194	51	2.32452	0	0	Cap1	2.3141	2.3141	0	1.71522	0	0	0	0	0	0	1.71522	0	0	0	0	3.73817	4.09854	4.09854	1.71522	0	0	0	0	0
ATGGGTTGTACCCAGC-1-0	tumor	3232	3232	8949	316	3.53112	1	0	N3	2.04183	2.04183	0	1.69924	0	1.88513	0	0.750209	0.750209	0	0	0	1.17399	0	0	2.04183	3.15055	1.47071	1.17399	0	0	0	0	1.88513
ATGGGTTTCAGGTAAA-1-0	tumor	1137	1137	2056	25	1.21595	0	0	Cap1	2.37282	2.74672	0	0	0	0	0	0	0	0	1.7688	0	1.7688	0	0	3.99824	3.40727	3.23156	1.7688	0	0	0	0	0
ATGGTTGAGACAACTA-1-0	tumor	1187	1187	2399	32	1.33389	0	0	Cap1	3.08384	2.60308	0	0	0	0	1.64256	0	0	0	0	0	0	0	0	4.61553	3.65106	4.08358	2.23396	1.64256	0	0	0	0
ATGGTTGAGTAAATGC-1-0	tumor	1626	1626	4362	164	3.75974	2	0	Cap2	2.83601	2.69159	0	0	1.19166	0	1.19166	1.19166	0	0	0	0	0	0	0	2.96219	3.17493	4.27761	0	0	0	0	0	0
ATGGTTGAGTAGCATA-1-0	tumor	2004	2004	5017	142	2.83038	0	0	Cap1	2.70488	2.19421	0	1.09635	0	0	0	0	1.09635	0	1.09635	0	1.60672	0	0	3.4307	3.84683	3.96696	0	1.09635	0	0	0	0
ATGGTTGGTACCTAGT-1-0	tumor	1828	1828	4362	168	3.85144	4	0	Ar	3.17493	2.06402	0	0	0	0	0	0	2.31945	1.19166	2.06402	1.72009	1.72009	0	0	2.83601	3.62914	1.19166	0	0	0	0	2.06402	0
ATGGTTGGTGATCGTT-1-0	tumor	1407	1407	2984	76	2.54692	0	0	Cap1	2.87673	2.40276	0	0	0	0	1.47045	0	2.04153	0	0	0	0	0	0	4.21986	3.71879	3.93707	3.32538	1.47045	0	0	0	0
ATGGTTGGTGCCTTTC-1-0	tumor	1740	1740	4804	200	4.1632	2	0	Cap2	1.12545	2.23285	0	0	0	0	0	0	0	0	0	0	0	0	0	4.67434	3.64985	1.12545	1.64156	0	0	0	0	0
ATGGTTGGTTCGGCCA-1-0	tumor	1332	1332	3035	82	2.70181	0	0	Cap1	2.86074	0	0	0	0	0	1.45743	1.45743	1.45743	0	0	0	0	0	0	2.86074	4.25124	4.04328	2.38736	0	0	0	0	0
ATGGTTGTCATCTCTA-1-0	tumor	3027	3027	9936	316	3.18035	2	0	Cap2	2.57088	1.95142	0	1.39111	1.1029	0	0.696363	1.61458	1.1029	0	1.1029	0	0	0	0	3.4074	3.53259	4.04936	2.49079	0.696363	0	0.696363	0	0
ATGGTTGTCGGTATGT-1-0	tumor	2519	2519	6946	228	3.28246	0	0	Cap1	2.82355	2.63599	0	0.891866	0	0	0	0.891866	0.891866	0	0	0	0	0.891866	1.67129	3.52967	3.34476	2.82355	1.35567	0.891866	0	0	0	0
ATGTCCCAGGAGAATG-1-0	tumor	1434	1434	3318	78	2.35081	0	0	Cap1	1.94986	2.94881	0	0	0	0	1.38975	0	0	0	0	0	0	0	0	1.94986	3.09544	2.56921	2.30674	0	0	0	0	0
ATGTCCCGTAAGTAGT-1-0	tumor	1960	1960	4526	128	2.8281	0	0	Cap1	3.1396	2.80131	1.1661	2.48884	0	0	0	1.1661	2.03187	1.1661	0	0	1.1661	0	0	2.65723	2.92722	1.1661	0	0	0	0	1.1661	0
ATGTCCCGTCAACCTA-1-0	tumor	645	645	973	33	3.39157	0	0	Cap1	3.74028	4.1378	0	0	0	3.07061	0	0	0	0	0	0	0	0	0	4.28967	3.95867	4.82294	0	0	0	0	0	0
ATGTCCCTCTAACGGT-1-0	tumor	1478	1478	3344	40	1.19617	0	0	Cap1	2.29971	3.08799	0	0	0	0	0	0	0	0	0	0	0	0	0	4.43949	4.0573	3.21581	1.3839	0	0	0	0	0
ATGTCTTAGACGCTCC-1-0	tumor	1752	1752	3652	66	1.80723	0	0	Cap1	3.13139	1.31861	0	1.31861	0	0	1.31861	0	2.2208	0	0	0	0	0	0	1.31861	2.85816	3.24431	1.31861	0	0	0	0	0
ATGTCTTAGCAATTCC-1-0	tumor	4061	4061	12588	304	2.415	5	0	Ve2	2.42722	1.99542	0	1.21883	0	1.99542	1.99542	0.584675	0.584675	0	0	0.9512	0	0	0	3.64642	3.07522	3.90114	1.75206	0.9512	0	0	0	0
ATGTCTTAGGTTTGAA-1-0	tumor	2617	2617	7983	231	2.89365	3	0	Ve1	1.79353	2.69323	1.79353	2.60466	0.812113	1.25428	0.812113	1.25428	0	0	0	0.812113	0	0	0.812113	1.25428	2.69323	3.39488	0	0	0	0	0	0
ATGTCTTCAGGTATGG-1-0	tumor	2535	2535	6602	142	2.15086	0	0	Cap1	2.87139	2.14867	0	0.922151	0	0.922151	0.922151	0	1.39361	0	1.95427	0	0	0	0	4.62971	3.83818	4.09556	1.39361	0.922151	0	0	0	0
ATGTCTTGTAGCGCCT-1-0	tumor	2105	2105	4675	122	2.60963	1	0	N3	2.00379	2.89659	0	0	0	1.14392	1.14392	0	0	0	0	1.14392	0	0	0	3.28348	3.77919	4.03627	1.14392	0	0	0	0	0
ATGTCTTGTGGCAGAT-1-0	tumor	2633	2633	6782	103	1.51873	0	0	Cap1	3.00412	2.84604	0	0	0	0	1.93123	0.906035	1.69074	0	2.12495	0	0.906035	0	0	2.12495	3.74445	4.54216	1.93123	0.906035	0	0	0	0
ATGTCTTTCTACGGTA-1-0	tumor	2423	2423	5851	174	2.97385	1	0	N3	2.56216	0.99662	0	0	0	0.99662	0	0	0.99662	0	0	0	0	0	0	3.56054	3.40302	3.34448	2.56216	0.99662	0	0	0	0
ATGTCTTTCTGCAGCG-1-0	tumor	1583	1583	3423	164	4.79112	1	0	N3	0	0	0	0	0	1.36645	1.36645	1.36645	1.36645	0	0	0	1.9232	0	0	1.9232	0	2.27873	1.36645	0	0	0	0	1.36645
ATTACCTAGAACCGCA-1-0	tumor	3263	3263	10371	325	3.13374	0	0	Cap1	2.36483	2.16491	0	1.07447	0	0	1.3591	0.675099	0.675099	0	0	0	0	0	0	4.0913	3.51998	4.26814	1.7615	1.07447	0	0	0	0
ATTACCTCAACGATTC-1-0	tumor	1630	1630	3638	70	1.92413	0	0	Cap1	2.48449	3.44158	0	0	0	0	0	0	0	0	1.32143	0	0	0	0	4.02491	3.34947	4.07285	0	2.22422	0	0	0	0
ATTACCTCACCGGTCA-1-0	tumor	1853	1853	4183	136	3.25126	0	0	Cap1	3.21512	2.35731	0	0	0	0	2.1007	1.22102	2.1007	0	2.35731	0	0	0	0	3.39073	3.21512	0	2.35731	0	0	0	0	0
ATTACCTGTAGCGCTC-1-0	tumor	1645	1645	4173	135	3.23508	4	0	Ar	2.35948	2.56355	0	0	0	0	0	1.2227	0	1.2227	2.1028	2.56355	0	0	2.1028	0	3.00424	0	0	0	0	0	0	0
ATTACCTTCACCTACC-1-0	tumor	748	748	1806	73	4.04208	3	0	Ve1	0	2.49107	2.86854	0	0	0	0	0	0	0	0	0	0	0	0	0	1.87749	3.14193	1.87749	0	0	0	0	0
ATTACCTTCCAAGCTA-1-0	tumor	1580	1580	3661	75	2.04862	0	0	Cap1	2.47872	2.2186	0	0	0	0	2.2186	0	0	0	0	0	0	0	0	3.12904	3.51981	4.1124	2.47872	1.31681	0	0	0	1.31681
ATTACCTTCCTCAGAA-1-0	tumor	2243	2243	5486	286	5.21327	0	0	Cap1	2.95638	2.74615	0	1.03774	0	0	1.53593	0	2.47964	0	2.11521	0	1.53593	0	0	3.75945	3.95199	2.62175	0	1.03774	0	0	0	0
ATTACCTTCGTAATGC-1-0	tumor	2224	2224	6872	348	5.06403	3	0	Ve1	2.41469	3.45185	2.11335	3.18977	0.8982	2.11335	1.36363	0.8982	0	0	0	0	0	0	2.53698	0	1.68	3.3551	0	0	0	0	0	0
ATTACTCAGACTCATC-1-0	tumor	4622	4622	17799	633	3.55638	1	0	N3	1.97132	2.18218	0	1.59591	0	0.75314	0	0.75314	0.445858	0	0	0	0	0	0	3.2689	3.7901	4.22566	0.75314	0.445858	0	0	0	0.987862
ATTACTCAGGTCCTGC-1-0	tumor	1290	1290	2424	74	3.05281	0	0	Cap1	2.8623	2.59348	0	0	0	0	0	2.22471	0	0	1.63421	0	0	0	1.63421	3.39712	2.22471	4.07339	2.59348	0	0	0	0	0
ATTACTCAGGTCTACT-1-0	tumor	4379	4379	13549	681	5.0262	0	0	Cap1	2.75755	3.14164	0	0	0	0.552771	1.93217	0	1.16757	0	0	0	0	0	0	1.16757	1.93217	0.552771	0	0	0	0	0	0
ATTACTCGTGTGAATA-1-0	tumor	2723	2723	7710	378	4.90272	1	0	N3	2.17272	2.95273	0	1.82262	0	1.58741	0	0	0.831611	0	0.831611	1.27928	1.58741	0	0	3.19238	1.58741	1.27928	0.831611	0	0	0	0.831611	0
ATTACTCTCCGTGCGA-1-0	tumor	1792	1792	4043	104	2.57235	0	0	Cap1	2.76257	2.38818	0	0	0	0	1.24514	0	0	0	0	0	0	0	0	4.32018	3.57313	4.01485	1.78286	1.24514	0	1.24514	0	0
ATTACTCTCTATGCCC-1-0	tumor	2125	2125	10058	206	2.04812	7	0	Cap3	2.29738	0.69026	0	0	0	0	0	0	0	0	0	0	0	0	0	3.73202	2.93896	3.5779	1.78694	0	0	0	0	0
ATTACTCTCTGGTCAA-1-0	tumor	1823	1823	4135	98	2.37001	0	0	Cap1	3.01294	2.36777	0	0	0	0	0	0	0	0	1.22917	0	0	0	0	2.57199	3.01294	3.47936	1.76418	1.76418	0	0	0	0
ATTATCCAGAAGCCAC-1-0	tumor	718	718	1238	134	10.8239	6	0	X	0	0	0	0	0	0	2.2058	0	0	0	0	0	0	0	0	0	0	0	0	0	0	0	0	0
ATTATCCAGACTGTTC-1-0	tumor	3015	3015	8202	127	1.5484	5	0	Ve2	2.48265	0.797153	0	0	0	3.36874	1.53851	0	1.53851	0	0	0.797153	0	1.23501	0	0.797153	2.37525	0.797153	0	0	0	0	0	0
ATTATCCCAGTTCTAG-1-0	tumor	2013	2013	4421	133	3.00837	0	0	Cap1	2.67907	1.70908	0	0	0	1.18232	0	0	2.0523	0	0	0	0	0	0	3.67511	3.41461	4.1283	1.18232	0	0	0	0	0
ATTATCCCATACATCG-1-0	tumor	2402	2402	5951	133	2.23492	0	0	Cap1	2.24092	3.59149	0	0	0	0	0.985962	0	0	0	0	0	0	0	0	3.32813	3.59149	4.00319	0.985962	0	0	0	0	0
ATTATCCGTGCTGTCG-1-0	tumor	2998	2998	8260	296	3.58354	0	0	Cap1	2.66146	2.24861	0	1.53298	0	0	0	0.793288	0	0	0	0	0.793288	0	0	2.95281	3.51713	3.79736	1.23002	1.53298	0	0	0	0
ATTATCCGTGTTATCG-1-0	tumor	1550	1550	3353	181	5.39815	0	0	Cap1	2.55952	2.76707	0	0	0	0	1.38189	0	0	0	0	0	0	0	0	3.75545	3.75545	4.10509	1.38189	0	1.94087	1.38189	0	0
ATTATCCTCAACCCGG-1-0	tumor	3039	3039	9328	318	3.40909	3	0	Ve1	2.14057	2.77312	1.85006	3.06193	2.14057	1.85006	1.43892	1.43892	0	0	0	0	0	0	1.14552	0	0.728534	3.43454	0	0	0	0	0	0
ATTATCCTCCTACCGT-1-0	tumor	3863	3863	12731	249	1.95586	0	0	Cap1	2.34428	2.66398	0	0.944283	0	0	0.57969	1.21088	1.74273	0	1.42116	0	0.57969	0	0	3.75257	3.32167	2.76784	1.98566	0.944283	0	0	0	0
ATTATCCTCGAACCAT-1-0	tumor	1749	1749	4007	133	3.31919	5	0	Ve2	0	1.7903	0	0	0	1.25151	0	1.7903	1.7903	0	0	1.7903	0	0	0	0	2.13852	0	0	0	0	0	0	0
ATTATCCTCTGCTTTA-1-0	tumor	2212	2212	10571	128	1.21086	6	0	X	0	0	0	0	0	0	0	0.665768	0	0	0	0	0	0.665768	0	0.665768	0.665768	1.34494	0	0	0	0	0	0
ATTCACTAGAAGGGAT-1-0	tumor	1149	1149	2308	50	2.16638	0	0	Cap1	2.63893	2.26856	0	0	0	0	0	1.67387	0	0	0	0	0	0	0	4.25311	4.65383	3.88486	2.63893	2.26856	0	0	0	0
ATTCACTCACCTGCGA-1-0	tumor	2988	2988	9407	233	2.47688	0	0	Cap1	2.25174	2.76522	0	0	0	0	1.13978	0.72418	0	0	0	0	0.72418	0	0	3.19404	3.82095	4.63523	1.84296	0.72418	0	0	0	0
ATTCACTCATGACCCG-1-0	tumor	912	912	1925	86	4.46753	2	0	Cap2	2.4327	3.08096	0	0	0	0	0	0	0	0	0	0	0	0	0	4.70131	4.14848	4.98672	2.4327	0	0	0	0	0
ATTCACTGTAGGTAGC-1-0	tumor	1761	1761	4480	198	4.41964	2	0	Cap2	2.66673	0	0	0	0	1.17315	1.17315	0	1.17315	0	0	0	0	0	0	3.95775	3.32452	4.31295	3.47352	0	0	0	1.17315	0
ATTCACTGTCTACAGT-1-0	tumor	4384	4384	14708	512	3.4811	1	0	N3	2.53038	2.21472	0	0	0	0	1.11176	0	1.6252	0	1.11176	0	0	0	0	2.96307	3.06325	3.73276	0.858579	1.11176	0	0	0.858579	0.518736
ATTCACTGTGGCCACT-1-0	tumor	2323	2323	5969	122	2.04389	0	0	Cap1	2.54375	2.23822	0	0	0	0	0	0	0.98407	0	0	0.98407	2.04139	0	0	2.40261	2.96674	0.98407	0	0	0	0	0	0
ATTCACTGTTCCTAGA-1-0	tumor	1747	1747	3756	60	1.59744	0	0	Cap1	3.31869	1.84448	0	1.29812	0	1.29812	0	0	1.29812	1.29812	0	0	0	0	0	3.64476	3.89025	4.17281	0	1.29812	0	0	0	0
ATTCACTGTTGCGTAT-1-0	tumor	2191	2191	5793	186	3.21077	0	0	Cap1	2.265	2.57136	0	1.49345	0	0	1.00292	1.00292	2.06748	1.8211	1.49345	1.49345	1.49345	0	0	1.8211	3.41266	0	0	0	0	0	0	0
ATTCACTTCATGTCTT-1-0	tumor	1688	1688	3864	189	4.8913	0	0	Cap1	1.82067	1.82067	0	0	0	0	0	0	0	0	1.27759	0	0	0	0	2.95052	3.3833	4.05934	1.27759	1.27759	0	0	0	1.27759
ATTCACTTCCGAGGCT-1-0	tumor	3590	3590	12237	679	5.54875	0	0	Cap1	2.85324	2.52097	0	0	0	0	0.597293	0.968651	0.968651	0	0.597293	0	0	0	0	3.44158	3.73432	3.75366	2.12283	0.597293	0	0	2.0199	0
ATTCACTTCTGCTTTA-1-0	tumor	4395	4395	14782	460	3.11189	1	0	N3	2.34861	2.57847	0	0.516707	0	1.62117	0.516707	0.85569	1.1084	0.516707	1.30995	0.85569	1.1084	0.516707	0	1.62117	2.67621	0.516707	0	0	0	0.85569	0	1.74667
ATTCAGGCAAACCATC-1-0	tumor	2870	2870	6681	189	2.82892	5	0	Ve2	0.915003	2.30065	0	0	0	2.77058	1.70299	1.70299	0.915003	0	0	0.915003	0.915003	0	0	0	1.70299	1.94407	0	0	0	0	0	0
ATTCAGGCAGGAGACT-1-0	tumor	1147	1147	2245	36	1.60356	0	0	Cap1	1.69641	2.93478	0	0	0	0	0	1.69641	0	0	0	0	0	0	0	4.59507	4.14884	4.21679	1.69641	0	0	0	0	0
ATTCAGGCAGTCACGC-1-0	tumor	1951	1951	4548	47	1.03342	0	0	Cap1	2.92263	2.02766	0	1.16277	0	0	0	0	0	0	0	0	1.16277	0	0	3.80612	3.80612	3.22631	2.65272	1.16277	0	0	0	0
ATTCAGGTCAACCGAT-1-0	tumor	1699	1699	3931	73	1.85703	0	0	Cap1	2.78891	2.78891	0	0	0	0	0	1.26522	0	0	0	0	0	0	0	4.98362	4.16817	3.84567	1.26522	0	0	0	0	0
ATTCAGGTCTGTCGTC-1-0	tumor	1295	1295	2879	76	2.63981	0	0	Cap1	3.23136	3.35994	0	0	0	0	1.49816	0	0	0	1.49816	0	0	0	0	4.15138	3.35994	3.832	1.49816	0	0	0	0	0
ATTCAGGTCTTGCAAG-1-0	tumor	708	708	1099	4	0.363967	0	0	Cap1	3.34277	2.95483	0	0	0	0	0	0	2.31245	0	0	0	0	0	0	3.83936	3.83936	4.5217	0	0	0	0	0	0
ATTCATCAGAAGCTCG-1-0	tumor	950	950	1776	44	2.47748	0	0	Cap1	2.88435	0	0	1.8917	0	0	0	0	0	0	0	0	0	0	0	2.50644	3.94499	4.14213	0	0	0	0	0	0
ATTCATCCAACGACTT-1-0	tumor	1247	1247	3053	104	3.40649	2	0	Cap2	2.02167	1.45289	0	0	0	0	0	0	2.02167	0	0	2.02167	0	0	0	3.61173	4.19734	3.41704	2.85517	1.45289	0	0	0	0
ATTCATCCAAGTTCCA-1-0	tumor	1571	1571	3172	56	1.76545	0	0	Cap1	2.34734	2.9915	0	0	0	0	0	0	0	0	0	0	0	0	0	4.49169	3.80968	4.10922	2.61083	0	0	0	0	0
ATTCATCCACCACATA-1-0	tumor	2852	2852	7505	120	1.59893	0	0	Cap1	3.04389	2.45613	0	0.846917	0	0	1.6089	0	0.846917	0	0	0	0	0	0	4.79513	3.74492	4.37719	1.2988	1.6089	0	0	0	0
ATTCATCCAGCGTTTA-1-0	tumor	3135	3135	8596	265	3.08283	0	0	Cap1	3.08831	2.62443	0	0.771649	0.771649	1.20197	1.20197	1.20197	1.20197	0	0	0	0	0	0	3.23593	3.08831	3.7584	0.771649	1.20197	0	0	0	0
ATTCATCCATTACTCT-1-0	tumor	2590	2590	6109	87	1.42413	0	0	Cap1	3.02738	2.8547	0	0	0	0.969615	1.77678	0.969615	0.969615	0	0	0	0	0	0	2.94477	3.56602	4.43656	0.969615	0.969615	0	0	0	0
ATTCATCCATTGACCA-1-0	tumor	1323	1323	2559	40	1.56311	0	0	Cap1	2.17652	2.17652	0	0	0	2.17652	1.59082	0	0	0	0	0	0	0	0	4.21112	3.58823	4.59203	1.59082	0	0	0	0	0
ATTCATCTCCAAACCA-1-0	tumor	3233	3233	9416	353	3.74894	1	0	N3	2.62062	1.84215	0	0	0	1.43176	0	0	0	0	0	0	0	0	0	3.52408	3.27671	4.13672	1.13913	0.723687	0	0	0	0.723687
ATTCATCTCGCTACGG-1-0	tumor	2131	2131	5074	220	4.33583	0	0	Cap1	2.81939	1.93333	0	0	0	0	1.08884	0	1.93333	0	0	0	0	0	0	3.91742	3.95588	3.83577	2.18418	1.5977	0	0	0	0
ATTCCATAGCTGGTGA-1-0	tumor	4042	4042	14584	588	4.03182	0	0	Cap1	3.19102	2.73432	0	0.522171	0	0	0	1.31982	1.11745	0	1.31982	0.863466	0.863466	0	0	4.70069	3.9724	3.19102	2.06138	0	0	0	0	0
ATTCCATAGTCATGGG-1-0	tumor	3003	3003	8007	453	5.65755	1	0	N3	2.27648	1.98025	0	1.79103	0	0	0	0	0	0	2.60188	1.25214	0.810444	0.810444	0.810444	2.13929	3.34906	1.25214	0	0	0	0	0	1.25214
ATTCCATAGTGGAAAG-1-0	tumor	1969	1969	4776	249	5.21357	0	0	Cap1	2.43965	2.23807	0	1.1294	0	0	0	0	1.98532	1.1294	2.43965	2.43965	0	1.1294	0	1.1294	2.98791	1.1294	0	0	0	0	0	0
ATTCCATCAAGTGCTT-1-0	tumor	1996	1996	4307	122	2.8326	0	0	Cap1	2.70343	1.73052	0	0	0	0	0	0	1.73052	0	0	0	1.73052	0	0	4.61351	2.70343	4.32145	1.73052	0	0	0	0	0
ATTCCATCACATGAAA-1-0	tumor	1906	1906	4919	96	1.95162	2	0	Cap2	2.84859	1.95993	0	0	0	0	0	0	0	0	0	0	0	0	0	3.4498	3.86614	2.58004	2.21176	0	0	0	0	0
ATTCCATGTCCTGGGT-1-0	tumor	1314	1314	2770	98	3.53791	0	0	Cap1	2.47067	2.47067	0	0	0	0	0	0	0	0	0	0	0	0	0	4.4312	4.29322	3.26846	1.52825	0	0	0	0	0
ATTCCATGTCGAGATG-1-0	tumor	1699	1699	3973	107	2.69318	0	0	Cap1	2.77894	2.60896	0	1.25761	0	0	1.25761	0	1.25761	0	1.79741	0	1.25761	0	0	3.51812	3.98633	1.25761	1.79741	0	0	0	0	0
ATTCCATTCGTGGACC-1-0	tumor	2199	2199	5465	178	3.25709	0	0	Cap1	3.28157	2.8604	0	0	0	0	0	0	2.31739	0	0	0	1.04022	1.04022	0	3.57702	3.67443	4.37805	1.04022	0	0	0	0	1.04022
ATTCCCGAGATGTTAG-1-0	tumor	2521	2521	6362	295	4.63691	1	0	N3	2.18145	0	0	0.944619	0	1.98614	0	0	0.944619	0	0	0	0	0	0	1.74318	2.34478	2.48514	1.42158	0	0	0	0	1.98614
ATTCCCGAGTCTAGCT-1-0	tumor	2163	2163	5116	140	2.73651	0	0	Cap1	2.68666	2.17686	0	0	0	0	1.08338	0	0	0	0	0	0	0	0	0	3.11357	3.19687	0	0	0	0	0	0
ATTCCCGCAACCACAT-1-0	tumor	4308	4308	15577	519	3.33184	1	0	N3	2.30135	2.71624	0	1.27197	0	1.27197	0	0	2.08712	0	1.91365	0.825904	1.57936	0.495898	0	2.83611	2.79773	0.825904	0.495898	0.495898	0	0	0	0
ATTCCCGCAGCACGAA-1-0	tumor	1787	1787	4114	63	1.53136	0	0	Cap1	2.5767	2.37238	0	0	0	0	0	0	1.23277	0	0	0	0	0	0	4.5873	3.68617	4.08324	2.89121	1.23277	0	0	0	0
ATTCCCGCATGCCGGT-1-0	tumor	1308	1308	2521	78	3.09401	0	0	Cap1	2.82534	3.70541	0	0	0	0	0	0	2.18979	0	0	0	0	0	0	4.7191	3.60278	3.96209	1.60275	0	0	0	0	0
ATTCCCGGTTCCTAGA-1-0	tumor	4240	4240	15061	504	3.34639	1	0	N3	2.45303	2.39421	0	0.844981	0	1.73126	1.09591	0.509204	0.509204	0	0	0	0	0	0	2.86785	3.40832	4.0154	0	1.29633	0	0.509204	0	0.509204
ATTCCCGGTTGTATGC-1-0	tumor	902	902	1612	30	1.86104	0	0	Cap1	0	3.64338	0	0	0	0	2.59577	0	0	0	0	0	0	0	0	3.25091	4.23755	3.46628	1.97456	0	0	0	0	0
ATTCCCGTCAAGCTTG-1-0	tumor	2425	2425	6750	281	4.16296	3	0	Ve1	2.85049	2.85049	0	2.66259	0	2.55349	0	2.12911	0	0	0.908856	0	0	0	0	3.84857	3.63856	3.99514	0	0.908856	0	0	0	0
ATTCCCGTCTCATTAC-1-0	tumor	4060	4060	12911	401	3.10588	1	0	N3	2.16852	2.16852	0	0.573537	0	2.16852	0	0.935727	1.73116	0	0	0	0	0	0	3.73887	3.36326	4.07906	1.97356	0	0	0	0	1.85969
ATTCCTAAGATGCTGG-1-0	tumor	4468	4468	16162	427	2.642	1	0	N3	2.94145	2.72333	0	1.24558	0	1.40944	0.805346	1.04949	1.40944	0	1.04949	0	0.805346	0	0	3.67279	3.73377	4.22599	0.481645	0	0	0.481645	0	0
ATTCCTAAGGACTGGT-1-0	tumor	1952	1952	4314	150	3.47705	1	0	N3	1.72919	2.07369	0	0	0	1.72919	1.19937	0	0	0	0	0	1.19937	0	0	2.84643	2.53292	2.70191	1.19937	0	0	0	1.19937	0
ATTCCTATCCAAGCAT-1-0	tumor	1810	1810	4196	92	2.19256	0	0	Cap1	3.11125	2.55848	0	0	0	0	0	0	1.75206	0	0	0	0	0	0	3.97839	3.78187	3.53704	2.55848	1.75206	0	0	0	0
ATTCCTATCCTTTAGT-1-0	tumor	3973	3973	13266	863	6.50535	1	0	N3	1.70889	1.95025	0	1.39009	0	1.39009	1.18216	0.561789	1.39009	0.561789	1.70889	1.18216	0.561789	0.919332	0.919332	0.919332	2.82316	2.72931	0	0	0	0	0	2.22914
ATTCCTATCGGAATGG-1-0	tumor	1475	1475	3270	153	4.6789	0	0	Cap1	2.79058	2.96262	0	0	0	0	0	0	0	0	0	0	0	0	0	3.77994	4.30938	4.02617	2.31987	0	0	0	0	0
ATTCCTATCGTCCTTG-1-0	tumor	940	940	1781	15	0.842224	0	0	Cap1	2.50386	1.88931	0	0	0	0	0	0	0	0	1.88931	0	0	0	0	4.67918	2.88169	4.22505	0	0	0	0	0	0
ATTCGTTAGACCAAGC-1-0	tumor	3172	3172	10721	533	4.97155	0	0	Cap1	2.50086	2.76783	0	0	0	0	0	0.658943	0	0	1.05274	1.55414	0.658943	0	1.73409	2.92971	2.42128	1.05274	0	0	0	0	0	0
ATTCGTTAGGCCTAGA-1-0	tumor	1733	1733	4385	288	6.56785	1	0	N3	2.31471	2.9572	0	1.188	0	2.05943	0	0	1.188	1.188	1.188	2.31471	1.188	1.71578	1.188	1.188	1.188	0	0	0	0	0	0	1.71578
ATTCGTTAGGGACACT-1-0	tumor	2688	2688	7547	305	4.04134	1	0	N3	1.29474	1.60444	0	1.29474	0	0	0.843733	0	0	0	1.29474	2.03145	1.60444	0	0	1.29474	2.74569	0.843733	0	0	0	0	0	0.843733
ATTCGTTCAAAGGGCT-1-0	tumor	1776	1776	3336	35	1.04916	0	0	Cap1	2.94368	2.94368	0	0	0	0	1.38569	1.38569	0	0	0	0	0	0	0	3.61014	2.77184	4.05966	1.94522	0	1.38569	0	0	0
ATTCGTTCACCAGGTC-1-0	tumor	1320	1320	2905	74	2.54733	0	0	Cap1	2.42719	2.06492	0	0	0	0	1.49118	0	2.42719	0	0	0	0	0	0	3.35126	2.69256	4.19576	2.42719	0	0	0	0	0
ATTCGTTCAGCTCCTT-1-0	tumor	2264	2264	5692	146	2.565	2	0	Cap2	3.37107	2.92147	0	0	0	0	1.50712	0	0	0	0	0	0	0	0	4.65066	3.80491	4.07713	2.7117	1.01409	0	0	0	0
ATTCGTTCATAGTCGT-1-0	tumor	2200	2200	5647	224	3.96671	1	0	N3	2.71911	3.01942	0	1.01915	0	1.01915	1.01915	0	0	0	0	0	0	0	0	4.4123	4.05469	3.49272	1.01915	1.01915	0	0	0	1.01915
ATTCGTTGTTTGGAAA-1-0	tumor	1709	1709	3663	120	3.276	0	0	Cap1	2.47822	3.00122	0	0	0	0	1.31641	0	0	0	0	0	0	0	0	3.00122	3.91482	4.67721	0	0	0	0	0	0
ATTCTACAGTTGGAAT-1-0	tumor	1628	1628	3644	115	3.15587	0	0	Cap1	1.87003	2.22275	0	0	0	0	1.32022	1.32022	0	0	0	0	0	0	0	3.97294	4.20263	4.51699	0	1.32022	0	0	0	0
ATTCTACGTTCAGGTT-1-0	tumor	2020	2020	4743	200	4.21674	0	0	Cap1	2.61376	2.75739	0	0	0	0	1.65187	1.99131	0	0	0	0	0	0	0	4.09492	3.26959	4.02209	2.24426	1.65187	0	0	0	0
ATTCTACGTTTATGCG-1-0	tumor	1239	1239	2628	51	1.94064	0	0	Cap1	2.78629	2.51895	0	0	0	1.56969	0	0	0	0	0	0	0	0	0	3.84293	4.48322	3.56237	2.51895	0	0	0	0	0
ATTCTACTCACAAGGG-1-0	tumor	2886	2886	7980	175	2.19298	0	0	Cap1	2.14228	2.85017	0	0.812322	0	0	0.812322	0	0.812322	0	0.812322	0	0	0	0	4.26515	4.02781	4.38137	0.812322	1.79385	0	0	0	0
ATTCTACTCTACGGTA-1-0	tumor	1180	1180	2206	59	2.67452	0	0	Cap1	3.33927	3.73284	0	0	0	0	0	0	0	0	0	0	0	0	0	3.92916	4.23405	4.69861	2.30918	1.71075	0	0	0	0
ATTCTTGAGAAGCCAC-1-0	tumor	1367	1367	2919	160	5.48133	0	0	Cap1	2.42281	3.07061	0	2.06073	0	1.48746	0	0	0	0	0	0	0	0	0	1.48746	2.42281	1.48746	0	0	0	0	0	0
ATTCTTGAGAGGCGGA-1-0	tumor	1790	1790	3738	287	7.6779	0	0	Cap1	1.30161	2.98197	0	1.84853	0	1.30161	1.30161	0	0	0	0	0	0	1.30161	0	0	1.30161	3.49962	0	0	0	0	0	0
ATTCTTGAGCCGATCC-1-0	tumor	2646	2646	6945	302	4.34845	0	0	Cap1	2.52725	2.63612	0	0.891951	0	0.891951	0	0	1.35578	0	0.891951	0	0.891951	0	0	3.78865	4.02026	4.14178	1.67141	0	0	0	0	0
ATTCTTGCAAATGAAC-1-0	tumor	1424	1424	2975	55	1.84874	0	0	Cap1	3.19987	2.04416	0	0	0	2.40551	0	2.04416	2.40551	0	0	0	0	0	0	3.63692	4.17232	3.44209	1.47278	0	0	0	0	1.47278
ATTCTTGCATTGGATC-1-0	tumor	1618	1618	3686	123	3.33695	0	0	Cap1	3.23541	2.99527	0	1.31183	0	0	0	0	1.31183	0	1.86034	0	0	0	0	3.59095	3.4289	3.23541	1.31183	2.47249	0	0	0	0
ATTCTTGGTCCATACA-1-0	tumor	1371	1371	2369	55	2.32165	0	0	Cap1	3.2706	3.2706	0	0	0	0	0	0	1.65273	0	0	0	1.65273	0	0	4.2274	2.88395	4.88172	2.61473	1.65273	0	0	1.65273	0
ATTCTTGGTGCTGTCG-1-0	tumor	1725	1725	4043	51	1.26144	0	0	Cap1	2.13064	1.78286	0	0	0	0	0	0	0	0	0	0	0	0	0	4.05852	4.32018	4.67616	0	0	0	0	0	0
ATTCTTGTCTTCCACG-1-0	tumor	3392	3392	10981	355	3.23286	3	0	Ve1	2.55246	2.21877	1.7144	1.99805	0	1.53529	0.647451	0.647451	0.647451	0	0	0	0	0	0	0	3.12921	4.37345	0	0	0	0	0	0
ATTGGGTCACGACTAT-1-0	tumor	2870	2870	8504	291	3.42192	0	0	Cap1	1.74111	2.71542	0	0	0	1.20951	1.20951	1.20951	0	0	0	0	0	0	0	2.63441	4.12951	3.41437	1.92856	0	0	0	0	0
ATTGGGTCATGGGATG-1-0	tumor	2553	2553	6813	344	5.04917	1	0	N3	1.68702	2.54492	0	0.90332	0	0	0.90332	0.90332	1.68702	0.90332	0.90332	0	0	0	0	3.4602	1.92733	2.65395	1.37005	0.90332	0	0	0	1.68702
ATTGGGTGTCGAGCTC-1-0	tumor	1483	1483	2942	85	2.88919	0	0	Cap1	2.89011	1.48139	0	0	0	0	2.05388	0	0	0	2.68076	0	0	0	0	3.45289	3.73262	3.64778	0	0	0	0	0	0
ATTGGGTTCGAGCTGC-1-0	tumor	2030	2030	4771	163	3.41647	0	0	Cap1	1.98623	2.8774	0	0	0	0	0	0	1.64712	0	0	0	0	0	0	3.4126	3.18038	3.75934	2.75187	1.64712	0	0	0	0
ATTGTTCCAAGTGGTG-1-0	tumor	1805	1805	4310	162	3.7587	0	0	Cap1	2.53377	2.97356	0	0	0	0	1.72995	0	0	0	1.20002	0	0	0	0	3.80852	3.57803	4.49051	2.33027	0	0	0	0	0
ATTGTTCCATTACGGT-1-0	tumor	3599	3599	11859	313	2.63935	0	0	Cap1	2.04717	2.32978	0	2.40865	0.611526	1.47544	0.611526	0.988233	0	0	0	0	0	0	0	3.44543	3.39014	3.76496	1.47544	2.24415	0	0	0	0
ATTGTTCGTACCGGAA-1-0	tumor	1969	1969	4699	75	1.59608	0	0	Cap1	2.89175	2.2526	0	0	0	0	0	0	1.14043	0	0	0	0	0	0	3.19496	3.49413	4.06833	1.14043	0	0	0	0	0
ATTGTTCTCATCTGTT-1-0	tumor	1442	1442	3299	236	7.15368	3	0	Ve1	2.57451	3.44401	1.39407	3.44401	0	2.31191	2.31191	0	0	0	0	0	0	0	2.31191	0	0	3.62099	0	0	0	0	0	0
ATTTACCCAGCTGGTC-1-0	tumor	1632	1632	3625	135	3.72414	0	0	Cap1	3.5294	2.69416	0	1.32405	0	1.32405	1.32405	1.32405	0	0	1.32405	0	0	0	0	2.86515	3.44505	4.52216	0	0	0	0	0	0
ATTTACCGTTGTGTAC-1-0	tumor	1946	1946	5231	128	2.44695	2	0	Cap2	2.52333	2.9017	0	1.06873	0	0	0	1.06873	1.06873	0	0	0	0	0	0	4.42127	3.45274	3.8476	3.00156	0	0	0	0	0
ATTTACCTCTAAGAAG-1-0	tumor	1778	1778	3861	134	3.4706	0	0	Cap1	2.95126	2.63548	0	0	0	0	0	0	0	0	0	0	0	0	0	3.74809	4.1038	3.96651	2.80578	1.27815	0	0	0	0
ATTTCACAGCGTCGAA-1-0	tumor	2970	2970	8262	330	3.99419	1	0	N3	2.36864	1.76498	0	0	0	1.22985	0	0	0	0.793156	1.22985	2.2484	0.793156	0	0.793156	2.66124	2.74241	0	0	1.22985	0	0	0	1.76498
ATTTCACAGGCTTTCA-1-0	tumor	3129	3129	8599	259	3.01198	1	0	N3	2.53602	2.21271	0	0	0.771462	0	2.21271	1.20173	0	0	0	0	0	0	0	2.43942	3.47813	3.8109	0	0	0	0.771462	0	0
ATTTCACCAAGATGTA-1-0	tumor	1910	1910	4994	137	2.74329	0	0	Cap1	2.39899	2.83434	0	0	0	0	0	0	1.09941	0	1.09941	0	1.09941	0	0	3.13664	3.49767	1.09941	1.94694	0	0	0	0	0
ATTTCACCAATCTCGA-1-0	tumor	1617	1617	3572	169	4.73124	0	0	Cap1	2.50129	2.50129	0	1.33488	0	0	1.88693	0	1.33488	0	0	1.33488	0	0	0	3.45931	3.45931	2.7079	1.33488	0	0	0	0	0
ATTTCACCAGACCATT-1-0	tumor	1148	1148	1863	24	1.28824	0	0	Cap1	2.46261	1.85124	0	0	0	0	0	1.85124	0	0	0	0	0	0	0	4.33267	3.11221	3.50273	0	0	0	0	0	0
ATTTCACCAGACGCTC-1-0	tumor	2666	2666	7276	266	3.65585	0	0	Cap1	3.07342	2.48449	0	1.32143	0	0	0	0	0.864737	0	0.864737	0	0.864737	0	0	3.34947	3.39659	2.59297	1.87142	0	0	0	0	0
ATTTCACGTATCAAGA-1-0	tumor	1808	1808	4148	192	4.62874	0	0	Cap1	2.10808	1.76158	0	0	0	0	0	0	1.22695	0	0	0	2.10808	0	0	4.03333	3.67814	3.94404	1.76158	1.22695	0	0	0	0
ATTTCACGTCATAGTC-1-0	tumor	1824	1824	3749	159	4.24113	1	0	N3	2.19746	2.19746	0	0	0	1.29948	0	0	0	0	0	0	0	0	0	2.19746	3.21913	2.19746	1.84605	0	0	0	0	1.29948
ATTTCACGTTAAGGGC-1-0	tumor	1940	1940	4689	128	2.72979	6	0	X	0	0	0	0	0	0	0	0	0	0	0	0	0	0	0	1.66114	1.14188	1.14188	0	1.14188	1.14188	1.14188	0	0
ATTTCTGAGCGTGAGT-1-0	tumor	2915	2915	10808	426	3.94152	3	0	Ve1	1.32859	1.72743	3.1444	2.56711	0	1.54777	0.655051	0.655051	0	0	0	0	0	0	0	0.655051	2.32751	3.83594	1.72743	0	0	0	0	0
ATTTCTGAGGTTTACC-1-0	tumor	1014	1014	1921	53	2.75898	0	0	Cap1	1.82546	0	0	0	0	0	0	0	0	0	0	0	0	0	0	3.86808	3.29688	2.4346	3.62272	0	0	0	0	0
ATTTCTGGTATGTCCA-1-0	tumor	2306	2306	5808	185	3.18526	0	0	Cap1	2.69288	2.80311	0	0	0	0	0	0	1.49145	0	1.00128	0	0	0	0	3.61515	3.46548	3.22305	2.06522	0	0	0	0	0
ATTTCTGGTCTTCATT-1-0	tumor	1461	1461	2636	51	1.93475	0	0	Cap1	3.44518	2.51615	0	0	0	0	0	0	2.15028	0	0	0	0	0	0	2.78344	3.99103	3.3162	1.56729	0	0	0	0	0
ATTTCTGGTGCAATGG-1-0	tumor	1242	1242	2544	52	2.04403	0	0	Cap1	3.20213	3.35046	0	0	0	0	0	0	0	0	0	0	0	0	0	3.59395	3.02791	4.27325	2.54886	0	0	0	0	0
ATTTCTGGTGCGACAA-1-0	tumor	1548	1548	3374	100	2.96384	0	0	Cap1	3.20724	2.76122	0	0	0	0	1.37721	0	0	0	0	0	0	0	0	4.14695	3.67706	4.56271	2.29168	0	0	0	0	0
ATTTCTGTCATTCGGA-1-0	tumor	1144	1144	2464	66	2.67857	0	0	Cap1	1.62106	0	0	0	0	0	0	0	1.62106	0	2.21013	0	0	0	0	0	0	0	0	0	0	0	0	0
ATTTCTGTCGAGTCCG-1-0	tumor	2583	2583	7438	279	3.75101	0	0	Cap1	2.98681	2.34288	0	0.85205	0	0.85205	1.30533	0	0	0	0	0.85205	0	0	0	4.16183	3.50456	3.65441	1.30533	1.61608	0	0	0	0
CAAAGAACAAGCCATT-1-0	tumor	2157	2157	4813	494	10.2639	0	0	Cap1	1.97867	1.97867	0	0	0	0	1.12418	1.12418	0	0	0	0	0	0	0	1.12418	2.43261	2.60019	1.12418	1.12418	0	1.12418	0	0
CAAAGAACAGAACTCT-1-0	tumor	1441	1441	3219	89	2.76483	2	0	Cap2	2.59721	2.33405	0	0	0	0	0	0	0	0	0	0	0	0	0	3.8628	3.56025	4.54538	3.12438	0	0	0	0	0
CAAAGAACATAGTCGT-1-0	tumor	2354	2354	6144	304	4.94792	0	0	Cap1	2.64054	2.93935	0	0.966072	0	0	0	0.966072	0.966072	0	1.44814	0	1.77204	0	0	3.64897	4.1663	3.80545	1.44814	0	0	0	0	0
CAAAGAATCAAGCGTT-1-0	tumor	3703	3703	11771	601	5.10577	1	0	N3	2.55673	2.25081	0	0.992915	0	0	0.61494	0	1.48119	0	1.6578	0.992915	1.93828	0	0	3.13932	2.79066	0	0	0	0	0	0.61494	0.992915
CAAAGAATCATATGGC-1-0	tumor	1017	1017	1808	87	4.81195	4	0	Ar	2.8675	3.81215	0	2.8675	0	0	0	0	0	0	2.49006	2.49006	0	0	0	0	0	0	0	0	0	0	0	0
CAAAGAATCCTCTAAT-1-0	tumor	2443	2443	6820	265	3.88563	4	0	Ar	2.54398	3.41199	0	2.92291	0	0	0	0.902709	0	1.68618	1.92645	1.36929	0	1.92645	3.13524	2.92291	2.12003	0	0	0	0	0.902709	0	0
CAAAGAATCGTTGTGA-1-0	tumor	3424	3424	11545	511	4.42616	1	0	N3	1.00516	2.85976	0	0	0	2.35403	1.28052	0	0	0	0	0	0	0	0	2.35403	2.63853	3.0408	0	0	0	0	0	1.00516
CAACAACAGAAGCCAC-1-0	tumor	3683	3683	13509	348	2.57606	0	0	Cap1	2.29081	2.21296	0	0.908458	0	0	0	0.554027	0.908458	0.554027	1.37649	0	1.16961	0	0	3.49136	3.37175	1.16961	0.554027	0	0	0	1.16961	0
CAACAACAGAAGCTCG-1-0	tumor	2606	2606	6390	258	4.03756	0	0	Cap1	2.98464	2.71367	0	2.60414	0	0	0	0.941937	2.17756	0	2.98464	2.81238	0.941937	1.41825	0	4.07589	3.83694	4.29029	0	1.41825	0	0	0	0
CAACAACAGTGTACAA-1-0	tumor	2328	2328	7018	236	3.36278	2	0	Cap2	2.09489	2.25648	0	0.885793	1.34803	0	0.885793	0	0	0	0	0	0	0	0	4.4925	3.38433	3.77843	0	0	0	0	0	0
CAACAACCAACACGAG-1-0	tumor	1682	1682	3899	193	4.94999	0	0	Cap1	2.16267	1.81312	0	0	0	0	1.81312	0	1.2711	0	0	0	0	0	0	3.2827	4.00478	2.62639	1.81312	1.2711	0	0	0	0
CAACAACCAGGTACGA-1-0	tumor	1091	1091	1968	135	6.85976	6	0	X	0	0	0	0	0	0	1.80522	0	0	0	0	0	0	0	0	0	0	0	0	0	0	0	0	0
CAACAACGTCCCTGAG-1-0	tumor	3269	3269	10412	373	3.5824	0	0	Cap1	3.21931	2.79526	0	1.9114	0	0	0.673164	0	0.673164	0	0	0	0	0	0	4.23686	3.94937	4.20871	1.07188	1.07188	0	0	0	0
CAACAACGTGTTGATC-1-0	tumor	1950	1950	4588	76	1.6565	0	0	Cap1	3.30157	2.91435	0	0	0	0	0	0	1.15676	0	0	0	1.15676	0	0	4.28946	3.45044	4.75805	1.67881	0	0	0	0	0
CAACAACTCTACTGCC-1-0	tumor	4283	4283	15557	480	3.08543	1	0	N3	1.81521	2.23606	0	1.81521	0	1.2729	0.496401	0	0	0	0.496401	0	0	0	0	3.00983	2.83732	4.00724	1.43841	0	0	0	0	0.826626
CAACAACTCTCCCATG-1-0	tumor	3665	3665	12279	410	3.33903	1	0	N3	2.69765	1.62373	0	0	0	0.595754	0.595754	0.595754	0	0	0.595754	0	0.595754	0	0	4.32974	3.78789	3.84174	2.51782	0	0	0	0	0
CAACAACTCTCGCGTT-1-0	tumor	1045	1045	3759	105	2.7933	7	0	Cap3	0	1.84381	0	0	0	0	1.29754	0	0	0	0	0	0	0	0	1.29754	3.21657	1.84381	0	0	0	0	0	0
CAACAACTCTGGCTGG-1-0	tumor	2667	2667	6603	262	3.96789	1	0	N3	1.3935	2.45111	0	0.922059	0	1.71261	0	0.922059	0.922059	0	0.922059	0	0	0	0	3.57886	3.16619	3.39366	0	0	0	0	0	0
CAACAGTCAACACGTT-1-0	tumor	2899	2899	8430	333	3.95018	0	0	Cap1	3.20781	2.72359	0	0	0	0.782183	0.782183	0.782183	0	0	0.782183	0	0	0	0	3.56674	3.34228	3.85574	1.21565	1.21565	0	0	0	0
CAACAGTCACAATGAA-1-0	tumor	3789	3789	13823	952	6.88707	1	0	N3	0	1.35937	0	0	0	0	0	0	0.544318	0	0.544318	0.544318	0	0	0	0.544318	1.35937	0.544318	0	0	0	0	0	2.10831
CAACAGTCACCGTGGT-1-0	tumor	3316	3316	11092	245	2.2088	2	0	Cap2	1.98936	2.39033	0	0	0	0	0	0.64267	0.64267	0	1.30959	0	0	0	0	3.63663	3.26742	3.86871	1.03073	0	0	0	0	0
CAACAGTCAGTTGAAA-1-0	tumor	1103	1103	1837	73	3.97387	1	0	N3	0	0	0	0	0	1.8631	0	0	0	0	0	0	0	0	0	2.47547	0	1.8631	0	0	0	0	0	0
CAACAGTGTGATACCT-1-0	tumor	2321	2321	5977	172	2.8777	0	0	Cap1	2.40139	1.46929	0	0	0	0	1.46929	0	0	0	0	0	0	0	0	3.63251	3.26179	4.16786	1.79496	0	0	0	0	0
CAACAGTGTGGTCAAG-1-0	tumor	2561	2561	6444	481	7.46431	6	0	X	1.41188	0.936811	0	0	0	0	0.936811	0	0	0	0	0	0	0	0	2.47341	0	2.89426	0	0	0	0	0	0
CAACAGTGTTCCGTTC-1-0	tumor	1530	1530	3369	107	3.17602	0	0	Cap1	2.29301	1.93679	0	0	0	1.37832	0	1.37832	0	0	0	0	0	0	0	4.92391	4.27996	4.238	2.29301	1.37832	0	0	0	0
CAACAGTTCTATCCAT-1-0	tumor	2602	2602	7419	306	4.12455	3	0	Ve1	2.04633	2.67269	1.85498	2.04633	1.30719	0	1.30719	1.30719	0.853517	0	0	0	0	0	0	0.853517	0	3.6569	0	0.853517	0	0	0	0
CAACAGTTCTGCACCT-1-0	tumor	2583	2583	6692	133	1.98745	0	0	Cap1	2.94085	3.01682	0	0	0	0	1.38345	1.38345	0	0	0	0	0.914017	0	0	3.7575	4.00361	3.85702	1.38345	1.70165	0	0	0	0
CAACCAAAGAACAAGG-1-0	tumor	1976	1976	4433	243	5.48161	3	0	Ve1	2.82082	3.25091	2.04994	2.94688	0	1.70686	1.18044	0	0	0	0	0	0	0	0	2.04994	2.82082	4.16142	0	0	0	0	0	0
CAACCAAAGAGTGACC-1-0	tumor	1595	1595	3549	56	1.57791	0	0	Cap1	3.03129	2.24634	0	0	0	1.33965	1.33965	0	0	0	0	0	0	0	0	3.6278	4.65638	2.24634	2.24634	0	0	0	0	0
CAACCAAAGCCTGACC-1-0	tumor	4033	4033	12245	310	2.53165	1	0	N3	2.12225	2.52037	0	0	0	1.62596	1.45083	0	0	0	0	0	0.597	0	0	3.82682	3.20612	3.65238	0	0	0	0.597	0	0.968245
CAACCAAAGGGCAGGA-1-0	tumor	3486	3486	13254	529	3.99125	4	0	Ar	1.8376	3.57533	0	1.39077	0	0	0	0.562178	1.18279	1.56286	1.56286	2.14533	0.919876	1.70963	3.13027	0	0	0.919876	0	0	0	0	0	0
CAACCAACAGGTACGA-1-0	tumor	2343	2343	6043	157	2.59805	0	0	Cap1	2.39141	2.39141	0	0.976372	0	0	0	0.976372	0	0	0.976372	0	0	0	0	3.47943	4.15705	3.66511	2.03068	0	0	0	0	0
CAACCAAGTCGCATGC-1-0	tumor	3501	3501	10042	436	4.34176	1	0	N3	2.76866	2.70414	0	1.09582	0	1.94232	1.60609	0	1.38315	0	0.691054	0	0.691054	0	0	3.42993	3.57944	3.63351	1.94232	0	0	0	0	1.78827
CAACCAAGTTGCTGAT-1-0	tumor	2390	2390	6855	383	5.58716	7	0	Cap3	2.11553	0	0	0	0	0	0	0	0	0	0.899669	0	0	0	0	2.64824	3.89467	4.22104	1.36547	0.899669	0	0	0	0
CAACCAATCCATTCAT-1-0	tumor	2830	2830	8523	122	1.43142	3	0	Ve1	1.92665	2.34049	0	1.20794	0	1.92665	0	0	0	0	0	0	0	0	0	3.65184	3.04195	3.48673	0	0.776245	0	0	0	0
CAACCTCAGCCAGAGT-1-0	tumor	1051	1051	1876	52	2.77185	0	0	Cap1	0	3.31971	0	2.45625	0	0	0	0	1.84538	0	1.84538	0	0	0	0	2.83271	3.49599	0	0	0	0	0	0	0
CAACCTCAGCGACAGT-1-0	tumor	1426	1426	3184	107	3.36055	0	0	Cap1	2.60733	1.42087	0	0	0	0	0	0	1.42087	0	0	0	0	0	0	4.1055	3.26292	0	0	0	0	0	0	0
CAACCTCAGGGCTGAT-1-0	tumor	3710	3710	10644	247	2.32056	5	0	Ve2	2.64992	2.64992	0	0	0	2.88541	1.05744	0	1.74002	0	0	0	0	0.662428	0	2.98517	2.42785	3.3071	1.89266	1.05744	0	0	0	0
CAACCTCCAACGCCCA-1-0	tumor	2077	2077	4811	115	2.39036	2	0	Cap2	2.60057	2.60057	0	1.64038	0	0	0	0	0	0	0	0	1.12447	0	0	3.84436	2.74406	0	0	0	0	1.12447	0	0
CAACCTCCAATCAAGA-1-0	tumor	3155	3155	8634	428	4.95715	1	0	N3	2.07308	1.91561	0	0	0	2.2091	0	0	0.76928	0	2.07308	0.76928	0	0	0	4.15172	3.13576	1.49842	1.19889	0	0	0	0	1.49842
CAACCTCCACCCTGTT-1-0	tumor	3345	3345	9926	322	3.24401	0	0	Cap1	2.84021	2.30927	0	1.39187	0	0.696868	0.696868	0	1.95228	0.696868	2.71498	1.61538	0.696868	0	0	2.71498	2.30927	0.696868	0	0.696868	0	0	0	0.696868
CAACCTCGTCTGTAGT-1-0	tumor	4607	4607	24809	623	2.51119	7	0	Cap3	2.40487	2.7672	0	0.338669	0	0	0.338669	1.10373	1.53206	0	0.338669	0	1.10373	0	0	3.86613	3.45423	3.9928	1.69265	0.792648	0	0	0	0
CAACCTCGTTAGGAGC-1-0	tumor	1906	1906	4956	124	2.50202	4	0	Ar	2.57311	1.61652	0	0	0	0	0	0	0	0	0	1.61652	0	1.61652	1.10451	2.20509	2.40593	1.10451	0	0	0	0	0	0
CAACCTCTCCTCTGCA-1-0	tumor	2130	2130	4843	158	3.26244	0	0	Cap1	2.59443	2.86327	0	1.63504	0	1.63504	0	1.63504	1.63504	0	1.97332	0	0	0	0	3.39812	4.14226	4.58545	2.22563	1.11999	0	0	0	0
CAACGATAGACACACG-1-0	tumor	2857	2857	8198	298	3.63503	0	0	Cap1	2.66847	2.4831	0	1.53889	0	0	0.797421	0	1.53889	0	0	0	0.797421	0	1.23536	3.41034	3.85763	3.90786	1.23536	0.797421	0	0	0.797421	0
CAACGATCACGAAGAC-1-0	tumor	2512	2512	6589	174	2.64077	0	0	Cap1	2.45305	2.68506	0	1.95596	0	0	0	1.71435	1.95596	0	1.3951	0	0	0	0	3.4926	3.8722	4.5388	1.3951	1.71435	0	0	0	0
CAACGATCACTCCTTG-1-0	tumor	3433	3433	10184	334	3.27965	1	0	N3	2.62214	2.81606	0	0	0	0	0.684072	0	0	0	0.684072	0	0	0	0	3.3497	2.46821	3.69579	1.08649	0	0	0	1.37265	0
CAACGATCATCGCTGG-1-0	tumor	1720	1720	3860	89	2.3057	0	0	Cap1	2.43034	2.43034	0	0	0	1.27834	1.27834	0	0	0	0	0	0	0	0	3.54613	3.46848	4.06035	0	0	0	0	0	0
CAACGATGTACCTAGT-1-0	tumor	2846	2846	6888	289	4.1957	1	0	N3	2.1113	2.27324	0	0	0	1.91798	1.3619	0	1.67811	0.896823	1.3619	0.896823	0.896823	1.67811	0	2.83144	2.64378	0	0	0	0	0	0	0.896823
CAACGATGTAGCTGTT-1-0	tumor	2067	2067	5371	157	2.92311	0	0	Cap1	2.49906	2.13386	0	0	0	0	0	0	0	0	0	0	1.05147	0	0	4.46182	3.48589	4.2469	1.05147	1.05147	0	0	1.05147	0
CAACGATGTCAGTCTA-1-0	tumor	2405	2405	6508	233	3.58021	0	0	Cap1	2.5872	1.40441	0	0	0	1.7245	0	0	0	0	0	0	0	0	0	3.85221	3.88432	3.5046	1.7245	0.930813	0	0	0	0
CAACGATGTTATAGAG-1-0	tumor	2062	2062	5014	176	3.51017	0	0	Cap1	2.39535	2.19474	0	0	0	0	1.6072	0	0	0	0	0	0	0	0	3.13282	3.80393	4.0403	1.94351	0	0	0	0	0
CAACGATTCAGGACAG-1-0	tumor	990	990	1748	46	2.63158	0	0	Cap1	1.90521	1.90521	0	0	0	0	1.90521	1.90521	0	0	0	0	0	0	0	0	4.74855	3.56459	0	0	0	0	0	0
CAACGATTCAGGGATG-1-0	tumor	1503	1503	3131	158	5.04631	1	0	N3	2.62289	1.99982	0	0	0	0	0	0	0	0	2.35912	2.35912	0	1.43362	1.43362	0	2.62289	0	0	0	0	0	0	1.43362
CAACGATTCCCAGGAC-1-0	tumor	1280	1280	2243	47	2.09541	0	0	Cap1	3.81954	0	0	0	0	0	0	0	0	0	0	0	0	0	0	3.32323	3.81954	4.21766	2.66549	0	0	0	0	0
CAACGGCAGCTAGCCC-1-0	tumor	1713	1713	3915	84	2.14559	0	0	Cap1	2.62259	3.06499	0	0	0	0	0	0	1.26815	0	0	0	0	0	0	3.60441	3.27876	3.67158	2.41744	1.80969	0	0	0	0
CAACGGCAGGTCATCT-1-0	tumor	3022	3022	9868	299	3.03	2	0	Cap2	2.40998	2.72046	1.39628	0	0	0.699813	1.10749	0	1.10749	0	0	0	0	0	0	3.72654	4.00203	4.45578	1.39628	0	0	0	0	0
CAACGGCAGTCTAGAA-1-0	tumor	1214	1214	2482	56	2.25624	2	0	Cap2	3.37427	2.20365	0	0	0	0	1.61522	0	0	0	0	0	0	0	0	4.05015	3.50352	5.03762	1.61522	0	0	0	0	0
CAACGGCGTATCAGCT-1-0	tumor	2003	2003	4740	288	6.07595	0	0	Cap1	3.09544	2.61434	0	0	0	0	0	0	0	0	1.13453	2.24483	0	0	0	2.88355	3.81339	3.09544	2.24483	0	0	0	0	1.13453
CAACGGCGTATCGTTG-1-0	tumor	4091	4091	15660	622	3.9719	0	0	Cap1	2.79274	2.47281	0	0	0	0	1.43338	0	0.493824	0	0	0	0.493824	0	0.493824	3.09435	2.66792	3.63856	0.493824	0	0	0	0	0
CAACGGCGTCCTGGTG-1-0	tumor	1305	1305	2479	50	2.01694	0	0	Cap1	3.22698	3.22698	0	0	0	0	1.61619	2.20473	0	0	0	0	0	0	0	2.20473	3.7218	3.61913	2.84115	1.61619	0	0	0	0
CAACGGCGTGGATTTC-1-0	tumor	2246	2246	5344	176	3.29341	0	0	Cap1	2.88152	2.1383	0	0	0	0	1.55657	1.05475	0	0	0	0	0	0	0	4.10891	3.82669	4.37692	2.1383	1.05475	0	0	0	0
CAACGGCGTTATAGCC-1-0	tumor	3472	3472	11902	368	3.09192	0	0	Cap1	2.54653	2.61028	0	1.7986	0.985962	0.609872	0.609872	1.47265	0	0	0	0	0	0	0	3.70103	3.81838	4.04818	0.609872	0.985962	0	0	0	0
CAACGGCGTTGCCTAA-1-0	tumor	1404	1404	3262	103	3.15757	0	0	Cap1	2.96494	3.23965	0	1.40256	0	0	0	0	0	0	0	0	0	0	0	3.91302	3.23965	4.08171	1.96448	0	0	0	0	0
CAACGGCTCGGCTGTG-1-0	tumor	2445	2445	6593	203	3.07902	0	0	Cap1	2.6845	2.6845	0	0	0	0	0	0	0.922972	0	1.71385	2.14988	0.922972	0	0	0.922972	3.44474	0	0	0	0	0	0	0
CAAGACTAGAAGTCAT-1-0	tumor	1383	1383	2763	50	1.80963	0	0	Cap1	3.51373	2.94949	0	0	0	0	0	0	0	0	0	0	0	0	0	4.1356	3.70897	4.62829	0	2.10882	0	0	0	0
CAAGACTCACAAGTGG-1-0	tumor	1747	1747	3875	64	1.65161	0	0	Cap1	2.16813	2.4268	0	0	0	0	0	1.27554	0	0	0	0	0	0	0	3.46473	3.91267	3.80379	1.27554	0	0	0	0	0
CAAGACTCATATGGCT-1-0	tumor	1529	1529	2984	60	2.01072	0	0	Cap1	0	2.04153	0	0	0	1.47045	0	0	0	0	0	0	0	0	0	3.86947	4.31384	4.44006	0	1.47045	0	0	0	0
CAAGACTTCGACCCAG-1-0	tumor	1663	1663	3735	176	4.71218	1	0	N3	1.8492	0	0	0	0	1.8492	0	1.3022	1.3022	0	1.8492	0	0	0	0	2.66632	2.83699	0	1.3022	0	0	0	1.3022	1.3022
CAAGACTTCTGTAAGC-1-0	tumor	1436	1436	2848	68	2.38764	0	0	Cap1	2.08225	1.50657	0	0	0	0	2.08225	0	2.44527	0	0	0	0	0	0	4.0462	4.44582	4.52496	0	1.50657	0	0	0	0
CAAGAGGAGAGTGACC-1-0	tumor	1789	1789	4418	123	2.78407	2	0	Cap2	2.67971	1.70963	0	0	0	0	0	0	1.18279	0	1.70963	0	0	0	0	3.78432	3.55398	4.26504	2.30796	1.18279	0	0	0	0
CAAGAGGAGTAGTCTC-1-0	tumor	742	742	1751	241	13.7636	1	0	N3	1.90375	1.90375	0	1.90375	0	1.90375	0	0	0	0	0	1.90375	0	0	0	1.90375	2.89774	0	0	0	0	0	0	1.90375
CAAGAGGGTACAAAGT-1-0	tumor	1404	1404	2966	162	5.4619	1	0	N3	1.47512	2.0468	0	0	0	0	0	0	0	0	0	0	0	0	0	1.47512	3.72469	3.80288	1.47512	0	0	0	0	2.0468
CAAGAGGGTCAGGAGT-1-0	tumor	3906	3906	13775	622	4.51543	6	0	X	2.74207	2.59086	0	0.545779	1.36195	0.896865	1.15621	0	0.896865	0	0	0	0	0	0	3.35292	3.3272	4.12681	1.15621	1.15621	0	0	0	0.545779
CAAGAGGGTGTATTGC-1-0	tumor	1474	1474	3053	76	2.48935	0	0	Cap1	2.38199	0	0	1.45289	0	0	0	1.45289	0	0	1.45289	1.45289	0	0	0	2.02167	2.64631	0	2.38199	0	0	0	0	0
CAAGAGGTCTACCCAC-1-0	tumor	4298	4298	16773	1425	8.4958	3	0	Ve1	2.41012	1.94046	0.784993	0	0.467623	1.7526	1.02554	0	0	0	0	0	0	0	0.467623	0.784993	1.64353	2.23503	0	0	0	0.784993	0	0
CAAGCTACAAACCGGA-1-0	tumor	2848	2848	8242	309	3.74909	0	0	Cap1	2.11382	2.95488	0	0.794484	0.794484	0	0.794484	1.23157	1.23157	0	0	0	0	0	0	3.74365	3.51925	4.1412	1.23157	0	0	0	0	0
CAAGCTACACCAGACC-1-0	tumor	2852	2852	7604	240	3.15623	0	0	Cap1	2.96586	2.32294	0	0	0	0	0	1.28929	0	0	1.28929	0	0	0	0	4.00586	3.56083	3.93131	2.18499	0	0	0	0	0
CAAGCTACAGTCCGTG-1-0	tumor	1742	1742	3850	107	2.77922	0	0	Cap1	3.38681	2.95396	0	0	0	0	0	1.82371	0	0	0	0	0	0	0	1.82371	3.91901	3.91901	0	1.28021	0	0	0	0
CAAGCTAGTGTATTGC-1-0	tumor	1484	1484	3129	89	2.84436	0	0	Cap1	3.00447	3.27968	0	0	0	0	0	1.43411	1.43411	0	0	0	0	0	0	4.06948	4.06948	3.58782	2.3597	2.00037	0	1.43411	0	0
CAAGCTAGTTATCCAG-1-0	tumor	2942	2942	9368	490	5.23057	3	0	Ve1	1.662	2.45742	0	1.43565	0	0.726323	1.43565	0.726323	0	0	0	0	0	0	0	0.726323	2.1368	2.83392	0	0.726323	0	1.14261	0	0
CAAGCTATCCTAGCTC-1-0	tumor	1676	1676	3330	75	2.25225	0	0	Cap1	2.56587	2.30349	0	0	0	0	0	0	0	0	0	0	0	0	0	4.51185	4.00832	1.38704	0	0	0	0	0	0
CAAGCTATCGTTCAGA-1-0	tumor	1724	1724	3965	117	2.95082	0	0	Cap1	1.79909	2.78083	0	0	0	0	0	0	0	0	1.79909	0	1.25905	0	0	3.16542	3.72215	1.25905	1.25905	0	0	0	0	0
CAAGGGACACTACCGG-1-0	tumor	874	874	1641	43	2.62035	2	0	Cap2	2.95915	3.23378	0	0	0	0	0	1.95923	2.57928	0	0	0	0	0	0	4.02257	4.6501	3.62602	2.57928	0	0	0	0	0
CAAGGGAGTAAGTAGT-1-0	tumor	1932	1932	5148	195	3.78788	2	0	Cap2	2.91683	2.53805	0	0	0	0	0	0	0	0	1.07926	0	0	0	0	3.63515	4.08219	4.23393	3.10761	0	0	0	0	0
CAAGGGATCGTGCACG-1-0	tumor	1752	1752	3944	127	3.22008	0	0	Cap1	2.15252	2.61575	0	0	0	0	1.26285	0	0	0	0	0	0	0	0	2.78581	4.27658	4.24073	2.61575	0	0	0	0	0
CAATACGAGAAGTCTA-1-0	tumor	1883	1883	4355	196	4.50057	3	0	Ve1	2.69309	2.06542	0	2.52421	2.3209	1.19277	1.72141	1.19277	1.19277	0	0	0	0	0	0	0	2.52421	3.89631	0	0	0	0	0	0
CAATACGAGAGCATAT-1-0	tumor	2372	2372	5508	205	3.72186	0	0	Cap1	1.86356	1.86356	0	0	0	0	1.53279	2.31033	0	0	0	0	0	0	0	3.5694	3.71215	4.24836	0	0	0	0	0	0
CAATACGAGATGAACT-1-0	tumor	1857	1857	5904	282	4.77642	3	0	Ve1	0	2.05092	0	2.8869	0.990941	1.47877	0	0	0	0	0	0	0	0	0	2.55384	2.24801	2.78772	0	0	0	0	0	0
CAATACGAGCACACCC-1-0	tumor	1339	1339	2428	79	3.25371	0	0	Cap1	2.86074	3.07237	0	1.63288	0	0	0	0	0	0	0	0	0	0	0	2.59195	2.86074	3.74209	1.63288	0	0	0	0	0
CAATACGAGCGTTGTT-1-0	tumor	3873	3873	12733	374	2.93725	1	0	N3	2.54791	2.08794	0	0	0	1.7426	0.579621	0	0	0	0	0.579621	0	0	0	3.02694	3.57111	3.4786	0	0.579621	0	0	0	0
CAATACGAGTTGCTCA-1-0	tumor	1360	1360	2425	36	1.48454	0	0	Cap1	2.5931	3.07355	0	0	0	0	0	0	0	0	0	0	0	0	0	2.86191	3.52606	4.37387	0	0	0	0	0	0
CAATACGCACCCTGAG-1-0	tumor	3021	3021	10447	467	4.47018	3	0	Ve1	1.06967	2.04128	3.32511	1.75545	1.75545	1.06967	1.35368	1.57461	0	0	0	0	0	0.671521	0.671521	0.671521	1.75545	3.00292	0	0.671521	0	0	0	0
CAATACGCAGGAGGTT-1-0	tumor	1652	1652	4104	357	8.69883	3	0	Ve1	3.13244	3.13244	4.08563	3.55857	1.2345	0	1.2345	0	1.2345	0	0	1.2345	0	0	0	0	2.11745	3.90667	0	0	0	0	0	0
CAATACGCAGTTGTCA-1-0	tumor	3349	3349	9086	351	3.86309	1	0	N3	1.87226	2.1638	0	0	0	0.74222	0	0	0.74222	0	0.74222	0.74222	0	0	0	2.1638	2.57311	2.02862	0	0	0	0	0.74222	1.68684
CAATACGCATGTTTGG-1-0	tumor	1326	1326	2371	46	1.94011	0	0	Cap1	3.09504	1.65204	0	1.65204	0	0	0	0	0	0	2.24445	0	0	0	0	3.41849	3.54792	3.6625	0	2.24445	0	0	0	0
CAATACGTCATAGGCT-1-0	tumor	1620	1620	3397	45	1.3247	0	0	Cap1	2.92652	2.28557	0	0	0	0	0	0	0	0	0	0	0	0	0	3.59251	2.75486	1.92972	1.37214	1.92972	0	0	0	0
CAATACGTCATCACCC-1-0	tumor	3621	3621	13293	427	3.21222	1	0	N3	2.82125	2.14274	0	0	0	0.91811	0	0.560915	0.560915	0	0.560915	0	0	0	0	4.11385	3.55112	1.70723	0.560915	0	0	0	0	0.560915
CAATACGTCGCGTTTC-1-0	tumor	1499	1499	3310	165	4.98489	0	0	Cap1	2.57144	1.95193	0	0	0	0	1.95193	0	1.95193	0	1.39157	0	0	0	0	4.01423	3.69573	4.1658	2.77918	0	0	0	0	0
CAATCGAAGCGGTAGT-1-0	tumor	1467	1467	3066	66	2.15264	0	0	Cap1	3.29926	2.85116	0	0	0	0	0	1.44964	0	0	0	0	0	0	0	2.85116	4.08947	4.48934	0	0	0	0	0	0
CAATCGAAGTTTCGGT-1-0	tumor	2379	2379	5361	209	3.89853	1	0	N3	2.64314	2.50078	0	0	0	1.55406	0	0	0	0	0	0	0	0	0	3.93893	2.87852	3.4877	2.1355	0	0	1.05268	0	1.05268
CAATCGACAACTTGCA-1-0	tumor	1256	1256	2484	144	5.7971	0	0	Cap1	3.22504	1.61458	0	0	0	0	0	0	0	0	0	0	0	0	0	3.61717	3.3735	3.50273	1.61458	0	0	0	0	0
CAATCGACACGCTGAC-1-0	tumor	1092	1092	1990	56	2.81407	2	0	Cap2	2.77729	2.77729	0	0	0	0	0	0	0	0	0	1.79594	1.79594	0	0	5.11697	3.71846	4.26762	0	1.79594	0	0	0	1.79594
CAATCGAGTTCCTAGA-1-0	tumor	3957	3957	13344	889	6.66217	1	0	N3	2.22391	1.94522	0	1.1781	0	1.83191	0	0.915811	0.559273	0.559273	1.1781	1.70409	1.1781	0	0	1.70409	2.30187	0.559273	0	0	0	0.915811	0	2.6734
CAATCGATCACTCACC-1-0	tumor	1947	1947	4513	152	3.36805	0	0	Cap1	2.03437	2.03437	0	0	0	0	0	1.16808	1.16808	0	0	0	0	0	0	3.23373	3.31745	4.41866	2.03437	0	0	0	0	0
CAATCGATCAGCACCG-1-0	tumor	2581	2581	6576	134	2.03771	0	0	Cap1	2.95742	2.15216	0	0.924529	0	0	0	1.39658	0	0	0.924529	0	0	0	0.924529	3.17011	3.39762	4.09944	1.95766	0	0	0	0	0
CAATCGATCGCAGTTA-1-0	tumor	1821	1821	4623	127	2.74713	0	0	Cap1	2.46941	1.67264	0	1.15155	0	0	1.15155	0	0	1.15155	2.90716	1.67264	1.15155	0	0	2.90716	3.79013	0	0	0	0	0	0	0
CAATCGATCTTAGCCC-1-0	tumor	4643	4643	18275	735	4.02189	1	0	N3	2.79248	2.52502	1.57492	1.94864	1.45469	1.77914	1.77914	1.31801	0.436444	0	0	0	0	0	0.436444	1.57492	3.10641	3.59917	0	0.436444	0	0	0	0.97138
CAATCGATCTTCGGTC-1-0	tumor	2107	2107	4859	132	2.71661	1	0	N3	2.22269	2.73477	0	0	1.11777	0	0	1.11777	0	0	1.63239	1.63239	1.11777	0	1.11777	3.46168	3.24635	3.39493	0	0	0	0	0	1.63239
CAATGACGTACTCCCT-1-0	tumor	1408	1408	2908	154	5.29574	0	0	Cap1	3.22173	2.69159	0	0	0	0	0	0	2.42625	0	2.06402	0	0	0	0	3.35027	4.42522	3.22173	1.49038	0	0	0	1.49038	0
CAATGACGTAGCGATG-1-0	tumor	1039	1039	1850	22	1.18919	0	0	Cap1	2.84585	0	0	0	0	0	0	0	0	0	0	0	0	0	0	3.90497	4.10197	4.74069	0	0	0	0	0	0
CAATGACTCCCTCTTT-1-0	tumor	1662	1662	3381	125	3.69713	0	0	Cap1	2.28982	1.37566	0	0	0	0	0	0	0	0	1.93375	1.93375	0	0	0	1.93375	3.07749	1.37566	1.37566	0	0	0	0	0
CAATTTCAGCAGGCTA-1-0	tumor	1814	1814	4152	392	9.44123	1	0	N3	1.22627	0	0	0	0	0	1.22627	0	0	0	0	0	0	0	0	1.76078	2.36405	0	1.22627	0	0	0	0	2.5682
CAATTTCAGGGAACAA-1-0	tumor	2312	2312	5356	73	1.36296	0	0	Cap1	2.76861	2.50163	0	0	0	0	1.05329	1.05329	2.33557	0	0	0	0	0	0	3.3675	2.8794	4.46459	2.33557	0	0	0	0	0
CAATTTCAGTAGGATT-1-0	tumor	2252	2252	5363	233	4.34458	0	0	Cap1	2.33439	2.76739	0	1.05244	0	0	0	0	0	0	0	0	0	0	0	3.36624	4.27466	4.34963	2.13517	1.05244	0	0	0	0
CAATTTCCATCCTTCG-1-0	tumor	1357	1357	3088	392	12.6943	0	0	Cap1	2.01179	2.37165	0	2.01179	0	2.01179	2.01179	1.44417	0	0	0	0	0	0	0	2.84443	3.90349	4.28004	0	0	0	0	0	0
CAATTTCGTTTAGAGA-1-0	tumor	1615	1615	3504	98	2.7968	0	0	Cap1	2.8972	2.72585	0	2.51895	0	0	0	0	1.34908	0	0	0	1.34908	0	0	3.71246	4.19929	3.9023	1.90327	0	0	0	0	0
CAATTTCTCGCAACAT-1-0	tumor	3872	3872	12873	558	4.33465	1	0	N3	1.73359	2.07836	0	2.25602	0	1.58598	0	0.574825	0.93752	0.574825	1.58598	2.47448	1.20311	0.574825	1.58598	1.86218	3.25263	0.574825	0	0.574825	0	0.574825	0	0.93752
CACAACAAGGTGAGAA-1-0	tumor	2292	2292	6486	328	5.05705	0	0	Cap1	2.69975	2.46746	0	0	0	0	0.932866	0.932866	0.932866	0	1.40697	0.932866	0	0	0	1.40697	2.16435	1.40697	0.932866	0	0	0	0	0.932866
CACAACAAGTCTTGGT-1-0	tumor	2416	2416	7356	234	3.18108	2	0	Cap2	2.85147	2.21448	0	0	0	0	0.858422	0	1.31342	0	1.62498	0	0.858422	0	0	4.32769	3.91081	3.33892	3.23749	0.858422	0	0	1.31342	0
CACAACACACAATCTG-1-0	tumor	2021	2021	5032	164	3.25914	0	0	Cap1	2.7021	1.94044	0	0	0	0	1.94044	0	1.60434	0	0	0	0	0	0	2.9384	4.00107	4.4596	2.19156	0	0	0	0	0
CACAACAGTACAACGG-1-0	tumor	3867	3867	16463	650	3.94825	3	0	Ve1	1.23247	2.47936	3.75916	2.7061	1.23247	1.39553	0	1.03754	0	0	0	0	0	0	0	0	1.6586	4.17099	0.474632	0.474632	0	0	0	0
CACAACAGTGGTCTAT-1-0	tumor	2444	2444	6384	206	3.22682	5	0	Ve2	1.98316	0.94251	0	0	0	1.98316	2.48198	0	0.94251	0	0	0	0	0	0	0	2.48198	0.94251	0	0	0	0	0	0
CACAACAGTTATGACC-1-0	tumor	2247	2247	5136	162	3.15421	5	0	Ve2	1.0808	1.58803	0	0	0	2.17341	1.58803	0	0	0	0	0	0	0	0	1.92295	1.58803	1.0808	0	0	0	0	0	0
CACACAAAGTGAGTTA-1-0	tumor	2665	2665	7509	267	3.55573	0	0	Cap1	3.04338	2.97779	0	0.846613	0	0	0	0	0	0	0	0	0	0	0	2.90759	3.99396	4.04187	0	1.84482	0	0	0	0
CACACAACAAGATCCT-1-0	tumor	1974	1974	4473	129	2.88397	0	0	Cap1	3.05025	3.54196	0	1.69951	0	0	0	0	1.17423	0	2.04212	0	1.17423	0	1.17423	3.87012	3.47503	3.05025	1.17423	1.69951	0	0	0	0
CACACAACACGACCTG-1-0	tumor	3262	3262	11495	237	2.06177	7	0	Cap3	3.00265	2.1781	0	0	0	1.28366	0	0.625908	1.28366	0	1.00792	0	0	0	0	3.08551	3.1245	4.36214	0.625908	1.00792	0	0	0	0
CACACAACAGTGGGTA-1-0	tumor	2588	2588	7083	389	5.49202	5	0	Ve2	1.89421	2.88714	0	0	1.65546	2.61787	0	0.880386	0.880386	0	0	0.880386	0	0	0	0.880386	0	0.880386	0	0	0.880386	0	0	0
CACACAAGTTAGCGGA-1-0	tumor	1560	1560	3486	149	4.27424	0	0	Cap1	2.90206	1.90765	0	0	0	0	0	1.3529	0	0	0	0	0	0	0	3.96338	3.28906	4.20437	2.26237	0	0	0	0	0
CACACAATCAGCTAGT-1-0	tumor	1544	1544	4507	195	4.3266	3	0	Ve1	2.4927	1.69333	1.69333	2.9312	1.169	0	1.169	0	0	0	0	0	0	0	0	2.03553	2.29001	3.53461	1.169	0	0	0	0	0
CACACAATCGCAATGT-1-0	tumor	4002	4002	14857	472	3.17695	3	0	Ve1	1.8539	2.20574	0	0	0	0	1.7425	0	1.47371	0	0	0	0.514668	0	0.514668	0	3.62024	2.20574	0	0	0	0.852783	0	0
CACAGATAGAGCCATG-1-0	tumor	3074	3074	9032	292	3.23295	0	0	Cap1	2.65929	2.28822	0	0	0	0	1.16762	0	1.46361	0	0	0	1.16762	0	0	3.65439	3.59538	3.81302	1.46361	1.16762	0	0	0	0
CACAGATAGATTAGCA-1-0	tumor	1570	1570	3558	95	2.67004	7	0	Cap3	2.24408	2.71157	0	0	0	1.89027	1.33778	0	0	0	0	0	0	0	0	4.04675	3.54751	4.30507	0	0	0	0	1.33778	0
CACAGATAGGGCTTCC-1-0	tumor	1304	1304	5729	34	0.593472	7	0	Cap3	1.83042	1.83042	0	0	0	0	1.50208	0	0	0	1.00997	0	0	0	0	2.81598	3.53119	3.79858	1.50208	0	0	0	0	1.00997
CACAGATCACGCTGCA-1-0	tumor	1999	1999	5257	355	6.7529	1	0	N3	0	1.06548	0	0	0	2.51877	0	1.06548	0	0	0	0	0	0	0	1.56954	1.06548	0	0	0	0	0	0	2.78611
CACAGATCACTGTGAT-1-0	tumor	2381	2381	6984	295	4.22394	0	0	Cap1	2.26083	1.66686	0	0	0	0	0	0	0.88865	0	1.35162	0	0	0	0	3.23244	3.4362	2.63092	2.39998	0	0	0	0	0
CACAGATGTGTTATCG-1-0	tumor	2573	2573	6360	173	2.72013	0	0	Cap1	2.48543	2.34507	0	0	0	0	0	0.944811	1.42182	0	0	0	0	0	0	3.06527	3.37765	3.90685	1.98641	1.42182	0	0	0	0
CACAGATTCTATCGGA-1-0	tumor	1483	1483	2903	43	1.48123	0	0	Cap1	2.6932	3.22338	1.49172	0	0	0	0	0	0	0	0	0	0	0	0	4.29509	3.66078	4.90782	1.49172	2.06552	0	0	0	0
CACAGGCAGGAGAATG-1-0	tumor	2432	2432	7346	235	3.19902	2	0	Cap2	3.12591	2.21569	0	0.859206	0	0.859206	0.859206	0	0	0	0	0	0	0	0	4.32903	3.99065	4.56736	2.6819	0	0	0	0	0
CACAGGCAGGATATGT-1-0	tumor	4161	4161	14224	330	2.32002	0	0	Cap1	2.61408	2.71209	0	1.50745	0.532413	1.33819	1.13434	0	1.50745	0	1.13434	0.532413	0.877996	0	0	2.99483	3.68052	3.94388	1.77855	0.532413	0	0	0	0.532413
CACAGGCCAGATAAAC-1-0	tumor	3852	3852	14455	492	3.40367	1	0	N3	2.82799	1.97772	0	0	0	0.868614	0	0.868614	0.525794	0	0	0	0	0	0	4.36287	3.35592	3.94161	2.23019	0	0	0	0	0
CACAGGCGTAGGGTAC-1-0	tumor	1738	1738	3722	153	4.11069	0	0	Cap1	2.20389	2.84027	0	0	0	0	0	1.30474	0	0	0	0	0	0	0	3.5815	4.05042	3.65362	1.30474	1.30474	0	0	0	0
CACAGGCGTGAAGCTG-1-0	tumor	3847	3847	14250	1485	10.4211	1	0	N3	1.33685	2.38182	0	0.53166	0	1.33685	0	0	1.1331	1.33685	1.1331	2.38182	0	0	1.1331	1.1331	0	0.87693	0	0	0	0	0	1.65068
CACAGGCTCAGCTAGT-1-0	tumor	2918	2918	7370	203	2.75441	1	0	N3	2.47273	1.62345	0	0	0	0	0.857327	0.857327	1.31203	0	0	0	0	0	0	1.62345	3.28766	2.67886	0.857327	0.857327	0	0	0	0.857327
CACAGGCTCCCGTGAG-1-0	tumor	2858	2858	7335	244	3.32652	1	0	N3	2.77238	1.62727	0	0	0	0.86007	0	0	1.31551	0	0.86007	0	0	0	0	3.29225	3.7673	4.25603	1.62727	0.86007	0	0	0	0.86007
CACAGGCTCGGCTCTT-1-0	tumor	4387	4387	14963	520	3.47524	1	0	N3	2.51458	2.71036	0	1.10026	0	1.61141	0.84871	0.511814	0.84871	0	1.94803	0.511814	0.511814	0	0	2.83554	3.13786	2.87401	1.61141	0	0	0	0	1.30108
CACATGAAGACCCTTA-1-0	tumor	1612	1612	3763	287	7.62689	4	0	Ar	2.19415	3.7102	0	2.19415	0	0	0	0	0	1.29677	2.19415	2.45357	0	0	3.49315	0	1.29677	1.84291	0	0	0	1.29677	0	0
CACATGATCAGGGATG-1-0	tumor	1125	1125	2087	114	5.46239	0	0	Cap1	3.8901	3.54215	0	0	0	0	0	0	2.35926	1.7564	2.73272	1.7564	0	0	0	4.66734	3.21719	2.73272	2.35926	0	0	0	0	0
CACCAAAAGACCTCCG-1-0	tumor	1464	1464	2890	43	1.48789	0	0	Cap1	3.08013	2.43191	0	0	0	0	1.4952	0	0	0	0	0	0	0	0	4.34542	3.47016	4.25141	0	1.4952	0	0	0	0
CACCAAAAGACTCTAC-1-0	tumor	1953	1953	5201	143	2.74947	2	0	Cap2	1.57803	1.07251	0	1.07251	0	0	0	0	1.57803	0	0	0	0	0	0	3.32927	4.40371	3.57259	2.79616	0	0	0	0	0
CACCAAAAGCTGAAAT-1-0	tumor	2434	2434	6003	118	1.96568	0	0	Cap1	3.12042	2.96136	0	0	0	0	0.980517	0	0	0	0	0	0	0	0	2.66212	3.71308	2.39744	1.79134	0	0	0	0	0
CACCAAACATAGCTGT-1-0	tumor	2417	2417	5668	194	3.42272	0	0	Cap1	3.09881	3.01589	0	0	0	1.01678	1.83942	1.01678	1.01678	0	0	0	0	0	0	3.80904	3.59143	4.11064	1.83942	0	0	0	0	0
CACCAAATCCAACTGA-1-0	tumor	3068	3068	10379	388	3.73832	3	0	Ve1	2.04697	2.96043	2.73776	2.26917	2.36414	2.26917	1.35853	1.07397	0	0	0	0	0	0	0	0.67472	2.26917	3.60138	0	0	0	0.67472	0	0
CACCGTTAGACTTCAC-1-0	tumor	2566	2566	7909	307	3.88165	0	0	Cap1	1.99087	2.28754	0	0	0	0	0	0	0	0	0	0.817302	0	0	0	0	2.9286	0.817302	0	0	0	0	0	0.817302
CACCGTTAGGTAAGTT-1-0	tumor	996	996	1731	79	4.56384	0	0	Cap1	2.90859	1.91354	0	0	0	0	1.91354	0	1.91354	0	0	0	0	0	0	4.07363	3.97016	4.07363	0	0	0	0	0	0
CACCGTTCAAGAATAC-1-0	tumor	2587	2587	6823	193	2.82867	1	0	N3	2.84036	1.92608	0	0	0	1.68582	0	0	0	0	0	0	0	0	0	2.84036	4.08808	3.98458	1.92608	1.36896	0	0	0	1.68582
CACCGTTGTCCACTTC-1-0	tumor	1176	1176	2283	130	5.69426	0	0	Cap1	2.27833	2.91889	0	0	0	0	1.68273	1.68273	0	0	0	0	0	0	0	4.43348	3.58467	4.20025	1.68273	1.68273	0	0	0	0
CACCGTTGTTCTCAGA-1-0	tumor	1383	1383	2602	68	2.61337	0	0	Cap1	3.45775	2.16176	0	1.57758	0	0	0	1.57758	0	0	0	0	0	0	0	3.45775	3.76758	4.96423	0	1.57758	0	0	0	0
CACCGTTTCAAGTAAG-1-0	tumor	3043	3043	7704	332	4.30945	1	0	N3	2.63765	2.88337	0	0.832051	0	1.27984	0	0	1.82328	0	0.832051	0	0.832051	0	0	3.42929	3.13838	3.94397	0	1.58803	0	0	0	0.832051
CACCGTTTCATTTCCA-1-0	tumor	1897	1897	4166	136	3.26452	0	0	Cap1	1.75799	3.1181	0	2.5651	0	1.75799	0	2.361	0	0	0	0	0	0	0	3.54401	3.21903	3.98543	1.22389	2.10427	0	0	0	0
CACCGTTTCCATCTCG-1-0	tumor	1862	1862	5198	289	5.55983	2	0	Cap2	2.67185	2.16278	0	0	0	0	0	0	1.07289	0	1.57849	1.07289	0	0	0	3.96922	3.62574	4.53628	2.7967	0	0	0	0	0
CACCGTTTCCGCAAAT-1-0	tumor	1658	1658	4299	129	3.0007	2	0	Cap2	2.70516	2.33258	0	0	0	0	0	0	1.73205	0	1.20181	0	0	0	0	4.29196	4.1187	4.41176	2.84972	0	0	0	0	0
CACCGTTTCTGTTGGA-1-0	tumor	1570	1570	3246	89	2.74184	0	0	Cap1	2.32651	1.40627	0	0	0	0	0	0	0	0	0	0	0	0	0	3.71477	3.85462	3.71477	0	0	0	0	0	0
CACGAATGTCTAGGCC-1-0	tumor	3388	3388	10853	272	2.50622	0	0	Cap1	1.87617	2.81324	0	0.653056	0	1.04479	0.653056	1.32554	0	0	0	0	0	0	0	3.28838	3.74864	3.74864	1.72402	1.32554	0	0	0	0
CACGAATTCGGCTATA-1-0	tumor	1374	1374	2577	42	1.6298	0	0	Cap1	3.18977	3.18977	0	0	0	0	0	1.58524	1.58524	0	0	0	0	0	0	3.86211	3.94054	4.54469	0	0	0	0	0	0
CACGGGTAGCTGTTAC-1-0	tumor	1290	1290	2795	82	2.93381	0	0	Cap1	3.6049	2.09871	0	0	0	1.52122	0	0	0	0	0	0	0	0	0	3.50256	3.38854	2.93858	1.52122	0	0	0	0	0
CACGGGTCACTTGACA-1-0	tumor	3777	3777	12676	288	2.27201	0	0	Cap1	3.03121	2.7719	0	1.42445	0	0.94693	1.42445	0	0.94693	0	0	0	0	0	0	3.10459	3.63964	4.55259	1.21393	2.42087	0.581597	0	0	0
CACGGGTCATGCCGAC-1-0	tumor	2576	2576	6684	181	2.70796	0	0	Cap1	1.94368	2.56255	0	0.914733	0	0	0	1.38435	1.70262	0	0	0	0	0	0	4.08342	4.05789	4.10832	1.38435	2.13778	0	0	0	0
CACGGGTGTACGCGTC-1-0	tumor	1245	1245	2345	265	11.3006	3	0	Ve1	0	2.62417	2.25432	2.25432	0	0	1.66097	1.66097	0	0	0	1.66097	0	0	0	1.66097	3.42916	4.03313	0	0	0	0	0	0
CACGGGTGTGTCCGTG-1-0	tumor	1757	1757	3910	242	6.18926	0	0	Cap1	2.16017	3.1788	0	0	0	0	1.26907	0	0	0	0	0	0	0	0	3.67283	3.53363	4.73208	1.81076	1.26907	0	0	0	0
CACGGGTTCGCAGTGC-1-0	tumor	3853	3853	13422	398	2.96528	0	0	Cap1	3.05004	2.13422	0	0	0	0	0.912319	0.912319	1.17407	0	0	0	0	0	0	3.91548	3.83833	4.35337	1.55292	0.912319	0	0	0	0.912319
CACGGGTTCTGGTGGC-1-0	tumor	1940	1940	5303	239	4.50688	2	0	Cap2	2.88879	2.65325	0	0	0	0	0	0	1.05978	0	0	0	0	0	0	4.81682	3.37711	4.40777	2.88879	0	0	0	0	0
CACGTGGAGAATCGAT-1-0	tumor	4396	4396	18080	735	4.06527	0	0	Cap1	2.7331	2.76843	0	0.440251	0	0.440251	0.744883	1.32588	0.97806	0	0	0	0.440251	0	0	4.32636	3.59452	3.77479	2.1683	1.69098	0	0	0	0
CACGTGGAGCCGTAAG-1-0	tumor	1450	1450	2831	68	2.40198	0	0	Cap1	3.09982	1.51123	0	0	0	0	0	1.51123	2.08749	0	0	0	0	0	0	3.92103	3.37617	3.24751	2.08749	0	0	0	0	0
CACGTGGCATTGAAAG-1-0	tumor	1199	1199	2155	83	3.85151	0	0	Cap1	3.36184	3.75568	0	2.33027	0	0	0	1.72995	0	0	0	0	0	0	0	3.64082	3.64082	0	0	0	0	0	0	0
CACGTGGGTAAGTTGA-1-0	tumor	1852	1852	3925	160	4.07643	4	0	Ar	2.62023	3.06256	0	1.26632	0	0	0	0	1.26632	0	2.41512	2.15679	0	1.26632	2.15679	0	1.26632	0	0	0	0	1.26632	0	0
CACGTGGTCTTCTGTA-1-0	tumor	4374	4374	15168	612	4.03481	1	0	N3	2.44656	2.82273	0	1.45778	0	0.506385	0	1.0912	1.2912	0.506385	1.72544	2.18733	0	0.840949	0.840949	3.06515	2.60464	2.18733	1.0912	0	0.506385	0	0.506385	0
CACGTTCAGCGTTACT-1-0	tumor	2119	2119	5766	301	5.22026	3	0	Ve1	2.43412	2.69964	3.15895	3.57476	2.07156	2.07156	0	1.00588	1.00588	0	0	0	0	0	1.00588	0	2.26919	4.93982	0	0	0	1.00588	0	0
CACGTTCCAAGTTCCA-1-0	tumor	2861	2861	8294	230	2.77309	3	0	Ve1	2.24494	2.94892	1.76178	2.47243	1.22712	2.36514	0.791041	1.76178	0	0	0	0	0	0	0	0	3.3151	4.22711	0	0	0	0	0	0
CACGTTCCACAGCCAC-1-0	tumor	636	636	919	53	5.76714	0	0	Cap1	0	0	0	0	0	0	0	0	3.12513	0	0	0	0	0	0	2.47497	0	4.47792	0	3.51584	0	0	0	0
CACGTTCCACCGGCTA-1-0	tumor	4081	4081	16921	847	5.00561	0	0	Cap1	2.89803	2.45425	0	1.51422	0	0	0.780225	0	2.45425	1.21311	2.01501	2.86491	1.84353	0.464351	2.9301	2.55098	3.57984	0.780225	0	0	0	0.464351	0	0.464351
CACGTTCCACTAAACC-1-0	tumor	2985	2985	10298	603	5.85551	3	0	Ve1	2.17117	2.53787	2.45802	2.74508	1.76735	2.0538	1.58602	1.36435	0	0	0	1.36435	0	0	0	0	0	2.0538	0	0	0	0	0	0
CACTAAGAGGTAGATT-1-0	tumor	2503	2503	6713	232	3.45598	0	0	Cap1	2.93788	3.15037	0	0	0	0	0	0	0	0	0	0	0	0	0	1.93998	4.36261	3.75444	1.93998	0.912141	0	0	0	0
CACTAAGAGTCATGGG-1-0	tumor	2876	2876	8493	271	3.19086	5	0	Ve2	1.74218	1.74218	0	0	0	2.8613	0	1.21042	0.77815	0	0	0.77815	0	1.51123	0	0.77815	2.63561	0	0.77815	0	0	0	0	0
CACTAAGAGTCGGCCT-1-0	tumor	1373	1373	2857	122	4.27021	0	0	Cap1	2.44239	0	0	0	0	1.50412	1.50412	0	0	0	0	0	0	0	0	3.97973	4.10269	3.91207	1.50412	0	0	0	0	0
CACTAAGCACTGTCCT-1-0	tumor	3144	3144	8769	339	3.86589	1	0	N3	1.90239	2.05953	0	0	0	0.760984	0	0.760984	0	0	1.4864	1.4864	1.71587	0.760984	0	1.4864	3.12092	1.18808	1.4864	0	0	0	0	1.4864
CACTAAGCATATGCGT-1-0	tumor	1557	1557	2896	68	2.34807	0	0	Cap1	3.57039	2.43002	0	0	0	0	0	2.06763	1.49359	0	0	0	0	0	0	4.61649	3.82624	4.7741	2.06763	0	0	0	0	0
CACTAAGGTCCAGCGT-1-0	tumor	1593	1593	3383	58	1.71445	0	0	Cap1	1.93325	2.75873	0	0	0	0	1.37522	0	1.93325	0	0	0	0	0	0	4.31614	4.14433	3.07693	0	1.37522	0	0	0	0
CACTAAGGTGAGACCA-1-0	tumor	1588	1588	3665	91	2.48295	0	0	Cap1	1.86517	2.21763	0	2.21763	0	0	0	1.31601	0	0	0	0	0	0	0	3.73595	3.2409	4.06558	3.0007	1.86517	0	0	0	0
CACTAAGTCAGATTGC-1-0	tumor	1626	1626	3951	98	2.48038	0	0	Cap1	2.40911	1.26158	0	0	0	0	1.26158	0	1.26158	0	0	0	0	0	0	1.26158	3.89364	2.40911	2.15095	0	0	0	0	0
CACTAAGTCCGTGTGG-1-0	tumor	1421	1421	3844	107	2.78356	2	0	Cap2	2.43412	1.28134	0	1.28134	0	0	0	0	0	0	0	0	0	0	0	4.43375	4.40238	4.06444	2.17525	0	0	0	0	0
CACTAAGTCGAAATCC-1-0	tumor	1859	1859	4479	178	3.9741	0	0	Cap1	3.14959	1.1733	0	2.04095	0	0	0	1.69842	0	1.1733	2.29562	0	0	0	0	2.66694	4.07836	3.86881	0	0	0	1.1733	1.1733	0
CACTAAGTCGGAGATG-1-0	tumor	1074	1074	2057	75	3.64609	0	0	Cap1	2.74627	3.01778	0	0	0	0	0	0	1.7684	0	0	0	0	0	0	3.90428	3.55621	4.16198	1.7684	1.7684	0	0	0	0
CACTAAGTCTCGTCAC-1-0	tumor	1795	1795	3826	115	3.00575	0	0	Cap1	2.81434	2.43841	0	0	0	0	1.82896	0	0	0	0	0	1.28473	0	0	3.75698	3.62678	3.97545	1.28473	0	0	0	0	0
CACTGAAAGTCTGCGC-1-0	tumor	1876	1876	5016	116	2.3126	2	0	Cap2	2.70507	2.19439	0	0	0	2.39499	0	0	1.09648	0	1.60688	0	0	0	0	3.80354	3.92869	4.41568	2.94141	0	0	0	0	0
CACTGAACACAGTGTT-1-0	tumor	1348	1348	2767	217	7.84243	1	0	N3	0	0	0	0	0	0	0	0	0	0	0	0	0	0	0	0	0	0	0	0	0	0	0	0
CACTGAAGTCATAGTC-1-0	tumor	3164	3164	8753	343	3.91866	0	0	Cap1	2.51968	2.31646	0	1.18935	0	0	0	0	2.06112	0	1.48781	2.06112	1.90395	0	0	2.95904	2.83289	0.761957	0	0.761957	0	0	0	0
CACTGAAGTGAGCAGT-1-0	tumor	2550	2550	6730	225	3.34324	0	0	Cap1	1.69702	2.76373	0	0	0	0	0	1.37921	0	0	0	0	0.910628	0	0	4.19538	4.19538	4.54977	1.37921	1.69702	0	0	0	0
CACTGAAGTTATAGCC-1-0	tumor	1451	1451	4575	271	5.9235	3	0	Ve1	1.68112	1.68112	3.45319	3.02879	2.47897	1.68112	1.68112	1.1587	0	0	0	0	0	0	0	0	0	3.1293	0	0	0	0	0	0
CACTGAATCGGCTTGG-1-0	tumor	1040	1040	2001	50	2.49875	0	0	Cap1	3.04405	1.79134	0	0	0	0	1.79134	0	0	0	0	0	0	0	0	3.04405	3.93134	4.39396	0	0	0	0	0	0
CACTGAATCGTGGGTC-1-0	tumor	1144	1144	2182	61	2.7956	0	0	Cap1	3.1745	2.69117	0	0	0	0	1.71972	1.71972	0	0	1.71972	0	0	0	0	4.30848	3.74352	3.84651	2.69117	1.71972	0	0	0	0
CACTGGGAGTGAACAT-1-0	tumor	1261	1261	2333	241	10.33	4	0	Ar	3.28534	2.62893	0	2.89841	0	0	0	0	0	2.25891	2.89841	3.11047	0	1.66512	0	0	0	0	0	0	0	0	0	0
CACTGGGCAAATTGGA-1-0	tumor	1488	1488	2670	61	2.28464	0	0	Cap1	3.1558	3.43278	0	0	0	0	0	1.55716	2.13896	0	2.13896	0	0	0	0	4.62618	3.82742	3.1558	2.50438	1.55716	0	0	0	0
CACTGGGCAAGCTGCC-1-0	tumor	3390	3390	9639	348	3.61033	1	0	N3	2.33574	1.97751	0	0	0	0	1.12327	0	0.7117	0	0	0	1.12327	0	0	3.94807	3.07957	3.79713	0	0.7117	0	0	0	1.82249
CACTGGGCACTAACGT-1-0	tumor	2039	2039	5023	327	6.51005	1	0	N3	1.09556	1.60577	0	0	0	0	0	0	1.09556	0	1.09556	0	1.09556	0	0	3.36287	3.04015	3.1311	0	0	0	0	1.09556	0
CACTGGGGTCTCGACG-1-0	tumor	3698	3698	12600	790	6.26984	1	0	N3	1.88031	1.99459	0	0.584253	0	1.21816	0.584253	0	0	0	0.584253	1.21816	0	0.584253	0.950615	2.19014	1.88031	0	0	0.584253	0	0	0	1.88031
CACTGGGGTGCTCGTG-1-0	tumor	2653	2653	6020	264	4.38538	1	0	N3	1.78899	2.03399	0	1.78899	0	1.78899	0.978751	0	0	0	1.78899	0.978751	0.978751	0	0	2.39487	2.39487	0	0	0	0	0	0	0.978751
CACTGGGTCATTCGGA-1-0	tumor	1694	1694	3367	39	1.1583	0	0	Cap1	1.9373	2.76317	0	0	0	0	0	0	1.37877	0	0	0	0	0	0	2.29355	4.39679	4.05057	0	0	0	0	0	0
CACTGGGTCCCATTCG-1-0	tumor	987	987	1896	18	0.949367	0	0	Cap1	0	2.82273	0	0	0	0	0	1.83646	0	0	0	0	0	0	0	3.98421	4.31535	3.98421	1.83646	0	0	0	0	0
CACTGGGTCCTTCTTC-1-0	tumor	2717	2717	6802	309	4.54278	3	0	Ve1	2.92541	2.75376	1.37126	3.07187	2.75376	0	1.68834	0	0.904281	0	0.904281	1.37126	0	0	0	3.00132	3.19959	3.98761	1.37126	0	0	0	0	0
CACTGTCAGAGCACTG-1-0	tumor	1040	1040	1788	30	1.67785	0	0	Cap1	1.88598	3.15151	0	0	0	0	2.50026	0	0	1.88598	0	0	0	0	0	2.87799	4.04179	4.37324	1.88598	0	0	0	0	0
CACTGTCAGCAGCCTC-1-0	tumor	3428	3428	10478	389	3.71254	0	0	Cap1	2.35554	2.35554	0	0	0	1.35148	0.670073	0.670073	0	0	0.670073	0	0	0	0	4.24442	3.32225	3.80447	1.753	0	0	0	0	0
CACTGTCAGGCGCTCT-1-0	tumor	1841	1841	4176	54	1.2931	0	0	Cap1	2.10217	3.00356	0	0	0	0	0	0	1.2222	0	2.10217	0	0	0	0	3.00356	3.21673	2.73228	2.73228	0	0	0	0	0
CACTGTCAGTATGAGT-1-0	tumor	3234	3234	8822	410	4.64747	1	0	N3	2.05427	1.89727	0	1.18389	0	1.18389	0.757778	1.18389	1.18389	0.757778	0.757778	1.89727	0	0	0	2.89054	2.05427	0.757778	0	0.757778	0	0	0	1.18389
CACTGTCGTACGGATG-1-0	tumor	2382	2382	6624	162	2.44565	0	0	Cap1	2.68013	2.68013	0	0	0	0.920148	0.920148	0	0	0	0	0	0.920148	0	0	3.57577	3.65691	4.37579	2.77861	1.71	0	0	0	0
CACTGTCGTTGTCCCT-1-0	tumor	3127	3127	9285	452	4.86807	0	0	Cap1	2.63362	2.55312	0	0.730927	0	1.66922	0.730927	0	0.730927	0	0	0	0	0	0	4.13339	3.53768	3.9439	0	1.44244	0	0	0	0
CACTGTCTCACGAACT-1-0	tumor	3685	3685	11161	394	3.53015	1	0	N3	2.1002	1.70108	0	1.02674	0	1.52255	1.52255	0	0.639734	0	0.639734	0.639734	0.639734	0	0	3.03069	2.9402	1.30507	0	0	0	0	0	0.639734
CACTGTCTCATCTCTA-1-0	tumor	1349	1349	2426	33	1.36026	0	0	Cap1	3.24774	1.63355	0	0	0	0	1.63355	0	0	0	0	0	0	0	0	2.86152	3.52566	4.75717	2.22398	0	0	0	0	0
CACTGTCTCCATTGTT-1-0	tumor	2473	2473	6286	242	3.84983	0	0	Cap1	1.75311	1.99651	0	1.43071	0	1.75311	0.951981	0	0	0	0	0	0	0	0	4.00894	4.14381	4.58539	1.43071	0.951981	0	0	0	0
CACTGTCTCTACGGGC-1-0	tumor	873	873	1540	19	1.23377	0	0	Cap1	2.01404	2.01404	0	0	0	0	2.63813	2.01404	0	0	0	0	0	0	0	3.6879	3.83847	3.29487	0	0	0	0	0	0
CACTTCGCAAAGCGTG-1-0	tumor	724	724	1089	43	3.94858	0	0	Cap1	2.32069	2.32069	0	0	0	0	0	0	0	0	0	0	0	0	0	4.17867	4.31029	4.86413	3.35159	0	0	0	0	0
CACTTCGCAGTTTCAG-1-0	tumor	1682	1682	3777	83	2.19751	0	0	Cap1	2.97212	2.82646	0	0	0	0	1.29407	1.29407	1.29407	0	0	0	0	0	0	3.70657	3.56724	4.38736	1.83979	1.83979	0	0	0	0
CACTTCGCATGTGACT-1-0	tumor	2049	2049	4888	177	3.62111	0	0	Cap1	2.58588	2.96591	0	0	0	1.6276	1.6276	1.11377	1.11377	0	0	0	1.11377	0	0	4.46504	3.95404	3.99252	0	1.11377	0	0	0	0
CACTTCGGTCTGTAGT-1-0	tumor	2103	2103	5898	100	1.69549	2	0	Cap2	2.88786	2.55478	0	0	0	0	0	0	0.99158	0	0	0	0	0	0	3.84542	4.32548	4.45172	0	0	0	0	0	0
CACTTCGGTGTGCTTA-1-0	tumor	1493	1493	3188	111	3.48181	0	0	Cap1	3.13364	1.98424	0	0	0	0	0	1.41991	0	0	0	0	1.41991	0	0	3.56966	2.98672	4.48672	1.98424	0	0	0	0	0
CACTTCGTCGCTGTTC-1-0	tumor	4235	4235	16510	584	3.53725	1	0	N3	3.04395	1.95401	0	0.473556	0	1.23045	0.79362	0.473556	1.53346	0	1.23045	1.23045	1.0357	0	0	3.10006	3.85084	3.90107	1.39339	0	0	0	0.473556	1.23045
CAGAGCCAGAGATGCC-1-0	tumor	1708	1708	3595	168	4.67316	0	0	Cap1	3.4531	2.23483	0	2.87299	0	0	1.33016	0	1.33016	0	0	0	1.33016	0	0	2.23483	3.53747	1.33016	0	1.88149	0	0	0	0
CAGAGCCAGCCTCTCT-1-0	tumor	1478	1478	2924	90	3.07798	0	0	Cap1	2.05923	2.05923	0	1.48613	0	0	0	1.48613	0	0	0	0	0	0	0	4.13612	3.95699	4.53624	0	1.48613	0	0	0	0
CAGAGCCCAATACCCA-1-0	tumor	2348	2348	5437	247	4.54295	1	0	N3	1.87453	1.04354	0	0	0	0	0	1.04354	1.04354	0	0	0	0	0	0	3.58201	3.35301	1.54298	2.1231	0	0	0	0	1.04354
CAGAGCCCAGCTTTCC-1-0	tumor	1565	1565	3946	86	2.17942	0	0	Cap1	1.26249	2.41026	0	0	0	0	0	0	1.26249	0	0	0	0	0	0	4.27608	4.37652	2.93063	0	0	0	0	0	0
CAGAGCCGTATACCCA-1-0	tumor	1169	1169	3328	269	8.08293	3	0	Ve1	1.94728	1.94728	1.3875	2.77409	1.94728	1.3875	1.3875	1.94728	0	0	0	0	0	0	0	0	2.30403	3.09257	0	1.3875	0	0	0	0
CAGAGCCGTTTCGTGA-1-0	tumor	4364	4364	15584	424	2.72074	1	0	N3	2.16335	2.57961	0	0.495722	0	1.07331	0.825651	0.825651	0.495722	0	0	0	0.495722	0	0	3.89439	3.69244	3.92018	1.91326	0.495722	0	0	0	0.825651
CAGAGCCTCTTCTGTA-1-0	tumor	2125	2125	4783	229	4.78779	1	0	N3	1.98406	2.60598	0	1.12841	0	1.12841	0	0	1.12841	0	0	0	0	0	0	2.23676	3.17798	0	1.12841	0	0	0	0	1.64509
CAGATACAGGTTTGAA-1-0	tumor	1550	1550	2994	98	3.27321	0	0	Cap1	2.39972	2.39972	0	1.46788	0	0	1.46788	1.46788	0	0	0	0	0	0	0	3.63072	3.04643	4.3544	2.39972	1.46788	0	0	0	0
CAGATACCAAGCCTGC-1-0	tumor	2117	2117	5173	179	3.46027	0	0	Cap1	3.40109	1.07606	0	0	0	0	0	1.58232	0	0	0	0	0	0	0	3.46354	3.10298	4.47722	1.07606	0	0	0	0	0
CAGATACCACCGGAAA-1-0	tumor	855	855	1710	56	3.27485	2	0	Cap2	1.92395	0	0	0	0	0	0	0	0	0	0	0	0	0	0	3.19425	4.26515	3.98214	2.92014	0	0	0	0	0
CAGATACCATGAGAAT-1-0	tumor	2669	2669	7041	229	3.25238	0	0	Cap1	3.22463	2.51463	0	2.09202	0	0	0.883872	1.66028	0.883872	0.883872	1.66028	1.89927	0	0	0	2.81077	3.5578	3.80728	1.66028	0	0	0	0	0
CAGATACCATGGGAAC-1-0	tumor	1566	1566	3322	98	2.95003	0	0	Cap1	2.94767	2.94767	0	0	0	0	0	0	0	0	0	0	0	0	0	4.16224	4.06379	4.79917	1.38885	1.94883	0	0	0	0
CAGATACGTCAGTCCG-1-0	tumor	1864	1864	4978	198	3.9775	6	0	X	0	0	0	0	0	0	0	0	0	0	0	1.10155	0	0	0	0	0	1.94969	0	0	0	0	0	0
CAGATACGTGTCCATA-1-0	tumor	3095	3095	8761	576	6.57459	1	0	N3	1.4871	1.4871	0	0	0	2.06033	0	0	1.4871	0	1.4871	1.71662	0	1.4871	0	1.90317	1.71662	1.18871	0	0	0	0	0	1.90317
CAGATACTCTGCGGCA-1-0	tumor	1164	1164	2484	58	2.33494	0	0	Cap1	2.57088	2.57088	0	0	0	0	0	0	0	0	0	0	1.61458	0	0	3.05064	3.71984	4.18071	0	0	0	0	0	0
CAGATACTCTTCTGTA-1-0	tumor	1755	1755	5088	356	6.99686	3	0	Ve1	1.93097	2.69178	3.11881	2.92792	1.93097	1.08701	0	0	0	0	0	0	0	0	0	1.08701	1.5955	2.18173	0	0	0	0	0	0
CAGATCAAGCCATGCC-1-0	tumor	2609	2609	6762	211	3.12038	0	0	Cap1	2.55185	2.75928	0	0	0	1.37566	1.37566	0.907796	0.907796	0	0.907796	0	0	0	0	3.07749	3.46748	3.93732	0	0.907796	0	0	0	0
CAGATCAAGGTCATAA-1-0	tumor	1363	1363	2739	129	4.70975	0	0	Cap1	2.48097	3.6246	0	2.95776	0	1.53708	1.53708	0	0	0	0	0	0	0	0	4.02114	3.4081	4.02114	0	0	0	0	0	0
CAGATCACAATGCAGG-1-0	tumor	2037	2037	6048	269	4.44775	2	0	Cap2	2.76512	1.78512	0	1.46021	0	0	1.46021	0	0	0	0	0	0	0	0	3.66431	3.11328	3.25044	2.86416	0	0	0	0	0
CAGATCACACCTAAAC-1-0	tumor	2129	2129	5085	156	3.06785	0	0	Cap1	2.38258	1.59597	0	0	0	1.08741	1.08741	1.08741	0	0	0	0	0	0	0	3.64714	3.11938	3.87531	0	1.08741	0	0	0	0
CAGATCAGTGCCGTAC-1-0	tumor	1900	1900	4675	174	3.72193	0	0	Cap1	2.25719	1.66356	0	0	1.14392	0	1.14392	1.14392	0	0	0	0	0	0	0	4.41017	3.99776	4.03627	1.14392	0	0	0	0	0
CAGATTGAGCAAATCA-1-0	tumor	2418	2418	6972	198	2.83993	2	0	Cap2	2.82003	2.52368	0	0	0	0	0	0.889663	1.90765	0	0	0	1.3529	0	0	4.01645	3.84797	3.75174	3.60706	0	0	0	0	0
CAGATTGCAATACGAA-1-0	tumor	1055	1055	1848	65	3.51732	0	0	Cap1	2.47001	3.11994	0	0	0	0	0	0	0	0	0	0	0	0	0	4.00938	3.66045	3.79076	1.85806	2.84687	0	0	0	0
CAGATTGCAGACACAG-1-0	tumor	3141	3141	8918	706	7.91657	1	0	N3	1.17639	1.70207	0	1.47339	0	1.47339	1.17639	0.752042	0	0	1.88807	2.29964	0	1.17639	0.752042	0	1.17639	1.17639	0	0	0	0	0	2.04485
CAGATTGGTTGGGATG-1-0	tumor	3070	3070	8972	231	2.57468	0	0	Cap1	3.04749	2.58478	0	0	0	0	0.748856	0	0.748856	0	0.748856	0	0	0	0	4.21766	3.74335	4.38371	2.29421	0	0	0	0	0
CAGATTGTCCTAAACG-1-0	tumor	1606	1606	3599	87	2.41734	2	0	Cap2	1.32934	1.32934	0	0	0	0	1.32934	0	0	0	0	0	0	0	0	4.83656	4.29377	3.9321	2.49438	0	0	0	0	0
CAGCAATAGGCCTAGA-1-0	tumor	2353	2353	6679	182	2.72496	2	0	Cap2	2.30092	1.94433	0	0	0	0	0	0	1.70324	0	0.915182	0	1.94433	0	0	3.92016	4.24667	3.27537	2.13844	0	0	0	0.915182	0
CAGCAATCAGCAGTAG-1-0	tumor	2795	2795	9092	290	3.18962	2	0	Cap2	2.38865	2.4848	0	0	0	0	0	0.741874	1.16307	0	1.8717	2.16322	2.02804	0	0	4.25265	4.17119	4.25265	3.08637	1.16307	0	0	1.16307	0.741874
CAGCAATGTCGCGTTG-1-0	tumor	1568	1568	3252	91	2.79828	0	0	Cap1	3.35604	0	0	0	0	0	0	1.40488	1.96712	0	0	0	0	0	0	3.85281	3.78533	2.79577	1.40488	0	0	0	0	0
CAGCAATGTTCGGCTG-1-0	tumor	1469	1469	2800	74	2.64286	0	0	Cap1	2.09714	1.51983	0	0	0	0	0	0	0	0	0	0	0	0	0	4.0629	3.50083	4.23203	0	0	0	0	0	0
CAGCAATTCATTACCT-1-0	tumor	3243	3243	10200	607	5.95098	0	0	Cap1	2.87168	3.15908	0	0	0	0	0	0.683295	1.37148	0	0	1.08545	1.37148	0	0	3.7873	3.11656	3.44656	1.59363	0	0	0	0	1.08545
CAGCAATTCCGTATAG-1-0	tumor	1499	1499	3329	201	6.03785	0	0	Cap1	2.94567	2.56615	0	2.94567	0	0	0	0	0	0	1.94703	2.56615	1.38727	0	0	0	3.61218	0	0	0	0	0	0	0
CAGCAATTCTGCGTCT-1-0	tumor	1667	1667	4312	132	3.06122	0	0	Cap1	2.70234	3.08521	0	0	0	1.1997	0	0	1.1997	0	1.1997	0	0	0	0	4.28898	3.90603	4.43661	2.07409	0	0	0	0	0
CAGCACGAGCGCGTTC-1-0	tumor	2692	2692	8048	389	4.8335	0	0	Cap1	2.39246	2.2719	0	1.24849	0	0	0	0.807611	0	0.807611	1.55343	1.78678	1.24849	0	0	3.09663	3.09663	0	0.807611	1.24849	0	1.24849	0	0
CAGCACGAGGTCATCT-1-0	tumor	1750	1750	3761	45	1.19649	0	0	Cap1	2.65986	2.65986	0	0	0	0	0	0	0	0	0	0	0	0	0	3.94194	4.28757	4.25036	2.97615	0	0	0	0	0
CAGCACGCAAAGGAGA-1-0	tumor	2695	2695	6650	237	3.56391	1	0	N3	1.7068	2.30484	0	0.917793	0	0.917793	0.917793	0.917793	0	0	0	0	0	0	0	3.38681	3.69132	1.94806	0	1.38817	0	0	0	0
CAGCACGCAACTGCTA-1-0	tumor	1515	1515	3726	203	5.4482	0	0	Cap1	2.66856	2.20293	0	0	0	0	1.85124	1.30396	1.30396	0	0	0	0	0	0	3.41846	4.00144	4.36731	1.30396	0	0	0	0	0
CAGCACGCAGGTGTTT-1-0	tumor	2290	2290	5454	161	2.95196	1	0	N3	1.87189	1.87189	0	0	0	0	0	0	0	0	0	0	0	0	0	2.3192	3.05252	3.35	1.04152	0	0	0	0	0
CAGCACGCATGTTTGG-1-0	tumor	3931	3931	13033	357	2.7392	0	0	Cap1	2.79396	2.83984	0	0	0	0	1.19448	0	1.19448	0.569443	1.19448	0	0	0.569443	0	3.72969	3.74793	2.96604	1.40343	0.569443	0	0	0	0
CAGCACGGTACGAGTG-1-0	tumor	1776	1776	3569	165	4.62314	1	0	N3	2.87984	2.50206	0	1.88765	0	0	0	0	0	0	1.88765	0	2.24132	0	1.3355	0	3.26641	1.3355	0	0	0	0	0	1.88765
CAGCACGGTAGATCGG-1-0	tumor	2726	2726	7058	261	3.69793	1	0	N3	2.2514	1.65832	0	0	0	0	0.882458	0	0	0	0	0	0	0	0	2.62115	3.03667	3.47104	0.882458	0	0	0	1.89722	1.89722
CAGCACGGTTCAGCGC-1-0	tumor	1364	1364	2832	81	2.86017	0	0	Cap1	2.92613	0	0	0	0	0	1.51096	0	0	0	0	0	0	0	0	3.92069	3.8481	4.31952	2.08718	2.45042	0	0	0	0
CAGCACGTCACACGAT-1-0	tumor	4046	4046	13663	478	3.4985	5	0	Ve2	1.68481	2.35278	0	0	0	2.35278	1.36803	0	1.53891	0	0	1.36803	0.901708	0	0	0	2.74971	0.549221	0	0	0	0.549221	0	0
CAGCACGTCGCCGAAC-1-0	tumor	1585	1585	3532	122	3.45413	0	0	Cap1	3.03586	2.51163	0	0	0	0	0	1.34319	0	0	0	0	0	0	0	3.47022	3.77204	4.23338	0	1.34319	0	0	0	0
CAGCAGCAGCGAGTCA-1-0	tumor	859	859	1812	0	0	0	0	Cap1	0	0	0	0	1.87468	0	0	1.87468	0	0	0	0	0	0	0	0	4.28695	1.87468	0	0	0	0	0	0
CAGCAGCAGGAGGGTG-1-0	tumor	1244	1244	2318	46	1.98447	0	0	Cap1	2.26469	2.63492	0	0	0	0	0	0	1.67036	0	0	0	0	0	0	4.30864	3.29155	4.36505	2.26469	1.67036	0	0	0	0
CAGCAGCAGGTATAGT-1-0	tumor	1486	1486	3560	113	3.17416	0	0	Cap1	2.71104	1.88979	0	0	0	0	0	0	2.24357	0	1.33736	0	1.33736	0	0	3.82742	3.62479	3.37039	0	0	0	0	1.33736	0
CAGCAGCAGTCGAAGC-1-0	tumor	1129	1129	2129	38	1.78488	0	0	Cap1	2.71411	2.34124	0	0	0	0	0	0	0	0	0	0	0	0	0	4.33274	4.26908	4.73382	0	0	0	0	0	0
CAGCAGCGTGATGAAT-1-0	tumor	2202	2202	5509	231	4.19314	0	0	Cap1	2.11153	2.4758	0	1.53265	1.03504	1.03504	0	0	0	0	1.03504	0	0	0	0	2.95241	3.61911	3.51672	0	0	0	0	0	0
CAGCAGCTCGGTAGAG-1-0	tumor	3038	3038	7982	338	4.23453	1	0	N3	2.7747	2.39994	0	0	0	1.25437	0	0	1.25437	0	0.812182	0	1.98294	0	0	3.95825	3.61984	3.21099	2.14205	1.79364	0	0	0	0
CAGCCAGAGCGAGTAC-1-0	tumor	1310	1310	2885	140	4.85269	0	0	Cap1	1.49654	3.22936	0	0	0	0	0	0	0	0	1.49654	0	0	0	0	3.82996	3.57409	2.07096	0	0	0	0	0	0
CAGCCAGAGCTAGAGC-1-0	tumor	1397	1397	2891	151	5.22311	0	0	Cap1	2.90663	2.4316	0	0	0	0	0	1.49493	2.4316	0	0	0	0	0	0	4.34508	4.20052	4.74621	1.49493	0	0	0	0	0
CAGCCAGAGCTGACAG-1-0	tumor	1925	1925	4968	87	1.75121	2	0	Cap2	1.95142	2.20293	0	1.1029	0	0	0	0	1.61458	0	2.20293	2.71404	1.1029	0	0	3.14164	3.66982	1.1029	0	0	0	0	0	0
CAGCCAGCAGCTTTGA-1-0	tumor	1625	1625	3531	99	2.80374	0	0	Cap1	2.25089	2.51189	0	1.3434	0	0	0	0	0	0	0	0	0	0	0	4.51771	4.00386	4.5777	1.89674	0	0	0	0	0
CAGCCAGCAGGACGAT-1-0	tumor	1258	1258	2419	13	0.537412	0	0	Cap1	3.07591	2.59539	0	0	0	0	1.63587	0	1.63587	0	0	0	0	0	0	3.74572	3.64298	3.83888	0	0	0	0	0	0
CAGCCAGGTACGACTT-1-0	tumor	2054	2054	4711	183	3.88453	0	0	Cap1	1.99716	3.00093	0	1.65735	0	0	0	0	1.65735	0	1.65735	0	0	0	0	5.04958	3.90846	3.49166	1.65735	1.1387	0	0	0	0
CAGCCAGGTGGAAATT-1-0	tumor	3921	3921	12739	493	3.87001	1	0	N3	2.90525	1.59431	0	1.21044	0	1.59431	1.42069	0	1.42069	0	1.42069	1.42069	0.579413	0	0.579413	2.94732	2.54748	2.26539	1.42069	0	0	0	0	1.42069
CAGCGTGAGAATTCAG-1-0	tumor	2858	2858	8163	346	4.23864	3	0	Ve1	2.25918	2.48702	0	2.12229	0	0.799775	1.2384	0.799775	0	0	0	0	0	0	0	2.25918	3.18948	4.26024	0	0	0	0	0	0
CAGCGTGAGTATGATG-1-0	tumor	1877	1877	4544	325	7.15229	0	0	Cap1	3.03526	2.02843	0	0	0	0	0	0	0	0	0	0	0	0	0	4.4119	3.58937	4.02567	1.68666	1.68666	0	0	0	0
CAGCGTGCAATCAGCT-1-0	tumor	1372	1372	2662	77	2.89256	0	0	Cap1	3.30674	2.14161	0	0	0	0	0	0	0	0	0	0	1.55953	0	0	3.90873	3.54988	4.04915	1.55953	1.55953	0	0	0	0
CAGCGTGTCTTGATTC-1-0	tumor	2156	2156	5047	128	2.53616	0	0	Cap1	2.69932	1.9379	0	1.09238	1.09238	0	0	0	1.60196	0	0	0	0	0	0	4.43341	3.70445	4.52334	2.69932	1.09238	0	0	0	0
CAGGCCAAGGGTCACA-1-0	tumor	3414	3414	10944	217	1.98282	3	0	Ve1	2.48198	2.40254	0	1.8691	0	1.53794	1.53794	1.03939	0	0	0	0	0	0	0	3.04938	3.28034	3.34682	0	1.8691	0	0	0	0
CAGGCCACAAAGCACG-1-0	tumor	3160	3160	9419	421	4.46969	3	0	Ve1	2.82881	2.53991	1.13891	2.35661	0	1.43152	1.43152	1.65761	1.13891	0	0	0	0	0	0.723523	2.62033	2.2506	3.92985	2.13201	0.723523	0	0	0	0.723523
CAGGCCACAAATTAGG-1-0	tumor	1532	1532	3663	174	4.75021	0	0	Cap1	2.21812	2.21812	0	0	0	0	1.31641	0	1.86563	0	1.31641	0	1.86563	0	0	4.3495	3.91482	3.34286	0	0	0	0	0	0
CAGGCCACAGGATCTT-1-0	tumor	1680	1680	3686	106	2.87575	0	0	Cap1	2.47249	2.21254	0	0	0	0	0	0	1.31183	0	0	0	1.31183	0	0	3.79341	4.14944	3.5132	0	1.86034	0	0	0	0
CAGGCCACATTGTAGC-1-0	tumor	3566	3566	15867	652	4.10916	3	0	Ve1	2.34694	3.16499	2.69903	2.21845	1.68856	1.4234	1.79872	0.488727	0.815576	0	0	0	0	0	1.79872	0	0.815576	3.05247	0	0	0	0	0	0
CAGGCCAGTGGTAATA-1-0	tumor	1407	1407	2677	149	5.56593	0	0	Cap1	2.76896	2.13665	0	0	0	0	0	0	0	0	0	0	0	0	0	3.97589	3.54442	3.97589	1.55509	2.50197	0	0	0	0
CAGGCCATCATACAGC-1-0	tumor	1628	1628	3712	80	2.15517	0	0	Cap1	2.46605	2.20628	0	0	0	0	0	0	1.3067	0	0	0	0	0	0	0	2.20628	1.85441	0	0	0	0	0	0
CAGGGCTAGAGTCCGA-1-0	tumor	3762	3762	11359	261	2.29774	1	0	N3	2.65362	2.58964	0	1.50883	0	1.01549	0	0.631463	1.01549	0	0	0	0	0	0	3.27829	3.4318	3.56485	2.28275	0	0	0	0	0.631463
CAGGGCTAGTAATACG-1-0	tumor	3612	3612	10420	343	3.29175	1	0	N3	2.44726	2.26563	0	1.57666	0	1.07137	0	1.07137	0.672788	0	2.16074	1.75759	1.75759	1.07137	0.672788	1.75759	2.52703	1.07137	0	0	0	0	0	2.36056
CAGGGCTCAATTTCGG-1-0	tumor	2274	2274	5023	246	4.89747	1	0	N3	2.19315	1.60577	0	0	0	1.94198	1.09556	0	1.09556	0	0	0	0	0	0	1.94198	2.82889	3.21447	1.09556	0	0	0	0	0
CAGGGCTGTCGCAGTC-1-0	tumor	2402	2402	5528	321	5.8068	1	0	N3	0	3.1227	0	2.1085	0	0	0	0	0	0	1.8605	0	0	1.03282	2.61468	1.03282	0	0	0	0	0	1.52995	0	1.03282
CAGGGCTGTCGCATGC-1-0	tumor	1167	1167	2054	75	3.65141	1	0	N3	0	0	0	0	0	0	0	0	0	0	0	0	0	0	0	2.74763	0	1.76961	0	0	0	0	0	0
CAGGGCTGTTGTCTAG-1-0	tumor	2816	2816	8310	227	2.73165	0	0	Cap1	1.94831	2.56754	0	1.22576	0	0	0.789988	0	1.52825	0	1.22576	0	0.789988	0	0	3.94239	3.6765	0	0.789988	0.789988	0	0	0	0
CAGGGCTTCGATTGGT-1-0	tumor	2535	2535	7606	128	1.68288	0	0	Cap1	1.83402	2.02469	0	0	0	0	0	0	0	0	0.839302	0	0.839302	0	0	4.53295	3.85049	2.96561	2.02469	0	0	0	1.59823	0
CAGGTATAGACGAGCT-1-0	tumor	2618	2618	7889	249	3.15629	0	0	Cap1	2.70427	2.70427	0	1.56919	0	0	0	0.818717	0	0	0	0	0	0	0	4.03908	3.86913	4.31107	0	0.818717	0	0	0	0
CAGGTATGTCCATACA-1-0	tumor	2054	2054	4900	195	3.97959	0	0	Cap1	3.15483	1.96325	0	0	0	0	0	0	1.62563	0	0	0	0	0	0	3.57498	3.15483	4.59471	2.2152	1.11213	0	0	0	0
CAGGTATGTCTCCCTA-1-0	tumor	984	984	1818	3	0.165017	0	0	Cap1	0	0	0	0	0	0	0	0	0	0	0	0	0	0	0	2.485	3.52646	3.92207	2.485	2.8623	0	0	0	0
CAGGTATGTTGAGGAC-1-0	tumor	2799	2799	7794	310	3.97742	1	0	N3	2.87241	1.81355	0	0	0	0	0.825507	0	1.5788	0	0	0	0.825507	0	0	3.00794	3.53686	2.71558	2.16312	0	0	0	0	0.825507
CAGTGCGAGGATACGC-1-0	tumor	1760	1760	4246	114	2.68488	0	0	Cap1	2.98776	1.74227	0	0	0	0	0	0	0	0	0	0	0	0	0	3.4537	3.59257	4.3659	1.2105	1.2105	0	0	0	0
CAGTGCGAGTACTGTC-1-0	tumor	2699	2699	7857	164	2.08731	2	0	Cap2	2.70807	2.41431	0	0	0	0	1.57241	0	1.26568	0	0	0	0	0	0	4.02049	3.60106	3.63521	2.156	0.820991	0	0	0	0
CAGTGCGCAGACGCTC-1-0	tumor	1701	1701	4030	181	4.49132	4	0	Ar	3.03741	3.25091	0	1.24743	0	0	0	0	2.13348	1.24743	2.9107	1.78554	0	1.24743	2.76559	0	2.3911	0	0	1.24743	0	1.24743	0	0
CAGTGCGCAGCCGGTT-1-0	tumor	3271	3271	9946	537	5.39916	4	0	Ar	2.20204	3.00088	0	0	0	0	0.695858	1.10223	0.695858	0	1.39036	1.10223	1.10223	1.10223	2.64409	2.48987	2.89549	3.71886	0.695858	0	0	0	0	0
CAGTGCGCAGGCAATG-1-0	tumor	2286	2286	5910	659	11.1506	1	0	N3	0	0	0	0	0	2.2471	0	0.990302	0	0	0	0.990302	0	0	0	0.990302	0	1.47798	0	0	0	0	0	2.2471
CAGTGCGCATGAGGGT-1-0	tumor	3850	3850	12633	589	4.66239	1	0	N3	2.27288	1.8781	0	0.949012	0	0.583097	0	0.583097	1.74911	0	0.949012	0.583097	1.74911	0	0	0.949012	2.72447	0.949012	0	0	0	0	1.21632	1.60098
CAGTGCGGTAGGCTCC-1-0	tumor	1680	1680	3186	74	2.32266	0	0	Cap1	3.13424	2.34336	0	0	0	0	0	0	0	0	1.42039	0	0	0	0	4.05174	4.05174	3.9956	1.42039	1.98478	0	0	0	0
CAGTGCGGTGTCTAAC-1-0	tumor	1681	1681	3950	212	5.36709	0	0	Cap1	2.40934	2.92967	0	0	0	0	1.80225	1.26176	1.26176	0	0	0	0	0	0	3.27019	3.36204	3.89389	1.26176	0	0	0	0	0
CAGTGCGGTTTGGAAA-1-0	tumor	4139	4139	14831	569	3.83656	1	0	N3	2.4671	2.13024	0	1.61851	0	1.47506	0	0	1.74394	0.853788	1.95563	2.27885	1.85538	1.10618	0	3.60376	3.69156	0.853788	0.515373	0.515373	0	0.515373	0	0.515373
CAGTTAGAGTAGGAAG-1-0	tumor	1479	1479	2799	93	3.32262	0	0	Cap1	2.46114	2.46114	0	0	0	0	0	0	1.5201	0	1.5201	0	0	0	0	2.93723	3.78129	4.74777	0	2.09745	0	0	0	0
CAGTTAGCAACCTAAC-1-0	tumor	1778	1778	4076	174	4.26889	0	0	Cap1	2.75495	2.12348	0	0	0	0	0	1.23936	0	0	0	0	0	0	0	3.75438	4.00687	3.49329	0	0	0	0	0	0
CAGTTAGGTACTTGTG-1-0	tumor	1905	1905	5091	247	4.8517	1	0	N3	1.59503	1.59503	0	0	0	1.08662	0	0	0	1.08662	1.08662	2.18121	2.18121	0	1.08662	2.54831	3.11825	1.08662	0	0	0	0	0	1.59503
CAGTTAGGTGCCTGAC-1-0	tumor	2069	2069	4687	345	7.36079	1	0	N3	2.45683	2.45683	0	2.62477	2.00157	0	1.14217	1.14217	0	0	0	0	0	0	0	3.10618	3.00578	3.7266	1.14217	0	0	0	0	0
CAGTTAGTCCATACAG-1-0	tumor	4477	4477	15745	461	2.92791	1	0	N3	2.89858	2.74777	0	1.57085	0	1.42926	0.819888	0.819888	1.69486	1.26426	1.99487	2.52029	0.819888	1.06656	0.491718	2.41251	3.54563	0	0	0.491718	0	0	0	1.69486
CAGTTAGTCCCTCAAC-1-0	tumor	3725	3725	12875	544	4.22524	0	0	Cap1	2.65352	2.59728	0	0	0	0.574757	0.937425	0.937425	0	0	1.203	0	0.574757	0	0	3.97102	3.87906	4.76648	1.97597	1.58586	0	0	0	0
CAGTTCCCACGGTGCT-1-0	tumor	1762	1762	3763	140	3.72044	0	0	Cap1	2.45357	2.65937	0	1.84291	0	1.29677	1.29677	2.19415	0	0	0	0	0	0	0	4.57129	3.7732	4.59841	1.84291	0	0	0	0	0
CAGTTCCCAGAGGAAA-1-0	tumor	2060	2060	4772	98	2.05365	0	0	Cap1	3.5418	2.23882	0	1.98605	1.64695	1.64695	2.23882	0	0	0	0	0	0	0	0	3.5418	2.8772	3.9776	2.60811	1.12997	0	0	0	0
CAGTTCCGTCATCCCT-1-0	tumor	2102	2102	5584	115	2.05946	0	0	Cap1	2.60534	2.46343	1.02634	0	0	0	0	0	1.52206	0	1.85199	0	1.52206	0	0	4.00232	3.86203	0	0	0	0	0	0	0
CAGTTCCGTGCTTATG-1-0	tumor	1337	1337	2506	115	4.58899	0	0	Cap1	3.21657	3.71123	0	2.19509	0	0	0	0	0	1.60752	1.60752	1.60752	0	0	0	2.56274	3.49418	0	0	0	0	0	0	0
CAGTTCCGTTGCTGAT-1-0	tumor	4599	4599	18061	757	4.19135	1	0	N3	2.44408	2.34301	0	0.978716	0	0.745435	1.16774	0.440626	0.745435	0	0	0	0	0	0	3.76305	3.33685	4.04167	0.978716	1.32665	0	0	0	0.745435
CAGTTCCGTTTCGATG-1-0	tumor	2066	2066	5253	246	4.68304	0	0	Cap1	1.57015	2.15347	0	0	0	0	0	0	1.06598	0	0	0	0	0	0	3.84349	3.75842	4.1258	1.90375	0	0	0	0	0
CAGTTCCTCATTACGG-1-0	tumor	2545	2545	6254	263	4.20531	1	0	N3	2.19666	1.4346	0	0	0	0.955118	0.955118	0.955118	0.955118	0	0	0	0.955118	0	0	1.75733	2.73377	2.92256	0.955118	0	0	0	0	0.955118
CATAAGCCAAATACAG-1-0	tumor	3010	3010	7572	170	2.24511	5	0	Ve2	1.6018	2.32675	0	0	0	2.55613	1.6018	1.29234	0.841849	0	0	0	0	1.29234	0	0	2.32675	0	0	0	0	0	0	0
CATAAGCGTCCAATCA-1-0	tumor	3057	3057	7590	422	5.55995	0	0	Cap1	2.32461	2.02652	0	2.18663	0	0.840499	0	2.02652	0	0	0	0	0	0	0	2.89745	3.03316	4.07705	1.29062	0.840499	0	0	0	0
CATAAGCGTCTGTGCG-1-0	tumor	1143	1143	2207	59	2.67331	0	0	Cap1	2.95095	2.68055	0	0	0	0	1.71038	0	0	0	0	0	0	0	0	3.33883	4.01408	4.23361	1.71038	0	0	0	0	0
CATAAGCGTTAAGAAC-1-0	tumor	1886	1886	5403	363	6.71849	1	0	N3	1.87984	1.87984	1.04761	0	0	1.87984	0	0	1.87984	0	0	2.49361	0	1.04761	0	2.49361	2.49361	0	0	0	0	1.04761	1.04761	0
CATAAGCTCATTACGG-1-0	tumor	2136	2136	4631	105	2.26733	0	0	Cap1	3.11767	2.90553	0	0	0	1.15037	0	1.15037	2.26566	0	2.26566	1.15037	0	0	0	3.29258	3.29258	3.44141	0	1.67123	0	0	0	0
CATACAGAGATCGCTT-1-0	tumor	3892	3892	12300	487	3.95935	1	0	N3	2.29688	2.37547	0	0	0	0.965468	0	0.594987	0.965468	0	0.594987	0	0	0	0.594987	3.82244	3.43661	3.4876	0.965468	0	0	0.594987	0	1.23519
CATACAGCAAGAATAC-1-0	tumor	2422	2422	5416	146	2.69572	0	0	Cap1	2.86889	2.86889	0	0	0	1.04605	0	1.04605	1.04605	0	0	0	1.04605	0	0	3.85354	3.05919	4.03232	2.63366	1.87781	0	0	0	0
CATACAGCAAGACCGA-1-0	tumor	728	728	1557	208	13.359	1	0	N3	2.62794	3.00903	0	0	0	0	0	0	0	0	2.00453	0	0	0	0	0	0	0	0	0	0	0	0	2.00453
CATACAGCAATTGCTG-1-0	tumor	1282	1282	2513	74	2.94469	0	0	Cap1	2.56016	2.82833	0	0	0	0	1.60529	2.19262	0	0	0	0	0	0	0	4.38933	3.88674	4.64882	2.56016	1.60529	1.60529	0	0	0
CATACAGCACAGTGTT-1-0	tumor	992	992	2069	138	6.66989	1	0	N3	1.76357	0	0	1.76357	0	0	0	0	0	0	0	0	1.76357	1.76357	0	0	0	0	0	0	0	0	0	0
CATACAGCAGTTTGGT-1-0	tumor	3157	3157	8864	235	2.65117	5	0	Ve2	1.1806	1.89323	0	0	0	3.05903	0.755257	0.755257	1.47807	0	0	1.1806	0	0	0	0	2.05014	0.755257	0	0	0.755257	0	0	0
CATACAGCATGCGGTC-1-0	tumor	1045	1045	2107	39	1.85097	0	0	Cap1	2.35063	1.74852	0	0	0	0	2.35063	0	1.74852	0	0	0	0	0	0	2.72381	3.20803	3.20803	3.20803	0	0	0	0	0
CATACAGGTGCCCTTT-1-0	tumor	2184	2184	5644	114	2.01984	0	0	Cap1	3.01992	2.28838	0	1.51372	0	0	1.01949	0	1.01949	0	1.01949	0	0	0	0	3.81319	3.85156	4.08546	0	0	0	0	1.01949	0
CATACAGTCAAGAGTA-1-0	tumor	2852	2852	14201	1542	10.8584	3	0	Ve1	1.77989	2.24603	2.84468	1.13544	0	1.13544	1.50871	0.533082	0	0	0	0	0	0	1.65347	0	0.533082	1.99301	0	0	0	1.33939	0	0
CATACCCAGTAACAGT-1-0	tumor	1576	1576	2894	32	1.10574	0	0	Cap1	2.90565	3.22637	0	0	0	0	0	0	0	0	0	0	1.49412	0	0	3.57106	4.29816	4.09004	2.43065	0	0	0	0	0
CATACCCCAAGAATGT-1-0	tumor	2236	2236	5460	112	2.05128	0	0	Cap1	3.34894	2.62615	0	0	0	0	1.04081	1.53966	0	0	0	0	1.53966	0	0	3.46996	3.21123	2.31821	1.53966	1.87096	0	0	0	0
CATACCCCACCAGGTC-1-0	tumor	1520	1520	3773	89	2.35887	0	0	Cap1	2.6569	2.6569	0	0	0	0	1.84068	0	0	0	0	0	0	0	0	3.49058	3.40633	2.6569	2.82746	0	0	0	0	0
CATACCCGTACGACAG-1-0	tumor	1257	1257	2178	53	2.43343	0	0	Cap1	3.17625	2.96349	0	1.72122	0	0	0	0	0	0	0	0	0	0	0	3.17625	3.84831	4.71127	0	0	0	0	0	0
CATACCCGTGACTATC-1-0	tumor	1521	1521	3322	250	7.52559	1	0	N3	1.38885	1.94883	0	0	0	1.94883	0	1.38885	0	0	1.38885	0	0	0	0	1.94883	0	0	0	0	0	0	0	1.94883
CATACCCGTTGTACGT-1-0	tumor	1600	1600	3350	90	2.68657	0	0	Cap1	2.2981	1.94164	0	1.38256	0	0	0	0	1.94164	0	1.94164	1.38256	0	0	0	2.56035	3.42916	1.94164	1.94164	0	0	0	0	0
CATACTTAGTCACTCA-1-0	tumor	1444	1444	2879	47	1.63251	0	0	Cap1	1.49816	2.91056	0	1.49816	0	0	0	0	0	0	0	0	0	0	0	2.07278	3.08377	3.66887	1.49816	1.49816	0	0	0	0
CATACTTCAGCGACCT-1-0	tumor	4241	4241	15979	385	2.40941	0	0	Cap1	2.91901	2.34059	0	0	0	0	0.486013	0.486013	1.79285	0	0	0	0	0	0	2.69247	3.47479	3.68389	1.98213	0	0	0	0	0
CATACTTCAGTATGAA-1-0	tumor	1811	1811	3884	70	1.80227	0	0	Cap1	2.62997	2.94563	0	0	0	0	0	1.81634	1.27387	0	1.27387	0	0	0	0	3.67933	4.5121	4.42352	2.62997	1.27387	0	0	0	0
CATACTTGTGGCTTAT-1-0	tumor	1515	1515	3130	45	1.4377	0	0	Cap1	1.43387	2.0001	0	0	0	0	0	0	0	0	1.43387	0	0	0	0	4.22087	4.43162	3.39296	2.83171	0	0	0	0	0
CATACTTTCTAGCAAC-1-0	tumor	2344	2344	6205	78	1.25705	0	0	Cap1	2.74113	2.20365	0	0	0	0	0.959964	0.959964	0	0	0	0	0	0	0	3.55087	3.79579	4.29759	2.20365	0.959964	0	0	0	0
CATAGACAGTCACGCC-1-0	tumor	2788	2788	7428	70	0.94238	0	0	Cap1	2.04528	2.8423	0	1.61716	0	0	0.852821	0	0.852821	0	0	0	0	0	0	4.35333	4.20419	4.48308	1.85396	1.30631	0	0	0	0
CATAGACCAAGACCGA-1-0	tumor	3785	3785	12512	507	4.05211	1	0	N3	2.35998	2.00065	0	1.75706	0	2.19637	0.58736	0.954921	1.2231	0.954921	0.58736	1.75706	0	0	0	2.96436	3.04361	0	0.58736	0	0	0	0	1.60867
CATAGACGTAGCGTTT-1-0	tumor	4678	4678	18849	753	3.99491	1	0	N3	2.94644	2.53937	0	1.84139	0	0	0.723222	0.952274	1.29546	0.723222	0.723222	0	1.29546	0	0.723222	3.64119	3.37136	3.00068	1.7535	0.425615	0	0	0	0.723222
CATAGACGTCTTCCGT-1-0	tumor	1169	1169	2195	33	1.50342	0	0	Cap1	3.34409	2.95612	0	0	0	0	0	0	0	0	0	0	0	0	0	4.0981	4.0981	4.61737	2.31368	1.71484	0	0	0	0
CATAGACTCCACAAGT-1-0	tumor	1411	1411	2590	55	2.12355	0	0	Cap1	2.79996	3.33317	0	1.58125	0	0	0	0	1.58125	0	1.58125	0	0	0	0	4.30891	3.67908	4.30891	0	0	0	0	0	0
CATCAAGAGAGTTGCG-1-0	tumor	2876	2876	9509	366	3.84899	0	0	Cap1	2.44377	2.61151	0	0	0	0	1.13246	0.718637	0	0	0	0	0	0	0	0	1.42429	2.75512	0	0	0	0	0	0
CATCAAGAGGGCAGTT-1-0	tumor	1043	1043	1935	108	5.58139	1	0	N3	0	0	0	0	0	1.81937	0	0	0	0	0	0	0	0	0	1.81937	0	0	0	0	0	0	0	1.81937
CATCCACAGCCATTTG-1-0	tumor	2520	2520	6822	196	2.87306	0	0	Cap1	2.8405	2.75101	0	1.9262	0	0	2.28188	0.902535	0.902535	0	0	0	0	0	0	3.50401	3.86926	4.11251	0	0	0	0	0	0
CATCCACAGCTTAGTC-1-0	tumor	3422	3422	9548	312	3.2677	1	0	N3	2.68208	2.81601	0	1.12968	0	2.12003	0	0.716541	0.716541	0	0.716541	0	0	0	0.716541	2.34431	3.13524	0	0	0	0	0	1.12968	1.42118
CATCCACCAACCCGCA-1-0	tumor	1285	1285	2368	30	1.26689	0	0	Cap1	2.88435	0	0	0	0	0	0	1.65307	0	0	0	0	0	0	0	2.88435	2.88435	3.76653	1.65307	2.61512	0	0	0	0
CATCCACCAAGGCTTT-1-0	tumor	1124	1124	2263	29	1.28148	0	0	Cap1	3.46362	3.46362	0	0	0	0	0	1.6899	0	0	0	0	0	0	0	4.27253	3.90415	4.75266	2.92722	0	0	0	0	0
CATCCACGTGATCGTT-1-0	tumor	1387	1387	2472	91	3.68123	0	0	Cap1	2.57535	2.84382	0	0	0	1.61846	2.57535	1.61846	0	0	0	0	0	0	0	4.05412	3.81768	4.90153	0	1.61846	0	0	0	0
CATCCACGTGATGGCA-1-0	tumor	1559	1559	3480	76	2.18391	0	0	Cap1	3.17757	2.26392	0	0	0	0	1.35417	1.35417	0	0	0	0	0	0	0	4.06854	3.90903	4.70226	2.52527	1.90912	0	0	0	0
[truncated: 8,676 more rows]

## Sheet: Fig 3d
	leiden	Condition	cell_type	Timp4	Kdr	Cxcl12	Ly6c1	Cd300lg	Rgs5	Cald1	Myl9	Pdgfrb	Ndufa4l2	Ctla2a	Cldn5	Cd36	Lpl	Tmem252	Plvap	Lrg1	Ehd4	Vwf	Il6st	Fbln5	Sema3g	Clu	Igfbp4	Cst3	Fth1	Mmrn1	Timp2	Maf	Fgl2	Cd63	Celf2	Mt1	Rps9	Sdc4	Hba-a1	Hbb-bs	Hbb-bt	Hba-a2	Alas2
AAACCCACACCGTCTT-1_0	0	Control	Cap1	2.64354	2.39131	3.17766	3.19921	2.52535	3.88257	0.715411	0	0	0.420362	2.11808	1.41951	3.11009	2.11808	0	0	0	0.942948	0	0	0	0	0	0	1.64483	2.39131	0	0	0	0	0	0	0	1.74093	0	0	0	0	0	0
AAACCCACATCGGAGA-1_0	0	Control	Cap1	1.63178	1.63178	1.63178	2.68852	1.31962	0	1.31962	0	0	0	1.31962	1.63178	2.36057	1.63178	2.06115	0	0	1.63178	1.31962	0	0	0	0	0.863309	1.63178	1.31962	0	0	0	0	0	0	0	1.31962	0	0	0	0	0	0
AAACCCAGTGGTCCCA-1_0	1	Control	N3	1.10818	1.76104	1.92175	2.43342	1.71648	3.70907	2.1228	1.8037	1.51523	1.45788	0.818909	0.924905	3.05816	1.92175	0	0.41026	0	0.565776	0.700331	0.41026	1.26301	0.924905	0.818909	1.10818	1.62091	1.92175	0	0	0	0	0.565776	0	0	1.84462	0.565776	0	0	0	0	0
AAACCCATCACACCGG-1_0	0	Control	Cap1	1.78533	1.34421	1.99865	2.54121	1.24725	0.724251	1.24725	0	0	0	1.5138	1.65875	2.25187	1.43259	1.24725	0	0	0.303355	0.724251	0.535785	1.5889	1.43259	1.24725	1.43259	2.09037	1.94943	0	0	0	0	0	0	0	2.17437	0	0	0	0	0	0
AAACGAACAATGAAAC-1_0	1	Control	N3	1.50998	1.78125	2.92494	0.879895	0.879895	3.90535	1.8935	2.24748	1.78125	1.50998	1.13654	0.879895	2.50839	2.44927	0	0	0	0.879895	0.533755	0.879895	0	0	0	0	1.99442	2.50839	0	0	0	0	1.34059	0	0	1.65478	0.533755	0	0	0	0	0
AAACGAACAGAGTGAC-1_0	5	Control	Ve2	0	1.99218	0	0	0	0	0.644218	0	0	0	0	2.30707	0.644218	0	0	1.03283	0	0	0	1.03283	1.03283	0	0	1.70883	1.52996	3.16177	3.0397	2.8496	2.99545	2.47266	1.86051	0	1.03283	1.99218	0	0	0	0	0	0
AAACGAACATCTCATT-1_0	1	Control	N3	0.609843	0.609843	0.985923	0.985923	0.350707	3.34303	1.92876	1.25858	0.609843	1.4726	0.350707	1.13152	2.28457	1.56458	1.4726	0	0	0.609843	0	0	0.985923	1.56458	0	0.81546	2.19515	1.79855	0	0.350707	0	0	1.37131	0.350707	0	1.72647	0	0	0	0	0	0
AAACGAAGTCAGGTGA-1_0	1	Control	N3	1.46089	1.68882	2.73063	2.03072	1.16519	3.70666	2.53245	1.78586	2.16595	1.87431	0	0.976407	2.33967	0.743492	0	0	0	0.439308	0.743492	0	0	0	0	0	1.78586	2.03072	0	0	0	0	1.78586	0	0	1.78586	0	0	0	0	0	0
AAACGAAGTGATTCAC-1_0	1	Control	N3	2.12153	2.00497	2.55984	2.22591	0.651275	3.848	1.54157	0.651275	0.651275	0.651275	2.12153	1.32281	2.91462	2.12153	0	0	0	0	0	0	0	0	0	0	1.04238	2.48622	0	0	0	0	0	0	0	1.72097	0	0	0	0	0	0
AAACGAAGTTGATCGT-1_0	0	Control	Cap1	1.69599	1.96684	2.29295	2.5714	1.13784	2.87629	0.820668	0	0.192274	0	1.4798	2.22658	2.45102	0.909878	0	0	0	1.06747	0.353474	0.192274	1.13784	1.37827	0	0	2.22658	1.99607	0	0	0	0	0	0.353474	0.192274	1.87366	0	0	0	0	0	0
AAACGAATCCCTCAAC-1_0	1	Control	N3	1.99937	1.43322	2.26846	2.14294	1.3773	4.05261	2.29178	1.18789	1.53648	0.760838	2.22013	1.43322	2.6057	2.29178	0.205398	0	0	0.205398	0	0.760838	0	0	0	0.648179	1.48619	2.24459	0	0	0	0	0.862081	0.205398	0	1.83167	0	0.205398	0	0	0	0
AAACGAATCTCTCAAT-1_0	0	Control	Cap1	2.3577	2.2192	2.68558	2.3577	1.43243	2.85647	1.3173	0	0	0	2.11491	0.647684	2.2192	1.79361	0	0	0	0	0.375387	0.375387	0	0.861481	0	0	1.86666	1.7148	0	0.375387	0	0	0	0	0	1.43243	0	0	0	0	0	0
AAACGCTAGCGAAACC-1_0	0	Control	Cap1	1.42076	2.48415	2.81549	3.13471	1.74229	0	0	0	0	0	1.98521	1.74229	2.34381	1.98521	0	0	0	0	0	0	0	0	0	0	2.1805	2.60721	0	0	0	0	0	0	0	1.42076	0	0	0	0	0	0
AAACGCTGTTACACAC-1_0	1	Control	N3	1.92704	1.14239	2.13651	1.92704	0	3.44722	2.30961	1.66174	1.75821	1.66174	0	0	2.50182	2.25517	0	0	0	0	1.43541	0	0	0	0	0	1.55496	2.07144	0	0.427591	0	0	1.43541	0	2.00185	1.29959	0	0	0.427591	0	0	0
AAACGCTTCCGTGGCA-1_0	4	Control	Ar	0.256056	0.773483	1.36565	2.64845	0.773483	0.256056	0.628863	0	0	0	0	2.68892	2.56224	0.256056	0.256056	0	0	0	1.28825	1.01195	1.6822	1.92228	1.6822	1.92228	2.88625	2.11573	0	0.459733	0	0	0	0	0	2.39079	0	0.256056	0	0	0	0
AAACGCTTCGCGTGAC-1_0	3	Control	Ve1	0	1.00931	1.00931	1.00931	0	0	0	0	0	0	1.82955	0	2.43905	1.00931	0	1.82955	1.82955	2.07628	1.50127	1.00931	0	0	1.00931	0	1.50127	3.23521	0	0	0	0	0	0	0	3.94289	0	0	0	0	0	0
AAAGAACAGTCACACT-1_0	1	Control	N3	0	0	2.02232	0	0	0	2.02232	2.647	0	0	0	0	0	0	0	0	0	0	0	0	0	0	0	0	0	2.02232	0	0	0	0	0	0	0	2.02232	0	0	0	0	0	0
AAAGAACGTCCAAATC-1_0	0	Control	Cap1	2.08963	2.08963	2.08963	3.16388	1.65807	3.27695	1.65807	0	0	0	0	1.34359	2.62086	2.96594	0	0	0	0.882273	0	0	0	0	0	0	2.51212	2.80821	0	0	0	0	0	0	0	1.34359	0	0	0.882273	0	0	0
AAAGAACTCATTGTGG-1_0	0	Control	Cap1	3.5912	1.90849	2.70451	2.98919	1.90849	0.599063	0.971092	0	0	0	0	0.599063	2.21965	2.30504	0	0	0	1.62965	0	0	0	0	0	0	1.62965	2.45662	0	0	0	0	0	0	0	2.02331	0	0	0	0	0	0
AAAGAACTCCACACAA-1_0	3	Control	Ve1	0	0.865672	0	0.865672	1.63507	0	1.32261	0	0	0	2.36426	0	3.13661	0	0	3.30158	1.32261	2.69233	2.59446	2.22566	0	0	0	0	1.87279	0	0	0.865672	0	0	0	0	0	0.865672	0	0	0	0	0	0
AAAGGATAGCACTAGG-1_0	0	Control	Cap1	2.45449	2.33315	1.97504	2.24323	0.845892	0.634831	0.634831	0.845892	0	0.634831	1.41183	0.845892	2.6603	1.77102	0.366968	0	0	0	0.366968	0.366968	0	0	0	0	2.24323	2.56268	0	0	0	0	0	0	0	2.24323	0	0	0	0	0	0
AAAGGATCACTTGACA-1_0	0	Control	Cap1	3.08927	1.91433	2.98531	1.91433	1.67462	0	1.15322	0	0	0	2.26939	0	3.15302	2.47165	0	0	0	1.52909	0.894286	0.543948	0	0	0	0	2.01559	2.01559	0	0	0	0	0	0	0.543948	1.91433	0	0	0	0	0	0
AAAGGATGTGTCACAT-1_0	0	Control	Cap1	1.84338	2.33275	2.33275	2.74882	1.84338	0	0.845641	0	0	0	0	0	3.26804	1.29717	0	0	0	0	0	0.845641	0	0	0	0	3.26804	0.845641	0	0	0	0	0	0	0	0.845641	0	0	0	0	0	0
AAAGGATGTTCCTACC-1_0	5	Control	Ve2	0	2.39298	0.412145	0	1.11193	0	1.11193	0	0	0	0.703151	2.39298	0.227157	0.822039	0	1.6254	1.67437	0.703151	0	1.46218	0.412145	0	0.227157	0.928283	1.57389	3.8907	2.74319	1.88867	2.18671	3.12136	0.822039	0.568196	0	2.48208	0	0	0	0	0	0
AAAGGATTCTCTCCGA-1_0	0	Control	Cap1	1.99575	2.55	1.5332	2.31079	1.99575	3.08601	1.5332	1.71221	0	0	1.86399	1.03549	2.11214	2.95308	0	0	0	0.646181	0	0	0	0	0	0	1.71221	2.55	0	0	0	0	0	0	0	1.99575	0	0.646181	0	0	0	0
AAAGGGCGTATTAAGG-1_0	3	Control	Ve1	0	1.09036	1.49444	1.78143	1.09036	0.686965	0.401348	0	0	0	1.86132	1.09036	2.0686	0.686965	0	1.37701	1.09036	1.09036	2.00416	2.29143	0	0	0.401348	0	2.00416	1.86132	0	0.686965	0	0	0	0.401348	0	1.78143	0	0	0.686965	0	0	0
AAAGGGCGTGATGAAT-1_0	4	Control	Ar	0	0.661626	0	2.82997	0	0	2.14048	0	0	0	1.05636	2.42634	0	0	0	0	0	2.14048	2.14048	1.33863	0.661626	1.05636	2.71265	0.661626	3.40373	2.5797	0	1.73866	0	0	0	0	3.15745	1.89125	0	0	0	0	0	0
AAAGGTAGTAGCTGCC-1_0	1	Control	N3	0.282862	0.503102	1.45143	1.2852	0.282862	4.01811	2.10319	1.19042	0.282862	1.65823	0.282862	2.34954	2.17998	0.836246	0	0	0	0.282862	0.503102	0.282862	1.08571	0.503102	0.968735	0	2.21627	2.10319	0	0.282862	0	0	0.836246	0	1.8295	1.45143	0	0	0.282862	0	0	0
AAAGGTAGTGCGAACA-1_0	1	Control	N3	2.05069	2.58448	2.42667	2.273	1.4411	4.06197	2.45476	2.273	1.3617	1.58318	2.20424	0.960375	2.67735	2.72074	0	0	0	0.497783	0	0.497783	0	0	0	0	2.05069	2.23921	0	0	0	0	1.27544	0	0.279551	1.81817	0.497783	0	0.279551	0	0	0
AAAGTCCAGCTGGTGA-1_0	0	Control	Cap1	0	2.28338	1.50938	1.01594	1.50938	1.8383	1.50938	0	0	1.01594	1.01594	0	3.43248	1.50938	0	0	0	0	0	0	0	0	0	0	2.8248	2.28338	0	0	0	0	1.01594	0	0	2.28338	0	0	0	0	0	0
AAAGTCCAGGTCATTC-1_0	4	Control	Ar	0.466217	0.260035	1.37871	2.05802	0	0.260035	0.910225	0.260035	0	0	0	2.16578	1.97914	0	0	0	0	0.782944	0	0.637068	1.69647	1.97914	1.12455	1.21663	2.60069	2.01936	0	0.466217	0	0	0	0.260035	1.45085	2.50839	0	0	0	0	0	0
AAAGTCCAGTTCCAGT-1_0	0	Control	Cap1	2.38956	2.20905	2.30337	2.54241	0.642267	0	1.03018	0	0	0	1.30897	2.38956	2.20905	1.52674	0	0	0	0	1.03018	0	0	0	0	0	2.30337	1.70546	0	0	0	0	0	0	0	1.03018	0	0	0	0	0	0
AAAGTCCGTGGTCTGC-1_0	0	Control	Cap1	2.86632	2.0163	1.37607	2.64056	1.02086	0.464905	1.51539	0	0	0	1.74657	1.02086	2.72161	2.09215	0	0	0	0	0	0	0	0	0	0	2.45561	2.50515	0	0	0	0	0	0	0	1.84479	0	0	0	0	0	0
AAAGTGAAGGGCTGAT-1_0	0	Control	Cap1	0.436299	1.6819	3.73821	2.15844	0.739049	1.15936	1.15936	0	0	0	1.86713	2.332	2.2197	0.436299	0	0	0	0	0.739049	0	0	0.739049	0	0	1.6819	1.5746	0	0	0	0	0	0	0	2.02336	0	0	0	0	0	0
AAATGGAAGGAGGTTC-1_0	0	Control	Cap1	2.90998	2.31599	2.00074	2.11722	2.11722	1.31922	1.03922	0	0	0	2.68802	1.03922	2.22154	2.85894	0	0	0	0	0	0	0	0	0	0	2.11722	2.95855	0	0	0	0	0	0	0	1.03922	0	0	0	0	0	0
AAATGGACACTACTTT-1_0	5	Control	Ve2	0	0.930488	0	0	0	0	0.930488	0	0	0	0	2.32381	0	0	0	0.930488	0	0.930488	0	1.72406	0	0	0	0	1.72406	3.81852	0.930488	0.930488	2.32381	1.40401	1.72406	0	0.930488	1.72406	0	0	0	0	0	0
AAATGGACATCGAGCC-1_0	1	Control	N3	1.69388	1.16946	2.33458	2.19644	0.635575	4.6317	1.84509	1.84509	1.16946	1.77234	1.41303	1.29864	2.59775	1.16946	0	0	0	0	0.367454	0.846795	0	0	0	0	2.52935	2.66177	0	0	0	0	0	0	0	1.9129	0	0	0.367454	0	0	0
AAATGGATCGTCGCTT-1_0	0	Control	Cap1	1.92793	2.22195	2.92454	3.14956	1.92793	0	1.7405	0.77705	0	0	1.92793	0	2.92454	3.09788	0	0	0	0.77705	0	0	0	0	0	0	2.78967	2.54557	0	0	0	0	0	0	0	2.08571	0	0	0	0	0	0
AACAAAGAGACTGGGT-1_0	0	Control	Cap1	1.83217	1.83217	2.81793	3.09057	0	2.4419	1.83217	1.83217	0	1.83217	0	1.83217	2.81793	1.83217	0	0	0	0	0	0	0	0	0	0	0	1.83217	0	0	0	0	0	0	1.83217	1.83217	0	0	0	0	0	0
AACAAAGGTATACCTG-1_0	3	Control	Ve1	0.35234	0.98938	1.56893	1.13525	0.35234	0.35234	0	0	0	0	1.56893	0	2.15212	0	0.612362	2.48342	2.33143	1.80314	2.28952	1.37542	0.35234	0	0.818534	0.612362	1.87043	2.58395	0	1.13525	0	0.35234	0	0	0.35234	2.33143	0	0	0	0	0	0
AACAAAGGTTGGAGGT-1_0	1	Control	N3	2.67233	1.33175	3.02109	2.63971	1.44745	3.84014	1.55115	1.88333	1.81004	1.05028	1.73097	1.55115	2.92613	2.41783	0	0	0	0.872896	0	0	0	0	0	0.657117	2.2852	1.64509	0	0	0	0	1.55115	0	0.38159	1.55115	0	0	0	0	0	0
AACAACCCACACCTAA-1_0	3	Control	Ve1	1.97028	1.67164	2.44178	2.16514	1.40765	0.268983	0.804032	0.480737	0.268983	0	1.67164	0.655393	2.35779	1.24388	1.04795	1.97028	1.48046	2.05283	1.67164	0.480737	0	0	0.268983	0.655393	1.83206	2.16514	0	0.268983	0	0	0	0	0	2.19994	0	0	0	0	0	0
AACAACCGTTCCTACC-1_0	0	Control	Cap1	2.32882	2.63706	2.32882	2.49477	0	0	1.54891	0	0	0	0	0	2.76161	1.54891	0	0	0	0	0	0	0	1.04843	0	0	1.88091	1.04843	0	0	0	0	0	0	0	1.04843	0	0	0	0	0	0
AACAACCTCTATCACT-1_0	1	Control	N3	1.41117	1.89982	3.23037	2.28089	1.12075	3.81648	2.04359	2.1084	1.73185	2.04359	2.16926	1.12075	2.73891	2.73891	0	0	0	0	0.416596	0.416596	0	0.709797	0	0	2.16926	2.16926	0	0	0	0	0.936238	0	0	1.12075	0.709797	0	0	0	0	0
AACAAGAAGCCTCTTC-1_0	0	Control	Cap1	3.24636	3.14532	2.76115	1.24406	1.24406	0	1.24406	1.24406	0	0	0	0	3.14532	2.1293	0	0	0	1.24406	0	0	0	0	0	1.24406	2.3868	0	0	0	0	0	0	0	0	2.3868	0	0	0	0	0	0
AACAAGAGTCTACGAT-1_0	0	Control	Cap1	1.23325	1.44531	2.63711	2.44585	1.89845	2.11591	0.96378	0	0	0.593765	2.89185	2.20915	2.7469	2.63711	0	0	0	0.593765	0	0.593765	0	0.96378	0	0	2.51375	2.01308	0	0	0	0	0	0	0	1.62017	0	0	0	0	0	0
AACAAGAGTGGACTAG-1_0	4	Control	Ar	0	0	0.458798	1.36376	0	0.458798	0.772116	0	0	0	0	2.66653	0	0	0	0	0	2.002	1.36376	1.20258	0.458798	1.01033	2.66653	1.20258	3.18993	2.88385	0	1.20258	0	0	1.01033	0	1.36376	2.44053	0	0	0.458798	0	0	0
AACAAGAGTTAGGCTT-1_0	0	Control	Cap1	2.14278	2.23977	3.23102	2.29957	1.10706	2.27011	1.28209	0.254138	0	0	1.35931	1.43099	2.4094	1.1984	0	0	0	0.254138	0.624895	0.768904	0	0	0	0	2.27011	2.64054	0	0.254138	0	0	0	0.456602	0	2.07247	0	0	0	0	0	0
AACAAGATCGAGTTGT-1_0	6	Control	X	0	0	0	0	0.249256	0.249256	0	0	0	0	0.249256	0	1.18313	0	0	0	0	0	0	0	0	0	0	0	4.91906	2.8895	0	0.249256	0	1.41434	0	0.448615	1.34305	3.24365	0	0	0	0	0	0
AACAAGATCGCTAGCG-1_0	0	Control	Cap1	3.05687	1.95703	2.6511	2.6511	1.61982	3.19048	0.699648	0	0	0.699648	2.49679	2.6511	1.80257	2.49679	0	0.699648	0	0	0	0.699648	0	0	0	0	2.40968	2.57692	0.699648	0	0	0	0	0	0	2.31426	0	0	0	0	0	0
AACAAGATCTAAGCCA-1_0	0	Control	Cap1	2.95217	2.68174	2.4498	3.34007	2.14727	1.9529	0.921192	0	0	0	0	0	2.30993	2.14727	0	0	0	0	0	0	0.921192	0	0	0	1.71143	2.14727	0	0	0	0	0	0	0	2.14727	0	0	0	0	0	0
AACACACAGACCGTTT-1_0	0	Control	Cap1	3.34447	1.71517	2.31404	3.16918	0.647899	2.2196	1.99886	0	0	0	0	1.03781	2.2196	1.86704	0.647899	0	0	0	0	0.647899	0	0.647899	0	0	1.99886	1.71517	0	0	0	0	0	0	0	1.03781	0	0.647899	0	0	0	0
AACACACAGGTTATAG-1_0	0	Control	Cap1	2.08408	1.92634	3.77985	2.78792	0.461487	2.82338	0.461487	0.461487	0	0	2.78792	1.73897	2.22029	1.63022	0.461487	0	0	0	0.461487	0	0	0	0	0	2.22029	2.28202	0	0	0	0	0	0	0	1.5082	0	0	0	0	0	0
AACACACCATCCGAAT-1_0	0	Control	Cap1	0	2.01917	3.25122	1.59316	0	0	2.17912	0	0	0	0.835696	3.02511	0	1.28449	0	0	0	1.28449	1.28449	0	0	0	0	0	0.835696	0	0	0	0	0	0	0	0	0.835696	0	0	0	0	0	0
AACAGGGGTGGACCTC-1_0	3	Control	Ve1	0	2.13428	2.13428	0	0	0	0	0	0	0	0	0	3.15072	0	0	2.13428	2.13428	2.13428	1.55297	2.13428	0	0	1.55297	0	0	3.82222	0	1.55297	0	0	0	0	0	3.15072	0	0	0	0	0	0
AACCAACCAGGTCCCA-1_0	0	Control	Cap1	3.08194	2.09384	2.82579	2.60933	1.68252	3.15457	1.45496	0	0	0	1.86777	1.86777	2.48054	1.77943	0.436568	0	0	0	0	0	0	0.436568	0	0	1.94894	2.7234	0	0	0	0	0	0	0.436568	1.77943	0	0	0	0	0	0
AACCAACTCCTGTTGC-1_0	0	Control	Cap1	1.28215	2.13311	2.6668	2.40201	1.1732	0	1.55192	0.316307	0	0	1.05091	1.38038	2.78835	2.71721	0.316307	0	0	0.556241	0	0.556241	0.749601	1.05091	0	1.38038	2.74149	2.29548	0	0	0	0	0	0	0	1.82596	0	0	0	0	0.316307	0
AACCAACTCGAAGGAC-1_0	0	Control	Cap1	1.8806	0	2.76126	2.32849	1.04819	1.04819	0	1.04819	0	0	1.54862	1.54862	2.872	0	0	0	0	0	1.54862	1.04819	0	1.8806	0	0	1.54862	1.04819	0	0	0	0	0	0	0	0	0	0	0	0	0	0
AACCACAAGTCCTACA-1_0	0	Control	Cap1	3.07288	1.39932	2.52146	2.96087	1.19069	0.926727	0.926727	0	0	0	1.71895	1.57185	2.92056	0.926727	0	0	0	0	0	0.567082	0	0	0	0	1.57185	2.3182	0	0	0	0	0	0	0	1.57185	0	0	0	0	0	0
AACCACAGTATCACGT-1_0	4	Control	Ar	0.883343	0	0.883343	1.78615	0	0	0.883343	0	0	0	0	3.13524	2.56965	0.883343	0.536193	0	0	0.883343	1.34494	0.536193	1.8985	1.51456	2.56965	1.8985	2.85176	1.65955	0	0	0	0	0	0.883343	0	1.34494	0	0	0	0	0	0
AACCACAGTTACAGCT-1_0	0	Control	Cap1	2.58796	1.88587	2.93888	2.58796	1.79723	0.44418	0.44418	0	0	0	2.40386	1.33396	2.62914	1.9673	0	0	0	0.750672	0.984934	0	0	0.44418	0	0	2.1126	1.69995	0	0	0	0	0	0	0	1.59219	0	0	0	0	0	0
AACCATGAGGCCACTC-1_0	6	Control	X	0	0.195798	0.359465	0	0.195798	0	0.195798	0	0	0	0	0	0.500074	0	0	0	0	1.00439	0	0.359465	0	0	0	0	2.01336	4.09509	0	1.00439	1.8906	0.623328	1.54261	0.623328	2.14825	2.75411	0.623328	0.195798	0.195798	0	0	0
AACCATGCACTCATAG-1_0	0	Control	Cap1	0	0.865567	2.69216	2.83659	0.377603	0.651058	1.63492	0	0	0	1.54122	1.43782	2.17468	0	0.377603	0	0	0.651058	0.377603	0	1.32248	0.651058	1.72059	0.377603	2.69216	2.00458	0	0	0	0	0	0	0	2.12113	0	0.377603	0	0	0	0
AACCATGGTCTTCTAT-1_0	0	Control	Cap1	0	2.38963	2.74552	2.14918	0.459265	2.07881	0.772799	0.459265	0	0	0	0.772799	2.44168	1.01114	0	0	0	0.772799	0	0.772799	0	0	0	0	2.0031	2.66771	0	0	0	0	0	0	0	1.62538	0	0	0	0	0	0
AACCATGTCCATGATG-1_0	0	Control	Cap1	1.89188	2.24578	2.3405	1.73927	1.33918	0	0.661986	0	0	0	2.14114	2.02426	2.3405	1.33918	0	0	0	0	0	0	0	0	0	0	2.14114	2.02426	0	0	0	0	0	0	0	1.73927	0	0	0	0	0	0
AACCATGTCGAACACT-1_0	1	Control	N3	2.14908	2.60499	2.91697	2.74541	1.20338	3.21473	1.50342	1.28724	1.01107	0.628216	2.21482	1.28724	2.44158	3.27161	0	0	0	0	0	0.255743	0	0	0	0	2.003	2.46662	0	0	0	0	0.772737	0	0	1.68107	0	0	0.255743	0	0	0
AACCCAAAGCAGCCTC-1_0	6	Control	X	0	0	0	0	0.367211	0	0.367211	0	0	0	0	0.367211	0	0.846343	0	0	0	0	0	0.367211	0	0	0	0.367211	0.635203	1.77168	0	0.367211	0	0	2.03543	0.635203	0	3.14351	2.95448	0	0	0	0	0
AACCCAACATAATGCC-1_0	1	Control	N3	2.31252	1.14459	1.49948	2.13936	0.589411	2.96874	2.56832	2.41327	0.428716	1.37221	0.727823	1.80586	2.22968	1.66436	0.589411	0	0	0.237159	0.428716	0.727823	1.22635	1.14459	0.428716	1.05553	2.68442	2.22968	0	0.237159	0	0.237159	0.727823	0	1.14459	1.55751	0	0	0	0	0	0
AACCCAAGTGATGTAA-1_0	0	Control	Cap1	1.36971	1.01542	2.58954	2.78858	0	0.776422	1.01542	0	0	0	1.01542	2.00892	2.44782	2.00892	0.461745	0	0	0	0	1.20817	0	0.776422	0	0	2.15512	2.34079	0	0.461745	0	0	0	0	0	1.20817	0	0	0	0	0	0
AACCCAAGTGGTCTAT-1_0	4	Control	Ar	0	0	0	1.59347	0	0	1.92879	0	0	0	0	1.92879	0	0	0	0	0	0	1.59347	1.08532	1.59347	1.59347	2.17946	1.08532	2.9255	2.9255	0	1.59347	0	0	0	1.08532	1.08532	3.11637	0	0	0	0	0	0
AACCCAATCTCGTGAA-1_0	0	Control	Cap1	2.89588	2.58127	3.02248	2.11966	0.798133	0.798133	1.23628	0.798133	0	0	1.53991	1.23628	2.25651	1.96107	0	0	0	0	0	0	0	0	0	0	2.82601	1.7725	0	0	0	0	0	0	0	1.53991	0	0	0	0	0	0
AACCTGACATAGATCC-1_0	0	Control	Cap1	0.258802	1.74502	1.93261	1.79532	0.907003	0.464209	1.37467	0.464209	0	0.258802	1.74502	1.93261	1.97449	1.37467	0.258802	0	0	0	0.258802	0	0.634528	0	0	0	1.74502	2.25821	0	0	0	0	0	0.464209	0	2.09051	0	0	0	0	0	0
AACCTGACATAGCACT-1_0	4	Control	Ar	0.811536	0	1.25354	2.9188	0	0	1.25354	0	0	0	0	2.77361	0	0	0	0.811536	0	0	0.811536	0	1.25354	1.98194	2.77361	1.25354	3.35096	2.27825	0	0.811536	0	0	0	0	4.00385	1.79267	0	0	0	0	0	0
AACCTGAGTGTGACCC-1_0	0	Control	Cap1	3.02363	2.49984	2.79565	2.37797	2.23915	2.60846	1.33372	0	0	0	1.64725	0.874453	2.07792	3.08938	0	0	0	0	0	0	0	0.874453	0	0	2.49984	2.23915	0	0	0	0	0	0	0	1.33372	0	0	0	0	0	0
AACCTTTAGATCGGTG-1_0	0	Control	Cap1	2.64291	2.17843	1.28393	2.31627	1.28393	2.95884	1.28393	0	0	0	2.24973	0	2.37867	1.59254	0	0	0	0.502412	0	0	0	0	0.502412	0	1.7172	2.68831	0	0	0	0.502412	0	0	0	1.59254	0	0	0	0	0	0
AACCTTTAGGAACTAT-1_0	0	Control	Cap1	1.16301	2.2822	2.12009	1.16301	0.90275	2.84084	0.90275	0.90275	0	0	0.549963	1.54029	2.20443	0.549963	0	0	0	0.549963	0	0	0	0	0	0	1.54029	1.36934	0	0	0	0	0	0	0	1.92651	0	0	0	0	0	0
AACCTTTAGGGCATGT-1_0	0	Control	Cap1	2.27947	2.41889	2.11741	1.36707	1.92391	2.99598	0.90094	0	0	0	2.54123	2.11741	2.41889	1.92391	0	0.90094	0	0	0	0.90094	0	0	0	0	1.68376	2.27947	0	0	0	0	0	0	0	1.68376	0	0	0	0	0	0
AACCTTTAGTCCCAAT-1_0	1	Control	N3	0.788501	1.22383	2.36093	1.68646	0.587822	4.44742	2.19729	1.88714	1.6095	1.09867	0	0.788501	2.87927	1.09867	0	0	0.336495	0.788501	0	0.336495	0	0	0	0	1.68646	1.82462	0	0.336495	0	0	0.336495	0	0	1.6095	0	0.336495	0	0	0	0
AACGAAACACCAATTG-1_0	5	Control	Ve2	0	2.32712	0	0	0.73623	0	0.967772	0	0	0	1.57032	1.86257	0	0	0	0	1.31376	0	0.434392	0	1.15565	0	0	1.77431	1.67751	3.46603	3.82013	2.4749	2.60362	2.94195	0	0.434392	0	1.94366	0	0	0	0	0	0
AACGAAAGTTCTGACA-1_0	7	Control	Cap3	1.71219	1.80972	2.31077	1.89858	0.99433	2.05562	1.345	0	0	0	2.46684	0.758595	2.19131	1.71219	0	0	0	0	0.758595	0	0	0	0	0.44957	1.98018	1.98018	0	0.44957	0	0	0	0	0.44957	1.80972	0	5.95547	5.80322	1.80972	0.99433	0
AACGAAATCAGTCAGT-1_0	0	Control	Cap1	1.82579	1.82579	1.67518	3.00047	1.00646	0	0.624842	0	0	0	2.91012	1.282	2.86169	2.35588	0	0	0	0	0	1.00646	0	0	0	0.624842	1.282	2.27001	0	0	0	0	0	0	0	2.07237	0	0	0	0	0	0
AACGGGAAGGAGACCT-1_0	0	Control	Cap1	3.06037	2.35799	2.56203	3.67068	2.73141	2.56203	0.786732	0	0	0	0.786732	0	3.21584	3.16665	0	0	0	0	0	0	0	0	0	0.786732	2.35799	2.10136	0	0	0	0.786732	0	0	0	1.22154	0	0	0	0	0	0
AACGGGAGTAGTGCGA-1_0	0	Control	Cap1	2.99201	1.81833	1.49089	2.80243	1.49089	1.00082	0	0	0	0	1.49089	0	1.00082	3.3509	0	0	0	0	0	0	0	0	0	0	1.49089	1.49089	0	0	0	1.00082	0	0	0	2.42685	0	0	0	0	0	0
AACGTCACACAATGTC-1_0	1	Control	N3	0.49841	0	1.07783	0.829514	0	4.52987	2.67884	2.09274	1.91911	2.36945	0	0	2.36945	0.49841	0	0.49841	0	0.829514	0	0.49841	0	0	0	1.27659	2.09274	2.48355	0	0.49841	0	0	0.829514	0	1.27659	1.44232	0.829514	0	0	0	0	0
AACGTCACACGACGCT-1_0	0	Control	Cap1	2.10943	2.27132	2.82942	3.09132	1.53077	3.05785	0.895558	0	0	0	3.02322	0.895558	2.3434	2.3434	0	0	0	0	0	0	0	0	0.544851	0	2.58881	2.01745	0	0	0	0	0	1.15469	0	1.67637	0	0	0	0	0	0
AACGTCACATCCTCAC-1_0	0	Control	Cap1	2.98426	2.01881	1.23794	2.45188	0	1.77445	0.967872	0	0.596729	0	0	2.12172	2.21503	2.51982	0	0	0	0	0	0.596729	0	0	0	0	2.12172	1.90407	0.596729	0	0	0	0	0.596729	0	1.23794	0.596729	0	0	0	0	0
AACGTCAGTACAGCGA-1_0	0	Control	Cap1	1.11745	1.632	3.61087	2.73433	1.40746	0	1.81525	1.11745	0	0	2.22226	0	2.4235	2.10409	0	0	0	0	0	0.707309	0	0	0	0	0.707309	2.51072	0	0	0	0	0	0	0	2.4235	0	0	0	0	0	0
AACGTCAGTGCGTTTA-1_0	4	Control	Ar	0.61194	0	0.988802	2.48258	0	0	0.988802	0	0	0	0	2.04796	1.80238	0	0	0.61194	0	0.988802	0.61194	0.988802	1.93269	1.6525	1.80238	0.988802	2.73099	2.24496	0	1.26187	0	0	0.61194	0.988802	0.61194	2.1513	0	0	0	0	0	0
AACGTCAGTTTACGTG-1_0	0	Control	Cap1	2.27765	2.11563	3.3576	3.13046	1.36556	1.68211	1.36556	0	0	0	2.53937	0.899738	2.83607	2.64835	0	0	0	0	0	0	0	0	0	0	3.06458	2.41705	0	0	0	0	0	0	0	2.11563	0	0	0	0	0	0
AACGTCATCATGGCCG-1_0	0	Control	Cap1	2.43371	2.53026	2.43371	3.43552	1.72681	1.91374	0	0	0	0	1.19736	1.19736	2.77408	3.08201	0	0	0	0	0	0.768105	0	0	0	0	2.6183	1.91374	0	0	0	0	0	0	0	0.768105	0	0	0	0	0	0
AACTTCTAGATGGGCT-1_0	1	Control	N3	1.2314	1.14945	1.89623	1.44331	0.431207	4.41818	2.20681	1.61807	1.06018	1.89623	0	1.56314	2.81147	0.592593	0	0	0	0.592593	1.2314	0.431207	0.96216	1.06018	0.431207	1.06018	1.37754	2.14565	0	0.431207	0	0	0.592593	0.238668	0	2.04626	0	0	0	0	0	0
AACTTCTCATACGCAT-1_0	0	Control	Cap1	2.85256	2.47554	2.58393	1.86316	1.62591	0	0.859091	0	0	0	1.31427	0	2.21551	2.21551	0	0	0	0	0	0	0	0	0	0.859091	0.859091	2.58393	0	0	0	0	0	0	0	1.31427	0	0	0	0	0	0
AAGAACAAGCTCCCTT-1_0	0	Control	Cap1	2.65353	2.73127	3.3913	2.96378	1.98993	0.764624	0.453679	0	0	0	1.81919	1.00147	2.80339	3.8486	0	0	0	0.453679	0	0	0	0	0	0	2.13573	2.06548	0	0	0	0	0	0	0	1.72147	0	0	0	0	0	0
AAGACAACAATAGAGT-1_0	0	Control	Cap1	3.08942	2.73073	2.92607	2.92607	2.48773	1.16527	1.16527	0	0	0	1.8744	0	2.8651	2.73073	0	0	0	0	0	0	0	0	0	0	1.46098	2.03082	0	0	0	0	0	0	0	1.46098	0	0.743549	0	0	0	0
AAGACAACAATCGTCA-1_0	6	Control	X	0	0	0	0.319171	0	0.319171	0	0	0	0	0	0	0.319171	0	0	0	0	0.755164	0	0	0	0	0	0	2.04998	3.94658	0	0.755164	0.319171	0	0	1.56022	0	3.2214	1.7069	0	0.319171	0	0	0
AAGACAACACATTGTG-1_0	0	Control	Cap1	2.35585	0.785444	3.11266	3.00043	1.21987	0.785444	0	0	0	0	1.94117	2.09928	2.7292	1.94117	0	0	0	0.785444	0	0	0	0.785444	0	0	2.23577	1.21987	0	0	0	0	0	0	0	2.23577	0	0	0	0	0	0
AAGACAAGTCGAATGG-1_0	1	Control	N3	0	0.741662	2.22416	0.974233	0	3.42375	2.79679	2.16286	1.45821	1.68597	0.741662	0.741662	2.28191	1.78295	0	0	0	0.438069	0.974233	0	0.974233	0.438069	0	0.974233	2.22416	2.22416	0	0	0	0	0.438069	0	0.438069	1.45821	0.438069	0	0.438069	0	0	0
AAGACAAGTTGTCATG-1_0	1	Control	N3	0.341144	0.797357	1.17436	0.965547	0.476131	3.47522	2.62514	2.77525	0.595044	0.797357	0.884984	0.965547	1.66181	0.476131	0	0	0	0.595044	0	0.341144	0.595044	0.476131	0.701309	0	1.9881	2.16614	0	0.185049	0.185049	0.341144	0.965547	0	0.476131	1.66181	0.185049	0	0	0	0	0
AAGACTCAGTCAGCCC-1_0	0	Control	Cap1	1.18366	1.99411	3.01995	2.35314	1.62519	1.53172	1.03427	0	0	0.373812	1.78941	1.78941	2.90274	1.53172	0	0	0	0.373812	0.373812	1.03427	0	0	0	0	2.21471	1.8624	0	0	0	0	0	0.373812	0	1.53172	0	0	0	0	0	0
AAGACTCCATGGCGCT-1_0	0	Control	Cap1	2.45123	2.50075	2.54793	2.286	1.74261	1.74261	1.0178	0.463125	0	0	1.21079	1.93012	2.6361	1.74261	0	0	0	0	0	0	0	0	0	0	2.08795	1.74261	0	0	0	0	0	0	0	2.08795	0	0	0	0	0	0
AAGACTCTCGGATTAC-1_0	6	Control	X	0	0	0	0.24288	0	0.438146	0	0.24288	0	0	0	0.24288	0	0	0	0	0	0.24288	0	0.438146	0	0	0	0	2.33671	2.02788	0	0	0	0	0	1.16294	0	2.96627	0	0	0	0	0	0
AAGATAGAGCCACAAG-1_0	1	Control	N3	0.372695	0	1.52891	2.39207	0	0	2.05087	1.99102	0	0.643581	0	1.85937	1.42587	0.856509	0	0	0	0.856509	0.643581	0.856509	0.856509	2.10733	1.85937	0.643581	2.61344	0.856509	0	0.643581	0	0	0.856509	0	0	2.2598	0.643581	0	0	0	0	0
AAGATAGAGGATACAT-1_0	0	Control	Cap1	2.64246	2.98803	2.8301	1.91677	2.41128	0	0.895983	1.36084	0	0	0	0.895983	3.05854	2.41128	0	0	0	0	0	0	0	1.91677	0	0	1.36084	0.895983	0	0	0	0	0	0	0	0.895983	0	0	0	0	0	0
AAGATAGAGGCACTAG-1_0	0	Control	Cap1	2.67313	2.23517	2.08738	2.23517	1.91389	1.81438	0.826066	0	0	0	2.3639	1.57959	2.71651	2.62779	0	0	0	0	0.496011	0	0	0	0	0	2.3639	2.3016	0	0	0	0	0	0	0	2.00439	0	0	0.496011	0	0	0
AAGATAGAGGTGATAT-1_0	1	Control	N3	2.14939	1.47447	2.24302	2.14939	1.65075	3.59378	1.26031	1.26031	0	1.47447	1.80056	0.610947	2.32864	2.04607	0.610947	0	0	0.987439	0	0.987439	0	0	0	0	2.14939	2.97184	0	0	0	0	0	0	0	2.48059	0	0	0	0	0	0
AAGATAGCACACCTGG-1_0	0	Control	Cap1	2.54471	3.41276	3.98579	1.92713	0	1.92713	2.54471	0	0	0	2.54471	2.54471	1.92713	1.92713	0	0	0	0	0	0	0	0	0	0	0	0	0	0	0	0	0	0	0	0	0	0	0	0	0	0
AAGATAGGTTACGTAC-1_0	0	Control	Cap1	3.23654	2.14262	1.56043	3.07661	1.74065	2.42854	1.74065	0	0	1.34042	2.14262	0	2.7753	2.14262	0	0	0	0	0	0.662797	0	0	0	0	2.02571	2.14262	0	0	0	0	0	0	0	0.662797	0.662797	0	0	0	0	0
AAGATAGGTTCCAGGC-1_0	0	Control	Cap1	2.17585	2.97288	3.27266	2.97288	1.36829	1.08263	1.36829	0	0	0	1.59023	1.08263	1.77174	2.46286	0	0	0	1.08263	0	0	0	0	0	0	1.59023	2.28094	0	0.681183	0	0	0	0	0	2.17585	0	0	0.681183	0	0	0
AAGATAGTCGCTAAAC-1_0	1	Control	N3	1.53905	2.25554	2.18946	1.7716	1.66207	3.9559	2.31752	1.66207	1.8703	1.66207	1.23551	0	2.58026	1.66207	0	0	0	0.797534	0	0	0	0	0	0	1.7716	2.31752	0	0	0	0	1.39875	0	0	1.8703	0	0	0.476253	0	0	0
AAGATAGTCTTCGTAT-1_0	0	Control	Cap1	2.31984	0	3.56678	2.31984	1.72044	0	1.19195	0	0	0	1.19195	1.72044	3.17534	1.19195	0	0	0	0	0	0	0	0	0	0	2.52313	1.19195	0	0	0	0	0	0	0	0	0	0	0	0	0	0
AAGCATCAGACCAAGC-1_0	4	Control	Ar	0	0	0	2.18708	0	0	0	0	0	0	0	1.93613	0	0	0	0	0	0	0	1.09101	1.09101	1.93613	1.60031	1.60031	1.93613	2.69739	0	1.09101	0	0	0	0	0	3.42293	0	0	0	0	0	0
AAGCATCGTGACAGCA-1_0	0	Control	Cap1	2.18418	2.44332	3.39805	2.18418	2.18418	0	0	0	0	0	1.28863	2.64894	2.64894	2.44332	0	0	0	1.83348	0	0	0	0	0	0	1.83348	2.18418	0	0	0	0	0	0	0	1.28863	0	0	0	0	0	0
AAGCATCGTTTGCCGG-1_0	0	Control	Cap1	2.57272	2.50446	2.75331	2.90623	1.82234	2.75331	1.00385	0	0	0	1.67183	0	2.85781	3.6191	0	0	0	0	0	0	0	0	0	0	2.69666	1.95312	0	0	0	0	0	0	0.62293	2.06877	0	0	0.62293	0	0	0
AAGCATCTCCAAATGC-1_0	0	Control	Cap1	2.16954	1.97455	2.59576	1.97455	0	0	0.936425	0	0	0	0	1.7321	3.2509	1.97455	0	0	0	0	0	0	0	0	0	0	0.936425	2.16954	0	0	0	0	0	0	0	0.936425	0	0	0	0	0.936425	0
AAGCATCTCCACAGCG-1_0	4	Control	Ar	0	0.740581	1.53841	2.073	0	0	2.073	0	0	0	0	2.11798	1.45663	0	0.31168	0	0	0.31168	0.31168	0.548951	1.68429	1.53841	1.97647	0.31168	2.45151	1.92447	0	0	0	0	0	0.31168	2.62468	2.2023	0.31168	0	0	0	0	0
AAGCCATAGAAACTGT-1_0	0	Control	Cap1	2.92256	1.41194	2.4289	2.86529	0.710318	0.710318	1.12144	0	0	0	0	1.63677	2.86529	0.710318	1.12144	0	0	0	0	0	0	0	0	0	2.33328	1.63677	0	0.710318	0	0	0	0	0	1.97517	0	0	0	0	0	0
AAGCCATCAACGCCCA-1_0	1	Control	N3	1.67906	0	2.34639	1.8062	0	4.42902	2.91463	2.11233	2.02032	1.67906	0	0	1.91898	1.15696	0	0	0	0.546241	0	0	0	0	0	0.546241	1.91898	2.19658	0	0	0	0	0.897515	0	0	1.53337	0	0	0	0	0	0
AAGCCATGTAATGTGA-1_0	0	Control	Cap1	2.96044	2.68987	2.54127	1.62297	1.71858	3.90836	0.411124	0.926454	0	0.411124	1.80585	1.8861	2.41325	2.68987	0.701623	0	0	0	0	0	0	0	0	0	1.1099	2.41325	0	0	0	0	0	0	0	1.26485	0	0	0.411124	0	0	0
AAGCCATTCACGGGCT-1_0	3	Control	Ve1	0	0	0	0	0	0	0	0	0	0	2.26249	0	1.66837	0	0	0	1.66837	2.63264	0	1.66837	0	0	0	0	2.26249	1.66837	0	0	0	0	0	0	0	3.11429	0	0	0	0	0	0
AAGCCATTCATGGCCG-1_0	0	Control	Cap1	1.38916	1.38916	0.918585	2.05102	0.918585	0.561255	0.561255	0.561255	0	0	0	1.94919	2.98678	1.1813	1.1813	0	0	0	0.918585	0.918585	2.14344	1.56116	0	0.561255	2.22803	1.83579	0	0.561255	0	0	0	0	0	0.561255	0	0	0	0	0	0
AAGCCATTCGCAGAGA-1_0	3	Control	Ve1	0.899224	0.899224	1.36492	0	0	0	0	0	0	0	1.36492	0.899224	1.6814	0	1.6814	2.11487	1.92144	2.11487	2.11487	1.92144	0	0	0.899224	0	1.92144	1.6814	0	1.36492	0	0	0	0	0	1.6814	0	0	0	0	0	0
AAGCGAGAGCATACTC-1_0	1	Control	N3	0.631301	0	2.6533	1.29203	0.631301	4.37355	3.20929	2.82382	2.18835	2.08448	2.08448	0	2.18835	1.01527	0	0	0	0.631301	0	0	0	0	0	0	2.77014	2.08448	0	0	0	0	1.01527	0	0	1.96856	0	0	0	0	0	0
AAGCGAGCATATGCGT-1_0	0	Control	Cap1	2.39269	1.382	2.39269	2.19213	0	1.0948	1.0948	0	0	0	0.690287	1.941	2.63374	2.07443	0	0	0	0	0	0	0	0	0	0	2.07443	2.07443	0	0	0	0	0	0	0	1.941	0	0	0	0	0	0
AAGCGAGCATGGGTTT-1_0	4	Control	Ar	1.49913	0	1.49913	1.00755	0	0	1.82723	0	0	0	0	2.27155	0	0	0	0	0	1.82723	0	0	1.00755	1.00755	2.57811	0	2.57811	2.07387	0	1.00755	0	0	0	0	0	1.00755	0	0	0	0	0	0
AAGCGAGGTCACTCGG-1_0	1	Control	N3	1.18254	0.498637	2.74378	1.81999	1.07821	3.7766	2.45675	2.53659	1.58491	1.58491	0.498637	0.961718	2.33929	2.51068	0.280081	0	0	0	0	0.280081	0	0.280081	0	0	2.09325	2.27495	0	0	0	0.280081	1.18254	0	0.280081	1.81999	0	0	0	0	0	0
AAGCGAGGTCATACCA-1_0	1	Control	N3	1.77036	2.1174	2.69508	2.29594	1.1087	3.647	2.16511	1.89989	1.1087	1.77036	1.4466	0.964824	2.1174	1.95886	0	0	0	0	0	0.340807	0	0.796716	0	0.340807	2.06729	2.21065	0	0	0	0.340807	0.796716	0	0.796716	1.62153	0.340807	0	0	0	0	0
AAGCGAGGTCATCGGC-1_0	1	Control	N3	0.96824	1.31431	2.99849	2.42871	0.736623	3.69385	1.15617	0.736623	1.67812	0	0.96824	1.45082	2.37953	0.96824	0	0	0	0.434658	0.96824	0.434658	0	0	0	0	0.96824	2.0891	0	0	0	0	0.736623	0	0.434658	1.8632	0	0	0	0	0	0
AAGCGTTGTCTGCAAT-1_0	5	Control	Ve2	0	1.41034	0	0	0	0	1.41034	0	0	0	2.02007	2.69233	0	0	0	0	0.295762	0.865672	0	1.00091	1.22643	0	0	1.00091	1.41034	3.31417	2.22566	2.18779	2.02007	1.56562	1.22643	0.295762	0	2.61984	0	0	0	0	0	0
AAGCGTTGTGCATTAC-1_0	0	Control	Cap1	1.96552	1.96552	2.41868	3.38936	1.62775	0	0	0	0	0	0	1.96552	3.31784	2.85473	0	0	0	0	0	0	0	0	0	0	2.41868	1.96552	0	0	0	0	0	0	0	1.62775	0	0	0	0	0	0
AAGCGTTTCGCCAACG-1_0	0	Control	Cap1	2.70436	2.97517	2.16872	2.16872	0.935865	0.935865	1.4107	0	0	0	1.4107	1.4107	3.36348	3.79287	0	0	0	0	0	0	0	1.4107	0	0	1.97376	0.935865	0	0	0	0	0	0	0	0	0	0	0	0	0	0
AAGGAATAGATTAGTG-1_0	0	Control	Cap1	1.91011	1.35504	1.91011	1.57606	1.75697	1.07088	1.35504	0	0	0	0.672417	3.05109	3.25552	0.672417	0	0	0	0	0.672417	0.672417	0	0.672417	0	0	1.75697	2.26496	0	0	0	0	0.672417	0	0	1.91011	0	0	0	0	0	0
AAGGAATAGGGAGGCA-1_0	4	Control	Ar	0	0	0	2.81306	0	0	1.82781	0	0	0	0	0	2.81306	0	0	0	0	1.82781	0	0	0	1.82781	1.82781	2.81306	0	1.82781	1.82781	0	0	0	0	0	0	1.82781	0	0	0	0	0	0
AAGGAATCACCCAAGC-1_0	0	Control	Cap1	0.46626	2.64394	4.06089	2.96603	1.37879	0.46626	0.783008	0	0	0	2.01946	0.46626	2.35179	0.46626	0	2.6008	0.46626	1.93733	0	1.21672	0	0	1.37879	0	2.16588	2.01946	0	0	0	0	0.46626	0	0	2.4068	0	0.46626	0	0	0	0
AAGGAATCATGGATCT-1_0	0	Control	Cap1	3.0261	1.82955	2.02007	3.0261	1.59398	0	0.836283	0.836283	0	0	1.59398	2.64459	2.54709	2.89043	0	0	0	0	0	0.836283	0	0	0	0	1.59398	2.73342	0	0	0	0	0	0	0	2.18004	0	0	0	0	0	0
AAGGAATGTCAAAGTA-1_0	4	Control	Ar	0	0.880468	1.89433	3.32606	1.89433	0	0	0	0	0	0	2.618	2.08693	0	0	0.880468	0	0	0.880468	0	2.38731	2.08693	0	1.34131	2.38731	0.880468	0	0	0	0	0	0	0.880468	1.65557	0	0	0	0	0	0
AAGGAATTCGAAGCCC-1_0	0	Control	Cap1	1.0592	1.0592	3.35455	2.34375	1.56195	0	0.813608	0.487363	0	0	1.56195	2.34375	2.69573	2.21531	0	0	0.487363	0	0	0.487363	0	1.0592	0	0	2.14432	2.0679	0	0	0	0	0	0	0.487363	1.89494	0	0	0	0	0	0
AAGGAATTCGAGTCTA-1_0	0	Control	Cap1	1.95786	2.04025	2.98875	2.1871	1.23362	0	1.76939	0	0	0	2.11637	1.23362	2.89235	1.65992	0	0	0	0.475248	0	0.796076	0	0	0	0	1.76939	2.82249	0	0	0	0	0	0	0	1.95786	0	0	0	0	0	0
AAGGAATTCGGACTTA-1_0	0	Control	Cap1	1.85758	1.9386	3.16608	2.08326	0.733155	1.44572	1.15161	0.733155	0	0	1.76941	1.44572	1.85758	0.733155	0	0	0	0.964111	0.432314	0	0	0	0.432314	0	2.32179	2.26728	0	0	0	0	0	0	0	2.20962	0	0	0	0	0	0
AAGGAATTCGGCCAAC-1_0	1	Control	N3	1.00662	0.833892	2.57676	1.89358	1.15387	3.87775	2.47251	2.22437	1.95688	1.75353	0.360529	0.833892	2.75741	1.67539	0	0	0	0.624962	0	1.00662	0	0	0	0.360529	2.12579	2.17629	0	0	0	0	0.360529	0	0	1.28219	0	0	0.360529	0	0	0
AAGGTAAAGATCCTAC-1_0	0	Control	Cap1	2.33514	2.76817	1.55442	2.1359	0	0	1.55442	0	0	0	2.1359	1.05298	1.88685	1.05298	0	0	0	1.05298	0	0	0	0	0	0	1.88685	1.55442	0	0	0	0	1.05298	0	0	1.55442	0	0	0	0	0	0
AAGGTAACAAGTGACG-1_0	0	Control	Cap1	1.74868	1.93641	2.53609	2.2308	0.885465	3.36756	0.667525	1.0643	0.667525	0.388457	1.70651	1.21596	2.30452	1.46393	0	0	0	0.212974	0	0	0	0	0	0	2.20497	2.20497	0	0	0	0	0.537695	0	0	2.35081	0	0	0	0	0	0
AAGGTAACACGCTATA-1_0	5	Control	Ve2	0	1.25437	0.607158	0.607158	0	0	0.607158	0.982235	0	0	0	3.26026	0.982235	0	0	0.607158	0	0	0	0	0.607158	0	0.982235	0	1.92373	3.12304	0	1.64404	0	0.607158	1.64404	0	0	2.39994	0.607158	0.607158	0.607158	0	0	0
AAGGTAACAGTCAACT-1_0	0	Control	Cap1	1.45173	2.02035	2.78885	1.94532	0.435077	0.435077	1.45173	0	0	0	0.737242	1.86421	2.15538	1.67909	0	0	0	0.435077	0	0.435077	0	0	0	0	2.02035	1.77592	0	0	0	0	0	0	0	2.52146	0	0	0	0	0	0
AAGGTAACATGGGCAA-1_0	1	Control	N3	1.07807	1.58474	2.16974	2.56663	0.574139	3.40403	1.86085	1.66123	0.771682	0.936565	1.20201	1.5019	2.36978	0.936565	0	0.32772	0	0	0.574139	0.574139	1.66123	0.936565	0.32772	0.936565	2.84999	2.59597	0	0	0	0	0.32772	0	0	2.16974	0	0	0	0	0	0
AAGGTAAGTGAATGTA-1_0	0	Control	Cap1	1.72356	1.96561	2.32326	2.58615	1.72356	2.32326	0.93012	0.93012	0	0.93012	1.40355	1.40355	2.16034	2.16034	0	0	0.93012	0	0	0	0	0	0	0.93012	2.16034	2.58615	0.93012	0	1.40355	0.93012	0	0.93012	0.93012	1.40355	0.93012	0.93012	0	0	0	0
AAGGTAATCCTAAACG-1_0	0	Control	Cap1	3.27864	1.08674	2.46854	3.16094	0.684254	0	0	0	0	0	0.684254	2.54847	2.69138	0	0	0	0	0.684254	1.37292	0	0	1.08674	0	0	2.38167	2.46854	0	0	0	0	0	0	0	1.93062	0	0	0	0	0	0
AAGGTAATCCTTGAAG-1_0	6	Control	X	0.230427	0	1.03459	1.20364	0	0.230427	1.03459	0	0	0	0.230427	0	0	2.77446	0	0.230427	0.230427	0.230427	0	1.20364	0.417575	0	0.230427	1.68739	2.99158	3.9422	0	2.30954	1.41334	1.12269	1.27854	1.41334	3.01726	2.80628	1.12269	0	0	0	0	0
AAGTACCCAAACGTGG-1_0	0	Control	Cap1	1.75267	1.8643	2.77205	2.77205	0.859869	2.77205	1.31526	0	0	0.859869	0	0.519642	2.21671	1.11326	0	0	0	0.519642	0	0	0.519642	0	0	0	1.96471	2.21671	0	0	0	0	0	0	0	1.48322	0	0	0	0	0	0
AAGTACCGTACCGTCG-1_0	0	Control	Cap1	1.85083	2.26011	2.73992	2.59074	0.959167	2.00661	0.729004	0	0	0.429512	0	0.959167	2.98456	0.959167	0	0	0	0	0.429512	1.14614	0.429512	0.429512	0	0	2.92878	2.36623	0	0	0	0	0	0	0	1.85083	0	0	0	0	0	0
AAGTCGTCAACAAGTA-1_0	0	Control	Cap1	0.977908	2.7682	1.78786	1.78786	1.78786	2.9574	0.977908	0	0	0	0	0.977908	1.78786	1.78786	0	0	0	0	0	0.977908	0	0	0	0	2.03282	2.53467	0	0	0	0	0	0	0	0.977908	0	0	0	0	0	0
AAGTCGTCACGGCCAT-1_0	0	Control	Cap1	0	0.972001	3.10736	3.03104	0.972001	0.972001	1.45546	0	0	0	0	0.972001	3.03104	3.03104	0	0	0	0	0	0	0	0	0	0	2.94841	3.10736	0	0	0	0	0	0	0	2.22096	0	0	0	0	0	0
AAGTCGTGTACCGGAA-1_0	0	Control	Cap1	2.3181	2.13293	3.1244	2.80041	1.81652	0.762926	1.19061	0	0	0	2.3181	1.61062	2.60933	1.98719	0	0	0	0.452521	0.999459	0.452521	0	0	0	0	2.13293	2.06271	0	0.452521	0.452521	0	0	0	0	1.71886	0	0	0	0	0	0
AAGTCGTGTGGTCTTA-1_0	5	Control	Ve2	0	1.84024	0	0	1.13759	0	1.43003	0	0	0	0.722518	1.99575	0.722518	0	0	0	0.722518	0	0	0.722518	0.722518	0	0	1.43003	1.65603	4.16786	3.88532	0.722518	2.45067	1.65603	1.13759	0	0	2.24886	0	0.722518	0	0	0	0
AAGTGAAAGAGGCCAT-1_0	1	Control	N3	0.529418	0.966427	0.657827	2.07687	0	1.05124	2.28652	1.73218	0.657827	0.966427	0.209165	2.18718	1.8486	0.382057	0.209165	0	0	0.966427	1.20192	0.529418	1.05124	1.81128	0.873754	1.8486	2.68963	1.98534	0	0.771607	0	0.382057	0.966427	0.209165	1.73218	2.16072	0	0	0	0	0	0
AAGTGAACAATGTCAC-1_0	0	Control	Cap1	1.46274	2.7682	2.7682	2.39364	2.39364	0.977908	1.78786	0.977908	0	0	0	0	2.65824	2.65824	0	0	0	0	0	0	0	0	0	0	2.22942	2.39364	0	0	0	0	0	0	0	1.46274	0	0	0	0	0	0
AAGTGAACATGTGGCC-1_0	0	Control	Cap1	2.73289	1.75655	2.19582	2.83172	1.22266	2.00011	2.00011	0	0	0	1.43388	0	2.73289	2.10274	0	0	0	0	0	0.954537	0	0	0	0	1.88573	2.8777	0	0	0	0	0	0	0	1.43388	0	0.587083	0.587083	0	0	0
AAGTGAATCTCGCGTT-1_0	0	Control	Cap1	2.19282	1.9972	2.82855	2.25036	1.55072	2.49689	1.43131	0	0	0	1.75376	1.43131	2.58068	2.13177	0	0	0	0	0.425724	0.425724	0	0	0	0	1.92245	2.40544	0	0	0	0	0.425724	0	0	1.55072	0	0	0	0	0	0
AAGTTCGAGGCAGCTA-1_0	4	Control	Ar	0	0.851699	1.85231	2.20406	1.85231	0.851699	0.851699	0	0	0	0	1.30488	1.61559	0.851699	0	0	0.851699	0	0.851699	0.851699	1.30488	1.85231	0	1.30488	2.04357	1.61559	0	0	0	0	0	0.851699	0	2.20406	0	0	0	0	0	0
AAGTTCGAGTAGATCA-1_0	0	Control	Cap1	2.83272	2.03642	1.84538	3.10558	1.60902	2.6621	0.846996	0	0	0	2.03642	2.45625	2.19676	1.84538	0	0	0	0	0	0	0	0	0.846996	0	2.3349	2.6621	0	0	0	0.846996	0	0	0	1.60902	0.846996	0	0	0	0	0
AAGTTCGCATGGCTAT-1_0	0	Control	Cap1	2.42058	2.29966	3.18087	3.28207	2.00252	0	1.57787	0	0	0	1.27063	1.81257	2.52844	1.27063	0	0	0	0.824852	0	0	0	0.824852	0	0	2.00252	1.57787	0	0	0	0	0	0	0	0	0	0	0	0	0	0
AATAGAGCAACAGCTT-1_0	0	Control	Cap1	1.5656	2.14839	2.99211	1.5656	1.89886	0	0	0	0	0	1.5656	1.06221	2.14839	0	1.06221	0	0	0	0	0	0	1.06221	0	1.06221	0	2.14839	0	0	0	0	0	0	0	1.06221	0	0	1.06221	0	0	0
AATAGAGGTAGACTGG-1_0	3	Control	Ve1	1.05173	1.7652	1.17406	1.7652	0.556776	0	1.28305	0	0	0	1.47079	0.316647	2.66797	0.750263	1.17406	1.38132	0	1.17406	1.55291	1.47079	0	0	0	0	1.88522	2.55882	0	0	0	0	0	0	0	2.2187	0	0	0	0	0	0
AATAGAGGTGAGATTA-1_0	1	Control	N3	1.68208	1.68208	2.3322	2.52484	1.15951	4.31558	2.38395	1.45455	0.739162	1.45455	1.15951	0.436376	3.15405	2.21989	0.739162	0	0	0.97126	0	0.739162	0	0	0	0.436376	2.6863	2.15863	0	0	0	0	1.31787	0	0.436376	1.68208	0	0	0	0	0	0
AATAGAGTCCACGTAA-1_0	0	Control	Cap1	1.15988	2.38444	1.68252	2.15911	1.45496	1.15988	1.15988	0	0	0	2.48054	1.45496	2.7234	0.739445	0	0	0	0	0	0	0	0	0	0	1.86777	2.02401	0	0	0	0	0	0	0	1.68252	0	0	0	0	0	0
AATAGAGTCCTTATAC-1_0	0	Control	Cap1	1.36042	1.19944	3.00199	3.00199	0.769704	2.07377	1.49904	0.457149	0	0	0	1.19944	3.20931	1.49904	0.457149	0	0	1.00748	0.769704	0.457149	1.19944	1.49904	0	0	2.3844	1.99812	0	0	0	0	0	0	0	1.00748	0	0	0	0	0	0
AATAGAGTCGGACTTA-1_0	0	Control	Cap1	2.56166	1.78879	2.63575	3.13209	1.38363	1.94286	0.691369	0	0.691369	0	2.82986	1.09624	3.21546	3.32877	0.691369	0	0	0	0	1.09624	0	0	0	0	1.60659	2.76925	0	0	0	0	0	0	0	2.29938	0	0	0	0	0	0
AATCACGCAGCTACAT-1_0	0	Control	Cap1	3.6091	1.15617	2.56322	2.71835	1.67812	0.736623	1.45082	0	0	0	1.15617	0	2.47559	2.27325	0	0	0	0	0	0	0	0	0	0	2.27325	2.01932	0	0	0	0	0	0	0	1.45082	0	1.45082	2.01932	1.15617	0	0
AATCACGGTACTAGCT-1_0	4	Control	Ar	0	0	0	1.84716	0	0.726756	1.43629	0	0.726756	0	0	3.00719	0	0	0.726756	0	0	1.84716	2.00285	0	2.00285	1.14318	2.62614	0.726756	3.70203	2.36229	0	1.14318	0	0	0	0	2.62614	2.25621	0	0	0	0	0	0
AATCACGGTGTGAGCA-1_0	1	Control	N3	1.20817	1.08388	2.4811	1.73954	0.330186	3.67225	2.4811	1.20817	1.20817	1.08388	0	1.31871	2.5133	1.73954	1.08388	0	0	1.08388	0.776422	0.941922	0	0	0	0	2.13219	2.37775	0	0.577991	0	0	1.41823	0	2.34079	2.08469	0.577991	0	0	0	0	0
AATCACGTCCCAGTGG-1_0	0	Control	Cap1	2.92068	2.23634	2.96475	2.14278	2.23634	1.92444	0	0	0	0	1.25496	0.607535	2.92068	1.4687	0	0	0	0	0	0	0	1.25496	0	0	1.64471	2.03956	0	0	0	0	0	0	0	1.25496	0	0	0	0	0	0
AATCACGTCTCAGTCC-1_0	0	Control	Cap1	0.566885	1.30011	0.323086	0.926454	0.323086	0.323086	0.566885	0.323086	0	0	0.926454	1.48895	2.10976	0.566885	0.323086	0	0	0.323086	0	0.323086	0.323086	0	0	0	1.19037	1.39898	0	0	0	0	0.323086	0	0	1.78473	0	0	0	0	0	0
AATCGACAGTTGAAAC-1_0	1	Control	N3	1.88362	1.46934	2.7409	2.40144	0.749271	4.15925	2.23708	1.33201	1.46934	1.79501	0	0.443229	2.54257	2.04028	0	0	0	0	0	0.749271	0	0	0	0	2.3496	1.79501	0	0	0	0	1.17277	0	0	1.79501	0	0	0.443229	0	0	0
AATCGACTCCAACTAG-1_0	0	Control	Cap1	2.08367	1.8673	1.73858	1.98133	0.577481	0	0.577481	0	0	0	0	1.73858	2.54343	1.41735	0	0	0	0	0	0	0	0	0	0	2.48003	1.98133	0	0	0	0	0	0	0	2.48003	0	0	0	0	0	0
AATCGACTCGCACTCT-1_0	1	Control	N3	0	0	1.9488	1.10086	0	4.6573	2.94764	3.26134	2.08239	2.488	1.10086	0	2.488	2.08239	0	0	0	0	0	0	0	0	0	0	2.89356	2.56806	0	0	0	0	1.9488	0	0	1.38883	0.694835	0	0	0	0	0
AATCGTGCACAAGCCC-1_0	0	Control	Cap1	3.01	1.94388	2.66038	2.66038	1.29756	2.11817	1.29756	0	0	0	2.19511	0	2.61276	1.60754	0	0	0	0.509877	0.509877	0.509877	0	0	0	0	2.11817	2.86944	0	0	0	0	0	0	0	2.03482	0	0	0	0	0	0
AATCGTGTCAAGAGGC-1_0	4	Control	Ar	0	0	0	2.89571	0.760694	0.760694	0	0	0	0	0.760694	3.06878	1.71543	0	0	0	0.760694	1.1877	1.1877	0.760694	0	0	2.5175	1.48598	2.76108	1.1877	0	1.1877	0	0	0	0	2.05906	2.60545	0	0	0	0	0	0
AATCGTGTCCGACATA-1_0	1	Control	N3	1.95216	1.61527	2.62172	2.34196	0.513748	3.98995	2.34196	1.85197	1.95216	1.74061	1.30459	1.10348	2.57168	2.75836	0	0.513748	0	0	0	0.513748	0	0	0	0	2.20371	2.34196	0	0	0	0	0.85147	0	0	1.10348	0	0	0	0	0	0
AATGAAGCAATAGGAT-1_0	1	Control	N3	1.31813	1.31813	3.32071	1.86761	0.521233	3.86113	2.68663	2.58881	2.29186	0	0	1.1159	2.35872	1.96808	0	0	0	0.521233	0	0.521233	0	0	0	0.521233	1.86761	2.48037	0	0	0	0	0.862133	0	0	0.862133	0	0	0	0	0	0
AATGAAGGTTAAAGTG-1_0	0	Control	Cap1	2.28416	2.57444	1.68802	2.02987	1.87348	3.18411	0	0	0	0	1.68802	2.16508	2.28416	3.13739	0	0	0	0	1.16451	0.742977	0	0	0	0	0.742977	1.87348	0	0	0	0	0	0	0	2.65509	0	0	0	0	0.742977	0
AATGAAGTCGATTCCC-1_0	0	Control	Cap1	0.449366	0.758297	2.6425	2.36504	0.449366	0.449366	1.48249	0	0	0	0.449366	2.36504	2.92246	0.993976	0	0	0	0.758297	1.60367	0.993976	1.48249	1.48249	0.449366	0.449366	2.31026	1.34458	0	0	0	0	0.449366	0	0	1.8981	0	0	0.449366	0	0	0
AATGACCCAACTCGTA-1_0	0	Control	Cap1	0.688964	2.39028	2.82532	2.49783	1.82554	0.221472	1.17286	0	0	0	2.51802	1.00627	3.22078	2.00764	0.806281	0	0	0.221472	0.221472	0.221472	0	0.402678	0	0	1.97378	1.49756	0	0	0	0	0	0	0.556031	1.60274	0	0.221472	0.221472	0	0	0
AATGACCCACAGTACT-1_0	0	Control	Cap1	2.03253	0	3.70869	1.46249	0	1.46249	3.03976	2.39335	0	2.03253	2.39335	0	2.65793	2.03253	0	0	0	0	0	0	0	2.03253	0	0	1.46249	2.03253	0	0	0	0	0	0	0	0	1.46249	0	2.03253	0	0	0
AATGACCCATGGAAGC-1_0	3	Control	Ve1	0	1.01527	1.01527	0	0	0	0	0	0	0	1.50856	0	1.01527	0	0	1.50856	0	1.83742	2.08448	2.71343	0	0	2.08448	2.08448	2.28244	2.71343	0	0	0	0	0	0	0	2.71343	0	0	0	0	0	0
AATGACCGTGCTTCAA-1_0	0	Control	Cap1	1.89015	1.33767	2.5785	2.71143	1.05551	0	0.660997	0	0	0	3.15621	1.73759	1.73759	1.33767	0	0	0	0	0	0.660997	0	0	0	0.660997	0.660997	2.88262	0	0	0	0	0	0	0	1.33767	0	0	0	0	0	0
AATGACCTCGGAGTGA-1_0	1	Control	N3	0	0	0.429772	1.14665	0	2.75779	2.3669	2.8395	1.14665	1.44018	0.237798	1.50183	1.71627	0.959626	0.237798	0	0	0.429772	0	0	1.22849	0.959626	0.237798	0	1.89274	2.04269	0	0.429772	0	0	0.237798	0	0.237798	1.71627	0	0	0	0	0	0
AATGCCAAGGCATGGT-1_0	0	Control	Cap1	2.92871	2.28764	3.05553	2.28764	1.56728	0	1.56728	0	0	0	0.817367	0	2.51614	0.817367	0	0	0	0	0	0	0	0	0	0	1.56728	2.15027	0	0	0	0	0	0	0	1.56728	0	0.817367	0	0	0	0
AATGCCACAGCGTACC-1_0	0	Control	Cap1	2.31604	1.82781	1.92757	2.92415	2.01828	1.08438	0.50231	0	0	0	1.82781	1.28374	2.59512	1.82781	0.50231	0	0	0.50231	0	0.50231	0	0	0	0	1.82781	1.82781	0	0	0	0	0	0	0	1.28374	0	0	0	0	0	0
AATGGAAAGGAAAGAC-1_0	4	Control	Ar	1.96692	0	0.931041	2.32463	0.931041	0.931041	0	0	0	0	0	2.79554	1.72481	1.96692	0	0	0.931041	0.931041	0	0.931041	1.4047	1.96692	1.4047	1.4047	3.18044	1.4047	0	1.4047	0	0	0	0	0	0	0	0	0	0	0	0
AATGGAAAGGTCATCT-1_0	0	Control	Cap1	2.63383	2.87949	2.16976	2.30746	2.42848	1.58476	0.829731	0	0	0	1.27687	0	3.33743	3.01507	0	0	0	0	0	0.829731	0	0	0	0	1.58476	2.01003	0	0	0	0	0	0	0	1.58476	0	0	0	0	0	0
AATGGAACACGACAGA-1_0	1	Control	N3	0	0	1.5301	0	0	3.87208	2.94933	3.3995	0	0	0	1.5301	2.7392	0	0	0	0	0	0	0	0	0	0	1.5301	1.5301	0	0	0	0	0	0	0	0	0	0	0	0	0	0	0
AATGGAACAGAAACCG-1_0	0	Control	Cap1	0	1.55705	1.55705	2.13884	0	2.13884	0	1.55705	0	1.55705	0	0	2.98184	0	0	0	0	0	0	0	0	2.13884	1.55705	1.55705	1.55705	2.98184	0	0	0	0	0	0	0	2.50425	0	0	0	1.55705	0	0
AATGGAAGTTGGCCTG-1_0	0	Control	Cap1	1.238	1.238	2.4865	3.45343	0	0.799465	1.238	0	0	0	0	2.1218	1.96315	0	0	0	0	0	0	0	1.238	0.799465	1.238	0	3.18894	1.77451	0	0	0	0	0	0	0	2.82829	0	0	0	0	0	0
AATGGAATCCGTACGG-1_0	0	Control	Cap1	0	2.04024	3.0482	2.79098	0.670933	0	0	0	0	0	0.670933	0	1.06888	0.670933	0	0	0	0	0.670933	0	0	0	0	0	1.90752	1.75446	0	0	0	0	0	0	0	2.4438	0	0	0	0	0	0
AATGGCTGTCTAATCG-1_0	0	Control	Cap1	2.45144	2.39619	2.06205	2.60095	1.25142	1.25142	1.05483	0	0	0	3.25629	2.06205	2.39619	1.68023	0	0	0	0.484785	0	0	0	0	0	0	1.97938	2.73098	0.484785	0	0	0	0	0	0	1.68023	0	0	0	0	0	0
AATGGCTGTTCCACAA-1_0	0	Control	Cap1	1.85568	1.47534	2.52305	2.91978	1.85568	2.99002	0.853994	0.515518	0	0	2.27917	0.853994	2.27917	2.6258	0	0	0	0	0	0.853994	0	0.515518	0	0.515518	2.6258	2.34594	0	0	0	0	0	0	0	1.85568	0	0	0	0	0	0
AATGGCTGTTGCGGAA-1_0	0	Control	Cap1	2.85434	2.21719	2.68348	2.68348	0	0	1.86475	0	0	0	0	1.31565	2.68348	0	0	0	0	0	0	0	0	0	0	0	2.47727	3.00023	0	0	0	0	0	0	0	1.86475	0	0	1.86475	0	0	0
AATGGCTTCCAGTACA-1_0	0	Control	Cap1	2.51564	2.6844	2.8938	3.06685	2.41922	1.18629	0.759613	0	0	0.759613	0.759613	1.18629	2.82875	1.18629	0	0	0	0	0	1.18629	0	0	0	0	1.18629	1.9002	0	0	0	0	0	0	0	1.48441	0	0	0	0	0	0
AATTCCTCAACACAGG-1_0	3	Control	Ve1	0	0.494391	0.995225	0.725534	0.193234	0	0.193234	0.193234	0	0	1.20742	0	1.43449	0.616626	0.616626	1.87829	2.0008	1.94142	1.61942	2.05686	0	0	1.20742	0.193234	1.38237	2.71264	0	0.725534	0	0.193234	0.725534	0.494391	0.193234	2.95069	1.53122	0	0	0	0	0
AATTCCTCAGTGGTGA-1_0	4	Control	Ar	0	1.06344	0	2.34962	0	1.90046	0	0	0	0	0	1.90046	1.56708	0	0	0	0	0	0	1.06344	1.06344	1.90046	1.90046	1.06344	2.65846	1.56708	0	0	0	0	0	0	1.06344	1.06344	1.06344	0	0	0	0	0
AATTCCTGTGGTATGG-1_0	0	Control	Cap1	2.54172	2.51052	1.58933	2.89934	1.58933	2.54172	1.3165	0	0	0	1.86573	0	3.05788	2.41065	0	0	0	0.329338	0.774793	0	0	0.576667	0	0	2.03219	2.76139	0	0	0	0	0	0	0	1.41595	0	0	0	0	0	0
AATTCCTTCGGTCATA-1_0	1	Control	N3	2.15482	1.85661	1.85661	1.90505	0.951202	4.17239	2.52088	1.50306	0.669516	1.42975	1.26472	0.820245	2.38423	1.06698	0	0	0	0.491966	0.820245	0.275936	0	0	0	0.275936	1.57136	2.38423	0	0.820245	0	0	0.669516	0	0.669516	1.57136	0.669516	0	0	0	0	0
AATTCCTTCTAGTCAG-1_0	0	Control	Cap1	2.03139	2.22795	2.22795	2.46514	2.03139	0.603268	0	0	0	0	1.24825	2.13449	2.81742	0.976884	0	0	0	0	1.24825	0	0	0.603268	0	0	2.59684	1.63713	0	0	0	0	0	0	0	2.22795	0	0	0	0	0	0
AATTTCCAGTCATGAA-1_0	3	Control	Ve1	0	0	0	0	0	0	0	0	0	0	2.12494	0.719401	1.65112	0	1.13347	1.83514	1.13347	1.42542	2.34936	2.12494	0	0	1.65112	1.65112	2.53252	3.7883	0	1.83514	0	0	0	0	1.13347	3.26869	0	0	0	0	0	0
AATTTCCCAGAAGCGT-1_0	1	Control	N3	2.21734	2.3027	2.07385	1.7766	1.3517	4.31822	1.84354	2.17176	1.62756	1.11373	1.84354	1.11373	2.75551	2.83065	0	0	0	0.597894	0	0.800847	0	0.342981	0	0	1.54379	2.3027	0	0.342981	0	0	0.800847	0	0	1.45235	0.342981	0.342981	0	0	0	0
AATTTCCCAGACACCC-1_0	0	Control	Cap1	0	1.10983	2.47209	2.58045	1.85998	0	0	0	0	0	2.13504	0	2.21215	2.52774	1.47927	0	0	0	0	0	0	0	0	0	1.47927	1.85998	0	0	0	0	0	0	0	1.47927	0	0	0	0	0	0
AATTTCCCAGTCGAGA-1_0	1	Control	N3	0.240416	0.434089	0.967237	2.29945	0.240416	4.09846	2.40295	2.08769	0.967237	0.858191	0.434089	1.31313	2.49674	0.434089	0.240416	0	0	0.434089	0.735781	0.596269	0.967237	0.434089	1.15506	0.967237	2.45095	2.12082	0	0.735781	0	0	0.596269	0	0.240416	1.7736	0	0	0	0	0	0
AATTTCCTCCTTCTGG-1_0	0	Control	Cap1	2.64326	2.74148	2.98885	3.18701	1.67765	0	0.896493	0	0	0	1.67765	0	2.27274	1.67765	0	0.896493	0	1.36149	0	0	0	0	0	0	2.27274	1.91751	0	0	0	0	0	0	0	1.36149	0	0	0	0	0	0
ACAAAGAAGGGTACGT-1_0	0	Control	Cap1	1.63036	1.96831	2.22045	2.42164	0	2.22045	1.63036	0	0	0	1.96831	1.96831	1.96831	1.63036	0	1.96831	0	1.96831	0	1.11608	0	0	1.11608	1.96831	2.42164	3.32097	1.11608	0	0	0	1.11608	0	1.11608	1.96831	0	1.11608	0	0	0	0
ACAAAGACAGAGGGTT-1_0	1	Control	N3	2.84309	1.97161	2.89701	2.62756	1.46531	4.43909	2.25758	1.9031	1.66392	1.97161	0.389033	0.886516	2.55636	1.56954	0	0	0	1.34894	0.389033	1.06547	0	0	0.389033	0.389033	2.25758	2.35243	0	0	0	0	1.21721	0	0	1.75016	0	0	0.389033	0	0	0
ACAAAGAGTCGAGCAA-1_0	1	Control	N3	1.20825	1.20825	3.4506	1.92703	1.20825	4.08918	2.15522	2.15522	1.36979	1.01549	1.73964	0	3.2214	0	0	0	0	0.461788	0	0.461788	1.01549	0.461788	0	0	2.00902	2.5446	0	0	0	0	0.776485	0	0	1.63088	0	0	0	0	0	0
ACAAAGATCTCGTTTA-1_0	0	Control	Cap1	1.7703	1.72564	2.16258	2.87183	1.72564	0.414031	0.705968	0	0	0	1.57831	1.02789	2.42109	1.19636	0.931657	0.570616	0	0.570616	1.02789	1.27103	0.414031	0.705968	0	0.414031	2.30016	2.44361	0	0	0	0	0	0	0	1.72564	0	0	0.228292	0	0	0
ACAACCAAGAAGAACG-1_0	0	Control	Cap1	1.71487	0	2.31371	2.95615	2.95615	0	1.71487	0	0	0	0	0	2.95615	1.71487	0	0	0	0	0	0	0	0	0	0	0	2.95615	0	0	0	0	0	0	0	1.71487	0	0	0	0	0	0
ACAACCAAGATACCAA-1_0	6	Control	X	0.385305	0	0	0.879704	0.385305	0	1.45639	0	0.879704	0	0	0	0.385305	1.45639	0	0	0	0	0	0	0.662752	0	0	1.05788	1.65452	2.85946	0	1.56035	0	0	1.56035	1.81981	1.34035	2.50809	0.879704	0	0	0	0	0
ACAACCACATAATGCC-1_0	0	Control	Cap1	1.63222	2.59119	3.48278	2.36106	1.32002	2.36106	0	0	0	0	1.86979	2.22251	2.22251	1.32002	0	0	0	0	0	0	0	0	0	0	1.86979	1.63222	0	0	0	0	0	0	0	0.863623	0	0	0	0	0.863623	0
ACAACCAGTTCGAAGG-1_0	3	Control	Ve1	0	0.282894	2.41017	1.97579	0.968815	0.282894	0.836319	0.282894	0	0	1.37186	0.503153	2.59709	0	0.503153	1.19051	0.282894	1.71874	1.59403	1.59403	0	0	0.503153	0	2.02013	2.14244	0	0.968815	0	0	0	0.282894	0	2.10331	0	0	0	0	0	0
ACAACCATCAAGGAGC-1_0	0	Control	Cap1	2.7723	1.31545	2.21695	2.92969	1.31545	2.05619	1.62721	0	0	0	1.31545	1.62721	2.92969	2.58543	0	0	0	0	0	0	0	0	0	0	2.47702	2.68322	0	0	0	0	0	0	0	1.62721	0	0	0	0	0	0
ACAACCATCGCAGTGC-1_0	0	Control	Cap1	3.04471	2.63924	2.94463	2.56513	1.79192	1.38644	1.6096	0	0	0	2.56513	1.79192	2.39808	2.1974	0	0	0	0	0	0	0	0	0	0	2.70824	1.94608	0	0	0	0	0	0	0	1.6096	0	0.693246	0	0	0	0
ACAAGCTAGGGAGGCA-1_0	4	Control	Ar	0	0	0	2.13754	0	0	1.25072	0	0	0	0	3.04179	0	0	0	0	0	1.25072	1.78937	0	2.39529	2.13754	2.13754	0	2.91506	1.78937	0	0	0	0	0	0	1.78937	0	0	0	0	0	0	0
ACAAGCTAGTTTGCTG-1_0	0	Control	Cap1	2.47809	1.9973	3.34273	2.68431	1.71369	1.31631	1.03665	0	0	0	1.86552	1.31631	1.53461	0.647039	0	0	0	0	0	0.647039	0	0	0.647039	0	2.62019	1.71369	0	0	0	0	0	0	0	1.31631	0	0	0	0	0	0
ACAAGCTCAGGGAGAG-1_0	0	Control	Cap1	0.679658	2.61386	2.5399	2.96994	1.76917	3.78011	1.58777	0.679658	0	1.08059	1.58777	0	1.92267	2.74714	0	0.679658	0	0	0	0	0	0	0	0	1.76917	2.86474	0	0	0	0	0	0	0	2.05571	0	0	0	0	0	0
ACAAGCTGTAGGTAGC-1_0	1	Control	N3	1.76683	1.18308	2.68009	2.24184	1.51696	4.0424	2.30833	1.07872	1.51696	1.58552	0.830273	1.64968	2.5872	1.64968	0	0	0	0.280269	0	0.498939	0	0	0	0	1.70997	1.76683	0	0.498939	0	0	1.18308	0	0.498939	1.96659	0	0	0	0	0	0
ACAAGCTGTCAATGGG-1_0	0	Control	Cap1	1.91579	2.10905	2.98694	2.41023	2.10905	0	0	0.895303	0	0	1.91579	0.895303	2.9111	3.35038	0	0	0	1.35999	0	0	0	0	0	0	2.7396	1.35999	0	0	0	0	0	0	0.895303	1.91579	0	0	0	0	0	0
ACACAGTAGTAGGGTC-1_0	0	Control	Cap1	2.50856	2.3562	2.75749	2.50856	1.28225	0.625002	0.625002	0	0	0	0.625002	2.17637	2.57684	1.00668	0.625002	0	0	0.625002	0	0.625002	0	0.625002	0	0.625002	2.17637	1.95696	0	0	0	0	0	0	0	1.67546	0	0.625002	0	0	0	0
ACACAGTCAAGCTACT-1_0	0	Control	Cap1	2.21972	2.62612	2.32536	2.66255	1.96762	2.1624	0.705866	0.413962	0.413962	0	1.52379	1.27088	2.76451	2.03685	0	0	0	0.413962	0	0	0	0	0.413962	0	2.62612	1.62971	0	0	0	0	0	0	0	1.11553	0	0	0	0	0.413962	0
ACACAGTCACTAGAGG-1_0	0	Control	Cap1	2.46499	1.30585	2.91725	2.91725	2.57328	0	1.85343	0	0	0	3.27952	0	1.61666	2.46499	0	1.61666	0	0.852463	0	0	0	0	0	0	1.85343	1.85343	0	0	0	0	0	0	0	0.852463	0	0	0	0	0	0
ACACAGTCATTCACCC-1_0	1	Control	N3	0.796142	0.796142	2.31523	1.03867	1.39685	3.38774	2.04036	2.62309	2.25327	1.39685	1.03867	0.475293	2.48096	1.23371	0	0	0	0	0	0	0	0	0	0	0.796142	2.18721	0	0	0	0	0.796142	0	0	1.23371	1.03867	0	0	0	0	0
ACACAGTGTAAGTCAA-1_0	0	Control	Cap1	0.934189	2.16628	2.32931	2.70179	2.16628	2.16628	1.40862	0	0	0	2.16628	1.97138	2.59235	2.32931	0	0	0.934189	0	0.934189	0	0.934189	0	0	0	2.46946	2.80042	0.934189	0.934189	0.934189	0	0	0	0	2.80042	0	0	0	0	0	0
ACACAGTGTGATACTC-1_0	0	Control	Cap1	1.09388	1.38097	2.76593	2.82653	0.6896	0.6896	1.60376	0.6896	0	0	1.09388	1.38097	2.63246	0	0	0	0	0	1.09388	1.38097	1.09388	1.93982	0.6896	0	3.45885	2.39144	0	0	0	0	0	0	0	1.09388	0	0	0	0	0	0
ACACAGTGTGGAGGTT-1_0	0	Control	Cap1	0	1.61581	1.61581	2.2043	0	1.61581	0	0	0	0	0	0	1.61581	0	0	0	0	0	0	0	0	0	0	1.61581	2.5723	1.61581	0	0	0	0	0	0	0	1.61581	0	0	0	0	0	0
ACACCAAAGATCACCT-1_0	1	Control	N3	0	0.630568	0.630568	1.29089	0	0	2.18696	2.65184	0	0	0	1.68517	1.29089	0.630568	0	0	0	0.630568	0	0	1.01427	0	1.68517	0.630568	2.18696	2.28103	0	0	0	0	0.630568	0	0.630568	1.83611	0	0	0	0	0	0
ACACCAAAGCACAAAT-1_0	1	Control	N3	0	0.534275	1.1374	1.1374	0.880632	2.45042	1.1374	1.1374	0	0	1.9955	0	2.3205	0	1.9955	1.9955	0	0.880632	1.6558	1.1374	0	0	0	0	0.880632	2.38757	0	0.880632	0	0.880632	0.880632	0	0.880632	2.38757	0.534275	0	0	0	0	0
ACACCAAAGTTCCTGA-1_0	0	Control	Cap1	0	1.7711	2.37533	1.7711	1.7711	2.37533	2.37533	0	0	0	0	1.7711	0	1.7711	0	0	0	1.7711	0	0	1.7711	0	0	1.7711	2.37533	0	0	0	0	0	0	0	0	2.37533	0	0	0	0	0	0
ACACCAACAATAGGGC-1_0	0	Control	Cap1	1.05508	1.61181	1.43734	2.13875	0.727467	0	0.848992	0.237013	0	0	0.428476	2.25745	2.78779	0.428476	0	0.428476	0	0.957336	1.43734	0.957336	1.84832	1.3717	0.957336	1.71322	2.73714	1.80528	0	0.428476	0	0	0	0	0	2.19986	0	0	0	0	0	0
ACACCAAGTCCTCCTA-1_0	0	Control	Cap1	2.67729	1.70751	2.56806	2.56806	0	0	1.38883	0	0	0.918316	0.918316	1.38883	2.44543	1.38883	0	0	0	0	0	0	0	1.38883	0	0	2.44543	1.38883	0	0	0	0	0	0	0	0.918316	0	0	0	0	0	0
ACACGCGAGAGAGGGC-1_0	0	Control	Cap1	1.90462	0.762382	1.1899	2.42395	0	0	0	0	0	0	1.1899	1.90462	2.95979	0	0	0	0	1.48843	1.1899	0	0	0	0	0	1.71802	0.762382	0	0	0	0	0	0	0	0.762382	0	0	0	0	0	0
ACACGCGAGCATACTC-1_0	0	Control	Cap1	1.43134	1.37544	1.71361	1.71361	0.374936	0.204938	1.18616	0.204938	0	0	0.860648	1.18616	1.96587	1.03659	0	0.204938	0	0.374936	0.204938	1.25332	0	0	0	0.374936	1.67176	2.66858	0	0.646996	0.374936	0	0.759517	0.204938	2.3564	2.71482	1.43134	0	0	0	0	0
ACACGCGTCTGCCCTA-1_0	3	Control	Ve1	0	1.62726	0.994783	1.40302	0.519779	0	1.11349	0	0	0	2.44804	0	1.75295	0	1.48348	2.35548	1.86458	2.21701	1.965	2.44804	0.860064	0	1.11349	1.21959	2.21701	3.14216	0	1.11349	0	0.994783	0	0	0	2.17918	0	0	0	0	0	0
ACACTGAAGCTCCGAC-1_0	0	Control	Cap1	2.80561	2.70694	2.70694	2.70694	2.70694	0	0.937547	0	0	0	0.937547	0	3.60374	1.73362	0	0	0	0	0	0	0	0.937547	0	0	2.3343	1.41279	0	0	0	0	0	0	0	0.937547	0	0	0	0	0	0
ACACTGAGTGCACATT-1_0	0	Control	Cap1	0.955902	1.60995	2.96587	3.11856	1.60995	0	0.588069	0	0	0	1.60995	2.10469	2.68161	0	0	0	0	0	0.955902	0.955902	1.88761	0	0.588069	0	3.33993	2.28295	0	0	0	0	0.588069	0	0	1.60995	0	0	0.588069	0	0	0
ACACTGAGTTGCGGCT-1_0	0	Control	Cap1	2.6158	1.4278	2.24623	2.24623	0.72101	3.66444	0	0.72101	0	0.72101	1.65365	2.1277	2.6158	0	0	0	0	0.72101	0.72101	0	0	0	0	0	2.1277	2.6158	0	0	0	0	0	0	0	2.44799	0	0	0	0	0	0
ACACTGATCTCATTAC-1_0	0	Control	Cap1	1.63151	1.96954	2.66463	2.66463	1.11704	0	1.63151	0	0	0	2.42294	1.11704	2.66463	1.11704	0	0	0	1.11704	0.706999	0	0	0	0	0	2.10356	1.96954	0	0	0	0	0	0	0	1.11704	0	0	0	0	0	0
ACAGAAACACATATCG-1_0	0	Control	Cap1	0.705352	0.705352	3.20132	3.48925	1.11485	1.11485	0.705352	0	0	0	2.41998	1.40455	2.32445	1.81202	0.705352	0	0	0	0	0.705352	0	0	0	0	1.40455	2.50717	0	0	0	0	0	0	0	1.11485	0	0	0	0	0	0
ACAGAAATCTAGGCCG-1_0	0	Control	Cap1	1.54072	1.54072	2.80872	3.00848	1.8721	1.04168	1.32201	0	0	0	2.12057	2.12057	2.22493	0.650753	0	0.650753	0	0.650753	0.650753	0	1.32201	2.12057	0	0	2.22493	2.55884	0	0	0	0	0	0	0	2.12057	0	0	0	0	0	0
ACAGCCGAGCAACCAG-1_0	3	Control	Ve1	0	0	0	1.56768	0	0	0	0	0	0	0	0	3.16855	1.56768	0	0	2.5166	1.56768	0	0	0	0	0	0	1.56768	2.15071	0	0	0	0	0	0	0	3.31667	0	0	0	0	0	0
ACAGCCGAGCTCCGAC-1_0	1	Control	N3	1.29165	1.16283	1.68602	2.28197	0.506635	3.64761	2.21225	1.80133	0.364503	1.16283	0.741697	1.45826	2.34714	1.01494	0	0.198768	0	0.364503	0.198768	0.198768	0.841306	0.364503	0.364503	0.931886	2.65281	2.16292	0	0.506635	0	0	1.09162	0	0.741697	2.25927	0.198768	0	0	0	0	0
ACAGCCGCAGAAGTTA-1_0	1	Control	N3	0.948449	0	2.77422	0.582691	0	4.03175	2.09404	2.35044	1.99154	1.87732	0.582691	0.582691	1.99154	1.21567	0	0	0	0.582691	0	0.948449	0	0	0	0	1.21567	1.87732	0	0	0	0	2.27206	0	0	1.42633	0	0	0.582691	0	0	0
ACAGCCGGTGCATTAC-1_0	0	Control	Cap1	1.31611	2.39844	2.61994	2.39844	1.99707	0.860544	0.374879	0	0	0	1.18604	1.62793	3.35842	1.31611	0	0	0	0.64691	0	0	0	0	0	0	1.93335	2.05697	0	0	0	0	0	0	0	1.03648	0	0	0	0	0	0
ACAGGGAGTTGCGAAG-1_0	4	Control	Ar	1.37133	0	0	3.15889	0	0	0.683195	0	0	0	0	2.37973	1.08532	0	0	0.683195	0	0.683195	0.683195	0.683195	1.77512	1.08532	2.37973	0.683195	2.97674	2.17946	0	1.08532	0	0	0.683195	0	1.37133	2.06196	0	0.683195	0	0	0	0
ACATCCCAGACGATAT-1_0	0	Control	Cap1	0.631628	1.5091	2.58997	2.28307	1.01572	1.5091	0.631628	0	0	0	3.4875	2.0851	1.5091	1.83801	0	0	0	0	0.631628	0	0	0	0	0	2.18897	2.36906	0	0	0	0	0	0	0	2.18897	0	0	0	0	0	0
ACATCCCGTTGTTTGG-1_0	0	Control	Cap1	3.11619	2.14887	3.34594	2.49084	2.14887	1.20322	1.01092	0	0	0	1.50324	1.36444	3.26026	2.33441	0	0	0	0.772613	0	0	0	0.772613	0	0	2.0028	1.62511	0	0	0	0	0	0	0	1.9209	0	0	1.36444	0	0	0
ACATCCCTCATCACCC-1_0	0	Control	Cap1	2.42286	2.84207	2.12124	1.6873	1.92763	1.92763	1.37032	0	0	0	0.903528	0	2.12124	2.12124	0	0	0	0	0.903528	1.37032	0	0	0	0.903528	1.92763	0.903528	0	0	0	0	0	0	0	0	0	0	0	0	0	0
ACATCCCTCATGCAGT-1_0	3	Control	Ve1	0	0.866621	0.866621	0	0	0.524391	0.524391	0	0	0	1.63639	0	1.63639	0	1.76233	2.36575	1.97476	2.22712	2.29884	2.36575	0	0	1.32381	0.524391	1.32381	2.14987	0	0.524391	0	0	1.12112	1.12112	0	2.48748	0	0	0	0	0	0
ACATCCCTCGATTCCC-1_0	0	Control	Cap1	3.42532	1.05022	2.70384	2.70384	1.73089	1.33168	2.01543	0	0	0	1.05022	1.55108	2.4973	1.73089	0	0	0	1.05022	0	1.05022	0	0.657073	0	0	1.55108	2.13216	0	0.657073	0	0	0	0	0	1.05022	0	0	0	0	0	0
ACATCGACAGGACTAG-1_0	0	Control	Cap1	3.2232	3.04881	0.849872	2.83745	1.84962	1.30256	0	0	0	0	1.30256	2.0408	2.66677	2.5691	0	0	0	0	0	0	0	0	0	0	2.5691	2.91298	0	0	0	0	0	0	0	0	0	0	0	0	0	0
ACATCGACAGTTCCAA-1_0	1	Control	N3	0.393611	1.07476	2.6745	1.6754	1.07476	4.19138	2.60568	2.36523	1.58075	1.91514	0.393611	1.58075	2.53177	1.58075	0	0	0	0.393611	0	0.393611	0	0.393611	0	0	1.58075	1.91514	0	0	0	0	0.675313	0	0	1.84143	0	0	0	0	0	0
ACATCGAGTGCATCTA-1_0	0	Control	Cap1	1.90078	1.90078	2.3942	2.00182	0.884913	0.537304	1.34692	1.51665	0	0	0	0.537304	2.72312	1.34692	0	0	0	0	0	0.537304	0	0	0	0	2.00182	1.90078	0	0.537304	0	0	0	0	0	1.34692	0	0.537304	0	0	0	0
ACATCGATCAAGTTGC-1_0	0	Control	Cap1	0	2.40187	2.71213	2.40187	1.10153	3.13967	1.10153	0	0	0	1.61293	2.83732	2.56898	1.10153	1.61293	0	0	0	0	0	0	0	0	1.61293	2.56898	2.20111	0	0	0	0	0	0	0	1.61293	0	0	0	0	0	0
ACATCGATCGTAGGAG-1_0	1	Control	N3	1.24281	0.907934	1.86	1.08932	0	4.11339	2.72778	2.66115	1.86	1.78013	0.400831	0	2.00281	1.08932	0	0	0	0	0.686188	0	0	0	0	0.400831	1.49323	2.58976	0	0	0	0	1.59828	0	1.49323	2.00281	0	0	0	0	0	0
ACATGCACACAAATGA-1_0	1	Control	N3	1.86613	0	0	0	0	3.12907	2.47876	0	0	0	0	1.86613	1.86613	1.86613	0	0	1.86613	0	0	0	0	1.86613	0	0	1.86613	1.86613	0	0	0	0	0	0	0	2.47876	0	0	0	0	0	0
ACATGCACACTGTGAT-1_0	0	Control	Cap1	2.4267	2.27558	3.64587	2.72728	1.60338	0.584426	0.950855	0	0	0	1.88064	2.27558	2.4267	1.60338	0	0	0	0	0	0	0	0	0	0	2.09748	2.4267	0	0	0	0	0	0	0	2.27558	0	0	0	0	0	0
ACATGCAGTACGACAG-1_0	0	Control	Cap1	0	2.6377	3.09531	3.01904	1.76949	0	0	0	0	0	1.4458	2.37358	3.01904	1.76949	0	0	0	0	0.964177	0	0	0.964177	0	0	1.4458	0.964177	0	0	0	0	0	0	0	0.964177	0	0	0.964177	0.964177	0	0
[truncated: 10,414 more rows]

## Sheet: Fig 3e
	Sample	cell_type	UMAP1	UMAP2
AAACCCAGTCAAAGAT-1-0	tumor	Ar	10.3903	5.80394
[truncated: 10,674 more rows]

## Sheet: Fig 3f
	Sample	hyp_score
[truncated: 10,675 more rows]

## Sheet: Fig 3g
			Activin levels in plasma (pg/mL)					Mouse Sex
[truncated: 25 more rows]

[truncated: 2 more sheets: Fig 3h, Fig 3i]
