# Supplementary material for: Skeletal muscle endothelial dysfunction through the activin A–PGC1α axis drives progression of cancer cachexia
Source: Nat Cancer. 2025 May 26;6(8):1350–69. doi: 10.1038/s43018-025-00975-6 (PMC12254930; doi:10.1038/s43018-025-00975-6)
Supplement: Supplementary file 6 — Statistical source data. [file 43018_2025_975_MOESM6_ESM.xlsx]

## Sheet: Fig 4b
		(CD31+ vessel volume/3D ROI volume)x100
			AAV-Activin-A 1012 TIU	AAV-Activin-A 1014 TIU
		# of mouse	low-OE	high-OE
		1	2.58654	1.51233
		2	2.24153	1.62565
		3	2.381	1.14376
		(IB4+ vessel volume/3D ROI volume)x100
			AAV-Activin-A 1012 TIU	AAV-Activin-A 1014 TIU
		# of mouse	low-OE	high-OE
		1	3.3107	1.83934
		2	3.05848	1.59342
		3	2.50244	1.56578
		Mouse Sex
			AAV-Activin-A 1012 TIU	AAV-Activin-A 1014 TIU
		# of mouse	low-OE	high-OE
		1	M	M
		2	M	M
		3	M	M

## Sheet: Fig 4c
			mRNA of Mcl1						Mouse Sex
			# of mouse	AAV-Activin-A low-OE	AAV-Activin-A high-OE				# of mouse	AAV-Activin-A low-OE	AAV-Activin-A high-OE
			1	1.06286	0.735327				1	M	M
			2	1.03706	0.797431				2	M	M
			3	0.900078	0.674609				3	M	M
			4	0.907077	0.735266				4	M	M
			5	0.931551	0.531034				5	M	M
			mRNA of Bcl2
			# of mouse	AAV-Activin-A low-OE	AAV-Activin-A high-OE
			1	0.938678	0.813056
			2	1.03404	0.87537
			3	1.02729	0.99688
			4	1.03358	0.779949
			5	1.07453	1.01735
			mRNA of Bok
			# of mouse	AAV-Activin-A low-OE	AAV-Activin-A high-OE
			1	0.909978	1.369
			2	0.971337	1.62092
			3	1.11868	1.34195
			4	1.26991	1.71001
			5	1.05847	1.4872
			mRNA of Fas
			# of mouse	AAV-Activin-A low-OE	AAV-Activin-A high-OE
			1	1.05367	1.22102
			2	1.08024	1.1005
			3	0.894734	1.0603
			4	1.07119	1.47411
			5	0.952185	1.27263
			mRNA of Bax
			# of mouse	AAV-Activin-A low-OE	AAV-Activin-A high-OE
			1	0.942599	0.981987
			2	0.994905	1.1789
			3	1.0625	1.07333
			4	1.03021	1.63444
			5	0.972044	1.32204

## Sheet: Fig 4d
			mRNA of VEGFR2						Mouse Sex
			# of mouse	AAV-Activin-A low-OE	AAV-Activin-A high-OE				# of mouse	AAV-Activin-A low-OE	AAV-Activin-A high-OE
			1	0.936144	0.755136				1	M	M
			2	0.951129	0.72008				2	M	M
			3	1.08105	0.892345				3	M	M
			4	0.97063	0.440888				4	M	M
			5	1.07718	0.377979				5	M	M
			mRNA of CD31
			# of mouse	AAV-Activin-A low-OE	AAV-Activin-A high-OE
			1	0.961578	0.734307
			2	1.06902	0.78552
			3	1.01837	0.958428
			4	1.1017	0.896445
			5	0.977136	0.833966
			mRNA of Vimentin
			# of mouse	AAV-Activin-A low-OE	AAV-Activin-A high-OE
			1	1.0032	1.27898
			2	0.975174	1.27373
			3	1.02163	1.27547
			4	1.12528	1.18937
			5	1.00289	1.19283
			mRNA of Twist
			# of mouse	AAV-Activin-A low-OE	AAV-Activin-A high-OE
			1	0.903303	1.20032
			2	1.12121	1.35757
			3	0.97549	1.37655
			4	0.999017	0.983329
			5	0.931753	1.35958

## Sheet: Fig 4f
			% of apoptotic ECs (TUNEL+ERG1+)/mm2
			# of mouse	WT-5 month	KPC-3 month	KPC-5month
			1	0	10.7211	21.3297
			2	4.70308	13.1676	44.9165
			3	1.02041	11.2607	28.4464
			4	1.16667	12.0203	27.8568
			5	0.644252	11.2451
			Mouse Sex
			# of mouse	WT-5 month	KPC-3 month	KPC-5 month
			1	M	F	M
			2	M	F	M
			3	M	M	M
			4	F	F	F
			5	F	F

## Sheet: Fig 4h
					IB4+ α-SMA+ cells (% to total IB4+ cells)
					# of mouse	WT	KPC-3 month	KPC-5 month
					1	3.84615	22.6496	30.5882
					2	0	26.7857	27.2222
					3	7.40741	21.7391	30
					Mouse Sex
					# of mouse	WT-5 month	KPC-3 month	KPC-5 month
					1	M	F	M
					2	M	F	M
					3	M	M	M

## Sheet: Fig 4i
			mRNA levels of CD31					Mouse Sex
			# of mouse	Control 5m muscle EC	KPC 5m muscle EC			# of mouse	WT-5 month	KPC-5 month
			1	0.906312	0.492782			1	M	M
			2	1.05917	0.476902			2	M	M
			3	1.1705	0.533292			3	F	M
			4	1.03455	0.662466			4	F	F
			5	1.13571	0.379767			5	M	F
			mRNA levels of Cdh5
			# of mouse	Control 5m muscle EC	KPC 5m muscle EC			# of mouse	WT-5 month	KPC-5 month
			1	1.17011	0.85471			1	M	M
			2	0.895689	0.827167			2	M	M
			3	0.808377	0.704522			3	F	M
			4	0.893343	0.739004			4	F	F
			5	1.06421	0.662618			5	M	F
			6	1.16827	0.629754			6	F	M
			mRNA levels of VEGFR2
			# of mouse	Control 5m muscle EC	KPC 5m muscle EC			# of mouse	WT-5 month	KPC-5 month
			1	1.14746	0.872871			1	M	M
			2	1.32991	0.711264			2	M	M
			3	1.02116	0.782568			3	F	M
			4	0.894866	0.557154			4	F	F
			mRNA levels of Twist
			# of mouse	Control 5m muscle EC	KPC 5m muscle EC			# of mouse	WT-5 month	KPC-5 month
			1	0.729847	1.32439			1	M	M
			2	0.558681	1.28171			2	M	M
			3	1.24574	1.25282			3	F	M
			4	0.995838	1.31414			4	F	F
			5	1.09322	1.64141			5	M	F
			mRNA levels of Snail
			# of mouse	Control 5m muscle EC	KPC 5m muscle EC			# of mouse	WT-5 month	KPC-5 month
			1	0.982451	0.978851			1	M	M
			2	1.08363	0.916483			2	M	M
			3	0.880174	1.19949			3	F	M
			4	1.05375	1.46515			4	F	F
			5	1.01858	1.23243			5	M	F
			6	0.938576	1.17968			6	F	M
			7	0.82785	1.35794			7	M	F
