# Supplementary material for: Skeletal muscle endothelial dysfunction through the activin A–PGC1α axis drives progression of cancer cachexia
Source: Nat Cancer. 2025 May 26;6(8):1350–69. doi: 10.1038/s43018-025-00975-6 (PMC12254930; doi:10.1038/s43018-025-00975-6)
Supplement: Supplementary file 7 — Statistical source data. [file 43018_2025_975_MOESM7_ESM.xlsx]

## Sheet: Fig 5b
				Surface volume of FITC-albumin fluorescence /field, muscle
				# of mouse	WT-5mon	KPC-5mon
				1	0.794522	1.79721
				2	1.24602	3.3777
				3	1.17573	2.19273
				4	0.783731
				Mouse Sex
				# of mouse	WT-5 month	KPC-5 month
				1	M	M
				2	M	M
				3	M	M
				4	F

## Sheet: Fig 5d
				Surface volume of FITC-albumin fluorescence /field, muscle
				# of mouse	WT_PBS	LLC1-3w
				1	1.30202	4.80462
				2	0.630794	3.92147
				3	0.594443	4.64318
				4	1.47275	6.31334
				Mouse Sex
				# of mouse	WT_PBS	LLC1-3w
				1	M	M
				2	M	F
				3	M	M
				4	M	M

## Sheet: Fig 5f
				FITC-albumin fluorescence intensity /field, muscle
				# of mouse	WT	Melanoma-3 weeks
				1	1	1.33058
				2	1.04844	1.24876
				3	1.0391	1.33485
				4	1	1.20586
				5	1.08041
				6	1.01628
				Mouse Sex
				# of mouse	WT	Melanoma 3week
				1	M	M
				2	M	M
				3	M	F
				4	F	F
				5	F
				6	F

## Sheet: Fig 5h
			% of CD45+ cells in total muscle cells
					After melanoma transplantation
			# of mouse	Control	Week 1	Week 2	Week 3
			1	10.81	35.91	29.13	14.67
			2	17.63	15.85	20.38	17.56
			3	12.27	23.53	21.53	14.34
			4	6.27	33.4	15.42	14.53
			5		17.64	25.47	14.92
			6				14.55
			Mouse Sex
					After melanoma transplantation
			# of mouse	Control	Week 1	Week 2	Week 3
			1	M	M	M	M
			2	M	M	M	M
			3	M	M	M	F
			4	M	M	M	F
			5		M	M	F
			6				F

## Sheet: Fig 5i
				mRNA levels of ICAM1							Mouse Sex
				# of mouse	WT	KPC 3mon	KPC 4mon	KPC 5mon			# of mouse	WT	KPC-3 month	KPC-4 month	KPC-5 month
				1	1.11653	0.99161	1.28897	1.58025			1	M	F	M	M
				2	1.08085	1.37668	1.00464	1.3244			2	M	F	M	M
				3	1.12268	1.05318	1.29094	1.60354			3	M	M	M	M
				4	1.08681	1.46217	1.00617	1.34392			4	F	F	M	M
				5	1.10023	0.843672	1.00684	2.50073			5	F	F	F	M
				6	0.769016	0.72698	1.03097	2.05447			6	F	F	F	M
				7	1.01467	0.846727	0.945182	3.07687			7	M	F	M	F
				8	0.709208	0.729612	0.967831	2.5278			8	M	M	M	F
				mRNA levels of IL-1β
				# of mouse	WT	KPC 3mon	KPC 4mon	KPC 5mon			# of mouse	WT	KPC-3 month	KPC-4 month	KPC-5 month
				1	0.5924	1.28429	3.88955	2.98874			1	M	F	M	M
				2	0.504299	1.63228	4.15867	2.33668			2	M	F	M	M
				3	0.595661	1.36404	3.65135	3.03279			3	M	M	M	M
				4	0.507075	1.73363	3.90399	2.37112			4	F	F	M	M
				5	1.48666	1.56492		3.11067			5	F	F		M
				6	1.53097	1.70001		2.15431			6	F	F		M
				7	1.37104	1.57059		3.82733			7	M	F		F
				8	1.4119	1.70616		2.65064			8	M	M		F
				mRNA levels of IL-10
				# of mouse	WT	KPC 3mon	KPC 4mon	KPC 5mon			# of mouse	WT	KPC-3 month	KPC-4 month	KPC-5 month
				1	1.52695	2.76843	1.15269	0.423018			1	M	F	M	M
				2	0.29425	1.96095	0.652503	1.04447			2	M	F	M	M
				3	1.53535	2.94034	1.15445	0.429253			3	M	M	M	M
				4	0.29587	2.08271	0.653497	1.05987			4	F	F	M	M
				5	1.38007		1.5812	1.10176			5	F		F	M
				6	0.881666		1.5812	0.48219			6	F		F	M
				7	1.27274		1.48436	1.35559			7	M		M	F
				8	0.813096		1.48436	0.593282			8	M		M	F
				mRNA levels of IL-6
				# of mouse	WT	KPC 3mon	KPC 4mon	KPC 5mon			# of mouse	WT	KPC-3 month	KPC-4 month	KPC-5 month
				1	0.482976	0.708178	2.30731	0.808986			1	M	F	M	M
				2	0.495454	0.711378	3.60373	0.912582			2	M	F	M	M
				3	0.485635	0.752153	2.16601	0.82091			3	M	M	M	M
				4	0.498181	0.755551	3.38304	0.926033			4	F	F	M	M
				5	1.52148	1.14725		0.790297			5	F	F		M
				6	1.61954	1.0496		0.865751			6	F	F		M
				7	1.40315	1.1514		0.972373			7	M	F		F
				8	1.49358	1.0534		1.06521			8	M	M		F
