# Supplementary material for: Skeletal muscle endothelial dysfunction through the activin A–PGC1α axis drives progression of cancer cachexia
Source: Nat Cancer. 2025 May 26;6(8):1350–69. doi: 10.1038/s43018-025-00975-6 (PMC12254930; doi:10.1038/s43018-025-00975-6)
Supplement: Supplementary file 8 — Statistical source data. [file 43018_2025_975_MOESM8_ESM.xlsx]

## Sheet: Fig6b
						PGC1α level/actin in muscle ECs
						# of mouse	WT	KPC 5m
						1	1.3696	0.502833
						2	0.750046	0.167574
						3	0.88035	0.132017
						Mouse Sex
						# of mouse	WT	KPC 5m
						1	M	M
						2	M	M
						3	M	M

## Sheet: Fig 6c
			mRNA levels of PGC1α in muscle Ecs
			# of mouse	AAV-control	AAV-Activin-A low-OE	AAV-Activin-A high-OE
			1	1.12592	0.930441	0.425658
			2	0.892804	0.751043	0.424474
			3	0.981273	0.937779	0.296443
			4		0.912033	0.667416
			5		0.834743	0.755671
			Mouse Sex
			# of mouse	AAV-control	AAV-Activin-A low-OE	AAV-Activin-A high-OE
			1	M	M	M
			2	M	M	M
			3	M	M	M
			4		M	M
			5		M	M

## Sheet: Fig 6d
					PGC1α promoter luciferase activity in HMVECs
					# ofBiological replicates	Vehicle	TNFα	Activin A	TNFα +Activin A
					1	0.879875	1.5039	0.873635	1.27379
					2	0.942278	1.90328	0.580343	0.460824
					3	1.0858	1.71246	1.12518	0.812837
					4	1.09204	1.56275	1.08808	1.10124
					5	1.05777	2.32795	0.794243	0.922807
					6	0.778969	1.49584	1.02949	0.572818
					7	1.16326	1.55899	1.34578	1.12782
					8	0.691224	1.60109	1.41436	1.21881
					9	0.835851	1.87676	1.50942	1.18486
					10	1.24189	1.66967	1.4001	1.20998
					11	1.23103	1.62281	1.31115	1.25344

## Sheet: Fig 6e
				Annexin-V-FITC:PI (% of total cells) in HMVECs
				# of Exp	shControl	shPGC1α
				1	1.48	9.51
				2	1	7.95
				3	1.46	8.04
				4	3.11	12.03
				5	3.09	11.29
				6	3.33	9.65

## Sheet: Fig 6f
				mRNA levels of Cdh5 in HMVECs
				# of Biological replicates	shControl	shPGC1α
				1	0.965497	0.845668
				2	1.07375	0.868311
				3	0.928335	0.663631
				4	1.03242	0.6814
				5	1.04073	1.00005
				6	0.998513	0.89867
				7	1.00067	0.784782
				8	0.96008	0.705224
				mRNA levels of Vimentin in HMVECs
				# of Biological replicates	shControl	shPGC1α
				1	0.984371	1.44412
				2	1.01563	1.35454
				3	1.01962	1.49849
				4	0.980377	1.17593
				5	0.984371	1.91778
				6	1.01563	1.79882
				7	1.01962	1.39768
				8	0.980377	1.09682
				9	1.02924	1.52448
				10	1.10526	1.75033

## Sheet: Fig 6h
				Area of VE-cadherin (% to of shControl) in HMVECs
				# of Biological replicates	shControl	shPGC1α
				1	80.6387	67.7338
				2	106.875	56.2826
				3	115.525	79.2276
				4	96.9614	58.6658

## Sheet: Fig 6j
					Surface volume of VE-cadherin fluorescence/field, muscle
					# of human samples	Control subjects	Cancer patients
					1	1.16556	0.488029
					2	0.539736	0.430228
					3	1.11296	0.296028
					4	1.06752	0.439973
					5	0.884092	0.345755
					Gender
					# of human sample	Control subject	Cancer patients
					1	F	F
					2	F	F
					3	M	M
					4	F	M
					5	M	M

## Sheet: Fig 6k
				mRNA of VCAM1 in HMVECs
				# of Biological replicates	shControl	shPGC1α
				1	1.04035	5.87192
				2	0.894306	7.20887
				3	1.11063	5.58991
				4	0.954715	6.86265
				mRNA of Caspase1 in HMVECs
				# of Biological replicates	shControl	shPGC1α
				1	0.869759	14.368
				2	1.0649	16.8419
				3	0.928509	13.6779
				4	1.13683	16.033
				mRNA of IL-6 in HMVECs
				# of Biological replicates	shControl	shPGC1α
				1	0.954838	2.03219
				2	0.979821	7.75283
				3	1.01934	1.93459
				4	1.04601	7.38048

## Sheet: Fig 6l
				Fold enrcihment by Chip assay
				# of Biological replicates	Control	Vehicle	Activin A
					IP: IgG	IP: anti-PGC1α	IP: anti-PGC1α
				1	0.991649	19.9983	3.70703
				2	1.00835	18.6928	12.6227
				3	1.00835	62.8015	3.78856
				4	0.991649	36.058	12.351
				5		71.3285
				6		31.7474
