# Supplementary material for: Skeletal muscle endothelial dysfunction through the activin A–PGC1α axis drives progression of cancer cachexia
Source: Nat Cancer. 2025 May 26;6(8):1350–69. doi: 10.1038/s43018-025-00975-6 (PMC12254930; doi:10.1038/s43018-025-00975-6)
Supplement: Supplementary file 9 — Statistical source data. [file 43018_2025_975_MOESM9_ESM.xlsx]

## Sheet: Fig 7b
			Protein levels of PGC1α by normalizing actin
			# of mouse	ECWT	EC∆PGC1α
			1	0.936416	0.26005
			2	0.955311	0.486153
			3	0.833867	0.507604
			4	1.27441	0.36235
			Mouse Sex
			# of mouse	ECWT	EC∆PGC1α
			1	F	F
			2	F	F
			3	M	F
			4	M	M

## Sheet: Fig 7c
			Body weight (g)
			# of mouse	ECWT	EC∆PGC1α
			1	26.14	17.43
			2	34.46	21.2
			3	23.56	21.27
			4	20.53	21.19
			5	24.32	20.96
			6	24.89	18.08
			7	18.39	19.35
			8	26.14	20.8791
			9	34.46	23.7
			10	21.63	22.02
			Mouse Sex
			# of mouse	ECWT	EC∆PGC1α
			1	F	F
			2	F	F
			3	M	F
			4	M	M
			5	M	F
			6	M	F
			7	M	F
			8	M	M
			9	M	M
			10	M	M

## Sheet: Fig 7d
			Grip strength
			# of mouse	ECWT	EC∆PGC1α
			1	7.04446	7.35919
			2	7.80287	6.29794
			3	6.99568	5.96444
			4	5.77257	5.7211
			5	7.8799	5.42284
			6	7.55671	7.08228
			7	7.87961	5.04197
			8	9.03203	6.48317
			9	7.51755	5.17974
			10	10.8973	7.74231
			Mouse Sex
			# of mouse	ECWT	EC∆PGC1α
			1	F	F
			2	F	F
			3	M	F
			4	M	M
			5	M	F
			6	M	F
			7	M	F
			8	M	M
			9	M	M
			10	M	M

## Sheet: Fig 7e
			Gastrocnemius muscle weight
			# of mouse	ECWT	EC∆PGC1α
			1	0.00913563	0.00676437
			2	0.00843289	0.00642857
			3	0.00973141	0.00776014
			4	0.0111825	0.00601278
			5	0.00947112	0.00714286
			6	0.0119311	0.00776014
			7	0.011739	0.00907364
			8	0.0114338	0.00884872
			9	0.00868758	0.00843348
			10	0.0123972	0.00822666
			Tibialis anterior muscle weight
			# of mouse	ECWT	EC∆PGC1α
			1	0.0035137	0.00300639
			2	0.00297177	0.00214286
			3	0.00369459	0.0021164
			4	0.00337152	0.00300639
			5	0.00408261	0.00285714
			6	0.00588662	0.00282187
			7	0.00564645	0.00373972
			8	0.00460006	0.00317995
			9	0.00565655	0.00361358
			10	0.00520248	0.00331932
			Mouse Sex
			# of mouse	ECWT	EC∆PGC1α
			1	F	F
			2	F	F
			3	M	F
			4	M	M
			5	M	F
			6	M	F
			7	M	F
			8	M	M
			9	M	M
			10	M	M

## Sheet: Fig 7f
			CSA/single fiber (% to control)
			# of mouse	ECWT	EC∆PGC1α
			1	92.1105	60.5184
			2	89.9127	68.6858
			3	98.0092	92.0396
			4	109.112	85.2759
			5	110.856	95.23
			6		87.417
			Mouse Sex
			# of mouse	ECWT	EC∆PGC1α
			1	F	F
			2	F	F
			3	M	F
			4	M	M
			5	M	F
			6		F

## Sheet: Fig 7g
			mRNA levels of MuRF1
			# of mouse	ECWT	EC∆PGC1α
			1	1.30027	1.28138
			2	1.49055	1.37465
			3	1.18349	1.2549
			4	1.35667	1.34624
			5	0.673561	1.36913
			6	0.609525	1.42984
			7	0.700797	1.51793
			8	0.634172	1.58523
			9	0.952312
			10	0.989496
			11	1.03439
			12	1.07477
			Mouse Sex
			# of mouse	ECWT	EC∆PGC1α
			1	F	F
			2	F	F
			3	M	F
			4	M	M
			5	M	F
			6	M	F
			7	M	F
			8	M	M
			9	M
			10	M
			11	M
			12	M

## Sheet: Fig 7i
				# of CD31+ Ecs per field (mm2)
				# of mouse	ECWT	EC∆PGC1α
				1	4625	2850
				2	4700	2475
				3	4575	3050
				4	4575	4075
				5	4700	3650
				6	3475	3700
				7		1950
				8		2525
				9		3475
				Mouse Sex
				# of mouse	ECWT	EC∆PGC1α
				1	F	F
				2	F	F
				3	M	F
				4	M	M
				5	M	F
				6	M	F
				7	M	F
				8	M	M
				9		M

## Sheet: Fig 7k
				FITC-albumin intensity per field
				# of mouse	ECWT	EC∆PGC1α
				1	1	1.68495
				2	1.04844	1.82989
				3	1.0391	1.40468
				4	1.08041
				5	1.01628
				Mouse Sex
				# of mouse	ECWT	EC∆PGC1α
				1	M	M
				2	M	M
				3	M	M
				4	M
				5	M
