# Supplementary material for: Skeletal muscle endothelial dysfunction through the activin A–PGC1α axis drives progression of cancer cachexia
Source: Nat Cancer. 2025 May 26;6(8):1350–69. doi: 10.1038/s43018-025-00975-6 (PMC12254930; doi:10.1038/s43018-025-00975-6)
Supplement: Supplementary file 10 — Statistical source data. [file 43018_2025_975_MOESM10_ESM.xlsx]

## Sheet: Fig 8b
			# of CD31+ ECs/mm2
			# of mouse	PBS	Melanoma + IgG isotype	Melanoma +anti-Activin A neutralizing ab
			1	3200	1625	1975
			2	4487.5	1262.5	1450
			3	5337.5	1083.33	1662.5
			4		1212.5	1525
			5		712.5	2450
			Mouse Sex
			# of mouse	PBS	Melanoma + IgG isotype	Melanoma +anti-Activin A neutralizing ab
			1	M	M	M
			2	M	M	M
			3	M	M	M
			4		F	F
			5		F	F

## Sheet: Fig 8c
			Grip force
			# of mouse	PBS	Melanoma + IgG isotype	Melanoma +anti-Activin A neutralizing ab
			1	6.85601	3.9671	5.44293
			2	5.5256	4.76682	5.23667
			3	5.39215	4.33829	8.45025
			4	5.42383	5.44776	7.19852
			5	8.80982		7.3473
			6	7.66462
			7	6.14574
			8	7.27446
			Mouse Sex
			# of mouse	PBS	Melanoma + IgG isotype	Melanoma +anti-Activin A neutralizing ab
			1	M	M	M
			2	M	M	M
			3	M	M	M
			4	M	F	F
			5	M		F
			6	M
			7	F
			8	F

## Sheet: Fig 8d
			Gastrocnemius muscle weight						Mouse Sex
			# of mouse	PBS	Melanoma + IgG isotype	Melanoma +anti-Activin A neutralizing ab			# of mouse	PBS	Melanoma + IgG isotype	Melanoma +anti-Activin A neutralizing ab
			1	0.00917557	0.00893763	0.00982412			1	M	M	M
			2	0.00835596	0.00777971	0.00977257			2	M	M	M
			3	0.00798538	0.00819351	0.00918171			3	M	M	M
			4	0.0132106	0.0063714	0.009797			4	M	F	F
			5	0.0124056	0.00675551	0.0108835			5	M	F	F
			6	0.0162482					6	M
			Tibialis anterior muscle weight
			# of mouse	PBS	Melanoma + IgG isotype	Melanoma +anti-Activin A neutralizing ab			# of mouse	PBS	Melanoma + IgG isotype	Melanoma +anti-Activin A neutralizing ab
			1	0.00332671	0.00269363	0.00338478			1	M	M	M
			2	0.0036557	0.00276387	0.00232765			2	M	M	M
			3	0.00291739	0.00232975	0.0033884			3	M	M	M
			4	0.00315988	0.00287136	0.00285888			4	M	F	F
			5	0.00296773	0.00241203	0.00430201			5	M	F	F
			6	0.0037759					6	M
			7	0.00429731					7	F
			8	0.00344514					8	F

## Sheet: Fig 8e
			mRNA levels of MuRF1
			# of mouse	PBS	Melanoma + IgG isotype	Melanoma +anti-Activin A neutralizing ab
			1	0.792846	3.61869	0.804156
			2	0.684183	1.90843	6.65588
			3	1.50611	1.8632	1.08649
			4	1.26244	8.56887	2.2011
			5	0.713348	9.46122	3.68366
			6	1.04108
			Mouse Sex
			# of mouse	PBS	Melanoma + IgG isotype	Melanoma +anti-Activin A neutralizing ab
			1	M	M	M
			2	M	M	M
			3	M	M	M
			4	M	F	F
			5	M	F	F
			6	M

## Sheet: Fig 8g
			(CD31+ vessel volume/3D ROI volume)x100
			# of mouse	PBS + lenti-controlim-OE	PBS + lenti-EC-PGC1αim-OE	Melanoma + lenti-controlim-OE	Melanoma + lenti-EC-PGC1αim-OE
			1	4.94182	5.33488	1.30926	4.93145
			2	5.89782	4.23003	1.04967	5.8511
			3	5.30386	3.99006	2.66981	5.3048
			Mouse Sex
			# of mouse	PBS + lenti-controlim-OE	PBS + lenti-EC-PGC1αim-OE	Melanoma + lenti-controlim-OE	Melanoma + lenti-EC-PGC1αim-OE
			1	M	M	M	M
			2	M	M	M	M
			3	F	F	F	F

## Sheet: Fig 8h
			Manders' coefficients for colocalization of CD31 and IB4
			# of mouse	PBS + lenti-controlim-OE	PBS + lenti-EC-PGC1αim-OE	Melanoma + lenti-controlim-OE	Melanoma + lenti-EC-PGC1αim-OE
			1	0.574667	0.721333	0.355	0.5455
			2	0.572	0.501	0.361	0.501
			3	0.739	0.658667	0.2985	0.677
			Mouse Sex
			# of mouse	PBS + lenti-controlim-OE	PBS + lenti-EC-PGC1αim-OE	Melanoma + lenti-controlim-OE	Melanoma + lenti-EC-PGC1αim-OE
			1	M	M	M	M
			2	M	M	M	M
			3	F	F	F	F

## Sheet: Fig 8i
			Grip force
			# of mouse	PBS + lenti-controlim-OE	PBS + lenti-EC-PGC1αim-OE	Melanoma + lenti-controlim-OE	Melanoma + lenti-EC-PGC1αim-OE
			1	6.85601	5.42383	3.4774	3.44304
			2	5.5256	4.9884	1.45664	3.23952
			3	4.7878	4.73851	2.70204	4.27632
			4	5.39215		3.64967	6.12484
			5	8.48032		4.93611	5.75431
			6	6.56112		5.2119	7.34506
			7	5.3832		3.84261	6.22966
			8	4.97418		5.5157	5.15042
			Mouse Sex
			# of mouse	PBS + lenti-controlim-OE	PBS + lenti-EC-PGC1αim-OE	Melanoma + lenti-controlim-OE	Melanoma + lenti-EC-PGC1αim-OE
			1	M	M	M	M
			2	M	M	M	M
			3	F	F	F	F
			4	F		F	F
			5	M		M	M
			6	M		M	M
			7	F		F	F
			8	F		F	F

## Sheet: Fig 8j
		Gastrocnemius muscle weight
									Mouse Sex
		# of mouse	PBS + lenti-controlim-OE	PBS + lenti-EC-PGC1αim-OE	Melanoma + lenti-controlim-OE	Melanoma + lenti-EC-PGC1αim-OE			# of mouse	PBS + lenti-controlim-OE	PBS + lenti-EC-PGC1αim-OE	Melanoma + lenti-controlim-OE	Melanoma + lenti-EC-PGC1αim-OE
		1	0.0072716	0.00835596	0.00138261	0.00709636			1	M	M	M	M
		2	0.00637645	0.00798538	0.00531618	0.00732036			2	M	M	M	M
		3	0.00598221	0.00634576	0.00580915	0.00578639			3	F	F	F	F
		4	0.00570372	0.0074927	0.0057	0.00616013			4	F	F	F	F
		5	0.0100074		0.0070382	0.00570342			5	M		M	M
		6	0.00782998		0.00613497	0.00919456			6	M		M	M
		7	0.00839748		0.00695207	0.00953429			7	F		F	F
		8	0.00832466		0.00638072	0.00820633			8	F		F	F
		9	0.00876885		0.00692841	0.00856698			9	M		M	M
		10			0.00681248	0.00734725			10			M	M
		Tibialis anterior muscle weight
		# of mouse	PBS + lenti-controlim-OE	PBS + lenti-EC-PGC1αim-OE	Melanoma + lenti-controlim-OE	Melanoma + lenti-EC-PGC1αim-OE			# of mouse	PBS + lenti-controlim-OE	PBS + lenti-EC-PGC1αim-OE	Melanoma + lenti-controlim-OE	Melanoma + lenti-EC-PGC1αim-OE
		1	0.00332671	0.00315988	0.00189711	0.00283131			1	M	M	M	M
		2	0.0036557	0.00296773	0.00225098	0.00280938			2	M	M	M	M
		3	0.00335571	0.00242465	0.0025483	0.00241243			3	F	F	F	F
		4	0.00315679	0.0026196	0.0025224	0.00228137			4	F	F	F	F
		5	0.00332671		0.00317797	0.00367782			5	M		M	M
		6	0.0036557		0.00219539	0.00366703			6	M		M	M
		7	0.00227954		0.00283587	0.00390778			7	F		F	F
		8	0.00241203		0.00307929	0.00428349			8	F		F	F
		9			0.00286841	0.00348028			9			M	M

## Sheet: Fig 8k
		mRNA levels of MuRF1
								Mouse Sex
		# of mouse	PBS + lenti-controlim-OE	Melanoma + lenti-controlim-OE	Melanoma + lenti-EC-PGC1αim-OE			# of mouse	PBS + lenti-controlim-OE	Melanoma + lenti-controlim-OE	Melanoma + lenti-EC-PGC1αim-OE
		1	1	5.07081	1.04123			1	M	M	M
		2	0.964667	8.81604	0.255034			2	M	M	M
		3	1.03136	4.47906	1.64283			3	F	F	F
		4		4.51454	2.07654			4		F	F
		5		1.42146	2.02146			5		M	M
		mRNA levels of Atrogin1
		# of mouse	PBS + lenti-controlim-OE	Melanoma + lenti-controlim-OE	Melanoma + lenti-EC-PGC1αim-OE			# of mouse	PBS + lenti-controlim-OE	Melanoma + lenti-controlim-OE	Melanoma + lenti-EC-PGC1αim-OE
		1	1.18043	2.12525	0.0665148			1	M	M	M
		2	1	3.88128	0.00322496			2	M	M	M
		3	1.2632	2.03036	2.45918			3	F	F	F
		4	0.978977	2.40566	0.43454			4	F	F	F
		5	0.419002	1.71585				5	M	M
		6	1					6	M

## Sheet: Fig 8l
		mRNA levels of TNFα
								Mouse Sex
		# of mouse	PBS + lenti-controlim-OE	Melanoma + lenti-controlim-OE	Melanoma + lenti-EC-PGC1αim-OE			# of mouse	PBS + lenti-controlim-OE	Melanoma + lenti-controlim-OE	Melanoma + lenti-EC-PGC1αim-OE
		1	1.02975	3.81256	1.68248			1	M	M	M
		2	1.16958	3.85971	2.15331			2	M	M	M
		3	0.843097	4.16213	1.26271			3	F	F	F
		4	0.957581	4.2136	1.61608			4	F	F	F
		5		1.70018	1.34939			5		M	M
		6		2.1778	1.02832			6		M	M
		7		1.66856	1.41633			7		F	F
		8		2.1373	1.07933			8		F	F
		mRNA levels of IL-1β
		# of mouse	PBS + lenti-controlim-OE	Melanoma + lenti-controlim-OE	Melanoma + lenti-EC-PGC1αim-OE			# of mouse	PBS + lenti-controlim-OE	Melanoma + lenti-controlim-OE	Melanoma + lenti-EC-PGC1αim-OE
		1	0.982037	1.28998	3.34825			1	M	M	M
		2	1.54999	1.91218	2.51289			2	M	M	M
		3	0.905661	1.40825	0.758325			3	F	F	F
		4	1.42944	2.08751	0.513958			4	F	F	F
		5	0.902083	3.85972	0.795945			5	M	M	M
		6	0.820464	4.09081	0.539456			6	M	M	M
		7	0.738574	3.67226	0.945387			7	F	F	F
		8	0.671749	3.89213	1.55889			8	F	F	F
		9		2.77337	0.913205			9		M	M
		10		3.01277	1.50582			10		M	M
		11		2.72179				11		F
		12		2.95674				12		F
