# Supplementary material for: Skeletal muscle endothelial dysfunction through the activin A–PGC1α axis drives progression of cancer cachexia
Source: Nat Cancer. 2025 May 26;6(8):1350–69. doi: 10.1038/s43018-025-00975-6 (PMC12254930; doi:10.1038/s43018-025-00975-6)
Supplement: Supplementary file 11 — Statistical source data. [file 43018_2025_975_MOESM11_ESM.xlsx]

## Sheet: EDF 1a
				Body weight (g)
				# of mouse	WT-3 month	WT-5 month	KPC-3 month	KPC-5 month
				1	23.86	29.91	23.76	25.05
				2	22.5	27.5	22.48	24.01
				3	21.3	27.5	23.2	18
				4	23.4	30.11	23.65	17.9
				5	27.9	35.61	19.6	19
				6	29	30.4	24.3	24.5
				7	19.2	30.96	18.4	20.76
				8	21.9	29	22.1	26.4
				9	22	28		26.9
				10		28		20.6
				11				23.83
				Mouse Sex
				# of mouse	WT-3 month	WT-5 month	KPC-3 month	KPC-5 month
				1	F	M	F	M
				2	F	M	F	M
				3	M	M	M	M
				4	M	F	F	F
				5	M	F	F	F
				6	M	F	F	M
				7	F	M	F	M
				8	F	M	M	M
				9	F	M		M
				10		M		F
				11		F		F

## Sheet: EDF 1c
					% of muscle ECs by flow cytometry analysis
					# of mouse	WT-5 month	KPC-5 month
					1	31.26	20.8
					2	34.14	26.47
					3	32.65	29.89
					Mouse Sex
					# of mouse	WT-5 month	KPC-5 month
					1	M	M
					2	M	M
					3	M	M

## Sheet: EDF 1e
			Mouse grip force
			# of mouse	WT-3 month	WT-5 month	KPC-3 month	KPC-5 month
			1	7.44761	14.7146	9.26011	4.66736
			2	7.48488	8.83234	11.2504	6.52027
			3	7.94587	7.70958	6.54782	7.30623
			4	10.3443	12.5222	8.90436	5.37746
			5	13.6748	7.91117	9.93094	5.2027
			6	12.3664	15.1572	11.264	5.06722
			7	11.1896	14.0875	13.4727	9.45946
			8	7.74769	10.236	13.9978	8.08132
			9	6.11597	15.0751		6.97691
			10	6.36678	14.4552		5.23649
			11		13.9258		6.37711
			12		13.1561		5.77703
			13		9.19962		7.71919
			Mouse Sex
			# of mouse	WT-3 month	WT-5 month	KPC-3 month	KPC-5 month
			1	F	M	F	M
			2	F	M	F	M
			3	M	M	M	M
			4	M	F	F	F
			5	M	F	F	F
			6	M	F	F	M
			7	F	M	F	M
			8	F	M	M	M
			9	F	M		M
			10	F	M		F
			11		F		F
			12		M		F
			13		F		M

## Sheet: EDF 1f
			Gastrocnemius muscle weight
			# of mouse	WT-3 month	WT-5 month	KPC-3 month	KPC-5 month
			1	0.0059295	0.00902151	0.00622206	0.00689417
			2	0.00642445	0.00973054	0.00650799	0.00675676
			3	0.0061142	0.00996087	0.00710945	0.00827301
			4	0.00752825	0.00902151	0.00678637	0.00608108
			5	0.00882529	0.00823353	0.00636518	0.00825921
			6	0.00712629	0.00924938	0.00706201	0.00555749
			7		0.00754309	0.00621872	0.00625217
			8		0.00687379	0.0084507	0.00457584
			9		0.0059295	0.00774648	0.00562409
			10		0.00642445		0.00550217
			Mouse Sex
			# of mouse	WT-3 month	WT-5 month	KPC-3 month	KPC-5 month
			1	F	M	F	M
			2	F	M	F	M
			3	M	M	M	M
			4	M	F	F	F
			5	M	F	F	F
			6	M	F	F	M
			7		M	F	M
			8		M	M	M
			9		M	F	M
			10		M		F

## Sheet: EDF 1g
			Tibialis anterior muscle weight
			# of mouse	WT-3 month	WT-5 month	KPC-3 month	KPC-5 month
			1	0.00371802	0.00277585	0.0026823	0.00275767
			2	0.0036707	0.00374252	0.00340632	0.00202703
			3	0.00280333	0.00355745	0.00335479	0.00344709
			4	0.0037759	0.00346981	0.00300476	0.00208406
			5	0.00386587	0.00299401	0.00246855	0.0028169
			6	0.00330435	0.00426894	0.00271772	0.00208406
			7	0.00389499	0.00351573	0.00316078	0.00288489
			8		0.00348128	0.00422535	0.00304952
			9		0.00371802		0.00288278
			10		0.0036707
			Mouse Sex
			# of mouse	WT-3 month	WT-5 month	KPC-3 month	KPC-5 month
			1	F	M	F	M
			2	F	M	F	M
			3	M	M	M	M
			4	M	F	F	F
			5	M	F	F	F
			6	M	F	F	M
			7	F	M	F	M
			8		M	M	M
			9		M		M
			10		M

## Sheet: EDF 1h
					mRNA of MuRF1						Mouse Sex
					# of mouse	WT-5 month	KPC-3 month	KPC-5 month			# of mouse	WT-5 month	KPC-3 month	KPC-5 month
					1	1.15741	0.848589	5.6892			1	M	F	M
					2	0.960277	0.826487	5.75519			2	M	F	M
					3	1.16378	0.901283	6.99992			3	M	M	M
					4	0.965564	0.877808	7.08112			4	F	F	F
					5	1.16904	1.0281				5	F	F
					6	1.16538	1.03213				6	F	F
					7	1.07812	1.03183				7	M	F
					8	1.07475	1.03587				8	M	M
					9	0.873752	0.845867				9	M	F
					10	0.921819	0.917981				10	M	F
					11	0.715378	0.812021				11	F	F
					12	0.754732	0.881249				12	M	M
					13		0.92513				13		M
					14		0.864965				14		M
					mRNA of Atrogin1
					# of mouse	WT-5 month	KPC-3 month	KPC-5 month			# of mouse	WT-5 month	KPC-3 month	KPC-5 month
					1	1.44735	2.14444	8.18999			1	M	F	M
					2	0.517175	2.46999	7.68301			2	M	F	M
					3	1.45532	2.2776	10.0769			3	M	M	M
					4	0.520023	2.62337	9.45309			4	F	F	F
					5	1.5921	0.455246				5	F	F
					6	1.84597	0.384297				6	F	F
					7	1.46827	0.456895				7	M	F
					8	1.70241	0.385689				8	M	M
					9		0.557948				9		F
					10		0.454568				10		F
					11		0.535622				11		F
					12		0.436379				12		M

## Sheet: EDF 1j
				% of type 2a to total fibers in GC
				# of mouse	WT (5mon)	KPC-5mon
				1	42.1141	22.8195
				2	37.5648	23.4804
				3	38.1203	14.8231
				4	47.5083	35.1527
				% of type 1 to total fibers in GC
				# of mouse	WT (5mon)	KPC-5mon
				1	2.53977	1.90023
				2	6.88331	9.01961
				3	4.24925	2.60841
				4	16.0827	11.9313
				Mouse Sex
				# of mouse	WT (5mon)	KPC-5mon
				1	M	M
				2	M	M
				3	M	M
				4	F	F

## Sheet: EDF 1k
				% of type 2a to total fibers in TA
				# of mouse	WT (5mon)	KPC-5mon
				1	26.8078	11.0465
				2	21.3945	5.49874
				3	38.6938	11.6947
				% of type 1 to total fibers in TA
				# of mouse	WT (5mon)	KPC-5mon
				1	0.352734	1
				2	1	0.2
				3	0.8	0.680272
				Mouse Sex
				# of mouse	WT (5mon)	KPC-5mon
				1	M	M
				2	M	M
				3	M	M

## Sheet: EDF 1l
		Organ weight, g/tibial length, mm
			sWAT				vWAT				BAT
		# of mouse	WT (5mon)	KPC-5mon		# of mouse	WT (5mon)	KPC-5mon		# of mouse	WT (5mon)	KPC-5mon
		1	0.0118577	0.00611254		1	0.0113051	0.00572408		1	0.0115814	0.00591831
		2	0.0114286	0.00807414		2	0.0102635	0.0128584		2	0.010846	0.00423502
		3	0.0106367	0.000805789		3	0.0103248	0.00766426		3	0.00972996	0.00173
		4	0.0108478	0.00519		4	0.016263	0.005767		4	0.0135554	0.000757576
		5	0.0142539	0.0036		5	0.009804	0.00167273		5	0.00214644	0.00168703
		6	0.00902306	0.0105246		6	0.012111	0.00861401		6	0.0115407	0.0021205
		7	0.0127565	0.00601345		7	0.0122578	0.00733255		7	0.00236721	0.000614215
		8	0.00800805	0.00127523		8	0.0135154	0.000748757		8	0.0107617
		Mouse Sex
		# of mouse	WT (5mon)	KPC-5mon
		1	M	M
		2	M	M
		3	M	M
		4	F	F
		5	F	F
		6	F	M
		7	M	M
		8	M	M
