# Supplementary material for: Skeletal muscle endothelial dysfunction through the activin A–PGC1α axis drives progression of cancer cachexia
Source: Nat Cancer. 2025 May 26;6(8):1350–69. doi: 10.1038/s43018-025-00975-6 (PMC12254930; doi:10.1038/s43018-025-00975-6)
Supplement: Supplementary file 12 — Statistical source data. [file 43018_2025_975_MOESM12_ESM.xlsx]

## Sheet: EDF 2a
			CT26 volume
			# of mouse	PBS	CT26 1w	CT26 2w	CT26 3w
			1	0	14.5935	438.736	1495.21
			2	0	30.2341	378.225	2957.1
			3	0	33.6876	222.307	1218.39
			4	0	36.8853	371.497	3060.57
			5		69.2783	348.797	2934.78
			6		85.8149		2906.41
			7		60.6542
			Mouse Sex
			# of mouse	PBS	CT26 1w	CT26 2w	CT26 3w
			1	M	M	M	M
			2	M	M	M	M
			3	M	M	M	M
			4	M	M	M	M
			5		M	M	M
			6		M		M
			7		M

## Sheet: EDF 2b
				Body weight (g)
				# of mouse	PBS	CT26 1w	CT26 2w	CT26 3w
				1	25.83	25.7554	27.4313	23.1129
				2	27.78	24.7098	25.53	23.8312
				3	26.24	24.4563	27.6777	23.7016
				4	28.85	24.9031	23.9585	24.5452
				5	28.97	25.6807		25.4736
				6	25.56	25.2142
				7	26.5	26.8393
				Mouse Sex
				# of mouse	PBS	CT26 1w	CT26 2w	CT26 3w
				1	M	M	M	M
				2	M	M	M	M
				3	M	M	M	M
				4	M	M	M	M
				5	M	M		M
				6	M	M
				7	M	M

## Sheet: EDF 2c
			Mouse grip force
			# of mouse	PBS	CT26 1w	CT26 2w	CT26 3w
			1	6.1836	4.97581	4.40695	3.85417
			2	5.92744	4.78593	4.05087	3.39306
			3	5.35574	5.07764	4.35494	3.15636
			4	5.35786	4.71285	3.91472	3.66323
			5	5.19401	4.34406		3.43988
			6	5.37084			3.78571
			7	5.80642			3.63694
			8	5.79727
			Mouse Sex
			# of mouse	PBS	CT26 1w	CT26 2w	CT26 3w
			1	M	M	M	M
			2	M	M	M	M
			3	M	M	M	M
			4	M	M	M	M
			5	M	M		M
			6	M			M
			7	M			M
			8	M

## Sheet: EDF 2d
			Gastrocnemius muscle weight
			# of mouse	PBS	CT26 1w	CT26 2w	CT26 3w
			1	0.0076607	0.0071803	0.00698821	0.00628217
			2	0.0100545	0.00708813	0.00698821	0.00590173
			3	0.00743413	0.00887657	0.00658582	0.00665073
			4	0.00948427	0.00729214	0.00685091	0.006524
			Mouse Sex
			# of mouse	PBS	CT26 1w	CT26 2w	CT26 3w
			1	M	M	M	M
			2	M	M	M	M
			3	M	M	M	M
			4	M	M	M	M

## Sheet: EDF 2e
			Tibialis anterior muscle weight
			# of mouse	PBS	CT26 1w	CT26 2w	CT26 3w
			1	0.00305683	0.00270165	0.00260236	0.00203008
			2	0.00298683	0.0024963	0.00260236	0.00251156
			3	0.00273918	0.00224103	0.002358	0.00256587
			4	0.00321781	0.00281177	0.00218327	0.00260124
			Mouse Sex
			# of mouse	PBS	CT26 1w	CT26 2w	CT26 3w
			1	M	M	M	M
			2	M	M	M	M
			3	M	M	M	M
			4	M	M	M	M

## Sheet: EDF 2f
			mRNA of MuRF1
			# of mouse	PBS	CT26 3w
			1	0.885101	1.20109
			2	1.02718	1.40412
			3	1.08771	1.66849
			Mouse Sex
			# of mouse	PBS	CT26 3w
			1	M	M
			2	M	M
			3	M	M

## Sheet: EDF 2g
			sWAT weight(g)/tibial length (mm)					vWAT weight(g)/tibial length (mm)					BAT weight(g)/tibial length (mm)
			# of mouse	PBS	CT26 3w			# of mouse	PBS	CT26 3w			# of mouse	PBS	CT26 3w
			1	0.0128806	0.0112276			1	0.019623	0.0142267			1	0.00479137	0.00261749
			2	0.0164588	0.00644509			2	0.0227286	0.0102052			2	0.00215532	0.00288439
			3	0.00902665	0.00784871			3	0.0153331	0.0149494			3	0.00317497	0.00305118
			4	0.0124461	0.00539232			4	0.0210204	0.0104983			4	0.00381719	0.00223081
			5	0.00724097	0.00667051			5	0.00942178	0.00694978			5	0.00384209	0.00178571
			6	0.0140758	0.00473395			6	0.0165327	0.0117886			6	0.00398967	0.00146038
			7	0.007437				7	0.0116294	0.00889532			7	0.00309565
			8	0.0100997				8	0.0144362				8	0.00299544
			Mouse Sex
			# of mouse	PBS	CT26 3w
			1	M	M
			2	M	M
			3	M	M
			4	M	M
			5	M	M
			6	M	M
			7	M	M
			8	M

## Sheet: EDF 2i
				Type 2a fiber in TA muscle					Type 1 fiber in TA muscle
				# of mouse	PBS	CT26 3w			# of mouse	PBS	CT26 3w
				1	39.7834	30.6424			1	4.36508	2.70342
				2	56.1992	34.2082			2	0	0
				3	59.5749	33.4425			3	3.97333	0
				4	61.1508	38.5736			4	6.33432	3.07302
				Mouse Sex
				# of mouse	PBS	CT26 3w
				1	M	M
				2	M	M
				3	M	M
				4	M	M

## Sheet: EDF 2j
			LLC1 volume
			# of mouse	PBS	LLC1 2w	LLC1 3w	LLC1 4w
			1	0	231.832	522.059	1781.04
			2	0	105.369	493.581	3360.42
			3	0	151.389	518.224	1733.56
			4	0	124.262	1001.77	4442.16
			5	0	169.82	2610.68	2265.54
			6	0	237.664	1677.71	2978.04
			7	0	105.369	831.961	1955.81
			8	0	306.873	1488.44	2496.46
			9	0	63.8936		3477.35
			10	0	591.671
			11	0	108.201
			12	0	397.996
			13	0	271.12
			Mouse Sex
			# of mouse	PBS	LLC1 2w	LLC1 3w	LLC1 4w
			1	M	M	M	M
			2	M	M	F	M
			3	M	M	M	F
			4	F	M	M	M
			5	F	M	M	M
			6	F	M	F	M
			7	F	M	M	F
			8	F	M	M	M
			9	F	M		F
			10	M	M
			11	M	M
			12	M	F
			13	M	F

## Sheet: EDF 2k
				Body weight (g)
				# of mouse	PBS	LLC1 2w	LLC1 3w	LLC1 4w
				1	19.0486	23.2816	22.8893	16.0578
				2	19.1466	16.5982	20.0023	15.9099
				3	22.78	19.1164	21.628	16.949
				4	23.6	18.4288	17.7573	17.5656
				5	25.663	16.8439	18.3164	15.9196
				6	23.1462	18.4886	18.318	16.982
				7	27.9576	22.82	17.5333	23.6242
				8	26.39	23.84	16.9964	21.0235
				9	27.05	26.274	18.1845	18.4326
				10	18.92	25.3461	16.557
				11	17.84	25.7583
				12	20.64	23.8918
				13	16.31	25.5689
				14	18.19
				Mouse Sex
				# of mouse	PBS	LLC1 2w	LLC1 3w	LLC1 4w
				1	M	M	M	M
				2	M	M	F	M
				3	M	M	M	F
				4	F	M	M	M
				5	F	M	M	M
				6	F	M	F	M
				7	F	M	M	F
				8	F	M	M	M
				9	F	M	M	F
				10	M	M	M
				11	M	M
				12	M	F
				13	M	F
				14	M

[truncated: 5 more sheets: EDF 2l, EDF 2m, EDF 2n, EDF 2o, EDF 2p]
