# Supplementary material for: Skeletal muscle endothelial dysfunction through the activin A–PGC1α axis drives progression of cancer cachexia
Source: Nat Cancer. 2025 May 26;6(8):1350–69. doi: 10.1038/s43018-025-00975-6 (PMC12254930; doi:10.1038/s43018-025-00975-6)
Supplement: Supplementary file 13 — Statistical source data. [file 43018_2025_975_MOESM13_ESM.xlsx]

## Sheet: EDF 3a
			B16F10 melanoma volume
			# of mouse	PBS	B16F10 1w	B16F10 2w	B16F10 3w
			1	0	94.1577	1372.66	2935.55
			2	0	105.033	885.982	3393.1
			3	0	37.4672	1683.24	2673.16
			4	0	90.3973	1646.42	3647.37
			5	0	76.6354	979.164	2530.95
			6	0	90.6425	1530.24	2666.26
			7	0	12.0611	824.35	4054.3
			8	0	10.6451	1072.91	3139.21
			9	0	58.0348	1721.78	4043.48
			10	0	101.552	989.956	2729.72
			11	0	7	1296.5	2127.4
			12	0	80.1583	828.64	1296.28
			13	0	80.0572	867.884	1879.66
			14	0	68.3551	845.754	2232.61
			15	0	49.8396	446.225
			16	0	111.948	777.177
			17	0	54.2994	1097.98
			18	0	64.8189
			19	0	51.645
			20	0	47.427
			21	0	79.7645
			Mouse Sex
			# of mouse	PBS	B16F10 1w	B16F10 2w	B16F10 3w
			1	M	M	M	M
			2	M	F	M	M
			3	M	M	M	F
			4	F	F	F1	M
			5	F	F	F2	M
			6	F	F	F3	F
			7	F	M	M	F
			8	M	M	M	F
			9	M	M	M	F
			10	M	M	F	F
			11	M	M	M	M
			12	M	M	M	M
			13	M	M	M	F
			14	M	M	M	F
			15	M	M	M
			16	M	F	M
			17	M	M	M
			18	M	M
			19	M	M
			20	M	M
			21	M	M

## Sheet: EDF 3b
				Body weight (g)
				# of mouse	PBS	B16F10 1w	B16F10 2w	B16F10 3w
				1	18.4407	27.3035	25.5969	20.4545
				2	18.2688	18.3233	20.7903	17.6468
				3	19.5986	18.3525	19.4531	17.8726
				4	18.1872	23.9696	21.9317	18.6498
				5	26.9	23.8034	18.6877	19.6337
				6	23.48	23.8294	21.9938	19.3457
				7	24.78	25.9879	27.5674	22.61
				8	27.25	18.1694	25.7271	24.4608
				9	26.1872	28.242	25.9782	17.5565
				10	28.2915		23.8703	20.1785
				11	24.9797		25.8203	15.6643
				12			17.0892
				Mouse Sex
				# of mouse	PBS	B16F10 1w	B16F10 2w	B16F10 3w
				1	M	M	M	M
				2	M	F	M	M
				3	M	M	M	F
				4	F	F	F1	M
				5	F	F	F2	M
				6	F	F	F3	F
				7	F	M	M	F
				8	M	M	M	F
				9	M	M	M	F
				10	M		F	M
				11	M		M	M
				12			M

## Sheet: EDF 3c
			Mouse grip force
			# of mouse	PBS	B16F10 W1	B16F10 W2	B16F10 W3
			1	9.34179	5.54955	7.95888	6.23614
			2	9.62523	12.951	6.26773	5.97699
			3	7.89919	7.76037	8.85938	5.64687
			4	11.6224	9.24267	4.4389	6.70862
			5	7.49448	5.83211	6.29795	3.29282
			6	7.33977	10.902	5.87811	2.96289
			7	9.79666	6.86165	3.8153	3.69502
			8	8.48032	6.31107	4.26992	3.50975
			9	6.56112	6.49826	7.44663	3.45102
			10	5.3832		3.93158	3.85208
			11	4.97418		7.48	3.5113
			12			4.20988
			Mouse Sex
			# of mouse	PBS	B16F10 1w	B16F10 2w	B16F10 3w
			1	M	M	M	M
			2	M	F	M	M
			3	M	M	M	F
			4	F	F	F1	M
			5	F	F	F2	M
			6	F	F	F3	F
			7	F	M	M	F
			8	M	M	M	F
			9	M	M	M	F
			10	M		F	M
			11	M		M	M
			12			M

## Sheet: EDF 3d
			Gastrocnemius muscle weight
			# of mouse	PBS	B16F10 1w	B16F10 2w	B16F10 3w
			1	0.0061142	0.00711712	0.00724766	0.00574088
			2	0.00752825	0.00856364	0.00820814	0.00766822
			3	0.00882529	0.00788531	0.00635937	0.00704867
			4	0.00712629	0.00871556	0.00740103	0.00602609
			5	0.0132025	0.00854159	0.00903433	0.00770101
			6	0.0132441	0.00971867	0.0083911	0.008125
			7	0.0163437	0.00812521	0.00882552	0.00745454
			8	0.00760623	0.00786885	0.00872501	0.00637035
			9	0.00905082	0.00697161	0.00579337	0.00490777
			10	0.00944727	0.00752443	0.00727451	0.00720855
			11	0.00986706	0.00748057	0.00876471	0.00643778
			12	0.00671627	0.00693465	0.00641245	0.00526983
			13	0.00712632	0.00877997	0.00652738	0.00464366
			14	0.00739657	0.0077822	0.00618367	0.00542792
			15	0.00695391		0.00660789	0.00525726
			16	0.00825915		0.00962794	0.00582762
			17	0.00695236		0.00984628	0.00399269
			Mouse Sex
			# of mouse	PBS	B16F10 1w	B16F10 2w	B16F10 3w
			1	M	M	M	M
			2	M	F	M	M
			3	M	M	M	F
			4	F	F	F1	M
			5	F	F	F2	M
			6	F	F	F3	F
			7	F	M	M	F
			8	M	M	M	F
			9	M	M	M	F
			10	M	M	F	F
			11	M	M	M	M
			12	M	M	M	M
			13	M	F	M	F
			14	M	M	M	F
			15	M		M	M
			16	M		M	M
			17	M		M	F

## Sheet: EDF 3e
			Tibialis anterior muscle weight
			# of mouse	PBS	B16F10 1w	B16F10 2w	B16F10 3w
			1	0.00280333	0.00241366	0.00266822	0.00228516
			2	0.0037759	0.0037048	0.00338229	0.00326217
			3	0.00386587	0.00360983	0.00363098	0.00221757
			4	0.00330435	0.00347556	0.00339931	0.00266372
			5	0.00530061	0.00317988	0.00395708	0.00331739
			6	0.00578139	0.00454817	0.00306804	0.00318384
			7	0.00389499	0.0035631	0.00302059	0.00342241
			8	0.00325008	0.00352131	0.00361849	0.00330519
			9	0.00403963	0.00271293	0.00346319	0.00312337
			10	0.00382147	0.00296417	0.0023366	0.00274374
			11	0.0043061	0.00291451	0.00318628	0.00264249
			12	0.00315807	0.00283107	0.00231388	0.00223727
			13	0.00220633	0.00243998	0.00297171	0.00194408
			14	0.00322402	0.00321482	0.00304847	0.00250313
			15	0.00248747		0.00275263	0.00290331
			16	0.0029497		0.00279265	0.00171688
			17	0.00296513		0.00241977	0.00236689
			Mouse Sex
			# of mouse	PBS	B16F10 1w	B16F10 2w	B16F10 3w
			1	M	M	M	M
			2	M	F	M	M
			3	M	M	M	F
			4	F	F	F1	M
			5	F	F	F2	M
			6	F	F	F3	F
			7	F	M	M	F
			8	M	M	M	F
			9	M	M	M	F
			10	M	M	F	F
			11	M	M	M	M
			12	M	M	M	M
			13	M	F	M	F
			14	M	M	M	F
			15	M		M	M
			16	M		M	M
			17	M		M	F

## Sheet: EDF 3g
			Protein levels of MuRF1
			# of mouse	PBS	B16F10 1w	B16F10 3w
			1	1.17376	0.762616	1.47101
			2	0.964768	0.642769	1.94588
			3	0.861467	1.16548	1.62354
			Mouse Sex
			# of mouse	PBS	B16F10 1w	B16F10 3w
			1	M	M	M
			2	M	F	M
			3	M	M	F

## Sheet: EDF 3i
						CSA(µm2)/single fiber
						# of mouse	WT_PBS	Melanoma 3w
						1	1746.2	1404.82
						2	1753.63	1193.53
						3	1961.97	1346.81
						4	1841.28	395.234
						5	2183.06	551.01
						6	1962.98	511.588
						Mouse Sex
						# of mouse	WT_PBS	Melanoma 3w
						1	M	M
						2	M	M
						3	M	F
						4	F	M
						5	F	M
						6	F	F

## Sheet: EDF 3k
					% of muscle ECs by flow cytometry analysis
					# of mouse	WT	Melanoma 3w
					1	27.5	14.66
					2	27.88	5.95
					3	16.87	10.49
					4	20.58	17.24
					5	16.6	10.45
					6	24.48	11.28
					7	26.68	10.37
					Mouse Sex
					# of mouse	WT	Melanoma 3w
					1	M	M
					2	M	M
					3	M	F
					4	F	F
					5	F	F
					6	F	F
					7	F	F

## Sheet: EDF 3l
	Body composition by NMR analysis
		Lean mass (g/mouse)				Fat mass (g/mouse)				Free body fluid (g/mouse)
	# of mouse	WT	Melanoma 3w		# of mouse	WT	Melanoma 3w		# of mouse	WT	Melanoma 3w
	1	20.257	16.46		1	1.696	0.54		1	1.708	2.101
	2	19.976	18.604		2	1.091	0.752		2	1.689	2.74
	3	20.339	20.263		3	4.387	0.216		3	1.679	3.227
	4	21.665	19.608		4	1.373	2.11		4	1.395	1.866
	5	21.17	16.945		5	2.619	1.819		5	1.796	1.916
	6	22.698	19.664		6	2.99	0.277		6	1.977	3.488
	7	21.788	18.365		7	4.449	1.359		7	1.977	3.768
	8	19.949			8	3.344	1.494		8	1.751	2.796
					9	4.322			9	1.964	2.281
					10	3.868			10	1.588
	Mouse Sex				Mouse Sex				Mouse Sex
	# of mouse	WT	Melanoma 3w		# of mouse	WT	Melanoma 3w		# of mouse	WT	Melanoma 3w
	1	M	M		1	M	M		1	M	M
	2	M	M		2	M	M		2	M	M
	3	M	M		3	M	M		3	M	M
	4	M	M		4	M	M		4	M	M
	5	M	M		5	M	M		5	M	M
	6	M	M		6	M	M		6	M	M
	7	M	M		7	M	M		7	M	M
	8	M			8	M	F		8	M	F
					9	F			9	F	F
					10	F			10	F
