# Supplementary material for: Skeletal muscle endothelial dysfunction through the activin A–PGC1α axis drives progression of cancer cachexia
Source: Nat Cancer. 2025 May 26;6(8):1350–69. doi: 10.1038/s43018-025-00975-6 (PMC12254930; doi:10.1038/s43018-025-00975-6)
Supplement: Supplementary file 14 — Statistical source data. [file 43018_2025_975_MOESM14_ESM.xlsx]

## Sheet: EDF 4c
			# of muscle fibers/field
			CSA (µm2)	Control subjects											Cancer patients
				CS 1	CS 2	CS 3	CS 4	CS 5	CS 6	CS 7	CS 8	CS 9	CS 10	CS 11	CP 1	CP 2	CP 3	CP 4	CP 5	CP 6	CP 7	CP 8	CP 9	CP 10	CP 11	CP 12	CP 13	CP 14	CP 15
			<500	0	0	0	0	1	0	0	2	11	4	3.4	28	29	29	30	32	9	30	26	11	1	17	0	0	17	24
			500-1500	13	29	0	3	4	29	12	28	19	16	20.8	2	1	1	0	0	21	0	5	19	20	13	17	21	3	6
			1500-2500	17	1	0	21	23	1	8	0	0	0	1.8	0	0	0	0	0	0	0	0	0	8	0	3	0	0	0
			>2500	0	0	32	8	4	0	0	0	0	0	0	0	0	0	0	0	0	0	0	0	1	0	0	0	0	0
			Gender
			# of human sample	Control subject	Cancer patients
			1	F	F
			2	F	F
			3	M	M
			4	F	M
			5	M	M
			6	M	F
			7	F	F
			8	M	M
			9	F	M
			10	F	F
			11	M	F
			12		F
			13		M
			14		F
			15		M

## Sheet: EDF 4d
		% of CD31+ cells (to DAPI/mm2)
		# of human sample	Control subjects	Cancer non-cachexia patient
		1	46.9063	58.5
		2	62.9387	44.4575
		3	79.5344	57.622
		4	52.3447	35.727
		5	51.5358	45.5683
		6	53.9474	53.821
		7	48.6111	47.1771
		8	49.2308	32.3684
		9	51.6667	41.5278
		10	56.1224	31.9976
		Gender
		# of human sample	Control subjects	Cancer non-cachexia patient
		1	F	F
		2	F	F
		3	M	M
		4	F	M
		5	M	M
		6	M	F
		7	F	F
		8	M	M
		9	F	M
		10	F	F

## Sheet: EDF 4e
		CSA(μm2)/single fiber
		# of human sample	Control subjects	Cancer non-cachexia patient
		1	1582.9	867.7
		2	816.67	801.27
		3	4183.23	1114.86
		4	2114.28	532.16
		5	2056.27	1317.07
		6	842.51	529.242
		7	1426.46	1316.46
		8	758.82	968.99
		9	645.43	417.833
		10	746.73	449.568
		Gender
		# of human sample	Control subjects	Cancer non-cachexia patient
		1	F	F
		2	F	F
		3	M	M
		4	F	M
		5	M	M
		6	M	F
		7	F	F
		8	M	M
		9	F	M
		10	F	F

## Sheet: EDF 4g
		Muscle fibrosis area/field					Gender
		# of human sample	Control subjects	Cancer patient			# of human sample	Control subjects	Cancer patient
		1	0.54	15.57			1	F	F
		2	2.15	29.47			2	F	F
		3	2.4	10.68			3	M	M
		4	0.66	13.78			4	F	M
		5	0.75	9.02			5	M	M
		6	4.57	13.31			6	M	F
		7	5.26	12.4			7	F	F
		8	6.76	12.96			8	M	M
		9	6.32	11.47			9	F	M
		10	5.03	17.5			10	F	F
		11		18.4			11		F
		12		16.7			12		F
		13		14.8			13		M
		14		10.56			14		F
		15		8.46			15		M
		16		10.75			16		F
		17		12.64			17		M
		18		28.91			18		F
		19		15.13			19		M
		20		32.88			20		M
		21		11.25			21		F
