# Supplementary material for: Skeletal muscle endothelial dysfunction through the activin A–PGC1α axis drives progression of cancer cachexia
Source: Nat Cancer. 2025 May 26;6(8):1350–69. doi: 10.1038/s43018-025-00975-6 (PMC12254930; doi:10.1038/s43018-025-00975-6)
Supplement: Supplementary file 15 — Statistical source data. [file 43018_2025_975_MOESM15_ESM.xlsx]

## Sheet: EDF 5a
	GO	GO_mean_logFC	n_up	n_down	n_total	up_genes	down_genes	direction	total.val				Mouse Sex
1	peptidyl-lysine modification	-0.642967	0	19	19	/	Brpf1/Ezh1/Kansl3/Arnt/Dip2a/Glyr1/Dip2b/Tollip/Ing5/Senp1/Topors/Ehmt1/Egr2/Egr1/Jarid2/Zfp335/Zfp451/Kmt5b/Msl2/	Down	-19				# of mouse	WT	Melanoma 1week	Melanoma 2week	Melanoma 3week
2	axonogenesis	-0.668288	0	20	20	/	Efnb2/Eif4g2/Apc/Zfyve27/Sema6a/Stxbp5/Boc/Dip2b/Sema4c/Nr4a2/Ulk1/Usp9x/Trak1/Ptprm/Zdhhc17/Egr2/Lmtk2/Lamb2/Gas1/Kif13b/	Down	-20				1	M	M	M	M
3	response to peptide	-0.757051	0	20	20	/	Apc/Cacybp/Crk/Mdm2/Srsf5/Nr4a1/Nr4a2/Zfp106/Ano1/Pik3r2/Bcar1/Egr2/Socs1/Egr1/Stat2/Pik3r1/Adrb2/Agtr1a/Gja1/Kbtbd2/	Down	-20				2	M	F	M	M
4	transmembrane receptor protein serine/threonine kinase signaling pathway	-0.768854	0	20	20	/	Ltbp1/Tgfbr1/Mtmr4/Ptprk/Fos/Lats2/Dcp1a/Itgb5/Ccn1/Usp9x/Tob1/Egr1/Smurf1/Cited2/Zfp451/Rgmb/Acvr2a/Jun/Kdr/Lrrc32/	Down	-20				3	M	F	F	F
5	small GTPase mediated signal transduction	-0.603202	0	22	22	/	Kctd10/Arhgef18/Rassf1/Abca1/Crk/Ccdc88c/Rasgrf2/Arhgap31/Ralgapb/Brap/Ulk1/Arhgef6/Stard8/Dlc1/Pik3cb/Dock4/Icmt/Prex2/Agtr1a/Jun/Dock1/Arfgef2/	Down	-22				4	F	F	F	F
6	histone modification	-0.585665	0	24	24	/	Brpf1/Ezh1/Kansl3/Bap1/Glyr1/Ubr2/Akap8/Ddb1/Kdm5c/Ing5/Kdm5a/Rnf40/Pcgf3/Usp36/Atm/Lrrk2/Ehmt1/Jarid2/Zfp335/Phf8/Zfp451/Usp22/Kmt5b/Msl2/	Down	-24				5	F	M
7	regulation of developmental growth	-0.636	0	24	24	/	Eif4g2/Apc/Tgfbr1/Zfyve27/Ahr/Sema6a/Sgpl1/Spag9/Ripk1/Lats2/Dip2b/Tnks2/Sema4c/Atrn/Ulk1/Wwc2/Jarid2/Smurf1/Cited2/Ptger4/Adrb2/Gja1/Flvcr1/Afdn/	Down	-24				6		M
8	negative regulation of cell cycle	-0.86818	0	24	24	/	Tom1l2/Apc/Rassf1/Ptprk/Mdm2/Btg2/Ripk1/Lats2/Nr4a1/Rps6ka2/Nabp1/Uhmk1/Plk3/Cul4a/Tnks/Rbl2/Hinfp/Fem1b/Atm/Pkd2/Trim39/Zfp36l2/Gas1/Usp47/	Down	-24
9	covalent chromatin modification	-0.588248	0	25	25	/	Brpf1/Ezh1/Kansl3/Bap1/Glyr1/Chd1/Ubr2/Akap8/Ddb1/Kdm5c/Ing5/Kdm5a/Rnf40/Pcgf3/Usp36/Atm/Lrrk2/Ehmt1/Jarid2/Zfp335/Phf8/Zfp451/Usp22/Kmt5b/Msl2/	Down	-25
10	positive regulation of catabolic process	-0.758603	0	26	26	/	Apc/Mdm2/Btg2/Rnf185/Rnf144a/Cblb/Ddb1/Atg16l1/Plk3/Ulk1/Rnf40/Cul4a/Atm/Rab3gap1/Lrrk2/Cnot1/Tob1/Trp53inp2/Smurf1/Zer1/Adrb2/Zfp36l2/Ythdf3/Gja1/Kdr/Arih2/	Down	-26
11	reactive oxygen species metabolic process	1.0009	30	0	30	Nqo1/Prdx2/Mmp8/Cyba/Ddah2/Dynll1/Fbln5/Edn1/F2rl1/Ndufs4/Clu/Prdx5/Prdx4/Snca/Ptx3/Prdx1/Ndufc2/Cryab/Gnai2/Ndufa13/Eef1a1/Sirpa/Tspo/Atpif1/Cd47/Gpx1/Romo1/Hba-a1/Sod3/Hbb-bt/	/	Up	30
12	regulation of supramolecular fiber organization	0.937372	30	0	30	Pfdn5/Rhoc/Dstn/Pfn1/Pdlim4/Aebp1/Edn1/F2rl1/Clu/Shank3/Pfdn6/Snca/Tpx2/Stmn2/Capzb/Arpc3/Eln/Rps3/Cotl1/Cryab/Tpm1/Nck1/S100a10/Synpo/Tmsb4x/Cd47/Capg/Gmfg/Cdc42ep5/Tmsb10/	/	Up	30
13	negative regulation of transport	0.913005	30	0	30	Fis1/Snx3/Rack1/Ywhae/Sfrp4/Edn1/Mctp1/Apod/Atp5j/Anxa1/Snca/Gnas/Fabp5/Kcnab1/Txn1/Tnfrsf1a/Sh3gl3/Cryab/Plscr1/Gnai2/Kcne3/Arl6ip5/Pkig/Ccn3/Sirpa/Bst2/Vamp8/1810037I17Rik/Cd47/Rap1a/	/	Up	30
14	regulation of protein-containing complex assembly	0.912545	32	0	32	Rhoc/Bax/Fblim1/Psen2/Pfn1/Rack1/Clu/Fas/Snca/Dab2ip/Stmn2/Capzb/Arpc3/Eln/Rps3/Eif4ebp1/Cotl1/Cryab/Tpm1/Nck1/Smad6/Pmepa1/Xaf1/Foxc2/Cd24a/Tmsb4x/Capg/Palld/Gmfg/Cdc42ep5/1810058I24Rik/Tmsb10/	/	Up	32
15	regulation of peptidase activity	0.913193	33	0	33	Serpinf1/Bcap31/Bax/Cstb/Timp2/Birc5/Fis1/Rcn3/Rack1/P2rx1/Serpina3n/Lgmn/Psme1/Serping1/Wfdc1/Mtch1/Fas/Xiap/Snca/Sfrp2/Ecm1/Svbp/Arl6ip1/Rps3/Cryab/Ctsh/Arl6ip5/Ndufa13/Rps27l/Lxn/Gpx1/Spint2/Psme2/	/	Up	33
16	oxidative phosphorylation	0.663311	33	0	33	Cox5a/Sdhd/Atp5pb/Atp5d/Cdk1/Ndufa12/Uqcrb/Ndufs6/Ndufb9/Atp5j/Atp5o/Ndufv3/Ndufv2/Uqcc2/Atp5c1/Snca/Ndufa8/Ndufc2/Cox4i1/Cox7a2/Atp5h/Atp5j2/Ccnb1/Cox6a1/Ndufa7/Uqcrq/Sdhc/Uqcr10/Ndufs8/Cox5b/Uqcrh/Ndufb6/Uqcc3/	/	Up	33
17	biological process involved in symbiotic interaction	0.740371	34	0	34	Bax/Chmp2b/Hyal2/Pfn1/Snx3/Top2a/F2rl1/Spcs1/Crebbp/Ly6e/Bsg/Banf1/Ifitm3/Ptx3/Chmp5/Pglyrp1/Eif3f/Anxa2/Plscr1/Ppib/Chmp2a/Isg15/Trim56/Bst2/Vamp8/Thoc7/Pcbp2/Ifitm2/Gpx1/Romo1/Lgals1/Ssb/Rraga/Rab9/	/	Up	34
18	muscle cell differentiation	1.14371	37	0	37	Ramp2/Ccn4/Tcap/Tbx1/Plekho1/Pmp22/Myh11/Edn1/Ldb3/Popdc2/C3/Lox/Igfbp5/Itga8/Ptgfrn/Myoz2/Ybx1/Capzb/Ski/Cd9/Dmpk/Sorbs2/Slc25a4/Acta1/Smad6/Ccn3/Rbm24/Hey1/Npnt/Tmsb4x/Naca/Tnnt3/Gpx1/Actc1/Myoz1/Xirp1/Bvht/	/	Up	37
19	ATP metabolic process	0.688174	45	0	45	Cox5a/Sdhd/Atp5pb/Atp5d/Atp5e/Atp5g3/Fis1/Cdk1/Ndufa12/Pgam2/Uqcrb/Ndufs6/Ndufb9/Atp5j/Atp5o/Tpi1/Ndufv3/Ndufv2/Uqcc2/Atp5c1/Snca/Ak1/Ndufa8/Ndufc2/Aldoa/Cox4i1/Cox7a2/Atp5h/Atp5j2/Ccnb1/Cox6a1/Tspo/Ndufa7/Uqcrq/Atp5k/Atpif1/Sdhc/Uqcr10/Ndufs8/Eno3/Cox5b/Ldha/Uqcrh/Ndufb6/Uqcc3/	/	Up	45
20	mitochondrion organization	0.73187	51	0	51	Bcap31/Ndufa11/Atp5d/Bax/Ndufa2/Ndufa1/Coa3/Gabarap/Fis1/Fmc1/Dcn/Timm13/Ndufs6/Ndufs4/Ndufb9/Tomm22/Ndufa6/Ndufa5/Uqcc2/Fas/Higd2a/Snca/Ndufb3/Ndufa8/Ndufb5/Tomm7/Ndufc2/Atp2a1/Ndufb11/Dctn6/Slc25a4/Cox7a2/Mrpl15/Ndufb7/Ndufa3/Ndufa13/Ndufc1/Inf2/Ndufb10/Tspo/Cd24a/Micos13/Atpif1/Ndufs8/Gpx1/Romo1/Ndufb6/Uqcc3/Pet100/Ndufb1/Pnp/	/	Up	51

## Sheet: EDF 5b
	ID	Description	setSize	enrichmentScore	NES	pvalue	p.adjust	qvalues	rank	leading_edge	core_enrichment
GO:0030198	GO:0030198	extracellular matrix organization	30	0.580597	2.22684	2.78829e-05	0.010484	0.00936279	165	tags=67%, list=22%, signal=54%	Lum/Ptx3/Crispld2/Foxc2/Adamtsl1/Itga8/Scara3/Adamts2/Olfml2a/Lox/Abi3bp/Spint2/Col18a1/Fbln5/Eln/Myh11/Tgfbi/Aebp1/Nepn/Sulf1
GO:0043062	GO:0043062	extracellular structure organization	30	0.580597	2.22684	2.78829e-05	0.010484	0.00936279	165	tags=67%, list=22%, signal=54%	Lum/Ptx3/Crispld2/Foxc2/Adamtsl1/Itga8/Scara3/Adamts2/Olfml2a/Lox/Abi3bp/Spint2/Col18a1/Fbln5/Eln/Myh11/Tgfbi/Aebp1/Nepn/Sulf1
GO:0006936	GO:0006936	muscle contraction	28	0.595372	2.24692	4.87768e-05	0.0137551	0.012284	115	tags=54%, list=15%, signal=47%	Tnnt3/Tnni2/Atp2a1/Myl1/P2rx1/Tnnc2/Adra2c/Myh4/Htr2b/Tpm2/Acta2/Gsn/Grip2/Scn1b/Edn1
GO:0003012	GO:0003012	muscle system process	35	0.534322	2.15217	9.59135e-05	0.0216381	0.019324	115	tags=46%, list=15%, signal=41%	Tnnt3/Tnni2/Atp2a1/Myl1/P2rx1/Tnnc2/Adra2c/Myh4/Htr2b/Asb2/Tpm2/Acta2/Gsn/Grip2/Scn1b/Edn1
GO:0042692	GO:0042692	muscle cell differentiation	31	0.550674	2.13964	0.000153083	0.0253589	0.0226469	277	tags=84%, list=37%, signal=55%	Tnnt3/C3/Acta1/Itga8/Xirp1/Asb2/Lox/Ptgfrn/Tbx1/Scgb3a1/Edn1/Ccn3/Smad6/Ski/Myh11/Igfbp5/Plekho1/Actn1/Ramp2/Ninj1/Bvht/Tpm1/Mmp14/Cd9/Hey1/Plec

## Sheet: EDF 5d
	cell_type	BC	condition	Col6a2	Anxa8	Cdh5	Cd68	Pdgfrb	Myod1	Cd19	Mpz	Cd3e	Acta1	Acta2	Chl1	Hba-a2	Lyve1	Adipoq
AAACCCAAGCTCTATG-1_0	Endothelial	AAACCCAAGCTCTATG-1	tumor	0	0	2.7175	0	0	0	0	0	0	1.21107	0	0	0	0	0
AAACCCACACGATAGG-1_0	Macrophage	AAACCCACACGATAGG-1	tumor	0	0	0	1.47087	0	0	0	0	0	0	0.350041	0	0	2.60814	0
AAACCCACACTGCATA-1_0	Fibroblast_2	AAACCCACACTGCATA-1	tumor	1.13811	0	0	0	0	0	0	0	0	0	0	0	0	0	0
AAACCCACATGACTGT-1_0	Fibroblast_3	AAACCCACATGACTGT-1	tumor	0	0	0	0	0.845267	0	0	0	0	1.2967	0	0	0	0.845267	0
AAACCCACATGAGATA-1_0	Fibroblast_3	AAACCCACATGAGATA-1	tumor	1.27198	0	0	0	1.27198	0	0	0	0	1.81414	0	0	0	0	0
AAACCCAGTGATAGAT-1_0	Macrophage	AAACCCAGTGATAGAT-1	tumor	0	0	0	1.33781	0	0	0	0	0	2.7116	0	0	0	0.532196	0
AAACCCAGTGTACATC-1_0	Myoblast	AAACCCAGTGTACATC-1	tumor	0	0	0	0	0	0	0	0	0	0	0.879205	0	1.33972	0	0
AAACCCATCTGAGGTT-1_0	Adipocyte	AAACCCATCTGAGGTT-1	tumor	0	0	0	0.254071	0.254071	0	0	0	0	0.254071	0.254071	0	0	0	1.72779
AAACGAAAGAGAACCC-1_0	Endothelial	AAACGAAAGAGAACCC-1	tumor	0	0	2.11748	1.03941	1.03941	0	0	0	0	0	0	0	0	0	0
AAACGAACACAGAGAC-1_0	Fibroblast_1	AAACGAACACAGAGAC-1	tumor	0	0	0	0	0.527168	0	0	0	0	0.527168	0	0	0	0.527168	0
AAACGAACATAATGAG-1_0	Fibroblast_2	AAACGAACATAATGAG-1	tumor	0.804181	0	0	0	1.04813	0	0	0	0	0	0	0	0	0	0
AAACGAACATAGTCGT-1_0	Fibroblast_1	AAACGAACATAGTCGT-1	tumor	0	0	0	0	0	0	0	0	0	1.60152	0	0	0	0	0
AAACGAAGTCGATGCC-1_0	Fibroblast_1	AAACGAAGTCGATGCC-1	tumor	0.60615	0	0	0	0.980848	0	0	0	0	0.60615	0	0	0	0	0
AAACGAAGTGAGACGT-1_0	Fibroblast_2	AAACGAAGTGAGACGT-1	tumor	0.752934	0	0	0	0.611078	0	0	0	0	0.247489	0	0	0	0	0
AAACGAAGTTCGTACA-1_0	SkMus_1	AAACGAAGTTCGTACA-1	tumor	0	0	0	0	0	0	0	0	0	5.3703	0	0	0	0	0
AAACGCTAGGGCAAGG-1_0	Fibroblast_1	AAACGCTAGGGCAAGG-1	tumor	0	0	0	0	0	0	0	0	0	0	0	0	0	0	0
AAACGCTGTTGAGTCT-1_0	Fibroblast_1	AAACGCTGTTGAGTCT-1	tumor	0	0	0.702586	0	1.11118	0	0	0	0	0	0	0	0	0	0
AAACGCTTCTGGTTGA-1_0	Fibroblast_2	AAACGCTTCTGGTTGA-1	tumor	0.320796	0	0	0.320796	0	0	0	0	0	0	0	0	0	0	0
AAAGAACAGACTACGG-1_0	Macrophage	AAAGAACAGACTACGG-1	tumor	0	0	0	1.04748	0	0	0	0	0	1.04748	0	0	0.380225	0	0
AAAGAACAGATTGATG-1_0	Fibroblast_1	AAAGAACAGATTGATG-1	tumor	0.560783	0	0	0	0.560783	0	0	0	0	0.560783	0	0	0	0	0
AAAGAACCACAAAGCG-1_0	Fibroblast_1	AAAGAACCACAAAGCG-1	tumor	0	0	0	0	2.06639	0	0	0	0	0	0	0	0.866789	0	0
AAAGAACCATAAGCAA-1_0	SkMus_1	AAAGAACCATAAGCAA-1	tumor	0	0	0	0	0	0	0	0	0	5.52424	0	0	1.01917	0	0
AAAGAACTCGACCAAT-1_0	Fibroblast_1	AAAGAACTCGACCAAT-1	tumor	0	0	0	0	0.969567	0	0	0	0	1.77671	0	0	0	0	0
AAAGGATAGACCCTTA-1_0	SkMus_1	AAAGGATAGACCCTTA-1	tumor	0	0	0	0	0	0	0	0	0	3.50433	0	0	0	0	0
AAAGGATAGGCACGAT-1_0	Fibroblast_1	AAAGGATAGGCACGAT-1	tumor	0.701167	0	0	0	0.701167	0	0	0	0	1.10929	0	0	0	0	0
AAAGGATCAACCGACC-1_0	B-Cell	AAAGGATCAACCGACC-1	tumor	0	0	1.15185	0	0	0	0.543109	0	0	0.893105	0	0	0	0	0
AAAGGATCAGCTGTAT-1_0	Fibroblast_1	AAAGGATCAGCTGTAT-1	tumor	0	0	0	0	0.481145	0	0	0	0	0	0	0	0	0	0
AAAGGATGTACACGTT-1_0	Fibroblast_1	AAAGGATGTACACGTT-1	tumor	0.964354	0	0	0	0.594181	0	0	0	0	0.964354	0	0	0	0	0.594181
AAAGGATGTACGTACT-1_0	Fibroblast_1	AAAGGATGTACGTACT-1	tumor	0.596131	0	0	0	0.596131	0	0	0	0	0.596131	0	0	0	0	0
AAAGGATTCAAGCTTG-1_0	SkMus_1	AAAGGATTCAAGCTTG-1	tumor	0	0	0	1.78048	0	0	0	0	0	4.09755	0	0	0	0	0
AAAGGATTCAAGGAGC-1_0	Adipocyte	AAAGGATTCAAGGAGC-1	tumor	0	0	0	0	0	0	0	0	0	0	0	0	0	0	0.567681
AAAGGATTCTATTGTC-1_0	Fibroblast_1	AAAGGATTCTATTGTC-1	tumor	0.666772	0	0	0.666772	0	0	0	0	0	1.34647	0.666772	0	0	0	0
AAAGGGCAGAGAGCCT-1_0	SmMus_1	AAAGGGCAGAGAGCCT-1	tumor	0	0	1.97387	0	0.935945	0	0	0	0	0.573694	0	0	0	0	0
AAAGGGCAGCTAGAGC-1_0	Endothelial	AAAGGGCAGCTAGAGC-1	tumor	0	0	2.49735	0.872875	0	0	0	0	0	0.872875	0	0	0	0	0
AAAGGGCAGCTCTATG-1_0	Neutrophil	AAAGGGCAGCTCTATG-1	tumor	0	0	0	0	0	0	0	0	0	1.67343	0	0	0	0	0
AAAGGGCAGGAGTATT-1_0	Myoblast	AAAGGGCAGGAGTATT-1	tumor	0	0	0	0	0.744252	0	0	0	0	0.744252	0	0	0	0	0
AAAGGGCCAATGTGGG-1_0	Fibroblast_1	AAAGGGCCAATGTGGG-1	tumor	0	0	0	0	0	0	0	0	0	0	0	0	0	0	0
AAAGGGCCACCGCTAG-1_0	Fibroblast_2	AAAGGGCCACCGCTAG-1	tumor	0.273703	0	0	0	0	0	0	0	0	0.273703	0.273703	0	0	0	0
AAAGGGCTCAGACATC-1_0	Myoblast	AAAGGGCTCAGACATC-1	tumor	0	0	0	0	0	0	0	0	0	0.928971	0	0	0	0	0
AAAGGTAAGCAGATAT-1_0	Myoblast	AAAGGTAAGCAGATAT-1	tumor	0	0	0	0	0	0.873774	0	0	0	0.873774	0	0	0	0	0
AAAGGTATCACCATGA-1_0	Fibroblast_1	AAAGGTATCACCATGA-1	tumor	0.674951	1.58016	0	0	0.674951	0	0	0	0	0	0	0	0	0.674951	0
AAAGGTATCTCGAACA-1_0	Macrophage	AAAGGTATCTCGAACA-1	tumor	0	0	0	1.16994	0	0	0	0	0	0.315029	0	0	0	3.16075	0
AAAGGTATCTCGCAGG-1_0	Fibroblast_1	AAAGGTATCTCGCAGG-1	tumor	0.308944	0	0	0.166356	0	0	0	0	0	0	0	0.166356	0	0	0
AAAGGTATCTTCTAAC-1_0	SkMus_1	AAAGGTATCTTCTAAC-1	tumor	0	0	0	0.561319	0	0	0	0	0	4.58634	0	0	0	0	0
AAAGTCCAGGAAAGGT-1_0	Fibroblast_1	AAAGTCCAGGAAAGGT-1	tumor	0.735073	0	0	0	0	0	0	0	0	0	0	0	0	0	0
AAAGTCCCATGTGACT-1_0	Fibroblast_3	AAAGTCCCATGTGACT-1	tumor	0	0	0	0	0	0	0	0	0	2.19657	0	0	0	0	0
AAAGTCCGTGACACAG-1_0	Fibroblast_1	AAAGTCCGTGACACAG-1	tumor	0	0	0	0	1.1875	0	0	0	0	1.71519	0	0	0	0	0
AAAGTCCGTTTAAGGA-1_0	Myoblast	AAAGTCCGTTTAAGGA-1	tumor	0	0	0	0	0	0	0	0	0	0	0	0	0	0	0
AAAGTCCTCCTTGGAA-1_0	Fibroblast_1	AAAGTCCTCCTTGGAA-1	tumor	0	0	0	0	0.845686	0	0	0	0	0.845686	0	0	0	0	0
AAAGTCCTCGGCCCAA-1_0	Fibroblast_1	AAAGTCCTCGGCCCAA-1	tumor	0	0	0	1.00066	1.49069	0	0	0	0	0	0	0	0	0	0
AAAGTGACAACATCGT-1_0	B-Cell	AAAGTGACAACATCGT-1	tumor	0	0	0	0	0	0	0	0	0	1.01419	0	0	0	0	0
AAAGTGACATGCTGCG-1_0	Pericyte	AAAGTGACATGCTGCG-1	tumor	0	0	0	0	2.47021	0	0	0	0	1.31002	0	0	0	0	0
AAAGTGACATGGCCAC-1_0	Myoblast	AAAGTGACATGGCCAC-1	tumor	0	0	0	0	0	0	0	0	0	1.70415	0.915849	0	0	0	0.915849
AAAGTGATCGGTCTGG-1_0	Pericyte	AAAGTGATCGGTCTGG-1	tumor	0	0	0	0	2.16166	0	0	0	0	0	0	0	0	0	0
AAAGTGATCTGACGCG-1_0	Fibroblast_1	AAAGTGATCTGACGCG-1	tumor	0	0	0	0	0	0	0	0	0	0	0	0	0	0	0
AAATGGACACAGAGAC-1_0	Fibroblast_1	AAATGGACACAGAGAC-1	tumor	0	0	0	0	0	0	0	0	0	1.36278	0	0	0	0	0
AAATGGAGTGAATGAT-1_0	Fibroblast_1	AAATGGAGTGAATGAT-1	tumor	0	0	0	0	0	0	0	0	0	0	0	0	0	0	0
AAATGGAGTGTAAACA-1_0	Fibroblast_1	AAATGGAGTGTAAACA-1	tumor	0	0	0	0	0	0	0	0	0	0	0	0	0	0	0
AAATGGATCACGATAC-1_0	Macrophage	AAATGGATCACGATAC-1	tumor	0	0	0	0	0	0	0	0	0	0	0	0	0	2.28828	0
AAATGGATCGCAGATT-1_0	Endothelial	AAATGGATCGCAGATT-1	tumor	0	0	2.53865	0	0	0	0	0	0	0	0	0	0	0	0
AACAAAGAGGCTTAGG-1_0	Fibroblast_1	AACAAAGAGGCTTAGG-1	tumor	0	0	0	0.656729	0	0	0	0	0	0.656729	0	0	0	0.656729	0
AACAAAGAGTCAGAGC-1_0	Fibroblast_1	AACAAAGAGTCAGAGC-1	tumor	0	0	0	0	0.556592	0	0	0	0	0	0	0	0.556592	0	0
AACAAAGAGTGAGGTC-1_0	T-cell	AACAAAGAGTGAGGTC-1	tumor	0	0	0	0	0	0	0	0	0	2.88899	0	0	0	0	0
AACAAAGCAACACGTT-1_0	T-cell	AACAAAGCAACACGTT-1	tumor	0	0	0	0	0	0	0	0	1.15909	0	0	0	0	0	0
AACAAAGCAACTCCAA-1_0	Endothelial	AACAAAGCAACTCCAA-1	tumor	0	0	1.69606	0	0	0	0	0	0	0.555073	0	0	0	0	0
AACAAAGCACCCAAGC-1_0	SkMus_1	AACAAAGCACCCAAGC-1	tumor	0	0	0	0	0	0	0	0	0	4.71761	0	0	0	0	0
AACAAAGGTACCTTCC-1_0	Fibroblast_3	AACAAAGGTACCTTCC-1	tumor	0	0	0	0	0	0	0	0	0	0.388662	0	0	0	0	0
AACAAAGGTCCGGTCA-1_0	Endothelial	AACAAAGGTCCGGTCA-1	tumor	0	0	0.986353	0	0	0	0	0	0	0	0	0	0	0	0
AACAAAGGTTTACTTC-1_0	Macrophage	AACAAAGGTTTACTTC-1	tumor	0	0	0	0	0	0	0	0	0	0.228833	0	0	0	0	0
AACAAAGTCATTGCTT-1_0	Myoblast	AACAAAGTCATTGCTT-1	tumor	0	0	0	0.678634	0	0	0	0	0	0	1.07921	0	0	0	0
AACAAAGTCCAAGCTA-1_0	Fibroblast_2	AACAAAGTCCAAGCTA-1	tumor	0.901671	0.460892	0	0	0	0	0	0	0	0.775176	0	0.256767	0	0.256767	0
AACAACCAGCTGACTT-1_0	Endothelial	AACAACCAGCTGACTT-1	tumor	0	0	2.63246	0	0	0	0	0	0	1.20803	0	0	0	0	0
AACAACCCAAACAGGC-1_0	SkMus_1	AACAACCCAAACAGGC-1	tumor	0	0	0	0.894836	0	0	0	0	0	5.4613	0	0	0	0.894836	0
AACAACCCAACCAGAG-1_0	Macrophage	AACAACCCAACCAGAG-1	tumor	0	0	0	0.962784	0	0	0	0	0	0	0	0	0	0	0
AACAACCCAACGTTAC-1_0	Endothelial	AACAACCCAACGTTAC-1	tumor	0	0	1.86799	0	0	0	0	0	0	0	0	0	0	0	0
AACAACCCACCGGAAA-1_0	Fibroblast_2	AACAACCCACCGGAAA-1	tumor	1.65063	0	0	0	0	0	0	0	0	0.719093	0	0	0	0	0
AACAACCGTACTAGCT-1_0	Endothelial	AACAACCGTACTAGCT-1	tumor	0	0	2.21291	0	0.966395	0	0	0	0	0	0	0	0	0	0
AACAACCGTTCTGAGT-1_0	Fibroblast_1	AACAACCGTTCTGAGT-1	tumor	0	0	0	0	1.87313	0	0	0	0	1.87313	0	0	0	1.87313	0
AACAACCTCCGATTAG-1_0	Endothelial	AACAACCTCCGATTAG-1	tumor	0	0	2.22957	0	0	0	0	0	0	0	0	0	0	0	0
AACAAGACAGTCGTTA-1_0	Myoblast	AACAAGACAGTCGTTA-1	tumor	0	0	0	0	0	0.898001	0	0	0	1.67972	0	0	0	0	0
AACAAGAGTACGATGG-1_0	Pericyte	AACAAGAGTACGATGG-1	tumor	0	0	0	0	3.23134	0	0	0	0	1.61984	1.10729	0	0	0	0
AACAAGATCGTTCTCG-1_0	Fibroblast_1	AACAAGATCGTTCTCG-1	tumor	0	0	0	0	0.609944	0	0	0	0	1.64897	0.609944	0	0	0	0
AACACACAGCTAATGA-1_0	SkMus_1	AACACACAGCTAATGA-1	tumor	0	0	0	0	0	0	0	0	0	4.87024	0	0	0	0	0
AACACACAGGGTTAGC-1_0	Fibroblast_1	AACACACAGGGTTAGC-1	tumor	0	0	0	0	0	0	0	0	0	0	0	0	0	0	0
AACACACAGTGTAGTA-1_0	Fibroblast_3	AACACACAGTGTAGTA-1	tumor	0	0	0	0	0	0	0	0	0	0	0	0	0	0	0
AACACACCAAGAGAGA-1_0	Macrophage	AACACACCAAGAGAGA-1	tumor	1.06123	0	0	0	0	0	0	0	0	0	0	0	0	0	0
AACACACCACAAACGG-1_0	SkMus_1	AACACACCACAAACGG-1	tumor	0	0	0	0	0	0	0	0	0	4.83738	0	0	0	0	0
AACACACCAGGCTACC-1_0	SmMus_2	AACACACCAGGCTACC-1	tumor	0	0	1.06708	0	0.887954	0	0	0	0	0	4.22966	0	0	0	0
AACACACCATGATCTG-1_0	Fibroblast_1	AACACACCATGATCTG-1	tumor	0	0	0	0	0	0	0	0	0	0	0	0	0	0	0
AACACACGTAATTAGG-1_0	Fibroblast_3	AACACACGTAATTAGG-1	tumor	0	0	0	0	1.45896	0	0	0	0	0.974841	0	0	0	0.974841	0
AACACACTCCACTAGA-1_0	Endothelial	AACACACTCCACTAGA-1	tumor	0	0	1.34977	0	0	0	0	0	0	1.34977	0	0	0	0	0
AACAGGGAGAGCACTG-1_0	Macrophage	AACAGGGAGAGCACTG-1	tumor	0	0	0	0	0	0	0	0	0	3.08325	2.43489	0	0	2.43489	0
AACAGGGAGCCAGACA-1_0	Fibroblast_4	AACAGGGAGCCAGACA-1	tumor	0	2.85106	0	0	0	0	0.145648	0	0	0.272755	0.145648	0.740757	0	0	0
AACAGGGAGTTCCGTA-1_0	Fibroblast_1	AACAGGGAGTTCCGTA-1	tumor	0	0	0	0	1.01213	0	0	0	0	0	0.628996	0	0	0	0
AACAGGGCAGGTTCGC-1_0	Endothelial	AACAGGGCAGGTTCGC-1	tumor	0	0	2.24203	0	0	0	0	0	0	2.24203	0	0	0	0	0
AACAGGGCATAGCACT-1_0	Macrophage	AACAGGGCATAGCACT-1	tumor	0	0	0	1.91904	0	0	0	0	0	0	0	0	0	2.0766	0
AACAGGGGTATAGGGC-1_0	SkMus_1	AACAGGGGTATAGGGC-1	tumor	0.614864	0	0	0	0	0	0	0	0	4.46349	0	0	0	0	0
AACAGGGGTCATAGTC-1_0	Endothelial	AACAGGGGTCATAGTC-1	tumor	0	0	1.84393	0	0	0	0	0	0	1.02021	0	0	0	0	0
AACAGGGTCAGATGCT-1_0	Fibroblast_1	AACAGGGTCAGATGCT-1	tumor	0	0	0	0	0.967325	0	0	0	0	1.31323	1.94304	0	0	0	0
AACAGGGTCTTCGTAT-1_0	Myoblast	AACAGGGTCTTCGTAT-1	tumor	0	0	0	0	0	0	0	0	0	0	0	0	0	0	0
AACCAACAGAAGATCT-1_0	Fibroblast_1	AACCAACAGAAGATCT-1	tumor	0	0	0	0	0	0	0	0	0	0	0	0	0	0	0
AACCAACAGCTCGGCT-1_0	Fibroblast_1	AACCAACAGCTCGGCT-1	tumor	0.780304	0	0	0	0.780304	0	0	0	0	0	0	0	0	0	0
AACCAACAGGAATGTT-1_0	Neutrophil	AACCAACAGGAATGTT-1	tumor	0	0	0	0.346585	0	0	0	0	0	0.346585	0	0	0	0	0
AACCAACCAAACCACT-1_0	Pericyte	AACCAACCAAACCACT-1	tumor	0	0	0	0	3.15563	0	0	0	0	0	0	0	0	0	0
AACCAACCATGAGGGT-1_0	Myoblast	AACCAACCATGAGGGT-1	tumor	0	0	0.596873	0	0	0	0	0	0	0.968071	0	0	0	0	0
AACCAACGTAGCTTAC-1_0	SmMus_1	AACCAACGTAGCTTAC-1	tumor	0	0	2.26522	0.286718	0.845092	0	0	0	0	0.509282	0	0	0	0.286718	0
AACCACAAGCAACTCT-1_0	SkMus_1	AACCACAAGCAACTCT-1	tumor	0	0	0	0	0	0	0	0	0	4.35226	0	0	0	0	0
AACCACAAGTGCTCAT-1_0	Macrophage	AACCACAAGTGCTCAT-1	tumor	0	0	0	1.28022	0.315584	0	0	0	0	0.315584	0	0	0	0	0
AACCACACAAGAATAC-1_0	T-cell	AACCACACAAGAATAC-1	tumor	0	0	0	0	2.47087	0	0	0	0.79011	0.79011	0	0	0	0	0
AACCACAGTAGAGACC-1_0	Endothelial	AACCACAGTAGAGACC-1	tumor	0	0	2.35873	0	0	0	0	0	0	0	0	0	0	0	0
AACCACAGTCCAGCAC-1_0	Fibroblast_2	AACCACAGTCCAGCAC-1	tumor	0.316885	0	0	0	0.750724	0	0	0	0	0	0	0	0	0.316885	0
AACCACATCATCTCTA-1_0	Endothelial	AACCACATCATCTCTA-1	tumor	0	0	0	0	0	0	0	0	0	2.20678	0	0	0	0	0
AACCACATCCTCACGT-1_0	SmMus_1	AACCACATCCTCACGT-1	tumor	0	0	1.5526	0	1.43312	0	0	0	0	0.426548	2.83079	0	0	0	0
AACCACATCGAGTACT-1_0	Macrophage	AACCACATCGAGTACT-1	tumor	0	0	0	1.71027	0	0	0	0	0	0.40772	0	0	0	2.35748	0
AACCACATCTAGCATG-1_0	Fibroblast_1	AACCACATCTAGCATG-1	tumor	0	0	0	0	0	0	0	0	0	0.63424	0	0	0	0	0
AACCATGAGCGCTGAA-1_0	Macrophage	AACCATGAGCGCTGAA-1	tumor	0	0	0	0.641688	0	0	0	0	0	0	0	0	0	0	0
AACCATGCATCGCCTT-1_0	Fibroblast_2	AACCATGCATCGCCTT-1	tumor	0	0	0	0	0	0	0	0	0	0	0	0	0	0	0.88548
AACCATGTCGTGCTCT-1_0	Fibroblast_3	AACCATGTCGTGCTCT-1	tumor	0	1.41747	0	0	0.485712	0	0	0	0	0	0	0	0	0	0
AACCCAAAGAGTTGAT-1_0	Fibroblast_1	AACCCAAAGAGTTGAT-1	tumor	0	0	0	0	0	0	0	0	0	0.832618	0	0	0	0	0.832618
AACCCAAAGGGAGGGT-1_0	Fibroblast_1	AACCCAAAGGGAGGGT-1	tumor	0.613716	0	0	0	0.613716	0	0	0	0	1.47913	0	0	0	0	0
AACCCAAAGTATCTGC-1_0	Fibroblast_1	AACCCAAAGTATCTGC-1	tumor	0	0	0	0	0	0	0	0	0	0	0.701073	0	0	0	0
AACCCAACAATTGCTG-1_0	Macrophage	AACCCAACAATTGCTG-1	tumor	0.589397	0	0	0.589397	0.589397	0	0	0	0	0.589397	0	0	0	0	0
AACCCAACAGCGATTT-1_0	Endothelial	AACCCAACAGCGATTT-1	tumor	0	0	1.31618	0	0	0	0	0	0	0	0	0	0	0	0
AACCCAACAGGTATGG-1_0	Macrophage	AACCCAACAGGTATGG-1	tumor	0	0	0	1.19043	0	0	0	0	0.376858	0.649924	0	0	0.376858	2.98394	0
AACCCAAGTCACCACG-1_0	Endothelial	AACCCAAGTCACCACG-1	tumor	0	0	2.25272	0	0	0	0	0	0	2.25272	0	0	0	0	0
AACCCAAGTCAGTCCG-1_0	Fibroblast_1	AACCCAAGTCAGTCCG-1	tumor	0	0	0	0	1.16117	0	0	0	0	0	0	0	0	0	0
AACCCAATCCGACGGT-1_0	Fibroblast_1	AACCCAATCCGACGGT-1	tumor	0	0	0	1.10654	0	0	0	0	0	0	0	0	0	0	0
AACCCAATCGTAGGAG-1_0	Fibroblast_1	AACCCAATCGTAGGAG-1	tumor	0	1.26487	0	0	1.80587	0	0	0	0	2.155	0	0	0	0	0
AACCCAATCTTCCCGA-1_0	SkMus_1	AACCCAATCTTCCCGA-1	tumor	0	0	0	0	0	0	0	0	0	5.94558	0	0	0	0	0
AACCTGAAGAGAGAAC-1_0	Fibroblast_1	AACCTGAAGAGAGAAC-1	tumor	1.06658	0	0	0	0.819903	0	0	0	0	0.491728	0	0	0	0	0
AACCTGAAGTCTTCCC-1_0	Pericyte	AACCTGAAGTCTTCCC-1	tumor	0.514689	0	0.514689	0	1.61715	0	0	0	0	1.10504	0	0	0	0	0
AACCTGACAATCGCCG-1_0	Endothelial	AACCTGACAATCGCCG-1	tumor	0	0	1.76257	0	0	0	0	0	0	0	0	0	0	0	0
AACCTGACACCTGTCT-1_0	Endothelial	AACCTGACACCTGTCT-1	tumor	0	0	1.15249	0	0	0	0	0	0	1.15249	0	0	0	0	0
AACCTGACACTGGACC-1_0	Endothelial	AACCTGACACTGGACC-1	tumor	0	0	2.21836	0.860936	0	0	0	0	0	0.860936	0	0	0	0	0
AACCTGAGTGTTAAAG-1_0	Endothelial	AACCTGAGTGTTAAAG-1	tumor	0	0	2.13214	0	0	0	0	0	0	0	0	0	0	0	0
AACCTGATCAGGTGTT-1_0	Endothelial	AACCTGATCAGGTGTT-1	tumor	0	0	2.43796	0	0	0	0	0	0	0	0	0	0	0	0
AACCTGATCCAATCTT-1_0	Myoblast	AACCTGATCCAATCTT-1	tumor	0	0	0	0	0	0.927266	0	0	0	0	0	0	0	0	0
AACCTGATCCATAGGT-1_0	Adipocyte	AACCTGATCCATAGGT-1	tumor	0	0	0	0	0	0	0	0	0	0	0	0	0	0	0.481014
AACCTGATCGCCGTGA-1_0	Fibroblast_1	AACCTGATCGCCGTGA-1	tumor	0	0	0	0	0.868265	0	0	0	0	0.868265	0	0	0	0	0
AACCTTTAGACTACGG-1_0	Endothelial	AACCTTTAGACTACGG-1	tumor	0	0	1.38268	0	1.02653	0	0	0	0	0.4682	0	0	0	0	0
AACCTTTAGACTCTAC-1_0	Fibroblast_1	AACCTTTAGACTCTAC-1	tumor	0	1.06627	0	0	0	0	0	0	0	1.06627	0	0	0	0	0
AACCTTTAGCAGTCTT-1_0	Fibroblast_3	AACCTTTAGCAGTCTT-1	tumor	0	0	0	0	1.02886	0	0	0	1.02886	1.02886	0	0	0	0	0
AACCTTTAGTAAGAGG-1_0	Fibroblast_2	AACCTTTAGTAAGAGG-1	tumor	0	0	0	0	1.33685	0	0	0	0	1.33685	0	0	0	0	0
AACCTTTAGTTGAAGT-1_0	SkMus_1	AACCTTTAGTTGAAGT-1	tumor	0	0	1.08743	0	0	0	0	0	0	5.0522	0	0	0	0	0
AACCTTTCACCAGCCA-1_0	Endothelial	AACCTTTCACCAGCCA-1	tumor	0	0	2.20102	0	0	0	0	0	0	0.900471	0	0	0	0	0
AACCTTTCACCTGATA-1_0	Fibroblast_4	AACCTTTCACCTGATA-1	tumor	0	2.79968	0	0	0	0	0	0	0	0	0	0	0	0	0
AACCTTTCATCGAAGG-1_0	Myoblast	AACCTTTCATCGAAGG-1	tumor	0	0	0	0	0	0	0	0	0	0	0	0	0	0	0
AACCTTTGTAAGCAAT-1_0	Macrophage	AACCTTTGTAAGCAAT-1	tumor	0	0	0	0	0	0	0	0	0	0	0	0	0.389907	0.888109	0
AACCTTTTCCCAATAG-1_0	Fibroblast_1	AACCTTTTCCCAATAG-1	tumor	0	0	0	0	0.791566	0	0	0	0	1.53051	0	0	0	0	0
AACGAAAAGGACCCAA-1_0	Fibroblast_1	AACGAAAAGGACCCAA-1	tumor	0	0	0	0	0	0	0	0	0	0	0	0	0	0	0
AACGAAACAAGAGTGC-1_0	Macrophage	AACGAAACAAGAGTGC-1	tumor	0	0	0	1.24413	0.600652	0	0	0	0	0.344761	1.11785	0	0	0.804223	0
AACGAAACATGGTGGA-1_0	Fibroblast_1	AACGAAACATGGTGGA-1	tumor	0	0	0	0	0.859487	0	0	0	0	0.859487	0	0	0	0	0
AACGAAAGTGATGAAT-1_0	SkMus_1	AACGAAAGTGATGAAT-1	tumor	0	0	0	0	0	0	0	0	0	5.69005	0	0	0	0	0
AACGGGAAGATGCTGG-1_0	B-Cell	AACGGGAAGATGCTGG-1	tumor	0	0	0	0	0	0	0	0	0	1.86374	0	0	0	0	0
AACGGGAAGATTGGGC-1_0	Macrophage	AACGGGAAGATTGGGC-1	tumor	0	0	0	0	0	0	0	0	0	0.722994	0	0	0	2.1311	0
AACGGGAAGGACTAAT-1_0	B-Cell	AACGGGAAGGACTAAT-1	tumor	0	0	0	0	0	0	0	0	0	0.945287	0	0	0	0	0
AACGGGAAGGTTGGAC-1_0	Endothelial	AACGGGAAGGTTGGAC-1	tumor	0	0	2.55463	0	0	0	0	0	0	0.687573	0	0	0	0.687573	0
AACGGGACAACTGCCG-1_0	Endothelial	AACGGGACAACTGCCG-1	tumor	0.670448	0	2.35623	0	0.670448	0	0	0	0	1.06823	0	0	0	0	0
AACGGGACAGGTATGG-1_0	Fibroblast_1	AACGGGACAGGTATGG-1	tumor	1.09421	0	0	0	1.09421	0	0	0	0	0	0	0	0	0	0
AACGGGACATACACCA-1_0	Endothelial	AACGGGACATACACCA-1	tumor	0	0	2.30361	0	0	0	0	0	0	1.03035	0	0	1.03035	0	0
AACGGGAGTCTCGGGT-1_0	SkMus_1	AACGGGAGTCTCGGGT-1	tumor	0	0	0	0	0	0	0	0	0	5.28517	0	0	0	0	0
AACGGGATCACTTCTA-1_0	Macrophage	AACGGGATCACTTCTA-1	tumor	0	0	0	0.953881	0	0	0	0	0	0.58661	0	0	0	1.43307	0
AACGGGATCTAATTCC-1_0	Endothelial	AACGGGATCTAATTCC-1	tumor	0	0	0	0	0	0	0	0	0	1.75378	0	0	0	0	0
AACGGGATCTCCCATG-1_0	Pericyte	AACGGGATCTCCCATG-1	tumor	0	0	0	0	1.56579	0	0	0	0	1.89907	1.06237	0	0	0	0
AACGTCAAGACGCCAA-1_0	Schwann	AACGTCAAGACGCCAA-1	tumor	0	0	0	0	0	0	0	2.95057	0	0.600754	0	0	0	0	0
AACGTCAAGTTTGAGA-1_0	Endothelial	AACGTCAAGTTTGAGA-1	tumor	0	0	1.1202	0	0	0	0	0	0	1.1202	1.1202	0	0	0	0
AACGTCACAATCTCGA-1_0	Fibroblast_1	AACGTCACAATCTCGA-1	tumor	0	0	0	0	0	0	0	0	0	1.16465	0	0	0	0	0
AACGTCACACCTATCC-1_0	Endothelial	AACGTCACACCTATCC-1	tumor	0	0	1.82251	0	0	0	0	0	0	1.82251	0	0	0	0	0
AACGTCACACTATCCC-1_0	Fibroblast_1	AACGTCACACTATCCC-1	tumor	0.605871	0	0	0	0	0	0	0	0	0.980465	0	0	0	0.605871	0
AACGTCACACTCCACT-1_0	SmMus_2	AACGTCACACTCCACT-1	tumor	0	0	0	0	1.2696	0	0	0	0	1.2696	3.17951	0	0	0	0
AACGTCACATGGGTCC-1_0	Fibroblast_1	AACGTCACATGGGTCC-1	tumor	0.97503	0	0	0	0.438523	0	0	0	0	0.742333	0	0	0	0	0
AACGTCAGTATCGATC-1_0	Myoblast	AACGTCAGTATCGATC-1	tumor	0	0	0	0	0	0	0	0	0	0.877085	0	0	0	0	0
AACGTCAGTGTTAAAG-1_0	Schwann	AACGTCAGTGTTAAAG-1	tumor	0	0	0	0	0	0	0	4.92877	0	1.97918	0	0	0	0	0
AACGTCATCAAAGAAC-1_0	Fibroblast_2	AACGTCATCAAAGAAC-1	tumor	1.45846	0	0	0.38617	0	0	0	0	0	0.38617	0	0	0	0	0
AACGTCATCGAGATGG-1_0	Fibroblast_2	AACGTCATCGAGATGG-1	tumor	1.02399	0	0	0	0	0	0	0	0	1.30194	0	0	0	0	0
AACGTCATCGTTGTAG-1_0	Endothelial	AACGTCATCGTTGTAG-1	tumor	0	0	1.61705	0	0	0	0	0	0	1.61705	0	0	0	0	0
AACTTCTCATGCCGGT-1_0	Lymph EC	AACTTCTCATGCCGGT-1	tumor	0	0	0.761551	0	0	0	0	0	0	0.761551	0	0	0	2.42253	0
AACTTCTGTGAAGCGT-1_0	Fibroblast_1	AACTTCTGTGAAGCGT-1	tumor	0	0	0	0	0	0	0	0	0	0.951223	0.951223	0	0	0	0
AACTTCTGTTCCTTGC-1_0	Fibroblast_2	AACTTCTGTTCCTTGC-1	tumor	0	0	0	0	0	0	0	0	0	0	0	0	0	0	0
AACTTCTGTTCTCAGA-1_0	Fibroblast_1	AACTTCTGTTCTCAGA-1	tumor	0.795848	0	0	0	0	0	0	0	0	0.795848	0	0	0	0	0
AACTTCTGTTTGGGAG-1_0	Adipocyte	AACTTCTGTTTGGGAG-1	tumor	0	0	0.715407	0.232107	0	0	0	0	0.42036	0.232107	0	0	0	0	1.59307
AACTTCTTCAGCCCAG-1_0	Fibroblast_1	AACTTCTTCAGCCCAG-1	tumor	0	0	0	0	0	0	0	0	0	0	0	0	0	0.571582	0
AACTTCTTCTCTTAAC-1_0	Fibroblast_1	AACTTCTTCTCTTAAC-1	tumor	0.740954	0	0	0	0.740954	0	0	0	0	0	0	0	0	0	0
AAGAACAAGCTTCATG-1_0	Myoblast	AAGAACAAGCTTCATG-1	tumor	0	0	0	0	0	0	0	0	0	0.684058	0	0	0	0	0
AAGAACACACATATGC-1_0	Endothelial	AAGAACACACATATGC-1	tumor	0	0	1.72735	0	0	0	0	0	0	1.72735	0	0	0	0	0
AAGAACACACTAAACC-1_0	Myoblast	AAGAACACACTAAACC-1	tumor	0	0	0	0	0	0	0	0	0	1.15413	0.62514	0	0	0.360645	0
AAGAACACATGGAAGC-1_0	Fibroblast_1	AAGAACACATGGAAGC-1	tumor	0.557943	0	0	0	0	0	0	0	0	0	0	0	0	0.557943	0
AAGAACAGTAGCGCTC-1_0	Endothelial	AAGAACAGTAGCGCTC-1	tumor	0	0	2.44038	0	0	0	0	0	0	0	0	0	0	0	0
AAGAACAGTTAGGACG-1_0	Myoblast	AAGAACAGTTAGGACG-1	tumor	0	0	0	0	1.01979	1.01979	0	0	0	1.01979	0	0	0	0	0
AAGAACATCAGGAACG-1_0	Fibroblast_1	AAGAACATCAGGAACG-1	tumor	0	0	0	0	1.39619	0	0	0	0	0.565282	0	0	0	0.565282	0
AAGAACATCTCTGGTC-1_0	SkMus_1	AAGAACATCTCTGGTC-1	tumor	0	0	0	0	0	1.92105	0	0	0	5.02737	0	0	0	0	0
AAGAACATCTGCCTGT-1_0	Fibroblast_1	AAGAACATCTGCCTGT-1	tumor	0.310701	0	0	0	0.547406	0	0	0	0	0.310701	0	0	0	0	0
AAGACAAAGCCTTTGA-1_0	Endothelial	AAGACAAAGCCTTTGA-1	tumor	0	0	0	0	0	0	0	0	0	0	0	0	0	0	0
AAGACAAAGCTTCTAG-1_0	Lymph EC	AAGACAAAGCTTCTAG-1	tumor	0	0	1.35861	0	0	0	0	0	0	0.456257	0	0	0	3.72499	0
AAGACAAAGGCTAAAT-1_0	Endothelial	AAGACAAAGGCTAAAT-1	tumor	0	0	0.890756	0	0	0	0	0	0	0	0	0	0	0	0
AAGACAAAGGGCTTCC-1_0	B-Cell	AAGACAAAGGGCTTCC-1	tumor	0	0	0	0	0	0	0	0	0	1.06858	0	0	0	0	0
AAGACAAAGTTGCATC-1_0	SmMus_2	AAGACAAAGTTGCATC-1	tumor	0	0	0	0	0.993304	0	0	0	0	0.615224	4.37206	0	0	0.615224	0
AAGACAACAACGTAAA-1_0	SmMus_1	AAGACAACAACGTAAA-1	tumor	0.478764	0	1.2402	0.478764	0.478764	0	0	0	0	0	2.9343	0	0	0	0
AAGACAACAGGTCTCG-1_0	Neuron	AAGACAACAGGTCTCG-1	tumor	0	0	0	0	0	0	0	0	0	0	0	2.37656	0	1.77222	0
AAGACAATCCATACTT-1_0	Fibroblast_1	AAGACAATCCATACTT-1	tumor	0	0	0	0	1.40854	0	0	0	0	1.97129	0	0	0	0	0
AAGACAATCCTCACGT-1_0	Myoblast	AAGACAATCCTCACGT-1	tumor	0	0	0	0	0.957011	0	0	0	0	0.957011	1.43694	0	0	0	0
AAGACAATCGGTCACG-1_0	SkMus_1	AAGACAATCGGTCACG-1	tumor	0	0	0	0	0	0	0	0	0	5.38295	0	0	0	0	0
AAGACAATCTCGACCT-1_0	Endothelial	AAGACAATCTCGACCT-1	tumor	0	0	2.50394	0	0	0	0	0	0	0.957193	0	0	0	0	0
AAGACTCAGAAACACT-1_0	Fibroblast_1	AAGACTCAGAAACACT-1	tumor	0	0	0	0	0.521057	0	0	0	0	0	0	0	0	0	0
AAGACTCAGCAACAAT-1_0	Myoblast	AAGACTCAGCAACAAT-1	tumor	0	0	0	0	0	0	0	0	0	0	0	0	0	0	0
AAGACTCAGCGCTGAA-1_0	Neutrophil	AAGACTCAGCGCTGAA-1	tumor	0	0	0	0	0	0	0	0	0	0.62436	0	0	0	0	0
AAGACTCAGGTAATCA-1_0	Fibroblast_4	AAGACTCAGGTAATCA-1	tumor	0	2.51111	0	0	0	0	0	0	0	0	0	0.944693	0	0	0
AAGACTCCAGCCTTCT-1_0	SmMus_2	AAGACTCCAGCCTTCT-1	tumor	0	0	0	0	0	0	0	0	0	0.55665	3.24177	0	0	0	0
AAGACTCGTAACTAAG-1_0	Fibroblast_2	AAGACTCGTAACTAAG-1	tumor	1.23731	0	0	0	0.477219	0	0	0	0	0	0	0	0	0	0
AAGACTCGTCGCATTA-1_0	Endothelial	AAGACTCGTCGCATTA-1	tumor	0	0	2.13747	0	0	0	0	0	0	1.70234	0	0	0	0	0
AAGACTCGTGGCGCTT-1_0	Fibroblast_1	AAGACTCGTGGCGCTT-1	tumor	0	0	0	0.877538	0.877538	0	0	0	0	0.877538	0	0	0	0	0
AAGACTCGTTTAGAGA-1_0	Fibroblast_2	AAGACTCGTTTAGAGA-1	tumor	0.674225	0	0	0	0	0	0	0	0	0	0	0	0	0	0
AAGATAGCATTCGATG-1_0	SkMus_1	AAGATAGCATTCGATG-1	tumor	0	0	0	0	0	0	0	0	0	5.05004	0	0	0	0	0
AAGATAGGTAGCTTAC-1_0	Fibroblast_2	AAGATAGGTAGCTTAC-1	tumor	1.13999	0	0	0	1.38951	0	0	0	0	0.303399	0	0	0	0	0
AAGATAGTCCCGATCT-1_0	Lymph EC	AAGATAGTCCCGATCT-1	tumor	0	0	0.826109	0	0	0	0	0	0	0	0	0	0	3.81358	0
AAGATAGTCTGAGTCA-1_0	Fibroblast_1	AAGATAGTCTGAGTCA-1	tumor	1.80336	0	0	0	0.30906	0	0	0	0	0	0	0	0	0	0
AAGCATCAGCGCCATC-1_0	Fibroblast_1	AAGCATCAGCGCCATC-1	tumor	0	0	0	0	1.27232	0	0	0	0	1.27232	0	0	0	0	0
AAGCATCAGGGAGGTG-1_0	SkMus_1	AAGCATCAGGGAGGTG-1	tumor	0	0	0	0	0	0	0	0	0	5.58904	0	0	0	0	0
AAGCATCGTAGCTGTT-1_0	Adipocyte	AAGCATCGTAGCTGTT-1	tumor	0	0	0	0.574131	0	0	0	0	0	0.229943	0	0	0	0	1.34647
AAGCCATAGGCCCAAA-1_0	Neutrophil	AAGCCATAGGCCCAAA-1	tumor	0	0	1.5837	0	0	0	0	0	0	1.5837	0	0	0	0	0
AAGCCATAGTCATACC-1_0	Fibroblast_1	AAGCCATAGTCATACC-1	tumor	0.916761	0	0	0	0.916761	0	0	0	0	0	0	0	0	0	0
AAGCCATGTTACGCCG-1_0	Endothelial	AAGCCATGTTACGCCG-1	tumor	0	0	2.28354	0	0	0	0	0	0	2.08555	0	0	0	0	0
AAGCCATTCATCCCGT-1_0	Fibroblast_1	AAGCCATTCATCCCGT-1	tumor	1.415	0	0	0	0.200984	0	0	0	0	0.368255	0	0	0	0	0
AAGCCATTCCTTATCA-1_0	Macrophage	AAGCCATTCCTTATCA-1	tumor	0	0.266626	0	1.6635	0	0	0	0	0	0	0	0	0	2.04409	0
AAGCCATTCGGCTTGG-1_0	Endothelial	AAGCCATTCGGCTTGG-1	tumor	0	0	1.95066	1.10231	0	0	0	0	0	1.61388	0	0	0	0	0
AAGCCATTCTCTCTTC-1_0	Fibroblast_1	AAGCCATTCTCTCTTC-1	tumor	0.913041	0	0	0	0	0	0	0	0	0	0	0	0	0	0
AAGCGAGGTAGATCCT-1_0	Fibroblast_1	AAGCGAGGTAGATCCT-1	tumor	0.928715	0	0	0	0.568506	0	0	0	0	0	0.568506	0	0	0	0
AAGCGAGGTGCCTGCA-1_0	Myoblast	AAGCGAGGTGCCTGCA-1	tumor	0	0	0	0	0	0	0	0	0	1.21906	0	0	0	0	0
AAGCGTTAGAGTTGAT-1_0	Endothelial	AAGCGTTAGAGTTGAT-1	tumor	0	0	2.36239	0	0	0	0	0	0	1.22497	0	0	0	0	0
AAGCGTTAGGATGGCT-1_0	Macrophage	AAGCGTTAGGATGGCT-1	tumor	0	0	0	0	0	0	0	0	0	0	0	0	0	1.72021	0
AAGCGTTAGGTGGTTG-1_0	Macrophage	AAGCGTTAGGTGGTTG-1	tumor	1.1151	0	0	0	0	0	0	0	0	1.1151	0	0	0	0	0
AAGCGTTCACGTGTGC-1_0	Fibroblast_1	AAGCGTTCACGTGTGC-1	tumor	0	0	0	0	0.849622	0	0	0	0	1.84925	0	0	0	0	0
AAGCGTTGTACACGCC-1_0	Endothelial	AAGCGTTGTACACGCC-1	tumor	0	0	1.53997	0.421005	0	0	0	0	0	0.716368	0	0	0	0	0
AAGCGTTGTCAGGCAA-1_0	Endothelial	AAGCGTTGTCAGGCAA-1	tumor	0	0	1.65709	0	0	0	0	0	0	0	0	0	0	0	0
AAGCGTTGTCCTGGGT-1_0	Endothelial	AAGCGTTGTCCTGGGT-1	tumor	0	0	1.62134	0	0	0	0	0	0	1.10854	0	0	0	0	0
AAGCGTTGTCCTTTGC-1_0	SkMus_1	AAGCGTTGTCCTTTGC-1	tumor	0	0	0	0	0	0	0	0	0	5.7981	0.679252	0	0	0	0
AAGCGTTTCCATTTCA-1_0	Endothelial	AAGCGTTTCCATTTCA-1	tumor	0	0	2.12254	0	0	0	0	0	0	2.12254	0	0	0	0	0
AAGCGTTTCTCCATAT-1_0	Macrophage	AAGCGTTTCTCCATAT-1	tumor	0.789383	0	0	0	0.789383	0	0	0	0	0	0	0	0	2.10562	0
AAGGAATAGCATGAAT-1_0	Endothelial	AAGGAATAGCATGAAT-1	tumor	0	0	2.04375	0	0	0	0	0	0	0	0	0	0	0.609732	0
AAGGAATTCGAGCCTG-1_0	Fibroblast_2	AAGGAATTCGAGCCTG-1	tumor	0.513072	0.513072	0	0	0.289087	0	0	0	0	0	0	0	0	0	0
AAGGAATTCGGTGTAT-1_0	Fibroblast_1	AAGGAATTCGGTGTAT-1	tumor	0	0	0	0	1.56506	0	0	0	0	0	0	0	0	0	0
AAGGTAACACACCTAA-1_0	Lymph EC	AAGGTAACACACCTAA-1	tumor	0	0	1.76671	0	0	0	0	0	0	0.678193	0	0	0	2.91591	0
AAGGTAATCAAGTGTC-1_0	SmMus_2	AAGGTAATCAAGTGTC-1	tumor	0	0	0	0	1.55765	0	0	0	0	0.485269	4.05767	0	0	0	0
AAGGTAATCATGGAGG-1_0	Fibroblast_1	AAGGTAATCATGGAGG-1	tumor	0	0	0	0	0	0	0	0	0	0.651176	0	0	0	0	0
AAGGTAATCCAATGCA-1_0	T-cell	AAGGTAATCCAATGCA-1	tumor	0	0	0	0	0	0	0	0	0	0	0	0	0	0	0
AAGGTAATCGGTGTTA-1_0	Macrophage	AAGGTAATCGGTGTTA-1	tumor	0	0	0	1.22154	0	0	0	0	0	0	0	0	0	0.953565	0
AAGGTAATCTTTGCAT-1_0	Fibroblast_1	AAGGTAATCTTTGCAT-1	tumor	0	0	0	0	0	0	0	0.790959	0	0	0	0	0	0	0
AAGTACCAGCCATTCA-1_0	Macrophage	AAGTACCAGCCATTCA-1	tumor	0	0	0	1.17567	0.277664	0.494748	0	0	0	2.04393	0	0	0	1.81167	0
AAGTACCAGTTGAAGT-1_0	Endothelial	AAGTACCAGTTGAAGT-1	tumor	1.05154	0	2.33314	0	0	0	0	0	0	1.88497	0	0	0	0	0
AAGTACCGTAGTTACC-1_0	Myoblast	AAGTACCGTAGTTACC-1	tumor	0.431091	0	0	0.431091	0	1.30689	0	0	0	0	0.431091	0	0	0.431091	0
AAGTACCGTCTAGTGT-1_0	Macrophage	AAGTACCGTCTAGTGT-1	tumor	0	0	1.01896	0	0	0	0	0	0	0	0	0	0	1.84228	0
AAGTACCTCCCATGGG-1_0	Macrophage	AAGTACCTCCCATGGG-1	tumor	0	0	0	0	0	0	0	0	0	2.92253	0	0	0	0	2.28179
AAGTACCTCCTACAAG-1_0	Endothelial	AAGTACCTCCTACAAG-1	tumor	0.693793	0	2.39907	0	0	0	0	0	0	0.693793	0	0	0	0	0
AAGTACCTCTGCTAGA-1_0	Fibroblast_1	AAGTACCTCTGCTAGA-1	tumor	0	0	0	0	0.643184	0	0	0	0	0.643184	0.643184	0	0	0.643184	0
AAGTCGTAGACGCTCC-1_0	SkMus_1	AAGTCGTAGACGCTCC-1	tumor	0	0	0	0	0	0	0	0	0	4.95353	2.04106	0	0	0	2.04106
AAGTCGTAGTTCAACC-1_0	Fibroblast_1	AAGTCGTAGTTCAACC-1	tumor	0.62975	0	0	0	0	0	0	0	0	0	0	0	0	0	0
AAGTCGTCACAGTCCG-1_0	Endothelial	AAGTCGTCACAGTCCG-1	tumor	0	0	2.27483	0	0	0	0	0	0	1.50197	0	0	0	0	0
AAGTCGTCAGCAATTC-1_0	Neutrophil	AAGTCGTCAGCAATTC-1	tumor	0	0.252042	0.252042	1.0006	0	0	0	0	0	0.252042	0	0	0	0	0
AAGTCGTCAGTAGTTC-1_0	Myoblast	AAGTCGTCAGTAGTTC-1	tumor	0	0	0	0	0.856171	0	0	0	0	0	1.31056	0	0	0	0
AAGTCGTCAGTTAAAG-1_0	Fibroblast_1	AAGTCGTCAGTTAAAG-1	tumor	0	0	0	0	0	0	0	0	0	1.04072	0	0	0	0	0
AAGTCGTGTACAGTAA-1_0	Macrophage	AAGTCGTGTACAGTAA-1	tumor	0	0	0	0.557061	0	0	0	0	0	2.04249	0	0	0	2.719	0
AAGTCGTGTCCATACA-1_0	Fibroblast_1	AAGTCGTGTCCATACA-1	tumor	0	0	0	0	0	0	0	0	0	0.789746	0	0	0	0	0
AAGTCGTGTGTCTTGA-1_0	Fibroblast_2	AAGTCGTGTGTCTTGA-1	tumor	0	0	0	0	0	0	0	0	0	0.58508	0	0	0	0	0
AAGTGAAAGGCAGTCA-1_0	SkMus_1	AAGTGAAAGGCAGTCA-1	tumor	0	0	0	0	0	0	0	0	0	5.2831	0	0	0	0	0
AAGTGAACACCAGACC-1_0	Fibroblast_1	AAGTGAACACCAGACC-1	tumor	0	0	0	0	0.997864	0	0	0	0	1.27221	0	0	0	0	0
AAGTGAACACCTGTCT-1_0	Fibroblast_1	AAGTGAACACCTGTCT-1	tumor	0	0	0	0	0.727144	0	0	0	0	0	0	0	0	0	0
AAGTGAACAGAAACCG-1_0	Macrophage	AAGTGAACAGAAACCG-1	tumor	0	0	1.60327	1.09348	0	0	0	0	0	0.334275	0	0	0	0.784259	0
AAGTGAAGTAGGTACG-1_0	Macrophage	AAGTGAAGTAGGTACG-1	tumor	0	0	0	1.55887	0	0	0	0	0	0	0	0	0	2.72544	0
AAGTGAAGTGCGCTCA-1_0	Endothelial	AAGTGAAGTGCGCTCA-1	tumor	1.1103	0	2.961	0	0	0	0	0	0	0	0	0	0	0	0
AAGTTCGCACGCGCTA-1_0	Endothelial	AAGTTCGCACGCGCTA-1	tumor	0	0	1.73546	0	0	0	0	0	0	1.2047	0	0	0	0	0
AAGTTCGCAGGTTTAC-1_0	SkMus_1	AAGTTCGCAGGTTTAC-1	tumor	0	0	0	0	0	0	0	0	0	5.48312	0	0	0	0	0
AAGTTCGGTAGTGATA-1_0	Fibroblast_2	AAGTTCGGTAGTGATA-1	tumor	0.830189	0	0	0	0.830189	0	0	0	0	0	0	0	0	0	0
AAGTTCGGTGGCCACT-1_0	Endothelial	AAGTTCGGTGGCCACT-1	tumor	0	0	1.88561	0	0	0	0	0	0	0	0	0	0	0	0
AAGTTCGTCACTGTTT-1_0	SmMus_2	AAGTTCGTCACTGTTT-1	tumor	0	0	0	0	1.37303	0	0	0	0	1.37303	4.2592	0	0	0.684327	0
AAGTTCGTCATAGCAC-1_0	Fibroblast_1	AAGTTCGTCATAGCAC-1	tumor	0	0	0	0	0	0	0	0	0	0	0	0	0	0	0
AATAGAGAGAGTCGAC-1_0	Fibroblast_1	AATAGAGAGAGTCGAC-1	tumor	0.863024	0.648957	0.376223	0	0.376223	0	0	0	0	0.863024	0	0	0	0	0
AATAGAGAGTGATAGT-1_0	Fibroblast_1	AATAGAGAGTGATAGT-1	tumor	0	0	0	0	0.805504	0	0	0	0	0	0	0	0	0	0
AATAGAGCATGTCTAG-1_0	Fibroblast_1	AATAGAGCATGTCTAG-1	tumor	0	0	0.760655	0	0	0	0	0	0	0	0	0	0	0	0
AATAGAGGTCGCTTAA-1_0	Fibroblast_3	AATAGAGGTCGCTTAA-1	tumor	0	0	0	0	0	0	0	0	0	0	0	0	0	0	0
AATAGAGGTGTTCAGT-1_0	Fibroblast_2	AATAGAGGTGTTCAGT-1	tumor	0.825643	0	0	0	0.495717	0	0	0	0	0.495717	0	0	0	0	0
AATAGAGTCAAGAGTA-1_0	Adipocyte	AATAGAGTCAAGAGTA-1	tumor	0	0	0	0	0	0	0	0	0	0	0	0	0	0	2.34296
AATAGAGTCTGTACAG-1_0	Macrophage	AATAGAGTCTGTACAG-1	tumor	0	0	0	0.543165	0.733411	0	0	0	0	0.308016	0	0	0	2.19008	0
AATCACGAGCAGGTCA-1_0	Myoblast	AATCACGAGCAGGTCA-1	tumor	0	0	0	0.892163	0	0	0	0	0	1.6717	0	0	0	0	0
AATCACGAGTGGGAAA-1_0	Fibroblast_1	AATCACGAGTGGGAAA-1	tumor	0	0	0	0	0	0	0	0	0	0.740319	0	0	0.740319	0	0
AATCACGGTCGAAGCA-1_0	Macrophage	AATCACGGTCGAAGCA-1	tumor	0	0	0	0.901159	0	0	0	0	0	0	0.629927	0	0	2.04476	0
AATCACGGTCTCTCAC-1_0	Macrophage	AATCACGGTCTCTCAC-1	tumor	0	0	0	1.91075	0	0	0	0	0	0.307401	0	0	0	2.90551	0
AATCACGGTGGACAGT-1_0	SkMus_1	AATCACGGTGGACAGT-1	tumor	0	0	0	0	0	0	0	0	0	5.00094	0	0	0	0	0
AATCACGTCCAGCAAT-1_0	Macrophage	AATCACGTCCAGCAAT-1	tumor	0	0	0	1.60742	0.267672	0	0	0	0	0.267672	0	0	0	2.7557	0.267672
AATCGACAGAAACTGT-1_0	Fibroblast_2	AATCGACAGAAACTGT-1	tumor	1.15564	0	0	0	0.967761	0	0	0	0	0	0	0.736221	0	0.434386	0
AATCGACAGAAGAGCA-1_0	Fibroblast_1	AATCGACAGAAGAGCA-1	tumor	0	0	0	0	0	0	0	0	0	0	0	0	0	0	0
AATCGACAGCGGTAGT-1_0	Endothelial	AATCGACAGCGGTAGT-1	tumor	0	0	2.37005	0	0	0	0	0	0	0.96177	0	0	0	0	0
AATCGACAGGCACCAA-1_0	Endothelial	AATCGACAGGCACCAA-1	tumor	0	0	1.6564	0	0.353497	0	0	0	0	0.353497	0.353497	0	3.20867	0	0
AATCGACCAAACACGG-1_0	Pericyte	AATCGACCAAACACGG-1	tumor	0	0	0	0	1.71256	0	0	0	0	0	0	0	0	0.922024	0
AATCGACCATCCTAAG-1_0	Lymph EC	AATCGACCATCCTAAG-1	tumor	0	0	0.564316	0	0	0	0	0	0	0.922865	0.564316	0	0	3.62156	0
AATCGACCATGGGAAC-1_0	Fibroblast_1	AATCGACCATGGGAAC-1	tumor	0	0	0	0	0	0	0	0	0	0.558414	0	0	0	0	0
AATCGACGTCTACGTA-1_0	Fibroblast_1	AATCGACGTCTACGTA-1	tumor	0.770923	0	0	0	0	0	0	0	0	0.770923	0	0	0	0	0
AATCGACGTGAAGCTG-1_0	Endothelial	AATCGACGTGAAGCTG-1	tumor	0	0	2.00743	0	0	0	0	0	0	2.63105	0	0	0	0	0
AATCGACGTGGGTCAA-1_0	Lymph EC	AATCGACGTGGGTCAA-1	tumor	0	0	1.30224	0	0	0	0	0	0	0.849622	0	0	0	2.75534	0
AATCGACGTGTCTAAC-1_0	Fibroblast_3	AATCGACGTGTCTAAC-1	tumor	0	0	0	0	0	0	0	0	0	2.13214	2.13214	0	0	0	0
AATCGACGTGTGCCTG-1_0	Macrophage	AATCGACGTGTGCCTG-1	tumor	0	0	0.972997	0.344629	0.972997	0	0	0	0	0.344629	0.600446	0	0	0	0
AATCGACTCATGAGTC-1_0	Myoblast	AATCGACTCATGAGTC-1	tumor	0	0	0	0	0	0	0	0	0	0	0	0	0	0	0
AATCGACTCTCCTGAC-1_0	Endothelial	AATCGACTCTCCTGAC-1	tumor	0	0	1.18141	0	0	0	0	0	0	0.755876	0	0	0	0	0
AATCGTGAGCGTGAGT-1_0	SmMus_2	AATCGTGAGCGTGAGT-1	tumor	0.731447	0	0.731447	0	1.8548	0	0	0	0	0.731447	4.16832	0	0.731447	0	0
AATCGTGAGTAAGAGG-1_0	Lymph EC	AATCGTGAGTAAGAGG-1	tumor	0	0	0	0	0	0	0	0	0	0	0	0	0	1.98381	0
AATCGTGCACCAGGTC-1_0	Macrophage	AATCGTGCACCAGGTC-1	tumor	0	0	0	2.08217	0	0	0	0	0	0	0	0	0	2.59882	0
AATCGTGCAGATTTCG-1_0	Macrophage	AATCGTGCAGATTTCG-1	tumor	0	0	0	0.933953	0	0	0	0	0	0.933953	0	0	0	2.16593	0
AATCGTGCAGTTACCA-1_0	SkMus_1	AATCGTGCAGTTACCA-1	tumor	0	0	0	0	0	0	0	0	0	5.24149	0	0	0	0	1.7002
AATCGTGCATCTGGGC-1_0	Endothelial	AATCGTGCATCTGGGC-1	tumor	0	0	2.02354	0	0	0	0	0	0	2.02354	0	0	0	0	0
AATCGTGGTGCGGCTT-1_0	Fibroblast_1	AATCGTGGTGCGGCTT-1	tumor	0	0	0	0	0	0	0	0	0	0	0	0	0	0	0
AATCGTGGTGGGATTG-1_0	Endothelial	AATCGTGGTGGGATTG-1	tumor	0	0	2.49579	0	0	0	0	0	0	0	0	0	0	0	0
AATCGTGTCCTTATCA-1_0	Fibroblast_1	AATCGTGTCCTTATCA-1	tumor	0.890287	0	0	0	0.890287	0	0	0	0	0.890287	0	0	0	0	0
AATCGTGTCGTGGCTG-1_0	B-Cell	AATCGTGTCGTGGCTG-1	tumor	0	0	1.07933	0	0	0	1.07933	0	0	1.07933	0	0	0	0	0
AATGAAGAGCACCAGA-1_0	Endothelial	AATGAAGAGCACCAGA-1	tumor	0	0	1.82038	0	0	0	0	0	0	1.00237	0	0	0	0	0
AATGAAGAGGGATCGT-1_0	Endothelial	AATGAAGAGGGATCGT-1	tumor	0	0	1.3133	0	0	0	0	0	0	1.3133	0	0	0	0	0
AATGAAGAGTACGAGC-1_0	Adipocyte	AATGAAGAGTACGAGC-1	tumor	0	0	0	0	0	0	0	0	0	0	0	0	0	0.271075	1.41433
AATGAAGAGTGGTGGT-1_0	Fibroblast_1	AATGAAGAGTGGTGGT-1	tumor	0.531876	0	0	0	0.531876	0	0	0	0	0	0	0	0	0	0
AATGAAGCAATTCTCT-1_0	Endothelial	AATGAAGCAATTCTCT-1	tumor	0	0	1.93059	0	0	0	0	0	0	1.08671	0	0	0	0	0
AATGAAGCATCGCCTT-1_0	SkMus_1	AATGAAGCATCGCCTT-1	tumor	0	0	0	0	0	0	0	0	0	5.04383	0	0	0	0	0
AATGAAGCATCGTGGC-1_0	SkMus_1	AATGAAGCATCGTGGC-1	tumor	0	0	0	0	0	0	0	0	0	5.74064	0	0	0	0	0
AATGAAGGTACAGAGC-1_0	Myoblast	AATGAAGGTACAGAGC-1	tumor	0	0	0	0	0	0	0	0	0	0	0	0	0	0	0
AATGAAGGTCATGCAT-1_0	SkMus_1	AATGAAGGTCATGCAT-1	tumor	0	0	0	0	0	0	0	0	0	4.49172	0	0	0	0	0
AATGAAGGTCGTACAT-1_0	Macrophage	AATGAAGGTCGTACAT-1	tumor	0	0	0	0	0	0	0	0	0	0	0	0	0	0	0
AATGAAGTCGACCCAG-1_0	Macrophage	AATGAAGTCGACCCAG-1	tumor	0	0	0	0	0	0	0	0	0	0	0	0	0	1.52293	0
AATGAAGTCTCTGCCA-1_0	SkMus_1	AATGAAGTCTCTGCCA-1	tumor	0	0	0	0	0	0	0	0	0	5.20531	0	0	0	0	0
AATGACCCAAAGCAAT-1_0	Endothelial	AATGACCCAAAGCAAT-1	tumor	0	0	2.39823	0	0	0	0	0	0	1.09886	0	0	0	0	0
AATGACCCACTAGTAC-1_0	SmMus_2	AATGACCCACTAGTAC-1	tumor	0	0	0	0	0.919398	0	0	0	0	1.5081	4.11596	0	0	0	0
AATGACCCATAGCTGT-1_0	SkMus_1	AATGACCCATAGCTGT-1	tumor	0	0	0	0	0	0	0	0	0	5.13106	0	0	0	0	0
AATGACCGTAGGACTG-1_0	Endothelial	AATGACCGTAGGACTG-1	tumor	0	0	1.84448	0	0	0	0	0	0	1.29812	0	0	0	0	0
AATGACCGTTCAGCGC-1_0	SkMus_1	AATGACCGTTCAGCGC-1	tumor	0	0	0	0	0	0	0	0	0	4.48818	0	0	0	0	0
AATGCCAAGAGTTGCG-1_0	SmMus_1	AATGCCAAGAGTTGCG-1	tumor	0	0	1.31892	0	1.11662	0	0	0	0	0.521672	1.63101	0	0	0	0
AATGCCAAGGGATGTC-1_0	Fibroblast_1	AATGCCAAGGGATGTC-1	tumor	0	0	0	0	0	0	0	0	0	0.649722	0	0	0.649722	0	0
AATGCCACAACTTGCA-1_0	Myoblast	AATGCCACAACTTGCA-1	tumor	0	0	0	0	0	0	0	0	0	0.993205	0	0	0	0	0
AATGCCACAATTTCTC-1_0	Fibroblast_1	AATGCCACAATTTCTC-1	tumor	0	0	0	0	0	0	0	0	0	0	0	0	0	0	0
AATGCCACATTCCTCG-1_0	Myoblast	AATGCCACATTCCTCG-1	tumor	0	0	0	0	0	0	0	0	0	1.30965	0	0	0	0	0
AATGCCAGTTAAACAG-1_0	Myoblast	AATGCCAGTTAAACAG-1	tumor	0	0	0	0	0	0.85203	0	0	0	0.85203	0	0	0	0	0
AATGCCATCACCTCGT-1_0	Adipocyte	AATGCCATCACCTCGT-1	tumor	0	0	0	0.446239	0	0	0	0	0	0	0	0	0	0	2.27394
AATGCCATCAGTAGGG-1_0	Macrophage	AATGCCATCAGTAGGG-1	tumor	0	0	0	0.990648	0	0	0	0	0	0.447455	0	0	0	3.00504	0
AATGCCATCCACCTGT-1_0	Adipocyte	AATGCCATCCACCTGT-1	tumor	0	0	0	0	0	0	0	0	0	0.287782	0	0	0	0	1.15295
AATGGAAAGCCGGATA-1_0	Endothelial	AATGGAAAGCCGGATA-1	tumor	0	0	2.49767	0	0	0	0	0	0	0	0	0	0	0	0
AATGGAAAGCCTGAGA-1_0	Adipocyte	AATGGAAAGCCTGAGA-1	tumor	0	0	0	0	0	0	0	0	0	0.511441	0	0	0	0	2.16084
AATGGAACAGCATGCC-1_0	Fibroblast_1	AATGGAACAGCATGCC-1	tumor	0.614864	0	0	0	0.614864	0	0	0	0	0	0	0	0.614864	0	0
AATGGAACATCGATAC-1_0	Fibroblast_2	AATGGAACATCGATAC-1	tumor	1.2696	0	0	0	0.413358	0	0	0	0	0	0	0	0	0	0
AATGGAAGTCACAGTT-1_0	Fibroblast_1	AATGGAAGTCACAGTT-1	tumor	0	0.826442	0	0	0.826442	0	0	0	0	0.826442	0	0	0	0	0
AATGGAAGTGCACGCT-1_0	Fibroblast_1	AATGGAAGTGCACGCT-1	tumor	1.79345	0	0	0	0	0	0	0	0	0	0	0	0	0	0
AATGGAAGTGCAGGAT-1_0	Myoblast	AATGGAAGTGCAGGAT-1	tumor	0	0	0	0	0	0	0	0	0	0	0.965652	0	0	0	0
AATGGAAGTGTGTTTG-1_0	Fibroblast_2	AATGGAAGTGTGTTTG-1	tumor	0.66533	0	0	0	0.66533	0	0	0	0	0	0	0	0	0	0
AATGGAATCAGACATC-1_0	B-Cell	AATGGAATCAGACATC-1	tumor	0	0	0	0	0	0	0	0	0	1.21865	0	0	0	0	0
AATGGAATCATTCTTG-1_0	Fibroblast_1	AATGGAATCATTCTTG-1	tumor	0	0	0	0	0	0	0	0	0	1.72735	0	0	0	0	0
AATGGAATCGAGAACG-1_0	SkMus_1	AATGGAATCGAGAACG-1	tumor	0	0	0	0	0	0	0	0	0	5.00119	0	0	0	0.977692	0
AATGGAATCGCTGTCT-1_0	Fibroblast_1	AATGGAATCGCTGTCT-1	tumor	0.715924	0	0	0	0	0	0	0	0	0.715924	0	0	0	0	0
AATGGCTCAAGAAACT-1_0	B-Cell	AATGGCTCAAGAAACT-1	tumor	0	0	0	0	0	0	0	0	0	0	0	0	0	0	0
AATGGCTCAATGACCT-1_0	Fibroblast_2	AATGGCTCAATGACCT-1	tumor	1.05789	0	0	0	0.385309	0	0	0	0	0.385309	0	0	0	0	0
AATGGCTCACTTCATT-1_0	SkMus_1	AATGGCTCACTTCATT-1	tumor	0	0	0	0	0	0	0	0	0	5.21191	0	0	0	0	0
AATGGCTCAGATCCTA-1_0	Pericyte	AATGGCTCAGATCCTA-1	tumor	0	0	0	0.849763	2.20106	0	0	0	0	1.30242	0	0	0	0	0
AATGGCTTCGGCATAT-1_0	Neutrophil	AATGGCTTCGGCATAT-1	tumor	0	0	0	0	0	0	0	0	0	0	0	0	0	0	0
AATGGCTTCTCATTGT-1_0	Endothelial	AATGGCTTCTCATTGT-1	tumor	0.301379	0	0.301379	0	0.301379	0	0	0	0	1.01473	0	0	0	0.301379	0
AATTCCTAGAAGCTGC-1_0	Fibroblast_1	AATTCCTAGAAGCTGC-1	tumor	0	0	0	0	0	0	0	0	0	0	0	0	0	0	0
AATTCCTTCGGATACT-1_0	Fibroblast_2	AATTCCTTCGGATACT-1	tumor	0	0	0	0	0	0	0	0	0	0.458691	0	0	0	0	0
AATTCCTTCTGGCCAG-1_0	SkMus_1	AATTCCTTCTGGCCAG-1	tumor	0	0	0	0	0	0	0	0	0	4.76456	0	0	0	0	0
AATTCCTTCTGGGTCG-1_0	Fibroblast_3	AATTCCTTCTGGGTCG-1	tumor	0	0	0	0	0	0	0	0	0	1.20727	0	0	0	0	0
AATTTCCAGGTGATAT-1_0	SkMus_1	AATTTCCAGGTGATAT-1	tumor	0	0	0	0	0	0	0	0	0	5.26968	0	0	0	0	0
AATTTCCCAAAGGATT-1_0	Myoblast	AATTTCCCAAAGGATT-1	tumor	0	0	0	0	0	0	0	0	0	1.04621	0	0	0	0	0
AATTTCCCAGCAGGAT-1_0	B-Cell	AATTTCCCAGCAGGAT-1	tumor	0	0	0	0	0	0	0.791445	0	0	0	0	0	0	0	0
AATTTCCTCCCGTGTT-1_0	Endothelial	AATTTCCTCCCGTGTT-1	tumor	0	0	2.03891	0	0	0	0	0	0	0.748445	0	0	0	0	0
ACAAAGAAGGACTAAT-1_0	Endothelial	ACAAAGAAGGACTAAT-1	tumor	0	0	0	0	0	0	0	0	0	1.75816	0	0	0	0	0
ACAAAGAAGTGATTCC-1_0	Fibroblast_1	ACAAAGAAGTGATTCC-1	tumor	0	0	0	0	0.744787	0	0	0	0	0	0	0	0	0	0
ACAAAGATCTTTGCTA-1_0	Adipocyte	ACAAAGATCTTTGCTA-1	tumor	0	0	0	0	0	0	0	0	0.204697	0.204697	0	0	0	0	1.18526
ACAACCAAGACCAAAT-1_0	Macrophage	ACAACCAAGACCAAAT-1	tumor	0	0	0	0.664991	0	0	0	0	0	0.664991	0.664991	0	0	2.25132	0.664991
ACAACCAAGGTATCTC-1_0	Fibroblast_2	ACAACCAAGGTATCTC-1	tumor	0.892634	0	0	0.21532	0	0	0	0	0	0.21532	0	0	0	0.21532	0
ACAACCAGTGTTAACC-1_0	Fibroblast_1	ACAACCAGTGTTAACC-1	tumor	0.684596	0	0	0	1.08719	0	0	0	0	0.684596	0	0	0	1.08719	0
ACAACCATCAATCAGC-1_0	SmMus_1	ACAACCATCAATCAGC-1	tumor	0	0	1.66552	0.329199	0.939781	0	0	0	0	0.329199	0	0	0	0.57645	0
ACAACCATCATACGGT-1_0	Myoblast	ACAACCATCATACGGT-1	tumor	0	0	0.860356	0	0	0.860356	0	0	0	0.860356	0	0	0	0	0
ACAACCATCCAGTACA-1_0	Myoblast	ACAACCATCCAGTACA-1	tumor	0	0	0	0	0	1.21644	0	0	0	0.782791	0	0	0	0	0
ACAACCATCGAGAGAC-1_0	Adipocyte	ACAACCATCGAGAGAC-1	tumor	0.356407	0.618626	0	0.356407	0	0	0	0	0	0.356407	0	0	0	0.356407	2.00456
ACAAGCTAGACGCCCT-1_0	Fibroblast_3	ACAAGCTAGACGCCCT-1	tumor	0	0	0	0	0.796957	0	0	0	0	0.796957	0	0	0	0	0
ACAAGCTAGAGGGTCT-1_0	Fibroblast_1	ACAAGCTAGAGGGTCT-1	tumor	2.33075	0	0.235313	0	0.235313	0	0	0	0	0	0.425665	0	0	0	0
ACAAGCTAGGGTTAGC-1_0	B-Cell	ACAAGCTAGGGTTAGC-1	tumor	0	0	0	0	0	0	0	0	0	0	0	0	0	0	0.872128
ACAAGCTCAGGCGAAT-1_0	Pericyte	ACAAGCTCAGGCGAAT-1	tumor	0	0	0	0	2.33905	0	0	0	0	0	2.81054	0	0	0	0
ACAAGCTCATAGGTTC-1_0	Fibroblast_1	ACAAGCTCATAGGTTC-1	tumor	0.706686	0	0	0	0	0	0	0	0	0	0	0	0	0	0
ACAAGCTCATGGAGAC-1_0	Fibroblast_1	ACAAGCTCATGGAGAC-1	tumor	0	0	0	0	0	0	0	0	0	0	0	0	0	0.792053	0
ACAAGCTGTCCACATA-1_0	Fibroblast_1	ACAAGCTGTCCACATA-1	tumor	0	0	0	0	1.08504	0	0	0	0	1.08504	0	0	0	1.08504	0
ACAAGCTTCCGTGGCA-1_0	Fibroblast_1	ACAAGCTTCCGTGGCA-1	tumor	0	0	0	0	0.740213	0	0	0	0	1.16089	0	0	0	0	0
ACACAGTAGCTGACAG-1_0	Fibroblast_1	ACACAGTAGCTGACAG-1	tumor	0	0	0	0	0	0	0	0	0	0	0	0	0	0	0
ACACAGTTCAAGCTGT-1_0	Macrophage	ACACAGTTCAAGCTGT-1	tumor	0	0	0	1.60235	0	0	0	0	0	0.165694	0	0	0	3.40167	0
ACACAGTTCATGAGGG-1_0	Endothelial	ACACAGTTCATGAGGG-1	tumor	0.627643	0	2.07763	0	0	0	0	0	0	3.47923	0	0	0	0.627643	0
ACACAGTTCCGCAGTG-1_0	Fibroblast_1	ACACAGTTCCGCAGTG-1	tumor	0.816123	0	0	0	0	0	0	0	0	0.489106	0	0	0	0	0
ACACAGTTCGCTATTT-1_0	Neutrophil	ACACAGTTCGCTATTT-1	tumor	0	0	0	0	0	0	0	0	0	0	0	0	0	0	0
ACACCAAAGATGTTGA-1_0	Fibroblast_1	ACACCAAAGATGTTGA-1	tumor	0	0	0	0	0	0	0	0	0	0.71979	0	0	0	0.71979	0
ACACCAAAGCACAAAT-1_0	B-Cell	ACACCAAAGCACAAAT-1	tumor	0	0	0	0	0	0	0.935164	0	0	0	0	0	0	0	0
ACACCAACAGATAAAC-1_0	Fibroblast_1	ACACCAACAGATAAAC-1	tumor	0	0	0	0	1.08924	0	0	0	0	0.686126	0	0	0	0	0
ACACCAACAGGTCAGA-1_0	Macrophage	ACACCAACAGGTCAGA-1	tumor	0	0	0	0	0	0	0	0	0	0.913206	0	0	0	0.913206	0
ACACCAAGTACCATAC-1_0	Lymph EC	ACACCAAGTACCATAC-1	tumor	0	0	1.4034	0	0	0	0	0	0	0.363552	0	0	0	3.92281	0
ACACCAATCACCCTGT-1_0	Endothelial	ACACCAATCACCCTGT-1	tumor	0	0	0.674254	0	0	0	0	0	0	0	0	0	0	0.674254	0
ACACCAATCTGTACAG-1_0	Neutrophil	ACACCAATCTGTACAG-1	tumor	0	0	0	0	0	0	0	0	0	0.268993	0	0	0.268993	0	0
ACACGCGAGAGTGACC-1_0	Endothelial	ACACGCGAGAGTGACC-1	tumor	0	0	2.58345	0	0	0	0	0	0	1.23796	0	0	0	0	0
ACACGCGCAATCTCGA-1_0	Fibroblast_1	ACACGCGCAATCTCGA-1	tumor	0.757868	0	0	0	0	0	0	0	0	0.757868	0	0	0	0	0
ACACGCGCACACCTGG-1_0	Fibroblast_1	ACACGCGCACACCTGG-1	tumor	0	0	0	0.779479	0.779479	0	0	0	0	0	0	0	0	0	0
ACACGCGCAGCGTAGA-1_0	B-Cell	ACACGCGCAGCGTAGA-1	tumor	0	0	0	0	0	0	0	0	0	1.30098	0	0	0	0	0
ACACGCGCATAGCTGT-1_0	Neutrophil	ACACGCGCATAGCTGT-1	tumor	0	0	0	0	0	0	0	0	0	0	0	0	0	0	0
ACACGCGCATGACCCG-1_0	Endothelial	ACACGCGCATGACCCG-1	tumor	0	0	2.20258	0	0	0	0	0	0	0	0	0	0	0	0
ACACGCGGTAGGATAT-1_0	B-Cell	ACACGCGGTAGGATAT-1	tumor	0	0	0	0	0	0	1.40468	0	0	0.931026	0	0	0	0	0
ACACGCGGTCTTGCTC-1_0	Endothelial	ACACGCGGTCTTGCTC-1	tumor	0	0	1.64579	0	0	0	0	0	0	0	0	0	0	0	0
ACACGCGTCAGGCGAA-1_0	Erythroblast	ACACGCGTCAGGCGAA-1	tumor	0	0	0	0.144989	0	0	0	0	0	0	0	0	0.738211	0	0
ACACGCGTCCATTCGC-1_0	SmMus_2	ACACGCGTCCATTCGC-1	tumor	0	0	0	0	1.35153	0	0	0	0	0.670104	3.3889	0	0	0.670104	0
ACACTGAAGAGCTGAC-1_0	Fibroblast_1	ACACTGAAGAGCTGAC-1	tumor	0	0	0	0	0	0	0	0	0	0.891381	0	0	0	0	0
ACACTGAAGGGTTAGC-1_0	Neutrophil	ACACTGAAGGGTTAGC-1	tumor	0	0	0	0.922234	0	0	0	0	0	0.173418	0	0	0	2.54479	0
ACACTGACAAGGTACG-1_0	Fibroblast_1	ACACTGACAAGGTACG-1	tumor	0	0	0	0	0	0	0	0	0	0.693793	0	0	0	0	0.693793
ACACTGAGTACAGCGA-1_0	Endothelial	ACACTGAGTACAGCGA-1	tumor	0	0	0.829585	0	0	0	0	0	0	0	0	0	0	0	0
ACACTGATCATGCCCT-1_0	Fibroblast_1	ACACTGATCATGCCCT-1	tumor	0	0	0	0	0	0	0	0	0	0	0	0	0	0	0
ACACTGATCATTGCTT-1_0	Adipocyte	ACACTGATCATTGCTT-1	tumor	0	0	0	0.356774	0	0	0	0	0	0.194214	0	0	0	0	2.00562
ACACTGATCGCAAGAG-1_0	Fibroblast_2	ACACTGATCGCAAGAG-1	tumor	0.566251	0	0	0	0	0	0	0	0	0.566251	0	0	0	0	0
ACACTGATCGTACCTC-1_0	SkMus_1	ACACTGATCGTACCTC-1	tumor	0	0	0	0	0	0	0	0	0	5.09852	0	0	0	0	0
ACAGAAAAGACCATAA-1_0	Macrophage	ACAGAAAAGACCATAA-1	tumor	0	0	0	1.20452	0	0	0	0	0	0.383243	0	0	0	1.73525	0
ACAGAAAAGATTGGGC-1_0	Fibroblast_3	ACAGAAAAGATTGGGC-1	tumor	0.984221	0	0	0	0	0	0	0	0	0	0	0	0	0	0
ACAGAAAAGCAAACAT-1_0	Fibroblast_2	ACAGAAAAGCAAACAT-1	tumor	0.671913	0	0.671913	0.671913	0	0	0	0	0	0.671913	0	0	0	0	0
ACAGAAAAGGTACTGG-1_0	Fibroblast_1	ACAGAAAAGGTACTGG-1	tumor	0.861227	0	0	0	1.11484	0	0	0	0	1.31698	0	0	0	0	0
ACAGAAACATATCTCT-1_0	Fibroblast_3	ACAGAAACATATCTCT-1	tumor	0	0	0	0	0	0	0	0	0	0.713567	0	0	0	0	0
ACAGAAACATTATGCG-1_0	Endothelial	ACAGAAACATTATGCG-1	tumor	0	0	1.897	0	0	0	0	0	0	0	0	0	0	0	0
ACAGAAAGTATCGATC-1_0	Fibroblast_1	ACAGAAAGTATCGATC-1	tumor	0	0	0	0	0	0	0	0	0	1.01172	0	0	0	0	0
ACAGAAAGTCGTTTCC-1_0	Macrophage	ACAGAAAGTCGTTTCC-1	tumor	0.721589	0	0	0	0	0	0	0	0	0.721589	0	0	0	1.99418	0
ACAGAAATCGAGCCTG-1_0	Fibroblast_1	ACAGAAATCGAGCCTG-1	tumor	0	0	0	0	0.897208	0	0	0	0	0	0	0	0	0	0
ACAGCCGAGAAGATCT-1_0	Myoblast	ACAGCCGAGAAGATCT-1	tumor	0	0	0	0	0	0.932745	0	0	0	0.932745	0	0	0	0	0
ACAGCCGAGACCAGCA-1_0	Fibroblast_2	ACAGCCGAGACCAGCA-1	tumor	1.33078	0	0	0	0.817774	0	0	0	0	0.409577	0	0	0	0	0.225613
ACAGCCGAGGAGTATT-1_0	Fibroblast_1	ACAGCCGAGGAGTATT-1	tumor	1.16362	0	0	0	0	0	0	0	0	0	0	0	0	0	0
ACAGCCGAGGATGCGT-1_0	Myoblast	ACAGCCGAGGATGCGT-1	tumor	0	0	0	0	0	0	0	0	0	0.638252	0	0	0	0	0
ACAGCCGAGGTCGTAG-1_0	Myoblast	ACAGCCGAGGTCGTAG-1	tumor	0	0	0	0	0	0	0	0	0	0	0.727755	0	0	0	0
ACAGCCGCAAGCCCAC-1_0	Fibroblast_1	ACAGCCGCAAGCCCAC-1	tumor	0	0	0	0	1.89848	0	0	0	0	2.51377	0	0	0	0	0
ACAGCCGCAATAAGGT-1_0	SkMus_1	ACAGCCGCAATAAGGT-1	tumor	0	0	0	0	0	0	0	0	0	5.67292	0	0	0	0	0
ACAGCCGGTACCAGAG-1_0	SkMus_1	ACAGCCGGTACCAGAG-1	tumor	0	0	0	0	0	0	0	0	0	4.61988	0	0	0	0	0
ACAGCCGGTGGCCCAT-1_0	Schwann	ACAGCCGGTGGCCCAT-1	tumor	0	0	0	0	0	0	0	4.23303	0	1.44328	0	0.962139	0	0	0
ACAGCCGGTTTAAGGA-1_0	Endothelial	ACAGCCGGTTTAAGGA-1	tumor	0	0	1.53206	0	0	0	0	0	0	0.937946	0	0	0	0	0
ACAGCCGTCGGATTAC-1_0	Pericyte	ACAGCCGTCGGATTAC-1	tumor	0	0	0	0	2.51763	0	0	0	0	2.51763	0	0	0	0	0
ACAGGGAAGCTTCTAG-1_0	Fibroblast_1	ACAGGGAAGCTTCTAG-1	tumor	0.707262	0	0	0	0	0	0	0	0	0.707262	0	0	0	0	0
ACAGGGAGTGGCCACT-1_0	Fibroblast_1	ACAGGGAGTGGCCACT-1	tumor	1.00479	0	0	0	1.00479	0	0	0	0	0	0	0	0	0	0
ACAGGGATCCGATGTA-1_0	Fibroblast_3	ACAGGGATCCGATGTA-1	tumor	0	0	0	0	1.68996	0	0	0	0	1.01802	0	0	0	0	0
ACATCCCAGAAGTCTA-1_0	Fibroblast_2	ACATCCCAGAAGTCTA-1	tumor	0.684956	0	0	0	0.400012	0	0	0	0	0	0	0	0	0	0
ACATCCCAGAATCCCT-1_0	SmMus_2	ACATCCCAGAATCCCT-1	tumor	0	0	0	0	0.402598	0	0	0	0	0.402598	4.11865	0	0	0	0
ACATCCCAGATGCAGC-1_0	Macrophage	ACATCCCAGATGCAGC-1	tumor	0	0	0	0	0	0	0	0	0	0	0	0	0	0	0
ACATCCCAGGAGGGTG-1_0	Myoblast	ACATCCCAGGAGGGTG-1	tumor	0	0	0	0	0.70325	0	0	0	0	1.11206	0.70325	0	0	0	0
ACATCCCCAACGGGTA-1_0	Neutrophil	ACATCCCCAACGGGTA-1	tumor	0	0	0	1.1545	0	0	0	0	0	0	0	0	0	0.54473	0
ACATCCCCATCAGCGC-1_0	Macrophage	ACATCCCCATCAGCGC-1	tumor	0	0	0	0.710352	0	0	0	0	0	0.524613	0	0	0	0	0
ACATCCCCATGACTGT-1_0	Macrophage	ACATCCCCATGACTGT-1	tumor	0	0	0	0	0	0	0	0	0	3.05263	0	0	0	0	0
ACATCCCCATGTGGTT-1_0	Macrophage	ACATCCCCATGTGGTT-1	tumor	0	0	0	0	0	0	0	0	0	2.36762	0	0	0	0	0
ACATCCCGTCGATGCC-1_0	Pericyte	ACATCCCGTCGATGCC-1	tumor	0	0	0	0	2.38065	0	0	0	0	1.45176	0	0	0	0	0
ACATCCCGTGGGATTG-1_0	Fibroblast_1	ACATCCCGTGGGATTG-1	tumor	0.551849	1.16608	0	0	0.219527	0	0	0	0	0	0	0	0	0.219527	0
ACATCCCTCATCCCGT-1_0	Fibroblast_3	ACATCCCTCATCCCGT-1	tumor	0.533106	0	0	0.533106	0	0	0	0	0	0.533106	0.878978	0	0	0.533106	0
ACATCCCTCATCGACA-1_0	Fibroblast_1	ACATCCCTCATCGACA-1	tumor	0.763688	0	0	0	0.763688	0	0	0	0	0	0	0	0	0	0
ACATCCCTCGGTGTAT-1_0	Fibroblast_1	ACATCCCTCGGTGTAT-1	tumor	0	0	0	0	0	0	0	0	0	0	0	0	0	0	0
ACATCGAAGACCAGCA-1_0	B-Cell	ACATCGAAGACCAGCA-1	tumor	0	0	0	1.31587	0	0	0	0	0	0	0	0	0	1.31587	0
ACATCGAAGGGAGTGG-1_0	SkMus_1	ACATCGAAGGGAGTGG-1	tumor	0	0	0	0	0	0	0	0	0	5.26948	0	0	0	0	0
ACATCGAAGGTCATTC-1_0	T-cell	ACATCGAAGGTCATTC-1	tumor	0	0	0	0	0	0	0	0	0	2.20911	0	0	0	0	0
ACATCGAAGTCAAGCG-1_0	Endothelial	ACATCGAAGTCAAGCG-1	tumor	0	0	1.50072	0	0	0	0	0	0	1.00885	0	0	0	0	0
ACATCGACACCACTGG-1_0	Endothelial	ACATCGACACCACTGG-1	tumor	0	0	2.41997	0	1.11484	0	0	0	0	1.11484	0	0	0	0	0
ACATCGACACGCTATA-1_0	Fibroblast_1	ACATCGACACGCTATA-1	tumor	0.696202	0	0	0	0	0	0	0	0	0	0	0	0	0	0
ACATCGAGTCATAAAG-1_0	Fibroblast_1	ACATCGAGTCATAAAG-1	tumor	0	0	0	0	0	0	0	0	0	0.944269	0	0	0	0	0
ACATCGAGTCATGCAT-1_0	Myoblast	ACATCGAGTCATGCAT-1	tumor	0	0	0	0	0	0	0	0	0	0	0	0	0	0	0
ACATCGAGTCTAACTG-1_0	Endothelial	ACATCGAGTCTAACTG-1	tumor	0	0	1.73539	0	0.659709	0	0	0	0	1.05377	0	0	0	0	0
ACATCGATCACGAACT-1_0	Neutrophil	ACATCGATCACGAACT-1	tumor	0	0	0	0	0	0	0	0	0	0	0	0	0	0	0
ACATGCAAGCCAACCC-1_0	Macrophage	ACATGCAAGCCAACCC-1	tumor	0	0	0	0	0	0	0	0	0	1.7383	0	0	0	2.71225	0
ACATGCACATCGATAC-1_0	Fibroblast_1	ACATGCACATCGATAC-1	tumor	0.789625	0	0	0	0	0	0	0	0	0	0	0	0	1.22529	0
ACATGCAGTAGACTGG-1_0	Fibroblast_1	ACATGCAGTAGACTGG-1	tumor	1.237	1.237	0	0	1.04167	0	0	0	0	0.477048	0	0	0	0	0
ACATTTCAGCGACCCT-1_0	Neutrophil	ACATTTCAGCGACCCT-1	tumor	0	0	0	0.891772	0	0	0	0	0	0	0	0	0	0.542164	0
ACATTTCCAATACGCT-1_0	SkMus_1	ACATTTCCAATACGCT-1	tumor	0	0	0	0	0	0	0	0	0	4.22981	0	0	0	0	0
ACATTTCCATCGTGCG-1_0	Lymph EC	ACATTTCCATCGTGCG-1	tumor	0	0	0	0	0	0	0	0	0	0	0	0	0	3.97618	0
ACATTTCGTAGTCTTG-1_0	Myoblast	ACATTTCGTAGTCTTG-1	tumor	0	0	0	0	0	0.873774	0	0	0	0.873774	0	0	0	0	0
ACATTTCGTGACTATC-1_0	Myoblast	ACATTTCGTGACTATC-1	tumor	0	0	0	0	0	0	0	0	0	1.38305	0	0	0	0	0
ACATTTCTCACAGAGG-1_0	Macrophage	ACATTTCTCACAGAGG-1	tumor	0	0	0	1.8379	0	0	0	0	0	1.8379	0	0	0	0	0
ACATTTCTCCTTTGAT-1_0	SmMus_2	ACATTTCTCCTTTGAT-1	tumor	0	0	0	0.46135	0.46135	0	0	0	0	0.46135	4.58216	0	0	0	0
ACATTTCTCTTAGCAG-1_0	SkMus_1	ACATTTCTCTTAGCAG-1	tumor	0	0	0	0	0	0	0	0	0	5.33126	0	0	0	0	0
ACCAAACAGCAATAAC-1_0	Fibroblast_2	ACCAAACAGCAATAAC-1	tumor	0.528008	0	0	0	0.528008	0	0	0	0	0.528008	0	0	0	0	0
ACCAAACAGCAATAGT-1_0	Fibroblast_1	ACCAAACAGCAATAGT-1	tumor	1.93307	0	0	0	0	0	0	0	0	0	0	0	0	0	0
ACCAAACAGTCATCGT-1_0	Myoblast	ACCAAACAGTCATCGT-1	tumor	0	0	0	0	0	0	0	0	0	1.39493	0	0	0	0	0
ACCAAACCAACAGATA-1_0	B-Cell	ACCAAACCAACAGATA-1	tumor	0	0	0	0	0	0	1.87657	0	0	1.87657	0	0	0	0	0
ACCAAACCAGAAGCGT-1_0	Endothelial	ACCAAACCAGAAGCGT-1	tumor	0	0	1.52216	0	0	1.3047	0	0	0	0	0	0	0	0	0
ACCAAACGTGGTATGG-1_0	SkMus_1	ACCAAACGTGGTATGG-1	tumor	0	0	0	0	0	0	0	0	0	5.39726	0	0	0	0	0
ACCAAACGTTTGGCTA-1_0	Myoblast	ACCAAACGTTTGGCTA-1	tumor	0	0	0	0	0	0	0	0	0	1.75178	0	0	0	0	0
ACCAAACTCGTTGTGA-1_0	Fibroblast_1	ACCAAACTCGTTGTGA-1	tumor	0.705298	0	0	0	0.413582	0	0	0	0	0	0	0	0	0	0
ACCAACAAGAAGGTAG-1_0	Endothelial	ACCAACAAGAAGGTAG-1	tumor	0	0	1.40554	0	0	0	0	0	0	1.40554	0	0	0	0	0
ACCAACAAGTGGAATT-1_0	SkMus_1	ACCAACAAGTGGAATT-1	tumor	0	0	0	0	0	0	0	0	0	4.13306	0	0	1.81059	0	0
ACCAACACAAACTCTG-1_0	Fibroblast_1	ACCAACACAAACTCTG-1	tumor	0.788598	0	0	0	1.02979	0	0	0	0	0.4701	0	0	0	0.4701	0
ACCAACACAACAGTGG-1_0	Myoblast	ACCAACACAACAGTGG-1	tumor	0	0	0	0	0	0	0	0	0	0.870489	0	0	0	0	0
ACCAACAGTACTCCGG-1_0	Neutrophil	ACCAACAGTACTCCGG-1	tumor	0	0	0.370327	0	0	0	0	0	0	0	0	0	0	0	0
ACCAACAGTACTTCCC-1_0	Macrophage	ACCAACAGTACTTCCC-1	tumor	0	0	0	0.36847	0.36847	0	0	0	0	0.848681	0	0	0	0	0
ACCAACAGTCCGATCG-1_0	Fibroblast_1	ACCAACAGTCCGATCG-1	tumor	0.537869	0	0	0	0	0	0	0	0	0.537869	0	0	0	0	0
ACCAACAGTTGCATTG-1_0	Myoblast	ACCAACAGTTGCATTG-1	tumor	0	0	0	0	0	1.05042	0	0	0	1.05042	0	0	0	0	0
ACCAACATCATGCCCT-1_0	Fibroblast_1	ACCAACATCATGCCCT-1	tumor	0.781427	0	0	0	0	0	0	0	0	0	0	0	0	0.465175	0
ACCAACATCGTAGCTA-1_0	Endothelial	ACCAACATCGTAGCTA-1	tumor	0	0	1.67717	0	0	0	0	0	0	1.44992	0	0	0	0	0
ACCAACATCGTGAGAG-1_0	Fibroblast_1	ACCAACATCGTGAGAG-1	tumor	0	0	0	0	0.519526	0	0	0	0	0	0	0	0	0	0
ACCAACATCGTGTCAA-1_0	Endothelial	ACCAACATCGTGTCAA-1	tumor	0	0	2.29351	0	0	0	0	0.910252	0	0.910252	0	0	0	0	0
ACCACAAAGTCCGCGT-1_0	Fibroblast_1	ACCACAAAGTCCGCGT-1	tumor	0	0	1.0601	0	0	0	0	0	0	0.6644	0	0	0	0	0
ACCACAACAATCGCAT-1_0	Neutrophil	ACCACAACAATCGCAT-1	tumor	0	0	0	0	0.980369	0	0	0	0	0.980369	0	0	0	0	0
ACCACAAGTTGCATCA-1_0	Endothelial	ACCACAAGTTGCATCA-1	tumor	0.691309	0	1.25014	0	0	0	0	0	0	0.40424	0	0	0	0	0
ACCACAATCCAGTTCC-1_0	Fibroblast_1	ACCACAATCCAGTTCC-1	tumor	0	0	0	0	0.436195	0	0	0	0	0.738895	0	0	0	0	0
ACCATTTAGCTTTCCC-1_0	SmMus_2	ACCATTTAGCTTTCCC-1	tumor	0	0	0	0	0.410535	0	0	0	0	0.700743	4.3907	0	0	0	0
ACCATTTCAACTGGTT-1_0	Fibroblast_2	ACCATTTCAACTGGTT-1	tumor	1.38797	0	0	0	0.194549	0	0	0	0	0	0	0.827932	0	0	0
ACCATTTCATCGTTCC-1_0	Myoblast	ACCATTTCATCGTTCC-1	tumor	0	0	0	0	0	0.974273	0	0	0	0.974273	0	0	0	0.974273	0
ACCATTTGTGCAACAG-1_0	Fibroblast_1	ACCATTTGTGCAACAG-1	tumor	1.6673	0	0	0.194654	0.729699	0	0	0	0	1.33331	0	0	0	0.194654	0
ACCATTTGTGTTCGTA-1_0	Lymph EC	ACCATTTGTGTTCGTA-1	tumor	0	0	1.85945	0	0	0	0	0	0	0.54389	0	0	0	3.75925	0
ACCATTTTCCACTAGA-1_0	SkMus_2	ACCATTTTCCACTAGA-1	tumor	0	0	0	0	0	0	0	0	0	5.41511	0	0	0	0	0
ACCCAAAAGACCATAA-1_0	Myoblast	ACCCAAAAGACCATAA-1	tumor	0	0	0	0	0	0	0	0	0	1.39703	0	0	0	0	0
ACCCAAAAGCTCCGAC-1_0	Macrophage	ACCCAAAAGCTCCGAC-1	tumor	0	0	0	1.84577	0	0	0	0	0	1.02161	0	0	0	2.50622	0
ACCCAAACAAGCAATA-1_0	Endothelial	ACCCAAACAAGCAATA-1	tumor	0	0	1.97744	0	0	0	0	0	0	1.41394	0	0	0	0	0
ACCCAAACATAAGCGG-1_0	Fibroblast_1	ACCCAAACATAAGCGG-1	tumor	0	0	0	0	0	0	0	0	0	0	0	0	0	0	0
ACCCAAAGTCATGGCC-1_0	Fibroblast_1	ACCCAAAGTCATGGCC-1	tumor	0.824449	0	0	0	0	0	0	0	0	0	0	0	0	0	0
ACCCAAAGTCCTTGTC-1_0	Endothelial	ACCCAAAGTCCTTGTC-1	tumor	0	0	3.01917	0	0	0	0	0	0	0	1.23381	0	0	1.23381	0
ACCCAAATCACTGGGC-1_0	Fibroblast_1	ACCCAAATCACTGGGC-1	tumor	0.940043	0	0	0	0	0	0	0	0	0.940043	0.940043	0	0	0	0
ACCCAAATCATAGGCT-1_0	Fibroblast_1	ACCCAAATCATAGGCT-1	tumor	0	0	1.30784	0	0	0	0	0	0	0	0	0	0	0	0
ACCCAAATCATCGCAA-1_0	Fibroblast_1	ACCCAAATCATCGCAA-1	tumor	0.59891	0	0	0	0	0	0	0	0	0.59891	0	0	0	0	0
ACCCTCAGTAAGGAGA-1_0	Macrophage	ACCCTCAGTAAGGAGA-1	tumor	0	0	0	2.26202	0	0	0	0	0	0	0	0	0	2.36816	0
ACCCTCAGTACCGGAA-1_0	Fibroblast_1	ACCCTCAGTACCGGAA-1	tumor	0.783028	0	0	0	0	0	0	0	0	0	0	0	0	0	0
ACCCTCAGTTGCATCA-1_0	Fibroblast_1	ACCCTCAGTTGCATCA-1	tumor	0.59539	0	0	0	0.966023	0	0	0	0	0.966023	0	0	0	0	0
ACCCTCATCATGCCGG-1_0	Macrophage	ACCCTCATCATGCCGG-1	tumor	0	0	0	1.14262	0	0	0	0	0	0	0	0	0	2.76913	0
ACCCTCATCCGCAGTG-1_0	Neutrophil	ACCCTCATCCGCAGTG-1	tumor	0	0	0	0	0	0	0	0	0	0.727144	0	0	0	0	0
ACCCTCATCGGACTGC-1_0	Adipocyte	ACCCTCATCGGACTGC-1	tumor	0.204071	0	0	0	0.518291	0	0	0	0	0	0	0	0	0	2.51116
ACCCTTGAGGTGCGAT-1_0	Fibroblast_1	ACCCTTGAGGTGCGAT-1	tumor	0	0	0	0	0	0	0	0	0	0	0	0	0	0	0
ACCCTTGGTACGTGAG-1_0	Endothelial	ACCCTTGGTACGTGAG-1	tumor	0	0	2.48232	0	0	0	0	0	0	0	0	0	0	0	0
ACCCTTGGTCTGCATA-1_0	Lymph EC	ACCCTTGGTCTGCATA-1	tumor	0	0	0.617174	0	0	0	0	0	0	0.617174	0	0	0	0	0
ACCCTTGGTGCACAAG-1_0	Macrophage	ACCCTTGGTGCACAAG-1	tumor	0	0	0	1.21852	0	0	0	0	0	0	0	0	0	1.75169	0
ACCCTTGGTTAAGTCC-1_0	B-Cell	ACCCTTGGTTAAGTCC-1	tumor	0	0	0	0	0	0	1.0261	0	0	1.0261	0	0	0	0	1.0261
ACCCTTGTCAAGTCTG-1_0	Fibroblast_2	ACCCTTGTCAAGTCTG-1	tumor	0.958653	0	0	0	0.429221	0	0	0	0	0	0	0	0	0	0
ACCGTTCAGCTACTGT-1_0	Fibroblast_2	ACCGTTCAGCTACTGT-1	tumor	0.322643	0	0	0	0.566191	0	0	0	0	0.322643	0	0	0	0	0
ACCGTTCCAACACGTT-1_0	SmMus_2	ACCGTTCCAACACGTT-1	tumor	0	0	0	0	1.05394	0	0	0	0	0.38338	4.12294	0	0	0	0
ACCGTTCCACGTGAGA-1_0	SkMus_1	ACCGTTCCACGTGAGA-1	tumor	0	0	0	0	0	0.55028	0	0	0	4.64878	0	0	0	0	0
ACCGTTCGTACCGGCT-1_0	Fibroblast_1	ACCGTTCGTACCGGCT-1	tumor	0	0.898001	0	0	0	0	0	0	0	0.546586	0.546586	0	0	0	0
ACCTACCAGGCCTAAG-1_0	Endothelial	ACCTACCAGGCCTAAG-1	tumor	0	0	2.86752	0	0	0	0	0	0	0	0	0	0	0	0
ACCTACCCAAACGTGG-1_0	Fibroblast_1	ACCTACCCAAACGTGG-1	tumor	0.615872	0.615872	0	0	0	0	0	0	0	0	0	0	0	0	0
ACCTACCCAATACCTG-1_0	Myoblast	ACCTACCCAATACCTG-1	tumor	0	0	0	0	0	0	0	0	0	0.715727	0	0	0	0	0
ACCTACCCAGAACTAA-1_0	Endothelial	ACCTACCCAGAACTAA-1	tumor	0	0	1.38491	0	0	0	0	0	0	2.56325	0	0	0	0	0
ACCTACCCAGGAACCA-1_0	SkMus_1	ACCTACCCAGGAACCA-1	tumor	0	0	0	0	0	0	0	0	0	4.90264	0	0	0	0	0
ACCTACCCATGTTACG-1_0	Neutrophil	ACCTACCCATGTTACG-1	tumor	0	0	0	0	0	0	0	0	0	1.42578	0	0	0	0	0
ACCTACCGTCAGGAGT-1_0	SkMus_1	ACCTACCGTCAGGAGT-1	tumor	0	0	0	0	0	0	0	0	0	5.33727	0	0	0	0	0
ACCTACCGTTTCGGCG-1_0	SkMus_1	ACCTACCGTTTCGGCG-1	tumor	0	0	0	0	0	0	0	0	0	4.99908	0	0	0	0	0
ACCTACCTCAGGACGA-1_0	Endothelial	ACCTACCTCAGGACGA-1	tumor	0	0	1.81312	0	0	0	0	0	0	0	0	0	0.931713	0	0
ACCTGAAAGAGCTGCA-1_0	Endothelial	ACCTGAAAGAGCTGCA-1	tumor	0	0	2.32083	0	0	0	0	0	0	0	0	0	0	1.54194	0
ACCTGAAAGATAGCTA-1_0	Fibroblast_2	ACCTGAAAGATAGCTA-1	tumor	0	0	0	0	0	0	0	0	0	1.16773	0	0	0	0	0
ACCTGAACAGTCGGTC-1_0	Endothelial	ACCTGAACAGTCGGTC-1	tumor	0	0	1.55268	0	0	0	0	0	0	0	0	0	0	0	0
ACCTGAAGTAGCTTTG-1_0	Fibroblast_2	ACCTGAAGTAGCTTTG-1	tumor	1.80577	0	0	0	0.768069	0	0	0	0	0.379969	0	1.49667	0	0	0
ACCTGAATCAAGAAAC-1_0	Pericyte	ACCTGAATCAAGAAAC-1	tumor	0	0	0	0	2.75332	0	0	0	0	1.54194	1.04269	0	0	1.04269	0
ACCTGAATCGCTTGAA-1_0	Macrophage	ACCTGAATCGCTTGAA-1	tumor	0	0	0	0.854738	0	0	0	0	0	0	0	0	0	3.42481	0
ACCTGAATCGTACACA-1_0	Macrophage	ACCTGAATCGTACACA-1	tumor	0	0	0	0	0	0	0	0	0	2.20106	0	0	0	0	0
ACCTGAATCTGTAACG-1_0	Endothelial	ACCTGAATCTGTAACG-1	tumor	0	0	2.13153	0	0	0	0	0	0	1.24586	0	0	0	0.805567	0
ACCTGAATCTTCCCGA-1_0	Endothelial	ACCTGAATCTTCCCGA-1	tumor	0	0	2.83158	0	0	0	0	0	0	0	0	0	0	0	0
ACCTGTCCACTTGGCG-1_0	Fibroblast_2	ACCTGTCCACTTGGCG-1	tumor	1.41451	0	0	0	0.448697	0	0	0	0	0	0	0	0	0	0
ACCTGTCCAGGTCCCA-1_0	Neutrophil	ACCTGTCCAGGTCCCA-1	tumor	0	0	0	0	0	0	0	0	0	0	0.532303	0	0.532303	0.532303	0
ACCTGTCGTCCTTAAG-1_0	SkMus_1	ACCTGTCGTCCTTAAG-1	tumor	0	0	0	0	0	0	0	0	0	3.51621	0	0	0.813602	0	0.813602
ACCTGTCGTGCCGAAA-1_0	Endothelial	ACCTGTCGTGCCGAAA-1	tumor	0	0	0.941975	0	0	0	0	0	0	0	0	0	0	0	0
ACCTGTCGTTAGAAAC-1_0	Fibroblast_1	ACCTGTCGTTAGAAAC-1	tumor	0.639887	0	0	0	1.02695	0	0	0	0	2.10049	0	0	0	0	0
ACCTGTCTCACCCATC-1_0	Myoblast	ACCTGTCTCACCCATC-1	tumor	0	0	0	0	0	1.18285	0	0	0	0	0	0	0	0	0
ACGATCAAGATTGATG-1_0	SkMus_1	ACGATCAAGATTGATG-1	tumor	0	0	0	0	0	0	0	0	0	4.98815	0	0	0	0	0
ACGATCAAGCACGGAT-1_0	Fibroblast_1	ACGATCAAGCACGGAT-1	tumor	0	0.703155	0	0	1.11193	0	0	0	0	1.11193	0.703155	0	0	0	0
ACGATCAAGCAGTACG-1_0	B-Cell	ACGATCAAGCAGTACG-1	tumor	0	0	0	0	0	0	1.24257	0	0	0.971914	0	0	0	2.3849	0
ACGATCAAGCTCCACG-1_0	Myoblast	ACGATCAAGCTCCACG-1	tumor	0	0	0.973233	0	0	0	0	0	0	0	0	0	0	0	0
ACGATCAAGGAGGCAG-1_0	Fibroblast_1	ACGATCAAGGAGGCAG-1	tumor	0.958287	0	0.958287	0	0	0	0	0	0	1.76159	0	0	0	0	0
ACGATCAAGTCATCGT-1_0	Endothelial	ACGATCAAGTCATCGT-1	tumor	0	0	1.84973	0	0	0	0	0	0	1.02462	0	0	0	0	0
ACGATCACATTCTCCG-1_0	Myoblast	ACGATCACATTCTCCG-1	tumor	0	0	0	0	0	0	0	0	0	0	0	0	0	0	0
ACGATCAGTCATCAGT-1_0	Fibroblast_1	ACGATCAGTCATCAGT-1	tumor	0	0	0	0	0.577207	0	0	0	0	0.577207	0	0	0	0	0
ACGATCAGTGCGGCTT-1_0	Fibroblast_1	ACGATCAGTGCGGCTT-1	tumor	0	0	0	0	0	0	0	0	0	0	0	0	0	0	0
ACGATCATCATCGGGC-1_0	Pericyte	ACGATCATCATCGGGC-1	tumor	0	0	0	0	1.81533	0	0	0	0	1.273	0	0	0	0	0
ACGATCATCCTGTAAG-1_0	Schwann	ACGATCATCCTGTAAG-1	tumor	0	0	0	0	0	0	0	4.2053	0	1.66026	0	0	0	0	0
ACGATGTAGAAGTGTT-1_0	Fibroblast_1	ACGATGTAGAAGTGTT-1	tumor	0	0	1.2203	0	1.2203	0	0	0	0	0	0	0	0	0	0
ACGATGTAGAATAACC-1_0	Fibroblast_1	ACGATGTAGAATAACC-1	tumor	1.17396	0	0	0	0	0	0	0	0	0.75018	0.75018	0	0	0	0
ACGATGTCACATGTTG-1_0	Myoblast	ACGATGTCACATGTTG-1	tumor	0	0	0	0	0	1.38969	0	0	0	1.38969	0	0	0	0	0
ACGATGTCACGCGTCA-1_0	Fibroblast_1	ACGATGTCACGCGTCA-1	tumor	0	0	0	0	0.581917	0	0	0	0	0.581917	0	0	0	0	0
ACGATGTGTGCGTGCT-1_0	Macrophage	ACGATGTGTGCGTGCT-1	tumor	0	0	0	0	0	0	0	0	0	2.91795	0	0	0	0	0
ACGATGTTCATGACAC-1_0	Pericyte	ACGATGTTCATGACAC-1	tumor	0	0	0	0	0	0.818922	0	0	0	0	1.99338	0	0	0.818922	0
ACGCACGCAAGAGAGA-1_0	Fibroblast_1	ACGCACGCAAGAGAGA-1	tumor	0.958775	0	0	0.42929	0	0	0	0	0	0.728675	0	0	0	0	0
ACGCACGCAAGTGACG-1_0	Fibroblast_1	ACGCACGCAAGTGACG-1	tumor	1.26656	0	0	0	0	0	0	0	0	0	0	0	0	0	0
ACGCACGCAATGAAAC-1_0	Fibroblast_1	ACGCACGCAATGAAAC-1	tumor	1.05478	0	0	0	0	0	0	0	0	0	0	0	0	0	0
ACGCACGCACTCACTC-1_0	SkMus_1	ACGCACGCACTCACTC-1	tumor	0	0	0	0	0	0	0	0	0	3.72584	0	0	0	0	0
ACGCACGCAGGAAGTC-1_0	Fibroblast_2	ACGCACGCAGGAAGTC-1	tumor	0.778009	0	0	0	0	0	0	0	0	0	0	0	0	0	0
ACGCACGGTACGAAAT-1_0	Fibroblast_1	ACGCACGGTACGAAAT-1	tumor	0	0	0	0	0	0	0	0	0	0.765838	0	0	0	0	0
ACGCACGGTCATTGCA-1_0	Endothelial	ACGCACGGTCATTGCA-1	tumor	0	0	1.58692	0.831267	0	0	0	0	0	0.831267	0	0	0	0	0
ACGCACGGTGACGCCT-1_0	Fibroblast_2	ACGCACGGTGACGCCT-1	tumor	1.06192	0	0	0	0	0	0	0	0	0.387286	0	0	0	0	0
ACGCACGTCGGAACTT-1_0	Endothelial	ACGCACGTCGGAACTT-1	tumor	0	0	1.72246	0	0	0	0	0	0	1.19367	0	0	0	0	0
ACGCACGTCTCCACTG-1_0	Myoblast	ACGCACGTCTCCACTG-1	tumor	0	0	0	0.808608	0	0	0	0	0	0	0	0	0	0	0
ACGCACGTCTGAGCAT-1_0	Fibroblast_1	ACGCACGTCTGAGCAT-1	tumor	0	0	0	0	0.757203	0	0	0	0	0.757203	0	0	0	0	0
ACGGAAGAGTAACCTC-1_0	Endothelial	ACGGAAGAGTAACCTC-1	tumor	0	0	0	0	1.10517	0	0	0	0	0.698067	0	0	0	0	0
ACGGAAGGTAATACCC-1_0	Myoblast	ACGGAAGGTAATACCC-1	tumor	0	0	0	0	0	0	0	0	0	0.874674	0	0	0	0.874674	0
ACGGAAGGTACCTTCC-1_0	Fibroblast_1	ACGGAAGGTACCTTCC-1	tumor	0	0	0	0	0	0	0	0	0	0	0.707166	0	0	0.707166	0
ACGGAAGGTAGTGTGG-1_0	Endothelial	ACGGAAGGTAGTGTGG-1	tumor	0	0	2.16777	0	0.744573	0	0	0	0	0	0	0	0	0	0
ACGGAAGGTCCGGCAT-1_0	Fibroblast_1	ACGGAAGGTCCGGCAT-1	tumor	0	0	0	0	0	0	0	0	0	0	0	0	0	0	0
ACGGAAGGTTTACCAG-1_0	Adipocyte	ACGGAAGGTTTACCAG-1	tumor	0	0	0	0.214892	0	0	0	0	0	0.214892	0	0	0	0	2.13198
ACGGAAGTCCCATACC-1_0	Fibroblast_1	ACGGAAGTCCCATACC-1	tumor	0	0	0	0	1.40155	0	0	0	0	1.11219	0	0	0	0	0.703345
ACGGAAGTCGTGTGGC-1_0	Fibroblast_1	ACGGAAGTCGTGTGGC-1	tumor	0	0	0	0	0	0	0	0	0	0	0	0	0	0	0
ACGGGTCAGAGAGTTT-1_0	T-cell	ACGGGTCAGAGAGTTT-1	tumor	0	0	0	0	0	0	0	0	1.12704	1.82718	0	0	0	0.714547	0
ACGGGTCAGCCTTTCC-1_0	Endothelial	ACGGGTCAGCCTTTCC-1	tumor	0	0	1.64155	0	0	0	0	0	0	0.87034	0	0	0	0	0
ACGGGTCAGTCGAGGT-1_0	Fibroblast_2	ACGGGTCAGTCGAGGT-1	tumor	0.868265	0	0	0.244165	0.244165	0	0	0	0	0.244165	0	0	0	0	0
ACGGGTCCAAGCTACT-1_0	SmMus_2	ACGGGTCCAAGCTACT-1	tumor	0	0	0	0	1.02773	0	0	0	0	0.261686	4.20179	0	0	0	0
ACGGGTCCATGACGAG-1_0	Adipocyte	ACGGGTCCATGACGAG-1	tumor	0	0	0.179724	0.179724	0	0	0	0	0	0.179724	0	0	0	0	0.77993
ACGGGTCGTAGACACG-1_0	Macrophage	ACGGGTCGTAGACACG-1	tumor	0	0	0	0	0.356005	0	0	0	0	2.74335	0	0	0	0	0
ACGGGTCGTCGTTATG-1_0	Fibroblast_3	ACGGGTCGTCGTTATG-1	tumor	0	0	0	0.53097	1.33561	0	0	0	0	0.875953	0	0	0	0	0
ACGGGTCGTTTCGTAG-1_0	Endothelial	ACGGGTCGTTTCGTAG-1	tumor	0	0	2.56081	0	0	0	0	0	0	0	0	0	0	0	0
ACGGGTCTCACTGTTT-1_0	Fibroblast_2	ACGGGTCTCACTGTTT-1	tumor	0	0.610227	0	0	0	0	0	0	0	0	0	0	0	0	0
ACGGTCGAGGGAACAA-1_0	Fibroblast_2	ACGGTCGAGGGAACAA-1	tumor	0	0	0	0	0.662381	0	0	0	0	0	0	0	0	0	0
ACGGTCGCATGTGCTA-1_0	Neuron	ACGGTCGCATGTGCTA-1	tumor	0	0	0	0	0	0	0	0	0	1.03121	0	1.52799	0	0	0
ACGGTCGGTATGGAAT-1_0	Fibroblast_1	ACGGTCGGTATGGAAT-1	tumor	0.689481	0	0	0	0	0	0	0	0	1.60357	0	0	0	0	0
ACGGTCGGTCACCTTC-1_0	Fibroblast_1	ACGGTCGGTCACCTTC-1	tumor	0.527535	1.49823	0	0	0.527535	0	0	0	0	0.527535	0	0	0	0	0
ACGGTCGTCCCATACC-1_0	Fibroblast_1	ACGGTCGTCCCATACC-1	tumor	0	0	0	0	0	0	0	0	0	1.14503	0	0	0	0	0
ACGGTCGTCCTATTGT-1_0	SkMus_1	ACGGTCGTCCTATTGT-1	tumor	0	0	0	0	0	0	0	0	0	5.21295	0	0	0	0	0
ACGGTCGTCGATCCCT-1_0	Fibroblast_1	ACGGTCGTCGATCCCT-1	tumor	0.696481	0.696481	0	0.696481	1.39129	0	0	0	0	0	0	0	0	0	0
ACGGTTAAGACCTCAT-1_0	Fibroblast_2	ACGGTTAAGACCTCAT-1	tumor	0.92974	0	0	0	0	0	0	0	0	0	0.569241	0	0	0	0
ACGGTTAAGGGCAATC-1_0	Neutrophil	ACGGTTAAGGGCAATC-1	tumor	0	0	0	0	0	0	0	0	0	2.79021	0	0	0	0	0
ACGGTTACACAATGTC-1_0	Myoblast	ACGGTTACACAATGTC-1	tumor	0	0	0	0	0	0	0	0	0	0.680137	0	0	0	0.680137	0
ACGGTTAGTCTAGATC-1_0	Fibroblast_3	ACGGTTAGTCTAGATC-1	tumor	0	0	0	0	0	0	0	0	0	1.70121	0	0	0	0	0
ACGGTTATCGCACGGT-1_0	Macrophage	ACGGTTATCGCACGGT-1	tumor	0	0.218515	0	0.549671	0.549671	0	0	0	0	0.397739	2.28158	0	0.218515	1.0831	0
ACGGTTATCTCCCATG-1_0	Macrophage	ACGGTTATCTCCCATG-1	tumor	0	0	0	0	0	0	0	0	0	2.73265	2.10252	0	0	2.73265	2.73265
ACGTAACAGGGAGGAC-1_0	Macrophage	ACGTAACAGGGAGGAC-1	tumor	0	0	0.683282	1.19013	0	0	0	0	0	0	0	0	0	0.836015	0
ACGTAACAGTATAGGT-1_0	Pericyte	ACGTAACAGTATAGGT-1	tumor	0	0	0	0	1.29528	0	0	0	0	1.84119	0	0	0	1.29528	0
ACGTAACCATAACCCA-1_0	Macrophage	ACGTAACCATAACCCA-1	tumor	0	0.832618	0	1.12458	0	0	0	0	0	0.231005	0	0	0	4.30437	0
ACGTAACGTAATTGGA-1_0	SmMus_1	ACGTAACGTAATTGGA-1	tumor	0	0	1.13548	0	0.878978	0	0	0	0	0	3.21661	0	0	0	0
ACGTAACGTAGCACAG-1_0	Pericyte	ACGTAACGTAGCACAG-1	tumor	0	0	0	0	1.25819	0	0	0	0	2.14676	0	0	0	0	0
ACGTAACTCAGGGTAG-1_0	Fibroblast_1	ACGTAACTCAGGGTAG-1	tumor	0.584173	0	0	0.584173	0.584173	0	0	0	0	0.584173	0	0	0	0	0
ACGTAACTCGAGTGGA-1_0	Fibroblast_1	ACGTAACTCGAGTGGA-1	tumor	0	0	0	0	0	0	0	0	0	0	0	0	0	0	0
ACGTACAAGAGTAACT-1_0	Fibroblast_1	ACGTACAAGAGTAACT-1	tumor	0	0	0	0	0.562754	0	0	0	0	0	0	0	0	0	0
ACGTACAAGTTGTAAG-1_0	Myoblast	ACGTACAAGTTGTAAG-1	tumor	0	0	0	0	0.826842	0	0	0	0	0.826842	0	0	0	0	0
ACGTACACACAGTGTT-1_0	Fibroblast_1	ACGTACACACAGTGTT-1	tumor	0.754333	0	0	0	0	0	0	0	0	1.17939	0	0	0	0	0
ACGTACAGTAATCAGA-1_0	Fibroblast_1	ACGTACAGTAATCAGA-1	tumor	0.609026	0	0	0	0	0	0	0	0	0	0	0	0	0	0
ACGTACAGTAGCGATG-1_0	Fibroblast_1	ACGTACAGTAGCGATG-1	tumor	0.969942	0	0	0.969942	0	0	0	0	0	0	0	0	0	0	0
ACGTACAGTAGGAAAG-1_0	Fibroblast_3	ACGTACAGTAGGAAAG-1	tumor	0	0	0	0	1.25019	0	0	0	0	0	1.0537	0	0	0	0
ACGTACAGTATTCTCT-1_0	Macrophage	ACGTACAGTATTCTCT-1	tumor	0	0	0	1.37419	0	0	0	0	0	0.351853	0	0	0	1.13414	0
ACGTACAGTTATCTGG-1_0	Macrophage	ACGTACAGTTATCTGG-1	tumor	0	0	0	0	0	0	0	0	0	0	0	0	0	0	0
ACGTACATCACAGTGT-1_0	Fibroblast_1	ACGTACATCACAGTGT-1	tumor	0	0	0	0	0	0	0	0	0	0	0	0	0	0	0
ACGTACATCGTAGTCA-1_0	Fibroblast_1	ACGTACATCGTAGTCA-1	tumor	0	0	0	0	1.58902	0	0	0	0	0	0	0	0	0	0
ACGTACATCTCCCATG-1_0	SmMus_2	ACGTACATCTCCCATG-1	tumor	0	0.559123	0	0	0.559123	0	0	0	0	0.559123	3.56841	0	0.559123	0.559123	0
ACGTACATCTCGACGG-1_0	Macrophage	ACGTACATCTCGACGG-1	tumor	0	0	0	1.5186	0	0	0	0	0	0	0	0	0	2.35222	0
ACGTACATCTTCCTAA-1_0	SkMus_1	ACGTACATCTTCCTAA-1	tumor	0	0	0	0	0	0	0	0	0	4.5947	0	0	0	0	0
ACGTACATCTTTGATC-1_0	Myoblast	ACGTACATCTTTGATC-1	tumor	0	0	0	0	0	0	0	0	0	0	0	0	0	0	0
ACGTAGTAGAGTCGAC-1_0	Fibroblast_1	ACGTAGTAGAGTCGAC-1	tumor	0	0	0	0	0	0	0	0	0	1.43537	0	0	0	0	0
ACGTAGTAGGTCACTT-1_0	Fibroblast_1	ACGTAGTAGGTCACTT-1	tumor	0	0	0	0	0.68352	0	0	0	0	1.08576	0	0	0	0	0
ACGTAGTCAACTGATC-1_0	Macrophage	ACGTAGTCAACTGATC-1	tumor	0	0	0	0	0	0	0	0	0	1.42988	0	0	0	1.88128	0
ACGTAGTTCAGCCTTC-1_0	SkMus_1	ACGTAGTTCAGCCTTC-1	tumor	0	0	0	0	0	0	0	0	0	5.63095	0	0	0	0	0
ACGTCCTAGACCTTTG-1_0	Myoblast	ACGTCCTAGACCTTTG-1	tumor	0	0	0	0	0.614289	0	0	0	0	0.614289	0	0	0	0	0
ACGTCCTAGATTGCGG-1_0	Myoblast	ACGTCCTAGATTGCGG-1	tumor	0.853453	0	0	0	0.853453	0	0	0	0	1.61804	0	0	0	0	0
ACGTCCTGTACGACTT-1_0	Pericyte	ACGTCCTGTACGACTT-1	tumor	1.19633	0	0	0	2.06988	0	0	0	0	0	0	0	0	0	0
ACGTCCTGTCCTTAAG-1_0	Macrophage	ACGTCCTGTCCTTAAG-1	tumor	0	0	0	0.888047	0	0	0	0	0	0	0	0	0	2.58786	0
ACGTCCTGTTCGAAGG-1_0	B-Cell	ACGTCCTGTTCGAAGG-1	tumor	0	0	2.09309	0	0	0	0	0	0	0	0	0	0	0	0
ACGTCCTTCCAGCAAT-1_0	Erythroblast	ACGTCCTTCCAGCAAT-1	tumor	0	0	0	0	0.690486	0	0	0	0	0	0	0	0	0	0
ACGTCCTTCGAACACT-1_0	Myoblast	ACGTCCTTCGAACACT-1	tumor	0	0	0	0	0	0	0	0	0	0.749311	0	0	0	0	0
ACGTCCTTCTGCGGGT-1_0	SkMus_1	ACGTCCTTCTGCGGGT-1	tumor	0	0	0	0	0	0	0	0	0	4.93886	0.81541	0	0	0	0
ACGTTCCAGACGGAAA-1_0	SkMus_1	ACGTTCCAGACGGAAA-1	tumor	0	0	0	0	0	0	0	0	0	4.83506	0	0	0	0	0
ACGTTCCAGACGGTCA-1_0	Adipocyte	ACGTTCCAGACGGTCA-1	tumor	0	0	0	0.239529	0	0	0	0	0	0.594404	0	0	0	1.15222	1.97754
ACGTTCCAGGTCCCTG-1_0	Fibroblast_1	ACGTTCCAGGTCCCTG-1	tumor	0	0	0	0	0	0	0	0.719192	0	1.13319	0	0	0	0	0
ACGTTCCAGTGAGCCA-1_0	SkMus_1	ACGTTCCAGTGAGCCA-1	tumor	0	0	0	0	0	0	0	0	0	4.67149	0	0	1.48495	0	0
ACGTTCCGTCATATGC-1_0	Fibroblast_1	ACGTTCCGTCATATGC-1	tumor	0	0	0	0	0.761775	0	0	0	0	0.761775	0	0	0	0	0
ACGTTCCTCCCAGTGG-1_0	Macrophage	ACGTTCCTCCCAGTGG-1	tumor	0	0	0	0.551198	0	0	0	0	0	0.904485	0	0	0	1.37152	0
ACGTTCCTCTCGGGAC-1_0	SmMus_1	ACGTTCCTCTCGGGAC-1	tumor	0.665584	0	1.89818	0.665584	1.74539	0	0	0	0	0.665584	0	0	0	0	0
ACTACGAAGTCGAAAT-1_0	Fibroblast_1	ACTACGAAGTCGAAAT-1	tumor	0	0	0	0	0.749745	0	0	0	0	1.17339	0	0	0	0	0
ACTACGACAGGATGAC-1_0	SmMus_1	ACTACGACAGGATGAC-1	tumor	0	0	1.90522	0.418763	1.64106	0	0	0	0	0	0.418763	0	0	0	0
ACTACGAGTGTTACAC-1_0	Myoblast	ACTACGAGTGTTACAC-1	tumor	0	0	0	0	0	1.51536	0	0	0	0	0	0	0	0	0
ACTACGATCGATTTCT-1_0	Fibroblast_1	ACTACGATCGATTTCT-1	tumor	0.575947	0	0	0	0	0	0	0	0	0	0	0	0	0	0
ACTACGATCGCAATGT-1_0	Endothelial	ACTACGATCGCAATGT-1	tumor	0	0	2.45707	0	0	0	0	0	0	1.02189	0	0	0	0	0
ACTATCTAGATCACCT-1_0	Fibroblast_1	ACTATCTAGATCACCT-1	tumor	0.767202	0	0.767202	0	0	0	0	0	0	0.767202	0	0	0	0	0
ACTATCTAGCCTGAAG-1_0	SkMus_1	ACTATCTAGCCTGAAG-1	tumor	0	0	0	0	0	0	0	0	0	4.4631	0	0	0	0	0
ACTATCTAGTAAGAGG-1_0	Fibroblast_1	ACTATCTAGTAAGAGG-1	tumor	0.444067	0	0	0	0.750506	0	0	0	0	0.750506	0	0	0	0	0
ACTATCTCAGCAGGAT-1_0	B-Cell	ACTATCTCAGCAGGAT-1	tumor	0	0	0	0	0	0	0	0	0	0	0	0	0	0.783742	0
ACTATCTTCACACCGG-1_0	SmMus_1	ACTATCTTCACACCGG-1	tumor	0.979315	0	0.979315	0	1.78974	0	0	0	0	0	0	0	0	0	0
ACTATCTTCCTGGGTG-1_0	Myoblast	ACTATCTTCCTGGGTG-1	tumor	0	0	0	0	0	1.59303	0	0	0	0	0	0	0	0	0
ACTATGGCACAGCTTA-1_0	Fibroblast_2	ACTATGGCACAGCTTA-1	tumor	1.0292	0	0	0	0.542053	0	0	0	0	0.307313	0	0.307313	0	0	0
ACTATGGCAGCATGCC-1_0	SmMus_2	ACTATGGCAGCATGCC-1	tumor	0	0	0	0	0.689117	0	0	0	0	0.689117	2.19005	0	0	0	0
ACTATGGGTCTGTGGC-1_0	Macrophage	ACTATGGGTCTGTGGC-1	tumor	0	0	0	0.599182	0	0	0	0	0	0.971255	0	0	0	0	0
ACTATGGGTTAAAGTG-1_0	Macrophage	ACTATGGGTTAAAGTG-1	tumor	0	0	0	1.9347	0	0	0	0	0	1.16961	0	0	0	1.16961	0
ACTATGGTCAAGCTGT-1_0	Endothelial	ACTATGGTCAAGCTGT-1	tumor	0	0	0	0	0	0	0	0	0	0	0	0	0	0	0
ACTATGGTCGACTCCT-1_0	Myoblast	ACTATGGTCGACTCCT-1	tumor	0	0	0	0.91107	0	0	0	0	0	0.91107	0	0	0	0	0
ACTATTCAGAAGCCAC-1_0	SmMus_1	ACTATTCAGAAGCCAC-1	tumor	0	0	1.63642	0	2.06617	0	0	0	0	1.12114	0.524405	0	0	0	0
ACTATTCAGACATCCT-1_0	SkMus_1	ACTATTCAGACATCCT-1	tumor	0	0	1.69516	0	0	0	0	0	0	4.90102	0	0	0	0	0
ACTATTCAGAGAGTTT-1_0	Fibroblast_1	ACTATTCAGAGAGTTT-1	tumor	0.650529	0	0	0.650529	0	0	0	0	0	0	0	0	0	0	0
ACTATTCCAGACTGCC-1_0	Fibroblast_1	ACTATTCCAGACTGCC-1	tumor	0	0	0	0	0.610369	0	0	0	0	0	0	0	0.610369	0	0
ACTATTCCAGATCCTA-1_0	Endothelial	ACTATTCCAGATCCTA-1	tumor	0	0	1.3035	0	0	0	0	0	0	1.3035	0	0	0	0	0
ACTATTCCAGCTGTGC-1_0	SkMus_1	ACTATTCCAGCTGTGC-1	tumor	0	0	0	0	0	0	0	0	0	4.61804	0	0	0	1.79422	0
ACTATTCCATCTGTTT-1_0	Fibroblast_1	ACTATTCCATCTGTTT-1	tumor	0	0	0	0	0.684327	0	0	0	0	0	0	0	0	0	0
ACTATTCCATGAATCC-1_0	SkMus_1	ACTATTCCATGAATCC-1	tumor	0	0	0	0	0	0	0	0	0	5.41864	0	0	0	0	0
ACTATTCGTAAGATAC-1_0	Fibroblast_1	ACTATTCGTAAGATAC-1	tumor	0	0	0	0	0	0	0	0	0	0	0	0	0	0.784697	0
ACTATTCGTGACAGGT-1_0	Fibroblast_1	ACTATTCGTGACAGGT-1	tumor	0	0	0	0.713861	1.41721	0	0	0	0	1.41721	0	0	0	0	0
ACTATTCGTTGTAAAG-1_0	Endothelial	ACTATTCGTTGTAAAG-1	tumor	0	0	0	0	0	0	0	0	0	2.72648	0	0	0	0	0
ACTATTCGTTTCGTAG-1_0	Fibroblast_1	ACTATTCGTTTCGTAG-1	tumor	0	0	0	0	0	0	0	0	0	0	0	0	0	0	0
ACTATTCTCAAAGAAC-1_0	Lymph EC	ACTATTCTCAAAGAAC-1	tumor	0	0	1.04036	0	0	0	0	0	0	0.47628	0	0	0	3.46929	0
ACTATTCTCTACCTTA-1_0	Neutrophil	ACTATTCTCTACCTTA-1	tumor	0	0	0	0.933781	0	0	0	0	0	0.707743	0	0	0	0	0.415219
ACTATTCTCTACGCAA-1_0	SmMus_1	ACTATTCTCTACGCAA-1	tumor	0	0	1.0823	0	1.77132	0	0	0	0	1.0823	0	0	0	0	0
ACTATTCTCTTGGATG-1_0	Macrophage	ACTATTCTCTTGGATG-1	tumor	0	0	0	1.29463	0	0	0	0	0	0.632978	0	0	0	2.99518	0
ACTCCCAAGCTCCCTT-1_0	Adipocyte	ACTCCCAAGCTCCCTT-1	tumor	0	0	0	0	0	0	0	0	0	0	0	0	0	0	2.28336
ACTCCCAAGTATTGCC-1_0	Macrophage	ACTCCCAAGTATTGCC-1	tumor	0	0	0	0.875275	0	0	0	0	0	1.64839	0	0	0	0.875275	0
ACTCCCACAAACCATC-1_0	Macrophage	ACTCCCACAAACCATC-1	tumor	0	0	0	1.12484	0	0	0	0	0	1.12484	0	0	0	1.97951	0
ACTCCCAGTATTCCGA-1_0	Fibroblast_2	ACTCCCAGTATTCCGA-1	tumor	1.2033	0	0	0	0.574943	0	0	0	0	0.574943	0	0	0	0	0
ACTCCCAGTCTCAGGC-1_0	Fibroblast_1	ACTCCCAGTCTCAGGC-1	tumor	0	0	0	0	0	0	0	0	0	0.946485	0	0	0	0	0
ACTCCCAGTCTTCATT-1_0	Endothelial	ACTCCCAGTCTTCATT-1	tumor	0	0	1.24651	0	0	0	0	0	0	0.806072	0	0	0	0	0.482147
ACTCCCAGTGCTGATT-1_0	Myoblast	ACTCCCAGTGCTGATT-1	tumor	0	0	0	0	0	0	0	0	0	1.29563	0	0	0	0	0
ACTCCCAGTGTCCCTT-1_0	Fibroblast_1	ACTCCCAGTGTCCCTT-1	tumor	0.760319	0	0	0	0.760319	0	0	0	0	0.760319	0	0	0	0	0
ACTCCCAGTTACCTGA-1_0	Macrophage	ACTCCCAGTTACCTGA-1	tumor	0	0	0	1.53647	0	0	0	0	0	1.53647	0	0	0	1.76886	0
ACTCCCATCAGGGTAG-1_0	Endothelial	ACTCCCATCAGGGTAG-1	tumor	0	0	2.15994	0.672346	0	0	0	0	0	0.672346	0	0	0	0	0
ACTCCCATCCCATTCG-1_0	B-Cell	ACTCCCATCCCATTCG-1	tumor	0	0	0	0	0	0	0	0	0	0	0	0	0	0	0
ACTCCCATCCGTTGGG-1_0	Fibroblast_1	ACTCCCATCCGTTGGG-1	tumor	1.15706	0	0	0	0.897604	0	0	0	0	0.897604	0	0	0	0	0
ACTCTCGCAGCCTACG-1_0	Endothelial	ACTCTCGCAGCCTACG-1	tumor	0	0	2.4384	0	0	0	0	0	0	1.12848	0	0	0	0	0
ACTCTCGCATCAGTCA-1_0	T-cell	ACTCTCGCATCAGTCA-1	tumor	0	0	0	0	0	0	0	0	1.2444	0	0	0	0	0	0
ACTCTCGGTTCGGTCG-1_0	Myoblast	ACTCTCGGTTCGGTCG-1	tumor	0	0	0	0	0	1.98915	0	0	0	0	0	0	0	0	0
ACTCTCGTCTATACTC-1_0	Fibroblast_2	ACTCTCGTCTATACTC-1	tumor	0	0	0	0	0.863413	0	0	0	0	0	0	0	0	0	0
ACTCTCGTCTCTGCCA-1_0	Lymph EC	ACTCTCGTCTCTGCCA-1	tumor	0	0	0.96491	0	0	0	0	0	0	0	0	0	0	3.55864	0
ACTGATGAGAAGGGAT-1_0	Endothelial	ACTGATGAGAAGGGAT-1	tumor	0	0	1.96885	0	0	0	0	0	0	1.72665	0	0	1.40639	0	0
ACTGATGAGCACAAAT-1_0	Pericyte	ACTGATGAGCACAAAT-1	tumor	0	0	0	0	2.34178	0	0	0	0	0	0	0	0	0	0
ACTGATGAGCACCCAC-1_0	Myoblast	ACTGATGAGCACCCAC-1	tumor	0.897366	0	0	0	0	0.897366	0	0	0	1.67885	0	0	0	0	0.897366
ACTGATGAGCCGATTT-1_0	Fibroblast_1	ACTGATGAGCCGATTT-1	tumor	0	0	0	0.570009	0.570009	0	0	0	0	0.32508	0	0	0	0	0
ACTGATGAGCGCCTTG-1_0	Fibroblast_3	ACTGATGAGCGCCTTG-1	tumor	0	0	0	0	0	0	0	0	0	1.7578	0	0	0	0	0
ACTGATGCAATGGCCC-1_0	Myoblast	ACTGATGCAATGGCCC-1	tumor	0	0	0	0	0	0	0	0	0	0.740954	0	0	0	0	0
ACTGATGGTACCTAGT-1_0	Endothelial	ACTGATGGTACCTAGT-1	tumor	0	0	2.4233	0	0	0	0	0	0	0	0	0	0	0	0
ACTGATGGTCGCGTCA-1_0	Fibroblast_1	ACTGATGGTCGCGTCA-1	tumor	0	0	0	0	0.746504	0	0	0	0	0.746504	0	0	0	0	0
ACTGATGGTGCAGTGA-1_0	SkMus_1	ACTGATGGTGCAGTGA-1	tumor	0	0	0	0	0	0	0	0	0	4.56893	0	0	0	0	0
ACTGATGGTTGCTGAT-1_0	Pericyte	ACTGATGGTTGCTGAT-1	tumor	0	0	0	0	1.94433	0	0	0	0	0.787454	0	0	0	0	0
ACTGATGGTTGTACGT-1_0	Fibroblast_1	ACTGATGGTTGTACGT-1	tumor	0	0	0	0	0	0	0	0	0	0.518916	0	0	0	0	0
ACTGATGGTTTGGAGG-1_0	Endothelial	ACTGATGGTTTGGAGG-1	tumor	0	0	1.88876	0	0	0	0	0	0	1.05445	0	0	0	0	0
ACTGATGTCGTAACAC-1_0	SkMus_1	ACTGATGTCGTAACAC-1	tumor	0	0	0	0	0	0	0	0	0	4.35525	0	0	0	0	0
ACTGCAAAGACCATGG-1_0	Fibroblast_1	ACTGCAAAGACCATGG-1	tumor	1.76248	0	0	0	0.791506	0	0	0	0	0.791506	0	0	0	0	0
ACTGCAAAGCTGTGCC-1_0	SkMus_1	ACTGCAAAGCTGTGCC-1	tumor	0	0	0	0	0	0	0	0	0	5.34159	0	0	0	0	0
ACTGCAAAGGACGGAG-1_0	Erythroblast	ACTGCAAAGGACGGAG-1	tumor	0	0	0	0	0	0	0	0	0	0	0	0	3.14158	0	0.423406
ACTGCAAAGGTACAAT-1_0	Macrophage	ACTGCAAAGGTACAAT-1	tumor	0	0	0	0	0	0	0	0	0	2.34217	2.34217	0	0	0	0
ACTGCAACACATGAAA-1_0	SmMus_1	ACTGCAACACATGAAA-1	tumor	0	0	1.75805	0	0.907156	0	0	0	0	0.314312	1.27682	0	0	0	0
ACTGCAACATACAGAA-1_0	Adipocyte	ACTGCAACATACAGAA-1	tumor	0	0	0.34791	0	0	0	0	0	0	0.34791	0	0	0	0	1.2518
ACTGCAATCAAGCGTT-1_0	Lymph EC	ACTGCAATCAAGCGTT-1	tumor	0	0	1.49057	0	0	0	0	0	0	1.00056	0	0	0	3.82243	0
ACTGCAATCGAGCCTG-1_0	SmMus_1	ACTGCAATCGAGCCTG-1	tumor	0	0	1.91387	0	1.91387	0	0	0	0	0.543723	0	0	0	0.543723	0
ACTGTCCTCAAACGTC-1_0	Macrophage	ACTGTCCTCAAACGTC-1	tumor	0	0	0	0	0	0	0	0	0	0	0	0	0	0	0
ACTGTCCTCATCCTGC-1_0	Pericyte	ACTGTCCTCATCCTGC-1	tumor	0	0	0	0	2.73844	0	0	0	0	1.22685	0	0	0	0	0
ACTGTCCTCCCATAGA-1_0	Pericyte	ACTGTCCTCCCATAGA-1	tumor	0	0	0	0	2.10689	0	0	0	0	2.10689	1.03164	0	0	0	0
ACTGTCCTCGAGAACG-1_0	B-Cell	ACTGTCCTCGAGAACG-1	tumor	0	0	0	0	0	0	0.834245	0	0	0.834245	0	0	0	0	0
ACTGTCCTCTCGCTTG-1_0	Myoblast	ACTGTCCTCTCGCTTG-1	tumor	0	0	0	0	0	0.799432	0	0	0	0.799432	0	0	0	0	0
ACTGTCCTCTGTGCAA-1_0	Fibroblast_1	ACTGTCCTCTGTGCAA-1	tumor	0	0	0	0	0.472142	0	0	0	0	0	0	0	0	0	0
ACTGTCCTCTTGGGCG-1_0	Endothelial	ACTGTCCTCTTGGGCG-1	tumor	0	0	2.74763	0	0	0	0	0	0	1.76961	0	0	0	0	0
ACTGTGACAAACTCTG-1_0	Endothelial	ACTGTGACAAACTCTG-1	tumor	0	0	2.46407	0	0	0	0	0	0	0.851888	0	0	0	0	0
ACTGTGACAGCATTGT-1_0	Adipocyte	ACTGTGACAGCATTGT-1	tumor	0	0	0.568567	0.227331	0	0	0	0	0	0.227331	0	0	0	0	1.19308
ACTGTGACATCCTCAC-1_0	Fibroblast_1	ACTGTGACATCCTCAC-1	tumor	0.567102	0	0.567102	0.567102	0.567102	0	0	0	0	0	0	0	0	0	0
ACTGTGACATTGTAGC-1_0	SkMus_1	ACTGTGACATTGTAGC-1	tumor	0	0	0	0	0	0	0	0	0	2.91566	0	0	0	0	0
ACTGTGAGTACGTACT-1_0	SkMus_1	ACTGTGAGTACGTACT-1	tumor	0	0	0	0	0	0	0	0	0	4.66086	0	0	0	0	0
ACTTAGGAGCGTTCCG-1_0	Endothelial	ACTTAGGAGCGTTCCG-1	tumor	0	0	2.55272	0	0	0	0	0	0	1.21444	1.21444	0	0	0	0
ACTTAGGGTCCTCCTA-1_0	Endothelial	ACTTAGGGTCCTCCTA-1	tumor	0	0	1.88745	0	0	0	0	0	0	0.875727	0	0	0	0	0
ACTTAGGTCCCTTGTG-1_0	Endothelial	ACTTAGGTCCCTTGTG-1	tumor	0	0	1.08194	0	0	0	0	0	0	0	0	0	0	0.500855	0
ACTTATCAGCTGACAG-1_0	Pericyte	ACTTATCAGCTGACAG-1	tumor	0	0	0	0	1.5963	0	0	0	0	1.5963	0	0	0	0	0
ACTTATCCAGCTTTCC-1_0	Endothelial	ACTTATCCAGCTTTCC-1	tumor	0	0	1.8152	0.618991	0	0	0	0	0	0.998462	0	0	0	0	0
ACTTATCCAGGAGACT-1_0	Myoblast	ACTTATCCAGGAGACT-1	tumor	0	0	0	0	0	0	0	0	0	2.59825	0	0	0	0	0
ACTTATCCAGTTGCGC-1_0	Macrophage	ACTTATCCAGTTGCGC-1	tumor	0	0	0	0	1.24117	0	0	0	0	1.24117	0	0	0	0	0
ACTTATCGTACGGGAT-1_0	Fibroblast_4	ACTTATCGTACGGGAT-1	tumor	0	2.52454	0	0	0	0	0	0	0	0.692503	0	0.915517	0	0	0
ACTTATCGTATCGAGG-1_0	SmMus_2	ACTTATCGTATCGAGG-1	tumor	0	0	0	0	0	0	0	0	0	1.07229	4.57578	0	0	0	0
ACTTATCGTCACCTTC-1_0	Fibroblast_1	ACTTATCGTCACCTTC-1	tumor	0.551772	0	0	0	0	0	0	0	0	0.551772	0	0	0	0	0
ACTTATCTCGAGAATA-1_0	Fibroblast_1	ACTTATCTCGAGAATA-1	tumor	0	0	0	0	0	0	0	0	0	0	0	0	0	0	0
ACTTCCGAGAGTCAGC-1_0	Fibroblast_3	ACTTCCGAGAGTCAGC-1	tumor	0	0	0	0	0	0	0	0	0	0	1.11867	0	0	0	0
ACTTCCGAGCCTATCA-1_0	Macrophage	ACTTCCGAGCCTATCA-1	tumor	0	0	0	1.06169	0	0	0	0	0	0.273995	0	0	0	1.68879	0
ACTTCCGAGTACTGTC-1_0	Endothelial	ACTTCCGAGTACTGTC-1	tumor	0	0	2.80085	0	0	0	0	0	0	0	0	0	0	0	0
ACTTCCGCAAGACGGT-1_0	Fibroblast_1	ACTTCCGCAAGACGGT-1	tumor	0	0	0	0	0.551715	0	0	0	0	0.551715	0	0	0	0.551715	0
ACTTCCGCAGTTCCAA-1_0	Myoblast	ACTTCCGCAGTTCCAA-1	tumor	0	0	0	0	0	0	0	0	0	0	0	0	0	0.670534	0
ACTTCCGGTAAGCTCT-1_0	SkMus_1	ACTTCCGGTAAGCTCT-1	tumor	0	0	0	1.93493	0	0	0	0	0	4.92175	0	0	0	0	0
ACTTCCGGTCGTTCAA-1_0	SkMus_1	ACTTCCGGTCGTTCAA-1	tumor	0	0	0	0	0	0	0	0	0	4.24396	2.26025	0	0	0	0
ACTTCCGGTGTAGCAG-1_0	Macrophage	ACTTCCGGTGTAGCAG-1	tumor	0	0	0	0	0	0	0	0	0	0	0	0	0	2.52247	0
ACTTCCGTCACCGCTT-1_0	Fibroblast_1	ACTTCCGTCACCGCTT-1	tumor	1.63126	0	0	0	0.317483	0	0	0	0	0.317483	0	0	0	0	0
ACTTCGCAGGGCGAAG-1_0	SkMus_1	ACTTCGCAGGGCGAAG-1	tumor	0	0	0	0.391574	0	0	0	0	0	5.22967	0	0	0	0	0
ACTTCGCAGGTAATCA-1_0	SkMus_2	ACTTCGCAGGTAATCA-1	tumor	0	0	0	0	0	0	0	0	0	5.99817	0	0	0	0	0
ACTTCGCAGTCGGCCT-1_0	Fibroblast_1	ACTTCGCAGTCGGCCT-1	tumor	0	0	0	0	0.639263	0	0	0.639263	0	1.0261	0	0	0	0	0
ACTTCGCCAAGGACAC-1_0	Endothelial	ACTTCGCCAAGGACAC-1	tumor	0	0	1.86459	0	0	0	0	0	0	1.86459	0	0	0	0	0
ACTTCGCCAATCTCTT-1_0	Fibroblast_1	ACTTCGCCAATCTCTT-1	tumor	0	0	0	0	0.691584	0	0	0	0	0.691584	0	0	0	0	0
ACTTCGCCACAAGCTT-1_0	Fibroblast_1	ACTTCGCCACAAGCTT-1	tumor	0	0	0	0	0	0	0	0	0	1.33003	0	0	0	0	0
ACTTCGCCACGCACCA-1_0	Macrophage	ACTTCGCCACGCACCA-1	tumor	0	0	0	2.03559	0	0	0	0	0	0.553678	0	0	0	1.54718	0
ACTTCGCGTACCGTCG-1_0	T-cell	ACTTCGCGTACCGTCG-1	tumor	0	0	0	0	0	0	0	0	1.07183	0	0	0	0	0	0
ACTTCGCGTACGACTT-1_0	T-cell	ACTTCGCGTACGACTT-1	tumor	0	0	0	0	0	0	0	0	1.79345	0	0	0	1.25421	0	0
ACTTCGCGTGTGCCTG-1_0	Fibroblast_3	ACTTCGCGTGTGCCTG-1	tumor	0.518815	0	0	0	0.858691	0	0	0	0	0.858691	0.518815	0	0	0	0
ACTTTCAAGCGGGTAT-1_0	Fibroblast_2	ACTTTCAAGCGGGTAT-1	tumor	1.02454	0	0	0	0.305395	0	0	0	0	0	0	0.305395	0	0	0
ACTTTCACAGCCTATA-1_0	Endothelial	ACTTTCACAGCCTATA-1	tumor	0	0	1.49346	0	0	0	0	0	0	0	0	0	5.63403	0	0
ACTTTCACAGTGGGTA-1_0	Endothelial	ACTTTCACAGTGGGTA-1	tumor	0	0	1.48478	0	0	0	0	0	0	1.18663	0	0	0	0	0
ACTTTCACATGGGAAC-1_0	Fibroblast_2	ACTTTCACATGGGAAC-1	tumor	1.41593	0	0	0.215131	0.788514	0	0	0	0	0	0	0	0	0.215131	0
ACTTTCAGTCAAGCGA-1_0	Endothelial	ACTTTCAGTCAAGCGA-1	tumor	0	0	2.15294	0	0	0	0	0	0	1.26319	0	0	0	0	1.26319
ACTTTCATCAGTGGGA-1_0	Fibroblast_3	ACTTTCATCAGTGGGA-1	tumor	1.28717	0	0	0	0.504182	0	0	0	0	0	0	0	0	0	0
ACTTTCATCCACGGAC-1_0	Fibroblast_1	ACTTTCATCCACGGAC-1	tumor	0	0	0	0	0	0	0	0	0	1.25819	0	0	0	0	0
ACTTTCATCGGCTATA-1_0	Macrophage	ACTTTCATCGGCTATA-1	tumor	0	0	0	2.00634	0	0	0	0	0	0	0	0	0	3.13037	0
ACTTTGTAGCATCCTA-1_0	Endothelial	ACTTTGTAGCATCCTA-1	tumor	0	0	1.31735	0	0	0	0	0	0	0	0.647714	0	0	0	0
ACTTTGTAGCTTGTGT-1_0	Fibroblast_2	ACTTTGTAGCTTGTGT-1	tumor	0.886612	0	0	0	0	0	0	0	0	0	0	0	0	0	0
ACTTTGTCACGACGTC-1_0	Macrophage	ACTTTGTCACGACGTC-1	tumor	0	0	0	1.67002	0	0	0	0	0	0	0	0	0	0	0
ACTTTGTCAGCCCAGT-1_0	Myoblast	ACTTTGTCAGCCCAGT-1	tumor	0	0	0	1.04094	0	1.53982	0	0	0	1.04094	0	0	0	0	0
ACTTTGTGTCCGCAGT-1_0	Fibroblast_1	ACTTTGTGTCCGCAGT-1	tumor	0.549823	0	0	0	0	0	0	0	0	0	0	0	0	0	0
ACTTTGTTCATTCCTA-1_0	B-Cell	ACTTTGTTCATTCCTA-1	tumor	0	0	0	0	0	0	1.09202	0	0	0	0	0	0	0	0
ACTTTGTTCGACATTG-1_0	Fibroblast_1	ACTTTGTTCGACATTG-1	tumor	1.04849	0	0	0.481058	0.481058	0	0	0	0	1.24448	0	0	0	0	0
ACTTTGTTCTGGCCTT-1_0	Fibroblast_1	ACTTTGTTCTGGCCTT-1	tumor	0.552753	0	0	0	0	0	0	0	0	0	0	0	0	0	0
AGAAATGAGATTAGAC-1_0	Endothelial	AGAAATGAGATTAGAC-1	tumor	0	0	1.98481	0	0	0	0	0	0	0	0	0	0	0	0
AGAAATGCAGTGGCTC-1_0	Endothelial	AGAAATGCAGTGGCTC-1	tumor	0	0	2.16223	0	0	0	0	0	0	0.53012	0	0	0	0.53012	0.53012
AGAAATGGTACAGTCT-1_0	T-cell	AGAAATGGTACAGTCT-1	tumor	0	0	0	0	0	0	0	0	0	0	0	0	0	0	0
AGAAATGGTACTCGCG-1_0	Fibroblast_1	AGAAATGGTACTCGCG-1	tumor	0.864218	0	0	0	0.5227	0	0	0	0	0	0	0	0	0	0
AGAAATGGTACTGAGG-1_0	Macrophage	AGAAATGGTACTGAGG-1	tumor	0	0	0	1.25207	0	0	0	0	0	0	0	0	0	0.348022	0
AGAAATGGTATACAGA-1_0	Fibroblast_1	AGAAATGGTATACAGA-1	tumor	0	0	0	0	0	0	0	0	0	0.574881	0	0	0	0	0
AGAAATGGTCAGGTGA-1_0	T-cell	AGAAATGGTCAGGTGA-1	tumor	0	0	0	0	0	0	0	0	0.717703	1.13122	0	0	0	0	0
AGAAATGGTTGCATTG-1_0	Fibroblast_2	AGAAATGGTTGCATTG-1	tumor	0.709512	0	0	0	0.523939	0	0	0	0	0.295898	0	0	0	0	0
AGAAATGTCCGTGGGT-1_0	Fibroblast_4	AGAAATGTCCGTGGGT-1	tumor	0	2.32973	0	0	0	0	0	0	0.792907	0	0	0.96053	0	0	0
AGAAATGTCTGTCCCA-1_0	Macrophage	AGAAATGTCTGTCCCA-1	tumor	0	0	0	1.98215	0	0	0	0	0	0	0	0	0	2.72141	0
AGAACAAAGCGAATGC-1_0	Endothelial	AGAACAAAGCGAATGC-1	tumor	0	0	2.21308	0	0	0	0	0	0	0.908538	0	0	0	0	0
AGAACAACATCAGCTA-1_0	Myoblast	AGAACAACATCAGCTA-1	tumor	0	0	0	0	0	0	0	0	0	0.875727	0	0	0	0	0
AGAACAAGTCTCCCTA-1_0	Myoblast	AGAACAAGTCTCCCTA-1	tumor	0	0.89232	0	0	0	0	0	0	0	1.35624	0.89232	0	0	0	0
AGAACAAGTGAACTAA-1_0	Fibroblast_1	AGAACAAGTGAACTAA-1	tumor	0	0	0	0	0	0	0	0	0	0	0.52368	0	0	0	0
AGAACAATCGGCTTCT-1_0	SmMus_1	AGAACAATCGGCTTCT-1	tumor	0	0	1.85087	0	0.850725	0	0	0	0	0.237653	0	0	0	0	0
AGAACAATCGTTCGCT-1_0	Erythroblast	AGAACAATCGTTCGCT-1	tumor	0	0	0	0	0	0	0	0	0	0.320757	0	0	0	0	0
AGAACCTAGTCTGGAG-1_0	Macrophage	AGAACCTAGTCTGGAG-1	tumor	0	0	0	0.592111	0	0	0	0	0	0.339254	0	0	0	2.20586	0
AGAACCTAGTGCACTT-1_0	B-Cell	AGAACCTAGTGCACTT-1	tumor	0	0	0	0.817617	0	0	0	0	0	0.490142	0	0	0	0	0
AGAACCTGTAGTATAG-1_0	Myoblast	AGAACCTGTAGTATAG-1	tumor	0	0	0	0	0.853025	0	0	0	0	0	0	0	0	0	0
AGAACCTGTCCGATCG-1_0	Fibroblast_1	AGAACCTGTCCGATCG-1	tumor	0	0	0	0	1.03292	0	0	0	0	1.03292	0	0	0	0	0
AGAACCTGTGGTCTGC-1_0	Endothelial	AGAACCTGTGGTCTGC-1	tumor	0	1.53982	0	0	0	0	0	0	0	1.53982	0	0	0	0	0
AGAACCTTCAAGCCGC-1_0	SkMus_1	AGAACCTTCAAGCCGC-1	tumor	0	0	0	0	0	0	0	0	0	5.52196	0	0	0	0	0
AGAAGCGAGGTTCAGG-1_0	SkMus_1	AGAAGCGAGGTTCAGG-1	tumor	0	0	0	0	0	0	0	0	0	4.55529	0	0	0	0	0
AGAAGCGCAGGGTCTC-1_0	Endothelial	AGAAGCGCAGGGTCTC-1	tumor	0	0	1.56469	0	0	0	0	0	0	0	0	0	0	0	0
AGAAGCGGTCGCCTAG-1_0	Endothelial	AGAAGCGGTCGCCTAG-1	tumor	0	0	2.27961	0	0	0	0	0	0	0	0	0	0	0	0
AGAAGTAAGAGAGTTT-1_0	Endothelial	AGAAGTAAGAGAGTTT-1	tumor	0	0	1.85363	0.570409	0	0	0	0	0	0	0	0	0	0	0
AGAAGTAAGTGACACG-1_0	SkMus_1	AGAAGTAAGTGACACG-1	tumor	0	0	0	0	0	0	0	0	0	5.6088	0	0	0	0	0
AGAAGTACAGATTCGT-1_0	SkMus_2	AGAAGTACAGATTCGT-1	tumor	0	0	0	0	0	0	0	0	0	5.45147	0	0	0	0	0
AGAAGTACATACCACA-1_0	Fibroblast_1	AGAAGTACATACCACA-1	tumor	1.16186	0	0.549252	0	0.901751	0	0	0	0	0	0.549252	0	0	0.549252	0
AGAAGTAGTAGCGCCT-1_0	Endothelial	AGAAGTAGTAGCGCCT-1	tumor	0	0	2.38476	0	0	0	0	0	0	0.97182	0	0	0	0	0
AGAAGTAGTCAGTTTG-1_0	Macrophage	AGAAGTAGTCAGTTTG-1	tumor	0	0	0	1.27096	0	0	0	0	0	0	0.825112	0	0	0.825112	0
AGAAGTAGTTCCTTGC-1_0	Fibroblast_1	AGAAGTAGTTCCTTGC-1	tumor	0.79671	0	0	0	0.79671	0	0	0	0	0	0	0	0	0.79671	0
AGAAGTATCAACTTTC-1_0	Fibroblast_1	AGAAGTATCAACTTTC-1	tumor	0	0	0	0	0	0	0	0	0	0	0	0	0	0	0
AGAAGTATCGGAGTGA-1_0	Neutrophil	AGAAGTATCGGAGTGA-1	tumor	0	0	0	0.968632	0	0	0	0	0	1.4513	0	0	0	0	0
AGACAAAAGCAGCGAT-1_0	Myoblast	AGACAAAAGCAGCGAT-1	tumor	0	0	0	0	0	0	0	0	0	1.37385	0	0	0	0	0
AGACAAAAGGTGTGAC-1_0	SmMus_1	AGACAAAAGGTGTGAC-1	tumor	0	0	0.906993	0	0.552984	0	0	0	0	0	2.03417	0	0	0	0
AGACAAACAGACCCGT-1_0	Endothelial	AGACAAACAGACCCGT-1	tumor	0	0	2.24099	1.13161	0	0	0	0	0	1.13161	0	0	0	0	0
AGACAAACATAGATCC-1_0	Endothelial	AGACAAACATAGATCC-1	tumor	0	0	1.96689	0	0	0	0	0	0	0.931026	0	0	0	0	0
AGACAAACATGGGAAC-1_0	Macrophage	AGACAAACATGGGAAC-1	tumor	0	0	0	0	0	0	0	0	0	2.18197	2.18197	2.18197	0	0	0
AGACAAAGTTCGGGTC-1_0	Endothelial	AGACAAAGTTCGGGTC-1	tumor	0	0	1.06728	0	0	0	0	0	0	0	0	0	0	0	0
AGACACTAGTAGATCA-1_0	Endothelial	AGACACTAGTAGATCA-1	tumor	0	0	1.47745	0	0	0	0	0	0	0	0	0	0	0	0
AGACACTCAGCGGATA-1_0	Fibroblast_1	AGACACTCAGCGGATA-1	tumor	0.559596	0	0	0	0	0	0	0	0	0.559596	0	0	0	0	0
AGACACTCAGGGTCTC-1_0	Macrophage	AGACACTCAGGGTCTC-1	tumor	0	0	0	0.799743	0	0	0	0	0	0	0	0	0	2.32114	0
AGACACTGTCAAGGCA-1_0	Pericyte	AGACACTGTCAAGGCA-1	tumor	0	0	0	0	3.02817	0	0	0	0	1.45315	1.45315	0	0	0	0
AGACACTGTTGCGAAG-1_0	Lymph EC	AGACACTGTTGCGAAG-1	tumor	0	0	0.794681	0	0	0	0	0	0	0.474286	0	0	0	3.46418	0
AGACACTGTTGTAAAG-1_0	SkMus_1	AGACACTGTTGTAAAG-1	tumor	0	0	0	0	0	0	0	0	0	4.2196	0	0	0	0	0
AGACACTTCGACCAAT-1_0	Endothelial	AGACACTTCGACCAAT-1	tumor	0	0	1.85761	0	0	0	0	0	0	0.855311	0	0	0	0	0
AGACACTTCTTAGTTC-1_0	Endothelial	AGACACTTCTTAGTTC-1	tumor	0	0	2.26754	0	0	0	0	0	0	0	0.733307	0	0	1.15181	0
AGACAGGAGAGTGGCT-1_0	Endothelial	AGACAGGAGAGTGGCT-1	tumor	0	0	1.63505	0	0	0.377654	0	0	0	0	0.377654	0	0	0	0
AGACAGGAGTCGAATA-1_0	Fibroblast_1	AGACAGGAGTCGAATA-1	tumor	0	0	0	0	1.46719	0	0	0	0	1.46719	0	0	0	0	0
AGACAGGCAACCGTGC-1_0	SkMus_1	AGACAGGCAACCGTGC-1	tumor	0	0	0	0	0	0	0	0	0	5.58799	0	0	0	1.69316	0
AGACAGGCAGTAACCT-1_0	Macrophage	AGACAGGCAGTAACCT-1	tumor	0	0	0	1.05715	0	0	0	0	0	2.14155	0	0	0	0	0
AGACAGGGTAGACACG-1_0	Fibroblast_1	AGACAGGGTAGACACG-1	tumor	0.713312	0	0	0.189089	0.189089	0	0	0	0	0	0	0.189089	0	0	0
AGACAGGGTATCAGCT-1_0	Macrophage	AGACAGGGTATCAGCT-1	tumor	0	0	0	0.964724	0	0	0	0	0	0.964724	0	0	0	1.44648	0
AGACAGGTCACGATCA-1_0	Fibroblast_2	AGACAGGTCACGATCA-1	tumor	0.774449	0	0	0	0.660375	0	0	0	0	0.210163	0	0	0	0	0.210163
AGACAGGTCATTCTTG-1_0	Fibroblast_1	AGACAGGTCATTCTTG-1	tumor	0	0	0	0	0	0	0	0	0	0	0	0	0	0	0
AGACAGGTCTCTGCTG-1_0	SkMus_1	AGACAGGTCTCTGCTG-1	tumor	0	0	0	0	0	0	0	0	0	5.39754	1.31221	0	1.31221	1.31221	0
AGACCATAGACGGAAA-1_0	Fibroblast_1	AGACCATAGACGGAAA-1	tumor	0.688662	0	0	0	0	0	0	0	0	1.78427	0	0	0	0	0
AGACCATAGCCTGACC-1_0	Myoblast	AGACCATAGCCTGACC-1	tumor	0.658215	0	0	0	0	0	0	0	0	0	0	0	0	0.658215	0
AGACCATAGGCAATGC-1_0	Endothelial	AGACCATAGGCAATGC-1	tumor	0	0	1.89582	0	0	0	0	0	0	1.05987	0	0	0	0	0
AGACCATCAAGGGCAT-1_0	Endothelial	AGACCATCAAGGGCAT-1	tumor	0	0	2.64662	0	0	0	0	0	0	1.83138	0	0	0	0	0
AGACCATCAAGTTTGC-1_0	Myoblast	AGACCATCAAGTTTGC-1	tumor	0	0	0	0	0	0	0	0	0	1.10729	0	0	0	0	0
AGACCATGTGATTAGA-1_0	Endothelial	AGACCATGTGATTAGA-1	tumor	0	0	2.33749	0	0	0	0	0	0	0	0	0	0	0	0
AGACCCGAGAACTCCT-1_0	Fibroblast_2	AGACCCGAGAACTCCT-1	tumor	0.64216	0	0	0	0	0	0	0	0	0.64216	0	0	0	0	0
AGACCCGCATAGACTC-1_0	Fibroblast_1	AGACCCGCATAGACTC-1	tumor	0	0	0	0	0.630355	0	0	0	0	0	0	0	0	0	0
AGACCCGTCACGGGAA-1_0	Fibroblast_2	AGACCCGTCACGGGAA-1	tumor	0.508721	0	0	0	0	0	0	0	0	0	0	0	0	0	0
AGACCCGTCGAGCTGC-1_0	Endothelial	AGACCCGTCGAGCTGC-1	tumor	0	0	1.73813	0	0	0	0	0	0	3.68047	0	0	0	0	0
AGACCCGTCTTAGTTC-1_0	SkMus_1	AGACCCGTCTTAGTTC-1	tumor	0	0	0	0	0	0	0	0	0	5.52688	0	0	0	0	0
AGACTCAAGAGACAAG-1_0	Adipocyte	AGACTCAAGAGACAAG-1	tumor	0	0	0	0	0	0	0	0	0	0.244463	0.244463	0	0	0	1.3978
AGACTCAAGTGACCTT-1_0	Macrophage	AGACTCAAGTGACCTT-1	tumor	0	0	0	1.28513	0	0	0	0	0	0.626856	0	0	0	2.58052	0
AGACTCACAACTCCAA-1_0	Fibroblast_1	AGACTCACAACTCCAA-1	tumor	0	0	0	0	0	0	0	0	0	0.560248	0	0	0	0	0
AGACTCACACGTGAGA-1_0	Pericyte	AGACTCACACGTGAGA-1	tumor	0	0	1.05602	0	2.50548	0	0	0	0	0	0	0	0	0	0
AGACTCACAGCAGATG-1_0	Fibroblast_1	AGACTCACAGCAGATG-1	tumor	0	0	0	0	0.867674	0	0	0	0	0.867674	0	0	0	0	0
AGACTCACATACCACA-1_0	Neutrophil	AGACTCACATACCACA-1	tumor	0	0	0	0	0	0	0	0	0	0	0	0	0	0	0
AGACTCAGTAGCACGA-1_0	Macrophage	AGACTCAGTAGCACGA-1	tumor	0	0	0	1.83214	0	0	0	0	0	0.50435	0	0	0	3.13432	0.283639
AGACTCAGTAGCGCCT-1_0	SkMus_1	AGACTCAGTAGCGCCT-1	tumor	0	0	0	0	0	0	0	0	0	4.36976	0	0	0	0	0
AGACTCATCAACCTTT-1_0	Neutrophil	AGACTCATCAACCTTT-1	tumor	0	0	0	0	0	0	0	0	0	0	0	0	0	0	0
AGACTCATCGTCTACC-1_0	Myoblast	AGACTCATCGTCTACC-1	tumor	0	0	0	0	0	1.63723	0	0	0	0.867231	0	0	0	0	0
AGACTCATCTGGGTCG-1_0	Endothelial	AGACTCATCTGGGTCG-1	tumor	0	0	1.65299	0	0	0	0	0	0	1.13504	0	0	0	0	0
AGAGAATAGATAACAC-1_0	Endothelial	AGAGAATAGATAACAC-1	tumor	0	0	2.03273	0	0	0	0	0	0	0	0	0	0	0	0
AGAGAATAGCCTCTCT-1_0	Neutrophil	AGAGAATAGCCTCTCT-1	tumor	0	0	0	1.49715	0	0	0	0	0	0.456257	0	0	0	0	0
AGAGAATAGTGTAGTA-1_0	Fibroblast_2	AGAGAATAGTGTAGTA-1	tumor	0.604063	0	0	0	0	0	0	0.604063	0	1.2495	0	0	0	0	0
AGAGAATGTACAGAGC-1_0	Neuron	AGAGAATGTACAGAGC-1	tumor	1.21721	0	0	0	0	0	0	0	0	0	0	2.35242	0	0	0
AGAGAATGTCCCTCAT-1_0	Neutrophil	AGAGAATGTCCCTCAT-1	tumor	0	0	0	0	0	0	0	0	0	0.986483	0	0	0	0	0
AGAGAATTCAGCCTTC-1_0	Fibroblast_2	AGAGAATTCAGCCTTC-1	tumor	1.33751	0	0	0	0.703916	0	0	0	0	0.412657	0	0	0	0	0
AGAGAATTCCTACGAA-1_0	Pericyte	AGAGAATTCCTACGAA-1	tumor	0	0	0	0	2.22184	0	0	0	0	1.11713	1.63162	0	0	1.11713	0
AGAGAATTCTATTTCG-1_0	SkMus_1	AGAGAATTCTATTTCG-1	tumor	0	0	0	0	0	0	0	0	0	4.47683	0	0	0	0	0
AGAGAGCAGGATTCAA-1_0	Endothelial	AGAGAGCAGGATTCAA-1	tumor	0	0	2.05643	0	0	0	0	0	0	1.71296	0	0	0	0	0
AGAGAGCAGTGGTTAA-1_0	Fibroblast_1	AGAGAGCAGTGGTTAA-1	tumor	0.490413	0	0	0	0.818008	0	0	0	0	0	0	0	0	0	0
AGAGAGCCAGAAGTTA-1_0	Myoblast	AGAGAGCCAGAAGTTA-1	tumor	0	0	0	0	0	1.24327	0	0	0	1.24327	0.803553	0	0.803553	0	0
AGAGAGCGTGATTGGG-1_0	Fibroblast_1	AGAGAGCGTGATTGGG-1	tumor	0	0	0	0	2.02144	0	0	0	0	0	0	0	0	0	0
AGAGAGCGTTACCCAA-1_0	Fibroblast_4	AGAGAGCGTTACCCAA-1	tumor	0	1.62733	0	0	0	0	0	0	0	0.774101	0	1.3665	0	0	0
AGAGAGCGTTCTTGCC-1_0	Fibroblast_1	AGAGAGCGTTCTTGCC-1	tumor	0	0	0	0	0	0	0	0	0	0	0	0	0	0	0
AGAGAGCGTTGGGTAG-1_0	Fibroblast_2	AGAGAGCGTTGGGTAG-1	tumor	0.905508	0	0	0	0	0	0	0	0	0.219562	0	0.219562	0	0	0
AGAGAGCTCAGAGTGG-1_0	Adipocyte	AGAGAGCTCAGAGTGG-1	tumor	0	0	0	0	0	0	0	0	0	0.228697	0	0	0	0	2.66459
AGAGCAGAGAGCAACC-1_0	Macrophage	AGAGCAGAGAGCAACC-1	tumor	0	0	0	0	0	0	0	0	0	2.29795	0	0	0	0	0
AGAGCAGAGTTCGCAT-1_0	Macrophage	AGAGCAGAGTTCGCAT-1	tumor	0	0	0.293336	2.09909	0	0	0	0	0	0.994905	0.293336	0	0	2.21718	0
AGAGCAGCAAGTCCAT-1_0	SkMus_1	AGAGCAGCAAGTCCAT-1	tumor	0	0	0	0	0	0	0	0	0	4.91999	0	0	0	1.73866	0
AGAGCAGCACTGTTCC-1_0	Fibroblast_2	AGAGCAGCACTGTTCC-1	tumor	0.364961	0	0	0	0.199038	0	0	0	0	0.199038	0	0.631759	0	0	0
AGAGCAGGTGGTCAAG-1_0	Neuron	AGAGCAGGTGGTCAAG-1	tumor	0	0	0	0	0	0	0	0	0	1.11995	0	2.22557	0	0	0
AGAGCAGTCTGAGATC-1_0	SkMus_1	AGAGCAGTCTGAGATC-1	tumor	0	0	1.76701	0	0	0	0	0	0	5.36852	0	0	0	0	0
AGAGCCCCAACGGCCT-1_0	Endothelial	AGAGCCCCAACGGCCT-1	tumor	0	0	2.07772	0	0	0	0	0	0	0	0	0	0	0	0
AGAGCCCCACAAGCTT-1_0	Fibroblast_1	AGAGCCCCACAAGCTT-1	tumor	0	0	0	0	0	0	0	0	0	0	0	0	0	0	0
AGAGCCCGTACAGGTG-1_0	Endothelial	AGAGCCCGTACAGGTG-1	tumor	0	0	2.66042	0	0	0	0	0	0	0.845966	0.845966	0	0	0	0
AGAGCCCGTGGGCTCT-1_0	SkMus_1	AGAGCCCGTGGGCTCT-1	tumor	0	0	0	0	0	0	0	0	0	5.42111	0	0	0	0	0
AGAGCCCGTTGTCCCT-1_0	Schwann	AGAGCCCGTTGTCCCT-1	tumor	0	0	0	0	0	0	0	4.95388	0	0.855741	0	0	0	0	0.855741
AGAGCCCGTTGTTTGG-1_0	Fibroblast_2	AGAGCCCGTTGTTTGG-1	tumor	0	0	0	0	0	0	0	0	0	0.467502	0	0	0	0	0
AGAGCCCTCCATAAGC-1_0	Fibroblast_1	AGAGCCCTCCATAAGC-1	tumor	0	0	0	0	0.731137	0	0	0	0	0	0	0	0	0	0
AGAGCCCTCGAATGCT-1_0	SkMus_1	AGAGCCCTCGAATGCT-1	tumor	0	0	0	0	0	0	0	0	0	4.0445	0	0	0	0	0
AGATAGACAAGTGTCT-1_0	Fibroblast_1	AGATAGACAAGTGTCT-1	tumor	0	0	0	0	0	0	0	0	0	0	0	0	0	0	0
AGATAGACACAAAGTA-1_0	Myoblast	AGATAGACACAAAGTA-1	tumor	0	0	0	0	0	0	0	0	0	0	0	0	0	0	0
AGATAGACAGAGCTAG-1_0	Fibroblast_3	AGATAGACAGAGCTAG-1	tumor	0	0	0	0	0	0	0	0	0	0	0	0	0	0	0
AGATAGACAGATACCT-1_0	Fibroblast_1	AGATAGACAGATACCT-1	tumor	0	0	0	0	0	0	0	0	0	0	0	0	0	0	0
AGATAGACATCGGAGA-1_0	Fibroblast_1	AGATAGACATCGGAGA-1	tumor	0	0	0	0	0.658464	0	0	0	0	0	0	0	0	0	0
AGATAGAGTACGGCAA-1_0	Fibroblast_2	AGATAGAGTACGGCAA-1	tumor	0	0	0	0	0	0	0	0	0	0	0	0	0	0	0
AGATCCAAGATGTTGA-1_0	Macrophage	AGATCCAAGATGTTGA-1	tumor	0	0	0.469562	0.469562	0	0	0	0	0	0.787814	0	0	0	1.9449	0
AGATCCAAGCAAACAT-1_0	Endothelial	AGATCCAAGCAAACAT-1	tumor	0	0	1.91527	0	0	0	0	0	0	0	0	0	0	0	0
AGATCCACAAGCACAG-1_0	Endothelial	AGATCCACAAGCACAG-1	tumor	0	0	2.58317	0	0	0	0	0	0	1.62525	0	0	0	0	0
AGATCCACACCGTGAC-1_0	Schwann	AGATCCACACCGTGAC-1	tumor	0	0	0.306177	0	0	0	0	2.1839	0	0.306177	0	0	0	0	0
AGATCCAGTAGCTTAC-1_0	Fibroblast_1	AGATCCAGTAGCTTAC-1	tumor	0	0	0	0	0	0	0	0	0	1.10132	0	0	0	0	0
AGATCCATCGCTGTTC-1_0	Neuron	AGATCCATCGCTGTTC-1	tumor	0	0	0	0	0	0	0	0	0	0	0	2.22829	0	0	0
AGATCCATCTCGAACA-1_0	SkMus_1	AGATCCATCTCGAACA-1	tumor	0	0	0	0	0	0	0	0	0	5.03528	0	0	0	0	0
AGATCCATCTCTCAAT-1_0	Endothelial	AGATCCATCTCTCAAT-1	tumor	0	0	1.25598	0	0	0	0	0	0	0	0	0	0.349631	0.349631	0
AGATCGTAGGCATCAG-1_0	SkMus_1	AGATCGTAGGCATCAG-1	tumor	0	0	0	0	0	0	0	0	0	4.5938	0	0	0	0	0
AGATCGTAGTGTCATC-1_0	Macrophage	AGATCGTAGTGTCATC-1	tumor	0	0	0	0	0	0	0	0	0	0	0	0	0.438739	0	0
AGATCGTGTCGAGCAA-1_0	B-Cell	AGATCGTGTCGAGCAA-1	tumor	0	0	0	0	0	0	0	0	0	1.62284	0	0	0	0	0
AGATCGTGTGGCAGAT-1_0	Fibroblast_2	AGATCGTGTGGCAGAT-1	tumor	0	0	0	0	0.665668	0	0	0	0	0	0	0	0	0	0.665668
AGATCGTTCACCATCC-1_0	Fibroblast_1	AGATCGTTCACCATCC-1	tumor	0.465013	0	0	0	0.259296	0	0	0	0	0	0	0	0	0	0.259296
AGATGAAAGATTAGTG-1_0	Fibroblast_1	AGATGAAAGATTAGTG-1	tumor	0	0	0	0	0	0	0	0	0	0.97712	0	0	0	0	0
AGATGAACACTCCTGT-1_0	SkMus_1	AGATGAACACTCCTGT-1	tumor	0	0	0	2.04699	0	0	0	0	0	4.69055	0	0	0	0	0
AGATGAACATTCGATG-1_0	Fibroblast_1	AGATGAACATTCGATG-1	tumor	0.438595	0	0	0	0.438595	0	0	0	0	0.74244	0.438595	0	0	0	0
AGATGAAGTTGCAAGG-1_0	Fibroblast_3	AGATGAAGTTGCAAGG-1	tumor	0.982483	0	0	0	0.982483	0	0	0	0	0	0	0	0	0.982483	0
AGATGAAGTTTGATCG-1_0	Fibroblast_2	AGATGAAGTTTGATCG-1	tumor	1.28119	0	0	0	0.976495	0	0	0	0	0.212242	0	0	0	0	0
AGATGAATCAACCTCC-1_0	Macrophage	AGATGAATCAACCTCC-1	tumor	0	0	0	0	0	0	0	0	0	2.17239	0	0	0	2.53914	0
AGATGAATCCATAAGC-1_0	Fibroblast_1	AGATGAATCCATAAGC-1	tumor	0.707166	0	0	0	0	0	0	0	0	0.707166	0	0	0	0	0
AGATGCTAGAAGTGTT-1_0	SmMus_1	AGATGCTAGAAGTGTT-1	tumor	0	0	1.24586	0	2.3891	0	0	0	0	0.805567	0.805567	0	0	0	0
AGATGCTAGAGCAACC-1_0	Fibroblast_1	AGATGCTAGAGCAACC-1	tumor	0	0	0	0	0.762112	0	0	0	0	0	0	0	0	0	0
AGATGCTAGCCTTGAT-1_0	Fibroblast_2	AGATGCTAGCCTTGAT-1	tumor	0.610156	0	0	0	0.610156	0	0	0	0	0	0	0	0	0	0
AGATGCTAGCTCGGCT-1_0	Neutrophil	AGATGCTAGCTCGGCT-1	tumor	0	0	0	0	0	0	0	0	0	0	0	0	0	0	0
AGATGCTAGGAGGTTC-1_0	Fibroblast_2	AGATGCTAGGAGGTTC-1	tumor	0.593345	0	0	0	0.593345	0	0	0	0	2.51288	0	0	0	0	0
AGATGCTAGGCCACTC-1_0	Fibroblast_1	AGATGCTAGGCCACTC-1	tumor	0	0	0	0	0	0	0	0	0	0	0	0	0	0	0
AGATGCTCAATAGTGA-1_0	Schwann	AGATGCTCAATAGTGA-1	tumor	0	0	0	0	0	0	0	2.73761	0	2.10718	0	0	0	0	0
AGATGCTGTCTTACAG-1_0	Fibroblast_1	AGATGCTGTCTTACAG-1	tumor	0.841374	0	0	0	0.841374	0	0	0	0	0	0.506683	0	0	0	0
AGATGCTTCCAAGCAT-1_0	Endothelial	AGATGCTTCCAAGCAT-1	tumor	0	0	2.0904	0	0	0	0	0	0	0	0	0	0	0	0
AGATGCTTCGACGTCG-1_0	SmMus_1	AGATGCTTCGACGTCG-1	tumor	0	0	1.43822	0	2.54801	0	0	0	0	0.728062	0	0	0	0	0
AGATGCTTCGAGTACT-1_0	SkMus_1	AGATGCTTCGAGTACT-1	tumor	0	0	0	0	0	0	0	0	0	5.12415	0	0	1.80197	0	0
AGATGCTTCGTCAAAC-1_0	Endothelial	AGATGCTTCGTCAAAC-1	tumor	0	0	1.96999	0	0	0	0	0	0	0	0	0	0	0	0
AGATGCTTCTTGAACG-1_0	Endothelial	AGATGCTTCTTGAACG-1	tumor	0	0	1.44306	0	0	0	0	0	0	1.44306	0	0	0	0	0
AGCATCAAGCTGAGCA-1_0	SmMus_1	AGCATCAAGCTGAGCA-1	tumor	0.37329	0	0.37329	0	1.03319	0	0	0	0	0	0.37329	0	0	0	0
AGCATCAAGTGAGGCT-1_0	Neutrophil	AGCATCAAGTGAGGCT-1	tumor	0.970129	0	0.970129	0	0	0	0	0	0	0.970129	0	0	0	0	0
AGCATCACAGCTATTG-1_0	Myoblast	AGCATCACAGCTATTG-1	tumor	0	0	0	0	0	0	0	0	0	0.851178	0	0	0	0	0
AGCATCACATCTTAGG-1_0	SkMus_1	AGCATCACATCTTAGG-1	tumor	0	0	0	0	0	0	0	0	0	5.63611	0	0	0	0	0
AGCATCACATTGTACG-1_0	Fibroblast_1	AGCATCACATTGTACG-1	tumor	0.886947	0	0	0	0.213458	0	0	0	0	0.213458	0	0	0	0	0
AGCATCAGTGGGTCAA-1_0	Myoblast	AGCATCAGTGGGTCAA-1	tumor	0	0	0	0	0	0	0	0	0	1.1714	0	0	0	0	0
AGCATCAGTGTAGCAG-1_0	Endothelial	AGCATCAGTGTAGCAG-1	tumor	0	0	2.15542	0	0	0	0	0	0	0.926756	0	0	0	0	0
AGCATCAGTTGTGGAG-1_0	Pericyte	AGCATCAGTTGTGGAG-1	tumor	1.54194	0	0	0	2.32083	0	0	0	0	0.6515	0	0	0	0	0
AGCATCAGTTTCCAAG-1_0	SkMus_1	AGCATCAGTTTCCAAG-1	tumor	0	0	0	0	0	0	0	0	0	5.21236	0	0	0	0	0
AGCCAATAGAGTCAAT-1_0	Myoblast	AGCCAATAGAGTCAAT-1	tumor	0	0	0	0	0	0.756097	0	0	0	1.47929	0	0	0	0	0
AGCCAATAGTTTAGGA-1_0	SkMus_1	AGCCAATAGTTTAGGA-1	tumor	0	0	0	0	0	0	0	0	0	5.1617	0	0	0	0	0
AGCCAATCAACCACAT-1_0	Fibroblast_1	AGCCAATCAACCACAT-1	tumor	0	0	0	0	0	0	0	0	0	0.854881	0.854881	0	0	0	0
AGCCAATCAATGCTCA-1_0	Macrophage	AGCCAATCAATGCTCA-1	tumor	0	0	0	1.08289	0.775613	0	0	0	0	0	0	0	0.329765	1.66715	0.329765
AGCCAATCACAGACGA-1_0	Fibroblast_1	AGCCAATCACAGACGA-1	tumor	0	0.756097	0	0	0	0	0	0	0	0.756097	0.756097	0	0	0.756097	0
AGCCAATCACGTCATA-1_0	Fibroblast_3	AGCCAATCACGTCATA-1	tumor	1.09045	0	0	0	1.09045	0	0	0	0	0.68703	0	0	0	0	0
AGCCACGAGTCGTCTA-1_0	SkMus_1	AGCCACGAGTCGTCTA-1	tumor	0	0	0	0	0	0	0	0	0	5.20787	1.33381	0	0	0	0
AGCCACGCATAATGCC-1_0	Fibroblast_1	AGCCACGCATAATGCC-1	tumor	1.05176	0	0	0	1.33343	0	0	0	0	0.658215	0	0	0	0	0
AGCCACGGTCATCAGT-1_0	Pericyte	AGCCACGGTCATCAGT-1	tumor	0	0	0	0	1.643	0	0	0	0	0	1.12666	0	0	0	0
AGCCACGTCGGCATTA-1_0	Fibroblast_1	AGCCACGTCGGCATTA-1	tumor	0	0	0	0	0.792114	0	0	0	0	0.472519	0	0	0	0	0
AGCCACGTCTCCGAGG-1_0	Myoblast	AGCCACGTCTCCGAGG-1	tumor	0	0	0	0	0	0	0	0	0	0	0	0	0	0	0
AGCCACGTCTTAGCCC-1_0	SkMus_1	AGCCACGTCTTAGCCC-1	tumor	0	0	0	1.41459	0	0	0	0	0	4.58046	0	0	0	0	0
AGCCAGCAGAGAGTGA-1_0	Fibroblast_1	AGCCAGCAGAGAGTGA-1	tumor	0.721889	0	0	0	0.721889	0	0	0	0	0	0	0	0	0	0
AGCCAGCAGCGACTAG-1_0	Endothelial	AGCCAGCAGCGACTAG-1	tumor	0	0	1.9956	0	0	0	0	0	0	0	0	0	0	0	0
AGCCAGCAGTCGGCCT-1_0	Myoblast	AGCCAGCAGTCGGCCT-1	tumor	0.693055	0	0	0	0	0	0	0	0	0.693055	0.693055	0	0	0	0
AGCCAGCCAGGATTCT-1_0	Fibroblast_1	AGCCAGCCAGGATTCT-1	tumor	0	0	0	0	0	0	0	0	0	0.959476	0	0	0	0	0
AGCCAGCGTATTCTCT-1_0	Endothelial	AGCCAGCGTATTCTCT-1	tumor	0	0	2.09059	0	1.2129	0	0	0	0	2.09059	0	0	0	0	0
AGCCAGCGTGCCGTAC-1_0	Fibroblast_1	AGCCAGCGTGCCGTAC-1	tumor	0	0	0	0	0.514539	0	0	0	0	0.852598	0	0	0	0.514539	0
AGCCAGCGTTGCGGAA-1_0	Endothelial	AGCCAGCGTTGCGGAA-1	tumor	0	0	1.49723	0	0	0	0	0	0	1.49723	0	0	0	0	0
AGCCAGCTCACCTTGC-1_0	Endothelial	AGCCAGCTCACCTTGC-1	tumor	0	0	2.05388	0	0	0	0	0	0	0.757536	0	0	0	0	0
AGCCAGCTCATAGCAC-1_0	Endothelial	AGCCAGCTCATAGCAC-1	tumor	0	0	1.83749	0	0	0	0	0	0	0	0	0	0	0	0
AGCCAGCTCCCGAGGT-1_0	Endothelial	AGCCAGCTCCCGAGGT-1	tumor	1.18867	0	2.51879	0	0	0	0	0	0	0	0	0	0	0	0
AGCCAGCTCCTACTGC-1_0	SkMus_1	AGCCAGCTCCTACTGC-1	tumor	0	0	0	0	0	0	0	0	0	3.91263	0	0	0	0	0
AGCCAGCTCGAGTACT-1_0	Endothelial	AGCCAGCTCGAGTACT-1	tumor	0	0	1.46956	0	0	0	0	0	0	1.46956	0	0	0	1.46956	0
AGCCAGCTCGTGGCTG-1_0	SkMus_1	AGCCAGCTCGTGGCTG-1	tumor	0	0	0	0.485712	0.485712	0	0	0	0	4.40266	0	0	0	0	0
AGCCAGCTCTAGAGCT-1_0	Myoblast	AGCCAGCTCTAGAGCT-1	tumor	0	0	0	0	0	0	0	0	0	0	0	0	0	0	0
AGCCAGCTCTCCGTGT-1_0	Myoblast	AGCCAGCTCTCCGTGT-1	tumor	0	0	0	0	0	0	0	0	0	1.65016	0	0	0	0.718795	0
AGCGATTAGCTCGAAG-1_0	Myoblast	AGCGATTAGCTCGAAG-1	tumor	0	0	0	0	0	0	0	0	0	0	0	0	0	0	0
AGCGATTAGGTCACAG-1_0	Endothelial	AGCGATTAGGTCACAG-1	tumor	0	0	2.73914	0	0	0	0	0	0	0.958653	0	0	0	0	0
AGCGATTAGTTATGGA-1_0	Fibroblast_2	AGCGATTAGTTATGGA-1	tumor	0	0	0	0	0	0	0	0	0	0	0	0	0	0	0
AGCGATTGTAAGATAC-1_0	Pericyte	AGCGATTGTAAGATAC-1	tumor	0	0	0.785414	0	2.3558	0	0	0	0	1.21983	2.87393	0	0	0.785414	0
AGCGATTGTCATCGGC-1_0	Fibroblast_1	AGCGATTGTCATCGGC-1	tumor	0	0	0	0	0	0	0	0	0	0.71553	0	0	0	0	0
AGCGATTTCGGAACTT-1_0	SkMus_1	AGCGATTTCGGAACTT-1	tumor	0	0	0	0	0	0	0	0	0	4.63825	0.558001	0	0	0	0
AGCGCCAAGTAAGCAT-1_0	SkMus_1	AGCGCCAAGTAAGCAT-1	tumor	0	0	0	0	0	0	0	0	0	5.50669	0	0	0	0	0
AGCGCCACAAACACGG-1_0	Endothelial	AGCGCCACAAACACGG-1	tumor	0	0	1.85391	0	0	0	0	0	0	0	0	0	0	0	0
AGCGCCACAATCGCAT-1_0	B-Cell	AGCGCCACAATCGCAT-1	tumor	0	0	0	0	0	0	0	0	0	1.13109	0	0	0	0	0
AGCGCCACACTGTTCC-1_0	T-cell	AGCGCCACACTGTTCC-1	tumor	0	0	0	0	0	0	0	0	1.31147	0	0	0	0	0	0
AGCGCCAGTCATGGCC-1_0	Endothelial	AGCGCCAGTCATGGCC-1	tumor	0	0	2.04127	0	0	0	0	0	0	0.850187	0	0	0	0	0
AGCGCCAGTTGTAGCT-1_0	Fibroblast_2	AGCGCCAGTTGTAGCT-1	tumor	1.21653	0	0	0	0.667921	0	0	0	0	0	0	0	0	0	0
AGCGCCATCCATCACC-1_0	Fibroblast_1	AGCGCCATCCATCACC-1	tumor	0.724608	0	0	0	0	0	0	0	0	0	0	0	0	0	0
AGCGCCATCGCTTTAT-1_0	Macrophage	AGCGCCATCGCTTTAT-1	tumor	0	0	0	1.43386	0	0	0	0	0	0.254983	0	0	0	2.46354	0
AGCGCCATCGTGCATA-1_0	Fibroblast_1	AGCGCCATCGTGCATA-1	tumor	0	0	0	0	0	0	0	0	0	0	0	0	0	0	0
AGCGCTGAGACGATAT-1_0	SkMus_2	AGCGCTGAGACGATAT-1	tumor	0	0	0	0	0	0	0	0	0	5.91875	0	0	0	0	0
AGCGCTGAGCATGATA-1_0	Myoblast	AGCGCTGAGCATGATA-1	tumor	0	0	0	0	0	0	0	0	0	0	0	0	0	0	0
AGCGCTGAGCTCTTCC-1_0	Macrophage	AGCGCTGAGCTCTTCC-1	tumor	0	0	0	1.08271	0	0	0	0	0	0.681246	0	0	0	2.54287	0
AGCGCTGAGGATTCCT-1_0	Fibroblast_1	AGCGCTGAGGATTCCT-1	tumor	0.816447	0	1.56598	0	0.816447	0	0	0	0	1.98955	0	0	0	1.25985	0
AGCGCTGCAAGGCAAC-1_0	Fibroblast_1	AGCGCTGCAAGGCAAC-1	tumor	0	0	0	0	0	0	0	0	0	0.795848	0	0	0	0	0
AGCGCTGCAGGTATGG-1_0	Endothelial	AGCGCTGCAGGTATGG-1	tumor	0	0	2.82734	0	0	0	0	0	0	0	0	0	0	0	0
AGCGCTGCAGTCGGAA-1_0	Pericyte	AGCGCTGCAGTCGGAA-1	tumor	1.4426	0	0	0	0	0	0	0	0	1.4426	0	0	1.4426	0	0
AGCGCTGCATACCACA-1_0	Macrophage	AGCGCTGCATACCACA-1	tumor	0	0	0	0	0	0	0	0	0	0	0	0	0	1.74259	0
AGCGCTGCATCTCGTC-1_0	Fibroblast_1	AGCGCTGCATCTCGTC-1	tumor	0	0	0	0	0.69704	0	0	0	0	0	0	0	0	0	0
AGCGCTGGTACCGCGT-1_0	Fibroblast_3	AGCGCTGGTACCGCGT-1	tumor	1.05207	0	0	0	0.91263	0	0	0	0	0.316791	0	0	0	0	0
AGCGCTGGTAGCTAAA-1_0	Fibroblast_1	AGCGCTGGTAGCTAAA-1	tumor	0	0	0	0	0.89232	0	0	0	0	0.89232	0	0	0	0.89232	0
AGCGCTGTCAGTCCGG-1_0	Macrophage	AGCGCTGTCAGTCCGG-1	tumor	0	0	0	0.749637	0.749637	0	0	0.443477	0	0.443477	0	0	0	2.1763	0
AGCGCTGTCTGGCCGA-1_0	Neutrophil	AGCGCTGTCTGGCCGA-1	tumor	0	0	0	0	0	0	0	0	0	1.91739	0	0	0	0	0
AGCGTATAGACCATAA-1_0	Macrophage	AGCGTATAGACCATAA-1	tumor	0	0	0	0.464527	0	0	0	0	0	1.21344	0	0	0	2.93054	0
AGCGTATAGCTTTGTG-1_0	SkMus_1	AGCGTATAGCTTTGTG-1	tumor	0	0	0	0	0	0	0	0	0	3.11949	0	0	0	0	0
AGCGTATAGTGCTCAT-1_0	SkMus_1	AGCGTATAGTGCTCAT-1	tumor	0	0	0	0	0	0	0	0	0	4.73158	0	0	0	0	0
AGCGTATCAAGTATAG-1_0	Fibroblast_1	AGCGTATCAAGTATAG-1	tumor	0	0	0	0	0	0	0	0	0	0.810521	0	0	0	0	0
AGCGTATCAATCGCAT-1_0	Neutrophil	AGCGTATCAATCGCAT-1	tumor	0	0	0	0	0	0	0	0	0	0	0	0	0	0	0
AGCGTATGTCCAGAAG-1_0	Endothelial	AGCGTATGTCCAGAAG-1	tumor	0	0	0.712492	0	0	0	0	0	0	1.41517	0	0	0	0	0
AGCGTCGAGTTCATCG-1_0	Macrophage	AGCGTCGAGTTCATCG-1	tumor	0	0	0	0	0	0	0	0	0	0	0	0	0	0	0
AGCGTCGGTAGTACGG-1_0	Macrophage	AGCGTCGGTAGTACGG-1	tumor	0	0	0	0	0	0	0	0	0	0	0	0	0	2.91642	0
AGCGTCGGTGCGGATA-1_0	Fibroblast_1	AGCGTCGGTGCGGATA-1	tumor	0	0	0	0	1.11867	0	0	0	0	1.11867	0	0	0	0	0
AGCGTCGGTGCTCTCT-1_0	Macrophage	AGCGTCGGTGCTCTCT-1	tumor	0	0	0	0	0	0	0	0	0	0	0	0	0	2.77259	0
AGCGTCGGTTCCAAAC-1_0	Fibroblast_2	AGCGTCGGTTCCAAAC-1	tumor	1.0405	0	0	0	0.797698	0	0	0	0	0	0	0	0	0	0.476365
AGCGTCGGTTCGGTAT-1_0	Fibroblast_3	AGCGTCGGTTCGGTAT-1	tumor	0	0	0	0	1.25752	0	0	0	0	0	0	0	0	0	0
AGCGTCGGTTGCAACT-1_0	Macrophage	AGCGTCGGTTGCAACT-1	tumor	0	0	0	0	0	0	0	0	0	0	0	0	0	0	0
AGCTACAAGAACCCGA-1_0	Endothelial	AGCTACAAGAACCCGA-1	tumor	0	0	2.27094	0	0	0	0	0	0	0	0	0	0.895309	0	0
AGCTACACACATGACT-1_0	Endothelial	AGCTACACACATGACT-1	tumor	0	0	2.39305	0	0	0	0	0	0	1.46224	0	0	0	0	0
AGCTACACAGACCCGT-1_0	Fibroblast_1	AGCTACACAGACCCGT-1	tumor	0	0	0	0	0.935511	0	0	0	0	0.573382	0	0	0	0	0
AGCTACACAGGTCCGT-1_0	Myoblast	AGCTACACAGGTCCGT-1	tumor	0.500007	0	0	0.280934	0.679605	0	0	0	0	0	0	0	0	0	0
AGCTACACAGTAGAAT-1_0	Myoblast	AGCTACACAGTAGAAT-1	tumor	0	0	0	0	0	0	0	0	0	0.74543	0	0	0	0	0
AGCTACAGTCAGCGTC-1_0	Macrophage	AGCTACAGTCAGCGTC-1	tumor	0	0	0	1.89162	0	0	0	0	0	1.89162	0	0	0	1.50825	0
AGCTACAGTGTGACCC-1_0	SkMus_1	AGCTACAGTGTGACCC-1	tumor	0	0	0	0	0	0	0	0	0	4.26552	0	0	0	0	0
AGCTCAAAGATGAACT-1_0	Adipocyte	AGCTCAAAGATGAACT-1	tumor	0	0	0	0.281874	0	0	0	0	0	0	0	0	0	0	1.59073
AGCTCAAAGTAGGAAG-1_0	Fibroblast_1	AGCTCAAAGTAGGAAG-1	tumor	0.761439	0	0	0	0	0	0	0	0	0.761439	0	0	0	0.761439	0
AGCTCAACAGGTACGA-1_0	Fibroblast_1	AGCTCAACAGGTACGA-1	tumor	0.562514	0	0	0	0.920346	0	0	0	0	0	0	0	0	0	0
AGCTCAAGTTGTCATG-1_0	Fibroblast_1	AGCTCAAGTTGTCATG-1	tumor	0.561737	0	0	0	0	0	0	0	0	0.919259	0	0	0	0	0
AGCTTCCAGCGGGTTA-1_0	Fibroblast_3	AGCTTCCAGCGGGTTA-1	tumor	0	0.406389	0	0	0.917953	0	0	0	0	0	0	0	0	0	0
AGCTTCCAGCTGACTT-1_0	Adipocyte	AGCTTCCAGCTGACTT-1	tumor	0	0	0	0.247512	0	0	0	0	0	0.752989	0.247512	0	0	0.445755	1.08716
AGCTTCCCAAGCCTGC-1_0	Endothelial	AGCTTCCCAAGCCTGC-1	tumor	0	0	2.13698	0	0	0	0	0	0	1.78885	0	0	0	0	0
AGCTTCCGTATTGCCA-1_0	Macrophage	AGCTTCCGTATTGCCA-1	tumor	0	0	0	1.15204	0	0	0	0	0	0.308052	0.308052	0	0	0	0
AGCTTCCGTGAATTAG-1_0	Fibroblast_3	AGCTTCCGTGAATTAG-1	tumor	0	0	0	0	1.02737	0	0	0	0	0	0	0	0	0	0
AGCTTCCGTGAGCGAT-1_0	Fibroblast_2	AGCTTCCGTGAGCGAT-1	tumor	0.845546	0	0	0.845546	0	0	0	0	0	0	0	0	0	0	0
AGCTTCCTCAGTGCGC-1_0	Myoblast	AGCTTCCTCAGTGCGC-1	tumor	0	0	0	0	0	0	0	0	0	1.46185	0	0	0	0.744145	0
AGGAAATCAAAGGCAC-1_0	Fibroblast_2	AGGAAATCAAAGGCAC-1	tumor	1.0576	0	0	0	1.0576	0	0	0	0	0	0	0	0	0	0
AGGAAATGTGAAGCGT-1_0	Endothelial	AGGAAATGTGAAGCGT-1	tumor	0	0	2.43439	0	0	0	0	0	0	0	0	0	0	0	0
AGGAAATGTTACGGAG-1_0	Fibroblast_1	AGGAAATGTTACGGAG-1	tumor	0.984995	0	0	0	0	0	0	0	0	0.984995	0	0	0	0	0
AGGAAATTCAGGAAGC-1_0	Fibroblast_1	AGGAAATTCAGGAAGC-1	tumor	0.472393	0	0	0	0.472393	0	0	0	0	2.57082	0	0	0	0	0
AGGAAATTCGACCACG-1_0	SkMus_2	AGGAAATTCGACCACG-1	tumor	0	0	1.9772	0	0	0	0	0	0	5.25522	0	0	0.575382	0	0
AGGAAATTCTCCGCAT-1_0	SkMus_1	AGGAAATTCTCCGCAT-1	tumor	0	0	0	0	0	0	0	0	0	5.02103	0	0	0	0	0
AGGAATAAGTAGTCCT-1_0	Endothelial	AGGAATAAGTAGTCCT-1	tumor	0	0	2.11031	0	0	0	0	0	0	0	0	0	0	0	0
AGGAATAGTAGTATAG-1_0	Endothelial	AGGAATAGTAGTATAG-1	tumor	0	0	1.75039	0	0	0	0	0	0	1.42821	0	0	0	0	0
AGGAATAGTGATTCAC-1_0	Fibroblast_1	AGGAATAGTGATTCAC-1	tumor	0	0	0	0	0.609308	0	0.609308	0	0	0.609308	0	0	0	0.609308	0
AGGAATATCGACGTCG-1_0	Fibroblast_1	AGGAATATCGACGTCG-1	tumor	0	0	0	0	0	0	0	0	0	0	0	0	0	0	0
AGGACGAAGAGCATAT-1_0	Macrophage	AGGACGAAGAGCATAT-1	tumor	0	0	0	0.966085	0	0	0	0	0	0.734813	0	0	0	3.35585	0
AGGACGACACATGGTT-1_0	Myoblast	AGGACGACACATGGTT-1	tumor	0	0	0	0	0	0	0	0	0	1.2371	0	0	0	0	0
AGGACGAGTAGTATAG-1_0	Myoblast	AGGACGAGTAGTATAG-1	tumor	0	0	0	0	0	0	0	0	0	1.29723	0	0	0	0	0
AGGACGAGTGTGACCC-1_0	SmMus_2	AGGACGAGTGTGACCC-1	tumor	0	0	0	0	0	0	0	0	0	1.00682	3.97229	0	0	0	0
AGGACGATCCCTCATG-1_0	Fibroblast_1	AGGACGATCCCTCATG-1	tumor	0	0	0	0	0	0	0	0	0	1.1324	0	0	0	0	0
AGGACGATCCGATTAG-1_0	Endothelial	AGGACGATCCGATTAG-1	tumor	0	0	1.37476	0	0	0	0	0	0	0	0	0	0	0	0
AGGACGATCGACATAC-1_0	Fibroblast_2	AGGACGATCGACATAC-1	tumor	1.58963	0	0	0	0.377787	0	0	0	0	0.523887	0	0	0	0	0
AGGACTTAGATTCGCT-1_0	Fibroblast_1	AGGACTTAGATTCGCT-1	tumor	0	0	0	0	0	0	0	0	0	0	0	0	0	0	0
AGGACTTAGTGTGTTC-1_0	Endothelial	AGGACTTAGTGTGTTC-1	tumor	0	0	1.34029	0	0	0	0	0	0	1.65446	0	0	0	0	0
AGGACTTCAACGGTAG-1_0	Macrophage	AGGACTTCAACGGTAG-1	tumor	0	0	0	1.42833	0	0	0	0	0	0.58385	0	0	0	0	0
AGGACTTGTTGTCAGT-1_0	Endothelial	AGGACTTGTTGTCAGT-1	tumor	0	0	1.35742	0	0	0	0	0	0	1.35742	0	0	0	0	0
AGGACTTTCAGCTTCC-1_0	Fibroblast_1	AGGACTTTCAGCTTCC-1	tumor	0	0	0	0	0	0	0	0	0	0	0	0	0	0	0
AGGAGGTCAAGCTGTT-1_0	SkMus_1	AGGAGGTCAAGCTGTT-1	tumor	0	0	0	0	0	0	0	0	0	5.52813	0	0	0	0	0
AGGAGGTCACGACAGA-1_0	Myoblast	AGGAGGTCACGACAGA-1	tumor	0	0	0	0.824979	0	0	0	0	0	0	0	0	0.824979	0	0
AGGAGGTCAGGTTTAC-1_0	Endothelial	AGGAGGTCAGGTTTAC-1	tumor	0	0	0	0	0	0	0	0	0	0	0	0	0	1.55322	0
AGGAGGTCAGTATACC-1_0	Fibroblast_1	AGGAGGTCAGTATACC-1	tumor	0	0	0	0.873624	0.873624	0	0	0	0	0.873624	0.873624	0	0	0	0
AGGAGGTTCCTTCTTC-1_0	Fibroblast_1	AGGAGGTTCCTTCTTC-1	tumor	1.57665	1.57665	0	0	1.07136	0	0	0	0	0	0	0	0	0	0
AGGATAAAGGAAAGTG-1_0	Fibroblast_1	AGGATAAAGGAAAGTG-1	tumor	1.48787	0	0	0	0	0	0	0	0	0	0	0	0	0	0
AGGATAACAGCGACAA-1_0	Fibroblast_1	AGGATAACAGCGACAA-1	tumor	0	0	0	0	0.54089	0	0	0	0	0.54089	0	0	0	0	0
AGGATAAGTTAGAAGT-1_0	Fibroblast_3	AGGATAAGTTAGAAGT-1	tumor	0.945509	0	0	0	0.945509	0	0	0	0	0	0	0	0	1.42269	0
AGGATAATCCATCTAT-1_0	SkMus_1	AGGATAATCCATCTAT-1	tumor	0	0	0	0	0	0	0	0	0	4.61343	0	0	0	0	1.9275
AGGATAATCTGGCCAG-1_0	SkMus_1	AGGATAATCTGGCCAG-1	tumor	0	0	0	0	0	0	0	0	0	4.47436	0	0	0	0	0
AGGATCTAGACTTCAC-1_0	SmMus_1	AGGATCTAGACTTCAC-1	tumor	0	0	2.05324	0	0.992614	0	0	0	0	0.35387	0	0	0	0	0
AGGATCTAGAGCTGCA-1_0	Fibroblast_1	AGGATCTAGAGCTGCA-1	tumor	0.640122	0	0.640122	0	0	0	0	0	0	1.02727	0	0	0	0	0
AGGATCTCAAATGGAT-1_0	Endothelial	AGGATCTCAAATGGAT-1	tumor	0	0	2.56548	0	0	0	0	0	0	0	0	0	0	0	0
AGGATCTCATGCCATA-1_0	Myoblast	AGGATCTCATGCCATA-1	tumor	0	0	0	0	0	0.734761	0	0	0	0	2.01622	0	0	0	0
AGGATCTGTCTCCTGT-1_0	Fibroblast_1	AGGATCTGTCTCCTGT-1	tumor	0.802487	0	0	0	0	0	0	0	0	0	0.47967	0	0	0.47967	0
AGGATCTGTTATAGAG-1_0	T-cell	AGGATCTGTTATAGAG-1	tumor	0	0	0	0	0	0	0	0	1.82593	0	0	0	0	0	0
AGGATCTTCCACAGCG-1_0	Myoblast	AGGATCTTCCACAGCG-1	tumor	0	0	0	0	0	0	0	0	0	0	0	0	0	0	0
AGGATCTTCCCGAACG-1_0	SkMus_1	AGGATCTTCCCGAACG-1	tumor	0	0	0	0	0	0	0	0	0	5.18358	0	0	0	0	0
AGGATCTTCGAACTCA-1_0	SkMus_1	AGGATCTTCGAACTCA-1	tumor	0	0	0	0	0	0	0	0	0	5.23978	0	0	0	0	0
AGGCATTAGAAGGATG-1_0	Macrophage	AGGCATTAGAAGGATG-1	tumor	0	0	0	0.872875	1.05025	0	0	0	0	0.381578	0	0	0	1.44743	0
AGGCATTCAATCGCCG-1_0	Fibroblast_2	AGGCATTCAATCGCCG-1	tumor	0.565222	0.322025	0	0	0	0	0	0	0	0.322025	0	0	0	0.322025	0
AGGCATTCACTCGATA-1_0	Lymph EC	AGGCATTCACTCGATA-1	tumor	0	0	1.31878	0	0	0	0	0	0	0	0	0	0	4.03356	0
AGGCATTGTCAGTCGC-1_0	Fibroblast_1	AGGCATTGTCAGTCGC-1	tumor	1.13941	0	0	0	0.723901	0	0	0	0	0.723901	0	0	0	0	0
AGGCATTGTGACTGAG-1_0	Endothelial	AGGCATTGTGACTGAG-1	tumor	0	0	2.66706	0	0	0	0	0	0	1.38059	0	0	0	0	0
AGGCATTTCATCGACA-1_0	Fibroblast_1	AGGCATTTCATCGACA-1	tumor	0.655372	0	0	0	0	0	0	0	0	0.380441	0	0	0.380441	0	0
AGGCCACAGCCACCGT-1_0	Fibroblast_2	AGGCCACAGCCACCGT-1	tumor	0.513593	0	0	0	0.289413	0	0	0	0	0.513593	0	0	0	0	0
AGGCCACAGCCTTTCC-1_0	Schwann	AGGCCACAGCCTTTCC-1	tumor	0	0	0	0	0	0	0	4.40083	0	0.789262	0	0	0	0	0
AGGCCACAGGCCCAAA-1_0	Endothelial	AGGCCACAGGCCCAAA-1	tumor	0	0	2.74637	1.23285	0	0	0	0	0	1.76849	0	0	0	0	0
AGGCCACCAGGGATAC-1_0	Endothelial	AGGCCACCAGGGATAC-1	tumor	0	0	2.01716	0	0	0	0	0	0	0	0	0	0	0	0
AGGCCACCATTAGGCT-1_0	B-Cell	AGGCCACCATTAGGCT-1	tumor	0	0	0	0	0	0	0	0	0	0	0	0	0	0	0
AGGCCACGTAGATCCT-1_0	Macrophage	AGGCCACGTAGATCCT-1	tumor	0	0	0	1.54354	0	0	0	0	0	0	0	0	0	0	0
AGGCCACGTGCTTCAA-1_0	SmMus_2	AGGCCACGTGCTTCAA-1	tumor	0	0	0	0	1.51946	0	0	0	0	0.783861	3.88355	0	0	0	0
AGGCCACGTGTTACTG-1_0	Fibroblast_1	AGGCCACGTGTTACTG-1	tumor	0	0	0	0	0.484385	0	0	0	0	0.484385	0	0	0	0	0
AGGCCACTCTGTTGGA-1_0	B-Cell	AGGCCACTCTGTTGGA-1	tumor	0	0	1.30657	1.10529	0	0	0	0	0	0	0	0	0	0	0
AGGCTGCAGCCTCGTG-1_0	Adipocyte	AGGCTGCAGCCTCGTG-1	tumor	0	0.536634	0	0	0	0	0	0	0	0	0	0	0	0	2.22852
AGGCTGCAGTGATTCC-1_0	Fibroblast_1	AGGCTGCAGTGATTCC-1	tumor	0	0	0	1.10679	0	0	0	0	0	0	0	0	0	0	0
AGGCTGCCAAACGTGG-1_0	Endothelial	AGGCTGCCAAACGTGG-1	tumor	0	0	1.97596	0	0	0	0	0	0	0	0	0	0	0	0
AGGCTGCCACTACAGT-1_0	SkMus_1	AGGCTGCCACTACAGT-1	tumor	0	0	0	1.06974	0	0	0	0	0	5.31787	0	0	0	0	0
AGGCTGCCAGATCACT-1_0	Myoblast	AGGCTGCCAGATCACT-1	tumor	0	0	0	0	0	2.05637	0	0	0	0.563894	0	0	0	0	0
AGGCTGCCAGGATTCT-1_0	Myoblast	AGGCTGCCAGGATTCT-1	tumor	0	0	0	0	0	0.770865	0	0	0	0.770865	0	0	0	0	0
AGGCTGCCAGTCGTTA-1_0	Endothelial	AGGCTGCCAGTCGTTA-1	tumor	0	0	1.71416	0	0	0	0	0	0	1.18663	0	0	0	0	0
AGGCTGCCATGTACGT-1_0	Fibroblast_1	AGGCTGCCATGTACGT-1	tumor	0	0	0	0	0.978646	0	0	0	0	0.604548	0	0	0	0	0
AGGCTGCGTCAGGAGT-1_0	Myoblast	AGGCTGCGTCAGGAGT-1	tumor	0	0	0	0	0	1.62767	0	0	0	1.31587	0	0	0	0	0
AGGGAGTAGAGCCATG-1_0	Fibroblast_1	AGGGAGTAGAGCCATG-1	tumor	0	0	0	0.644607	0.644607	0	0	0	0	0	0	0	0	0.644607	0
AGGGAGTCAACACTAC-1_0	Fibroblast_1	AGGGAGTCAACACTAC-1	tumor	0	0	0	0	1.16952	0	0	0	0	0.553968	0	0	0	0	0
AGGGAGTCACGACTAT-1_0	Fibroblast_1	AGGGAGTCACGACTAT-1	tumor	1.34145	0	0	0.663473	0	0	0	0	0	1.05885	0	0	0	0	0
AGGGAGTGTACAAGCG-1_0	SkMus_1	AGGGAGTGTACAAGCG-1	tumor	0	0	0	1.58421	0	0	0	0	0	4.59169	0	0	0	0	0
AGGGAGTGTACGCTTA-1_0	Fibroblast_1	AGGGAGTGTACGCTTA-1	tumor	0	0	0	0	0	0	0	0	0	1.59255	0	0	0	0	0
AGGGAGTGTCACGCTG-1_0	Macrophage	AGGGAGTGTCACGCTG-1	tumor	0	0	1.08931	0.780855	0	0	0	0	0	0.780855	0	0	0	2.22822	0
AGGGAGTTCTTGGGCG-1_0	Endothelial	AGGGAGTTCTTGGGCG-1	tumor	0	0	1.10741	0	0	0	0	0	0	0.699755	0	0	0	0	0
AGGGCCTCAAGAATGT-1_0	Adipocyte	AGGGCCTCAAGAATGT-1	tumor	0	0	0	0.29074	0	0	0	0	0	0	0	0	0	0	1.74464
AGGGCCTCATTGAAGA-1_0	Neutrophil	AGGGCCTCATTGAAGA-1	tumor	0	0	0	0	0	0	0	0	0	1.11484	0	0	0	0	0
AGGGCCTGTCCCTCAT-1_0	Fibroblast_1	AGGGCCTGTCCCTCAT-1	tumor	0.480233	0	0	0	0.803302	0	0	0	0	0	0	0	0	0.480233	0
AGGGCCTGTGCTCTCT-1_0	SkMus_1	AGGGCCTGTGCTCTCT-1	tumor	0	0	0	0	0	0	0	0	0	5.55915	0	0	0	0	0
AGGGCCTTCCTCATAT-1_0	Schwann	AGGGCCTTCCTCATAT-1	tumor	0	0	1.17509	0	0	0	0	3.82361	0	1.17509	0	0	0	0	0
AGGGCCTTCGACCTAA-1_0	Endothelial	AGGGCCTTCGACCTAA-1	tumor	0	0	2.69837	0	0	0	0	0	0	1.14155	0	0	0	0	0
AGGGCTCAGAGGTCAC-1_0	SkMus_1	AGGGCTCAGAGGTCAC-1	tumor	0	0	0	0	0	0	0	0	0	5.88279	0	0	0	0	0
AGGGCTCAGCGTGAAC-1_0	Endothelial	AGGGCTCAGCGTGAAC-1	tumor	0	0	2.60886	0	0	0	0	0	0	1.25752	0	0	0	0	0
AGGGCTCAGGAACGCT-1_0	Pericyte	AGGGCTCAGGAACGCT-1	tumor	0	0	0	0	2.25263	0	0	0	0	0	0	0	0	0.994193	0
AGGGCTCCAAGACTGG-1_0	SkMus_1	AGGGCTCCAAGACTGG-1	tumor	0	0	0	0	0	0	0	0	0	4.44105	0	0	0	0	0
AGGGCTCCACGCTTAA-1_0	Fibroblast_1	AGGGCTCCACGCTTAA-1	tumor	0	0	0	0	1.03486	0	0	0	0	0	0	0	0	0	0
AGGGCTCTCTATTTCG-1_0	Fibroblast_1	AGGGCTCTCTATTTCG-1	tumor	1.10517	0	0	0	0.698067	0	0	0	0	0	0	0	0	0	0
AGGGCTCTCTGGCCGA-1_0	SkMus_1	AGGGCTCTCTGGCCGA-1	tumor	0	0	0	0	0	0	0	0	0	5.2153	0	0	0	0	0
AGGGTCCAGATACTGA-1_0	Neuron	AGGGTCCAGATACTGA-1	tumor	0	0	0	0	0	0	0	0	0	0	0	1.80119	0	0	0
AGGGTCCAGTACAACA-1_0	Neutrophil	AGGGTCCAGTACAACA-1	tumor	0	0	0	0	0	0	0	0	0	0	0.66146	0	0	0	0
AGGGTCCCACACGGTC-1_0	Fibroblast_1	AGGGTCCCACACGGTC-1	tumor	0	0	0	0	0	0	0	0	0	1.43582	0	0	0	0	0
AGGGTCCGTATCTCGA-1_0	SkMus_1	AGGGTCCGTATCTCGA-1	tumor	0	0	0	0	0	0	0	0	0	5.60626	0	0	0	0	0
AGGGTCCTCCGATGCG-1_0	Macrophage	AGGGTCCTCCGATGCG-1	tumor	0.763012	0	0	0	0	0	0	0	0	0.763012	0	0	0	0.763012	0
AGGGTCCTCCGTGGCA-1_0	SkMus_1	AGGGTCCTCCGTGGCA-1	tumor	0	0	0	0	0	0	0	0	0	4.33395	0	0	0	0	0
AGGGTGAAGGTCCTGC-1_0	Pericyte	AGGGTGAAGGTCCTGC-1	tumor	0	0	0	0	0	0	0	0	0	0	1.54194	0	0	1.54194	0
AGGGTGACAAGAGCTG-1_0	Macrophage	AGGGTGACAAGAGCTG-1	tumor	0	0	0	1.09788	0	0	0	0	0	0	0	0	0	3.23762	0
AGGGTGAGTCTCAGGC-1_0	SmMus_1	AGGGTGAGTCTCAGGC-1	tumor	0	0	1.29937	0	0	0	0	0	0	0	0.847368	0	0	0	0
AGGGTGAGTGCCGTTG-1_0	Myoblast	AGGGTGAGTGCCGTTG-1	tumor	0	0	0	0	0	0.849339	0	0	0	0	0	0	0	0	0
AGGGTGATCACTCACC-1_0	SmMus_1	AGGGTGATCACTCACC-1	tumor	0	0	1.65868	0.474667	1.0376	0	0	0	0	0	0	0	0	0	0
AGGGTGATCGCACTCT-1_0	Fibroblast_2	AGGGTGATCGCACTCT-1	tumor	0.870452	0	0	0	0	0	0	0	0	0	0	0	0	0	0
AGGGTTTAGACTCAAA-1_0	SkMus_1	AGGGTTTAGACTCAAA-1	tumor	0.85132	0	0	0	0	0	0	0	0	5.22735	0	0	0	0	0
AGGGTTTAGCCTCACG-1_0	Fibroblast_1	AGGGTTTAGCCTCACG-1	tumor	0	0	0	0	0.547434	0	0	0	0	0.547434	0	0	0	0	0
AGGGTTTCAAGGATGC-1_0	Fibroblast_1	AGGGTTTCAAGGATGC-1	tumor	0	0	0	0	0	0	0	0	0	0	0	0	0	1.00987	0
AGGGTTTCACAAGTGG-1_0	Fibroblast_2	AGGGTTTCACAAGTGG-1	tumor	0	0	0	0	0	0	0	0	0	0	0	0	0	0	0.544618
AGGGTTTCACCGGAAA-1_0	Endothelial	AGGGTTTCACCGGAAA-1	tumor	0	0	0	0	0	0	0	0	0	1.85237	0	0	0	0	0
AGGGTTTCATCTGCGG-1_0	SkMus_1	AGGGTTTCATCTGCGG-1	tumor	0	0	0	0	0	0	0	0	0	5.539	0	0	0	0.684237	0
AGGGTTTTCCGTGTAA-1_0	Fibroblast_1	AGGGTTTTCCGTGTAA-1	tumor	0.635469	0	0	0.635469	0	0	0	0	0	0.635469	0	0	0	0	0
AGGGTTTTCTGTCCGT-1_0	Myoblast	AGGGTTTTCTGTCCGT-1	tumor	0	0	0	0	0.963614	1.44511	0	0	0	0	0	0	0	0	0
AGGGTTTTCTTCGGAA-1_0	SkMus_1	AGGGTTTTCTTCGGAA-1	tumor	0	0	0	0	0	0	0	0	0	4.98497	0	0	0	0	0
AGGTAGGAGCTCGGCT-1_0	SmMus_2	AGGTAGGAGCTCGGCT-1	tumor	0	0	0	0	0.954062	0	0	0	0	0.3358	4.14082	0	0	0	0
AGGTAGGAGGACTAAT-1_0	Endothelial	AGGTAGGAGGACTAAT-1	tumor	0	0	1.69751	0	0	0	0	0	0	0	1.17253	0	0	0	0
AGGTAGGAGGAGGTTC-1_0	Myoblast	AGGTAGGAGGAGGTTC-1	tumor	0	0	0.93812	0.93812	0	0	0	0	0	2.47538	0	0	0	0	0
AGGTAGGCATCCTATT-1_0	Myoblast	AGGTAGGCATCCTATT-1	tumor	0	0	0	0	0	0	0	0	0	0	0	0	0	0	0
AGGTAGGGTCTACACA-1_0	Macrophage	AGGTAGGGTCTACACA-1	tumor	0	0	0	0.664569	0	0	0	0	0	0.664569	0	0	0	2.71832	0
AGGTAGGGTTAAGGGC-1_0	T-cell	AGGTAGGGTTAAGGGC-1	tumor	0	0	0	0	0	0	0	0	0	1.37121	0	0	0	0	0
AGGTAGGTCTTCGTGC-1_0	SkMus_1	AGGTAGGTCTTCGTGC-1	tumor	0	0	0	0	0	0	0	0	0	5.66446	0	0	0	0	0
AGGTCATAGACGTCGA-1_0	SkMus_1	AGGTCATAGACGTCGA-1	tumor	0	0	0	0	0	0	0	0	0	5.26843	0	0	0	0	0
AGGTCATTCCACCCTA-1_0	SkMus_2	AGGTCATTCCACCCTA-1	tumor	0	0	0	0	0	0	0	0	0	5.51011	0	0	0	0.813602	0
AGGTCATTCCGGCTTT-1_0	Fibroblast_1	AGGTCATTCCGGCTTT-1	tumor	0	0	0	0	0.794374	0	0	0	0	0	0	0	0	0	0
AGGTCTAAGCACCCAC-1_0	SkMus_1	AGGTCTAAGCACCCAC-1	tumor	0	0	0	0	0	0	0	0	0	5.55718	0	0	0	0	0
AGGTCTACAAGCGCTC-1_0	Endothelial	AGGTCTACAAGCGCTC-1	tumor	0	0	2.22727	0	0	0	0	0	0	1.12123	1.12123	0	0	0	0
AGGTCTACAGACCGCT-1_0	Erythroblast	AGGTCTACAGACCGCT-1	tumor	0.401466	0	0	0	0	0	0	0	0	0.401466	0	0	0.401466	0.220746	0
AGGTCTACAGTCTCTC-1_0	Fibroblast_1	AGGTCTACAGTCTCTC-1	tumor	0	0	0	0	0	0	0	0	0	1.80181	0	0	0	0	0
AGGTCTAGTCTTTCAT-1_0	Endothelial	AGGTCTAGTCTTTCAT-1	tumor	0.255188	0	1.87539	0.627068	0	0	0	0	0	0.771412	0	0	0	1.0095	0
AGGTCTAGTGGTAACG-1_0	SkMus_1	AGGTCTAGTGGTAACG-1	tumor	0	0	0	0	0	0	0	0	0	5.71984	0	0	0.524146	0	0
AGGTCTAGTTCTTGTT-1_0	SkMus_1	AGGTCTAGTTCTTGTT-1	tumor	0	0	0	0	0	0	0	0	0	4.53224	0	0	0	0	0
AGGTCTATCAAATGAG-1_0	Endothelial	AGGTCTATCAAATGAG-1	tumor	0	0	1.66368	0	0	0	0	0	0	0.477006	0	0	0	0	0
AGGTCTATCCTCCACA-1_0	Macrophage	AGGTCTATCCTCCACA-1	tumor	0	0	0	1.61254	0	0	0	0	0	0	0	0	0	1.79499	0
AGGTCTATCGGCTGGT-1_0	Fibroblast_1	AGGTCTATCGGCTGGT-1	tumor	0.845826	0	0	0	0.845826	0	0	0	0	0.845826	0	0	0	0	0
AGGTCTATCGGTGAAG-1_0	Pericyte	AGGTCTATCGGTGAAG-1	tumor	1.71554	0	0	0	2.68642	0	0	0	0	0	0	0	0	0	0
AGGTCTATCTCAACCC-1_0	SmMus_1	AGGTCTATCTCAACCC-1	tumor	0	0	1.65037	0	1.13284	0	0	0	0	1.13284	0	0	0	0	0
AGGTGTTAGTGGATTA-1_0	Neutrophil	AGGTGTTAGTGGATTA-1	tumor	0	0	0	0.201133	0	0	0	0	0	0.201133	0	0	0	0.201133	0
AGGTGTTGTCATCACA-1_0	Neutrophil	AGGTGTTGTCATCACA-1	tumor	0.577081	0	0	0.577081	0.577081	0	0	0	0	1.98054	0	0	0	0	0
AGGTGTTGTTCGGTCG-1_0	Fibroblast_1	AGGTGTTGTTCGGTCG-1	tumor	0	0	0	0	0	0	0	0	0	3.87639	0	0	0	0	0
AGGTTACAGAGTCAGC-1_0	Macrophage	AGGTTACAGAGTCAGC-1	tumor	0	0	0	1.1942	1.63737	0	0	0	0	0.378561	0.652514	0	0	1.63737	0
AGGTTACAGCAACAGC-1_0	Myoblast	AGGTTACAGCAACAGC-1	tumor	0	0	0	0	0	0	0	0	0	0	0	0	0	0	0
AGGTTACCAATTGAAG-1_0	B-Cell	AGGTTACCAATTGAAG-1	tumor	0	0	0	0	0	0	0	0	0	2.17429	0	0	0	0	0
AGGTTACCACTCCTGT-1_0	Macrophage	AGGTTACCACTCCTGT-1	tumor	0	0	0	1.33248	0	0	0	0	0	2.6069	0.873474	0	0	2.37644	0
AGGTTACGTCAGGCAA-1_0	Fibroblast_1	AGGTTACGTCAGGCAA-1	tumor	0.648195	0	0	0	0	0	0	0	0	0	0	0	0	0	0
AGGTTACGTCTCACAA-1_0	Fibroblast_1	AGGTTACGTCTCACAA-1	tumor	0	0	0	0.857898	0	0	0	0	0	0.857898	0	0	0	0	0
AGGTTACGTTACCCTC-1_0	Fibroblast_2	AGGTTACGTTACCCTC-1	tumor	0.572388	0	0	0	0	0	0	0	0	0.572388	0	0	0	0	0
AGGTTACTCCATTCGC-1_0	Neutrophil	AGGTTACTCCATTCGC-1	tumor	0	0	0	1.44816	0	0	0	0	0	0	0.433434	0	0	0	0
AGGTTACTCCTGTAGA-1_0	Fibroblast_3	AGGTTACTCCTGTAGA-1	tumor	0.831132	0	0	0	1.82191	0	0	0	0	0.831132	0	0	0	0	0
AGGTTGTAGCGTGAGT-1_0	Fibroblast_1	AGGTTGTAGCGTGAGT-1	tumor	1.2022	0	0	0	0	0	0	0	0	0.936727	0	0	0	0	0
AGGTTGTAGGTCATCT-1_0	Fibroblast_1	AGGTTGTAGGTCATCT-1	tumor	0.620819	0	0	0.620819	0	0	0	0	0	0	0	0	0	0	0
AGGTTGTCAACACGAG-1_0	Fibroblast_1	AGGTTGTCAACACGAG-1	tumor	0	0	0	0	0	0	0	0	0	0	0	0	0	0	0
AGGTTGTCATAATCGC-1_0	Endothelial	AGGTTGTCATAATCGC-1	tumor	0	0	2.72157	0	0	0	0	0	0	1.10829	0	0	1.10829	0	0
AGGTTGTGTCGCACAC-1_0	SkMus_1	AGGTTGTGTCGCACAC-1	tumor	0	0	0	0	0	0	0	0	0	5.21999	0	0	0	0	0
AGGTTGTTCCCAAGCG-1_0	SmMus_1	AGGTTGTTCCCAAGCG-1	tumor	0	0	1.22466	0	0	0	0	0	0	0	0.956283	0	0	0	0
AGGTTGTTCTGTTCAT-1_0	Adipocyte	AGGTTGTTCTGTTCAT-1	tumor	0	0	0	0.338699	0	0	0	0	0	0	0	0	0	0	0.338699
AGTAACCAGGACAAGA-1_0	SmMus_2	AGTAACCAGGACAAGA-1	tumor	0	0	0	0	1.34559	0	0	0	0	1.66026	2.72145	0	0	0	0.536562
AGTAACCCATTGTAGC-1_0	Myoblast	AGTAACCCATTGTAGC-1	tumor	0	0	0	0	0	0	0	0	0	0	0	0	0	0	0
AGTAACCGTTCGTACA-1_0	SkMus_1	AGTAACCGTTCGTACA-1	tumor	0	0	0	0	0	0	0	0	0	4.8762	0	0	0	0	0
AGTAACCTCCCTTCCC-1_0	SkMus_1	AGTAACCTCCCTTCCC-1	tumor	0	0	0	0	0	0	0	0	0	4.55987	0	0	0	0	0
AGTAACCTCCGCTGTT-1_0	Endothelial	AGTAACCTCCGCTGTT-1	tumor	0	0	2.34752	0	0	0	0	0	0	0	0	0	0	0	0
AGTAACCTCTCGACCT-1_0	SkMus_1	AGTAACCTCTCGACCT-1	tumor	0	0	0	0	0	0	0	0	0	4.65979	0	0	0	2.07622	0
AGTAACCTCTCGGTAA-1_0	Myoblast	AGTAACCTCTCGGTAA-1	tumor	0	0	0	0	0	0.947821	0	0	0	0	0	0	0	0	0
AGTACCAAGACTGTTC-1_0	Endothelial	AGTACCAAGACTGTTC-1	tumor	0	0	1.9158	0	0	0	0	0	0	1.36	0	0	0	0	0
AGTACCAAGCCTGACC-1_0	Fibroblast_1	AGTACCAAGCCTGACC-1	tumor	0	0.583591	0	0	1.2171	0	0	0	0	0	0	0	0	0	0
AGTACCACAACACACT-1_0	Adipocyte	AGTACCACAACACACT-1	tumor	0	0.40917	0	0	0	0	0	0	0	0	0	0	0	0.225368	2.11995
AGTACCACAACGATTC-1_0	Fibroblast_1	AGTACCACAACGATTC-1	tumor	0	0	0	0	0.492822	0	0	0	0	0.492822	0	0	0	0	0
AGTACCACACATACGT-1_0	SkMus_1	AGTACCACACATACGT-1	tumor	0	0	0	0	0	0	0	0	0	4.53704	0	0	0	0	0
AGTACCAGTACTCGCG-1_0	Fibroblast_1	AGTACCAGTACTCGCG-1	tumor	0	0	0	0	0	0	0	0	0	0.906993	0	0	0	0	0
AGTACCAGTATGTCCA-1_0	SkMus_1	AGTACCAGTATGTCCA-1	tumor	0	0	0	0	0	0	0	0	0	5.18508	0	0	0	0	0
AGTACCAGTATTCCTT-1_0	B-Cell	AGTACCAGTATTCCTT-1	tumor	0	0	0	0	0	0	0	0	0	0.708128	0	0	0	0	0.708128
AGTACCAGTGCATCTA-1_0	Adipocyte	AGTACCAGTGCATCTA-1	tumor	0	0.202141	0	0.202141	0	0	0	0	0	0	0	0	0	0	1.74124
AGTACCAGTGCCCTTT-1_0	Neutrophil	AGTACCAGTGCCCTTT-1	tumor	0	0	0	0	0	0	0	0	0	0.673472	0	0	0	0	0
AGTACCATCTGGGATT-1_0	T-cell	AGTACCATCTGGGATT-1	tumor	0	0	0	0	0	0	0	0	1.08182	0	0	0	0	0	0
AGTACTGAGAGGTTAT-1_0	Fibroblast_2	AGTACTGAGAGGTTAT-1	tumor	1.54693	0	0	0	0	0	0	0	0	0	0	0	0	0	0
AGTACTGAGCTCGGCT-1_0	Endothelial	AGTACTGAGCTCGGCT-1	tumor	0	0	0	0	0	0	0	0	0	0	0	0	0	0	0
AGTACTGAGGAGTACC-1_0	Fibroblast_1	AGTACTGAGGAGTACC-1	tumor	0.67408	0	0	0	0.67408	0	0	0	0	0	0	0	0	0	0
AGTACTGCACGCGTCA-1_0	Endothelial	AGTACTGCACGCGTCA-1	tumor	0	0	0.861736	0	0	0	0	0	0	0	0	0	3.70502	0.520954	0
AGTACTGCAGGTTTAC-1_0	SmMus_2	AGTACTGCAGGTTTAC-1	tumor	0	0	0	0	0.431509	0	0	0	0	0	3.87002	0	0	0	0
AGTACTGCAGTTAGAA-1_0	Fibroblast_1	AGTACTGCAGTTAGAA-1	tumor	0.632025	0	0	0	0	0	0	0	0	1.29315	0	0	0	0	0
AGTACTGGTCTAGATC-1_0	Fibroblast_1	AGTACTGGTCTAGATC-1	tumor	0.849975	0	0	0	0	0	0	0	0	0.849975	0	0	0	0	0
AGTACTGTCAAAGGTA-1_0	SkMus_1	AGTACTGTCAAAGGTA-1	tumor	0	0	0	0	0	0	0	0	0	5.07301	0	0	0	0	0
AGTACTGTCAAGCCCG-1_0	Schwann	AGTACTGTCAAGCCCG-1	tumor	0	0	0	0	0	0	0	4.34641	0	0	0	0	0	0	0
AGTACTGTCGGCTTGG-1_0	Fibroblast_1	AGTACTGTCGGCTTGG-1	tumor	0.603301	0	0	0	0.97693	0	0	0	0	0	0	0	0	0	0
AGTAGCTAGACGAAGA-1_0	Myoblast	AGTAGCTAGACGAAGA-1	tumor	0	0	0	0	0	0	0	0	0	0.91436	0	0	0	0	0
AGTAGCTCAACCGACC-1_0	Myoblast	AGTAGCTCAACCGACC-1	tumor	0	0	0	0	0	0	0	0	0	0.699567	0	0	0	0	0
AGTAGCTCACGCACCA-1_0	Fibroblast_1	AGTAGCTCACGCACCA-1	tumor	0	0	0	0	1.05535	0	0	0	0	0	0	0	0	0	0
AGTAGCTGTCACGACC-1_0	Neutrophil	AGTAGCTGTCACGACC-1	tumor	0	0	0	0.937249	0	0	0	0	0	0	0	0	0	0	0
AGTAGCTTCGACACCG-1_0	B-Cell	AGTAGCTTCGACACCG-1	tumor	0	0	0	0	0	0	1.0817	0	0	1.0817	0	0	0	0	0.680491
AGTAGTCAGACTGGGT-1_0	SkMus_1	AGTAGTCAGACTGGGT-1	tumor	0	0	0	0	0	0	0	0	0	4.20597	0	0	0	0	0
AGTAGTCAGAGCACTG-1_0	B-Cell	AGTAGTCAGAGCACTG-1	tumor	0	0	0	0	0	0	1.37751	0	0	1.93587	0	0	0	0	0
AGTAGTCAGCATGCGA-1_0	Fibroblast_1	AGTAGTCAGCATGCGA-1	tumor	0.479757	0	0	0	0	0	0	0	0	0.802613	0	0	0	0.479757	0
AGTAGTCAGCCATTCA-1_0	Fibroblast_2	AGTAGTCAGCCATTCA-1	tumor	0.873924	0	0	0	0	0	0	0	0	0	0	0	0	0	0
AGTAGTCAGGTGCCTC-1_0	Fibroblast_2	AGTAGTCAGGTGCCTC-1	tumor	0.707359	0	0	0	0	0	0	0	0	0.707359	0	0	0	0	0
AGTAGTCAGGTGCGAT-1_0	Fibroblast_1	AGTAGTCAGGTGCGAT-1	tumor	0	0	1.40582	0	0.706207	0	0	0	0	0	0	0	0	0	0
AGTAGTCCAAGTACCT-1_0	Fibroblast_2	AGTAGTCCAAGTACCT-1	tumor	1.17752	0	0	0	0	0	0	0	0	0.752907	0	0	0	0	0
AGTAGTCCAGACTCTA-1_0	Myoblast	AGTAGTCCAGACTCTA-1	tumor	0	0	0	0	0	0	0	0	0	0.981329	0	0	0	0	0
AGTAGTCCAGTCGGTC-1_0	SkMus_1	AGTAGTCCAGTCGGTC-1	tumor	0	0	0	0	0	0	0	0	0	5.26917	0	0	0	0	0
AGTAGTCGTGAGTGAC-1_0	Fibroblast_1	AGTAGTCGTGAGTGAC-1	tumor	0.892007	0	0	0	0.892007	0	0	0	0	2.26593	0	0	0	0.892007	0
AGTAGTCGTGCTCTCT-1_0	Endothelial	AGTAGTCGTGCTCTCT-1	tumor	0	0	2.74637	0	1.12614	0	0	0	0	1.64238	2.23376	0	0	0	0
AGTAGTCGTGTTTACG-1_0	Myoblast	AGTAGTCGTGTTTACG-1	tumor	0	0	0	0	0	0	0	0	0	0	0	0	0	0	0
AGTAGTCGTTAACAGA-1_0	Adipocyte	AGTAGTCGTTAACAGA-1	tumor	0	0	0	0.220341	0.220341	0	0	0	0	0	0.220341	0	0	0	2.36213
AGTAGTCGTTGAAGTA-1_0	SkMus_1	AGTAGTCGTTGAAGTA-1	tumor	0	0	0	0	0	1.13214	0	0	0	5.11848	0	0	0	0	0
AGTAGTCTCATCGACA-1_0	Fibroblast_1	AGTAGTCTCATCGACA-1	tumor	0	0	0	0	0	0	0	0	0	0	0	0	0	0	0
AGTAGTCTCCGAGGCT-1_0	SmMus_1	AGTAGTCTCCGAGGCT-1	tumor	0	0	0.901271	0	2.54175	0	0	0	0	0.54891	0	0	0	0.54891	0
AGTAGTCTCCTCAGAA-1_0	Macrophage	AGTAGTCTCCTCAGAA-1	tumor	0	0	0	0.48019	0	0	0	0	0	0.48019	0	0	0	0	0
AGTCAACAGTAAACGT-1_0	Fibroblast_2	AGTCAACAGTAAACGT-1	tumor	0.934342	0	0	0	0.572543	0	0	0	0	0.572543	0	0	0	0	0
AGTCAACCACTTCAAG-1_0	Fibroblast_1	AGTCAACCACTTCAAG-1	tumor	0	0	0	0	0	0	0	0	0	0	0	0	0	0	0
AGTCAACCATCAGTCA-1_0	Fibroblast_1	AGTCAACCATCAGTCA-1	tumor	1.67451	0	0	0	0	0	0	0	0	0	0.894205	0	0	0	0
AGTCAACCATGACCCG-1_0	Endothelial	AGTCAACCATGACCCG-1	tumor	0	0	1.89405	0	0	0	0	0	0	0.88027	0	0	0	0	0
AGTCAACGTCCCTAAA-1_0	SkMus_1	AGTCAACGTCCCTAAA-1	tumor	0	0	0	0	0	0	0	0	0	4.59207	0	0	0	0	0
AGTCAACTCACTGATG-1_0	Fibroblast_3	AGTCAACTCACTGATG-1	tumor	0	0	0	0	0	0	0	0	0	1.10281	0	0	0	0	0
AGTCAACTCATTACGG-1_0	Fibroblast_1	AGTCAACTCATTACGG-1	tumor	0	0	0	0	1.23381	0	0	0	0	1.23381	0	0	0	0	0
AGTCACAAGAATCGCG-1_0	SkMus_1	AGTCACAAGAATCGCG-1	tumor	0	0	0	0	0	0	0	0	0	4.73114	0	0	0	0	0
AGTCACAAGTTTCGGT-1_0	Fibroblast_1	AGTCACAAGTTTCGGT-1	tumor	0	0	0	0	0	0	0	0	0	0	0	0	0	0	0
AGTCACAGTCACTACA-1_0	Fibroblast_1	AGTCACAGTCACTACA-1	tumor	0	1.85602	0	0	0.571644	0	0	0	0	0.93309	0	0	0	0	0
AGTCACAGTCGTTGGC-1_0	Fibroblast_1	AGTCACAGTCGTTGGC-1	tumor	0	0	0	0	0.512799	0	0	0	0	0.512799	0	0	0	0.512799	0
AGTCACAGTTTGGAGG-1_0	Myoblast	AGTCACAGTTTGGAGG-1	tumor	0.982098	0	0	0	0	0	0	0	0	0.982098	0	0	0	0	0
AGTCATGAGAGATGCC-1_0	Fibroblast_2	AGTCATGAGAGATGCC-1	tumor	0.698184	0	0	0.225161	0.225161	0	0	0.225161	0	1.01801	0.225161	0	0	0.225161	0
AGTCATGAGCCTCAGC-1_0	Endothelial	AGTCATGAGCCTCAGC-1	tumor	0	0	1.93272	0	0	0	0	0	0	0.553041	0	0	0	0	0
AGTCATGAGGTTCTAC-1_0	SkMus_1	AGTCATGAGGTTCTAC-1	tumor	0	0	0	0	0	0	0	0	0	5.49715	0	0	0	0.652555	0
AGTCATGAGTAGAGTT-1_0	Endothelial	AGTCATGAGTAGAGTT-1	tumor	0	0	2.89907	0	0	0	0	0	0	1.14571	0	0	0	0	0
AGTCATGCAAAGCGTG-1_0	Fibroblast_1	AGTCATGCAAAGCGTG-1	tumor	0.864584	0	0	0	0.864584	0	0	0	0	0.864584	0	0	0	0	0
AGTCATGCACCTAAAC-1_0	Fibroblast_1	AGTCATGCACCTAAAC-1	tumor	0	0	0	0	0	0	0	0	0	1.75051	0	0	0	0	0
AGTCATGCACGACTAT-1_0	Fibroblast_1	AGTCATGCACGACTAT-1	tumor	0	0	1.39788	0	0	0	0	0	0	0	0	0	0	0	0
AGTCATGCAGGTGTTT-1_0	Fibroblast_1	AGTCATGCAGGTGTTT-1	tumor	0	0	0	0	0	0	0	0	0	0	0	0	0	0	0
AGTCATGGTCGGCCTA-1_0	Endothelial	AGTCATGGTCGGCCTA-1	tumor	0	0	1.18517	0	0	0	0	0	0	0	0	0	0	0	1.18517
AGTCATGGTGTGCCTG-1_0	SmMus_2	AGTCATGGTGTGCCTG-1	tumor	0	0	0.98645	0.350956	0.98645	0	0	0	0	0.815928	3.37309	0	0	0.350956	0
AGTCATGGTGTTGATC-1_0	B-Cell	AGTCATGGTGTTGATC-1	tumor	0	0	1.05221	0	1.05221	0	0	0	0	0	0	0	0	0	0
AGTCATGTCCCGAGAC-1_0	Macrophage	AGTCATGTCCCGAGAC-1	tumor	0	0	0	0	0	0	0	0	0	0.485048	0	0	0	0	0
AGTCATGTCCGTTTCG-1_0	Macrophage	AGTCATGTCCGTTTCG-1	tumor	0	0	0	1.11677	0	0	0	0	0	0	0	0	0	1.18884	0
AGTCATGTCTCCCATG-1_0	Macrophage	AGTCATGTCTCCCATG-1	tumor	0	0	0	0	2.18584	0	0	0	0	0	2.18584	0	0	0	0
AGTCATGTCTGCGTCT-1_0	Fibroblast_1	AGTCATGTCTGCGTCT-1	tumor	1.63836	0	0	0	0	0	0	0	0	0	0	0	0	0	0
AGTCATGTCTGTAACG-1_0	SkMus_1	AGTCATGTCTGTAACG-1	tumor	0	0	0	0	0	0	0	0	0	5.26621	1.49081	0	0	0	0
AGTCTCCAGAATTCAG-1_0	Macrophage	AGTCTCCAGAATTCAG-1	tumor	0	0	0	2.30341	0	0	0	0	0	0.356952	0	0	0	2.62966	0
AGTCTCCCAAATGCTC-1_0	Endothelial	AGTCTCCCAAATGCTC-1	tumor	0	0	1.70664	0	1.18025	0	0	0	0	1.18025	0	0	0	0	0
AGTCTCCCACAGCTTA-1_0	Fibroblast_1	AGTCTCCCACAGCTTA-1	tumor	0	0	0	0	0	0	0	0	0	0.647634	0	0	0	0	0
AGTCTCCGTACTAGCT-1_0	Fibroblast_1	AGTCTCCGTACTAGCT-1	tumor	0.874524	0	0	0	0	0	0	0	0	1.33381	0.874524	0	0	0.874524	0
AGTCTCCGTGAGCCAA-1_0	Fibroblast_1	AGTCTCCGTGAGCCAA-1	tumor	0	0	0	0	0	0	0	0	0	0	0	0	0	0	0
AGTGACTAGAGTGTGC-1_0	Fibroblast_1	AGTGACTAGAGTGTGC-1	tumor	0.577333	0	0	0	0	0	0	0	0	0.577333	0	0	0	0	0
AGTGACTAGCGTTGTT-1_0	Fibroblast_1	AGTGACTAGCGTTGTT-1	tumor	0.4581	0	0	0	0.4581	0	0	0	0	0.771095	0	0	0	0.4581	0
AGTGACTAGGCATTTC-1_0	Myoblast	AGTGACTAGGCATTTC-1	tumor	0	0	0.810649	0	0	0	0	0	0	0	0	0	0	0	0
AGTGACTCAACGGTAG-1_0	Fibroblast_1	AGTGACTCAACGGTAG-1	tumor	0.677138	0	0	0	0	0	0	0	0	0	0	0	0	0	0
AGTGACTCACAGACGA-1_0	Endothelial	AGTGACTCACAGACGA-1	tumor	0	0	2.06086	0	0	0	0	0	0	3.00507	0	0	0	0	0
AGTGACTGTGGTACAG-1_0	Macrophage	AGTGACTGTGGTACAG-1	tumor	0	0	0	1.24283	0	0	0	0	0	0.721055	0	0	0	0	0
AGTGACTTCGCAGAGA-1_0	Fibroblast_1	AGTGACTTCGCAGAGA-1	tumor	0	0	0	0	0	0	0	0	0	1.68388	0	0	0	0.740319	0
AGTGATCAGACATGCG-1_0	Fibroblast_1	AGTGATCAGACATGCG-1	tumor	0	0	0	0	0.939868	0	0	0	0	2.17455	0	0	0	0	0
AGTGATCAGGCATCGA-1_0	Endothelial	AGTGATCAGGCATCGA-1	tumor	0	0	2.49991	0	0	0	0	0	0	0	0	0	0	0	0
AGTGATCCAACCGATT-1_0	Fibroblast_1	AGTGATCCAACCGATT-1	tumor	0	0	0	0	0	0	0	0	0	0	0	0	0	0	0
AGTGATCGTCGAACGA-1_0	Fibroblast_1	AGTGATCGTCGAACGA-1	tumor	0	0	0	0	0	0	0	0	0	0	0	0	0	0	0
AGTGATCGTCGACTTA-1_0	Fibroblast_1	AGTGATCGTCGACTTA-1	tumor	0.838068	0	0	0	0	0	0	0	0	0	0	0	0	0	0
AGTGCCGAGCCTGCCA-1_0	Fibroblast_1	AGTGCCGAGCCTGCCA-1	tumor	0	0	0.450325	0	0.995645	0	0	0	0	0	0	0	0	0	0
AGTGCCGCATTGACCA-1_0	Fibroblast_1	AGTGCCGCATTGACCA-1	tumor	0.644449	0	0	0	0	0	0	0	0	0.373264	0	0	0	0	0
AGTGCCGGTAATACCC-1_0	Fibroblast_1	AGTGCCGGTAATACCC-1	tumor	0.889664	0	0	0.889664	0	0	0	0	0	0.889664	0	0	0	0	0
AGTGCCGGTATACCCA-1_0	Endothelial	AGTGCCGGTATACCCA-1	tumor	0	0	2.5066	0	0	0	0	0	0	1.33914	0	0	0	0	0
AGTGCCGTCTACACAG-1_0	Fibroblast_1	AGTGCCGTCTACACAG-1	tumor	0	0	0	0	0	0	0	0	0	0	0	0	0	0	0
AGTGTTGAGAGTGTGC-1_0	SkMus_1	AGTGTTGAGAGTGTGC-1	tumor	0	0	0	0	0	0	0	0	0	4.73722	0	0	0	0	0
AGTGTTGAGCAAGTGC-1_0	Fibroblast_1	AGTGTTGAGCAAGTGC-1	tumor	1.23812	0	0	0	1.23812	0	0	0	0	0.799557	0	0	0	0.477648	0
AGTGTTGAGCCATTTG-1_0	Fibroblast_4	AGTGTTGAGCCATTTG-1	tumor	0	2.69576	0	0	0	0	0	0	0	0	0	0.267765	0	0	0
AGTGTTGAGGGACCAT-1_0	Fibroblast_1	AGTGTTGAGGGACCAT-1	tumor	0	0	2.605	0	1.64424	0	0	0	0	0	0	0	0	0	0
AGTGTTGCATAGCACT-1_0	Pericyte	AGTGTTGCATAGCACT-1	tumor	0	0	0	0	2.09069	0	0	0	0	1.01979	0	0	0	0	0
AGTGTTGGTGAACCGA-1_0	Fibroblast_4	AGTGTTGGTGAACCGA-1	tumor	0	2.47079	0	0	0	0	0	0	0	0	0	0.893733	0	0	0
AGTTAGCAGCTTACGT-1_0	Neutrophil	AGTTAGCAGCTTACGT-1	tumor	0	0	0	1.09348	0	0	0	0	0	4.03548	0	0	0	0	0
AGTTAGCAGGAGAGTA-1_0	Endothelial	AGTTAGCAGGAGAGTA-1	tumor	0	0	2.17898	0	0	0	0	0	0	1.82855	0	0	0	0	0
AGTTAGCAGGCAGCTA-1_0	Macrophage	AGTTAGCAGGCAGCTA-1	tumor	0	0	0	0	0	0	0	0	0	1.7589	0	0	0	3.00687	0
AGTTAGCAGGTTAAAC-1_0	Fibroblast_1	AGTTAGCAGGTTAAAC-1	tumor	0	0	0	0	0	0	0	0	0	1.56856	0	0	0	0	0
AGTTAGCAGGTTCTAC-1_0	Endothelial	AGTTAGCAGGTTCTAC-1	tumor	0	0	0	0	0	0	0	0	0	0	0	0	0	0	0
AGTTAGCGTGAGTGAC-1_0	Lymph EC	AGTTAGCGTGAGTGAC-1	tumor	0	0	0.804642	0	0.344983	0	0	0	0	0.804642	0	0	0	3.54908	0
AGTTAGCGTTGCAACT-1_0	SmMus_1	AGTTAGCGTTGCAACT-1	tumor	0	0	1.9813	0	1.30278	0	0	0	0	1.30278	1.69852	0	0	0	0
AGTTAGCTCCAGCCTT-1_0	Fibroblast_2	AGTTAGCTCCAGCCTT-1	tumor	0	0	0	0	0.590673	0	0	0	0	0	0	0	0	0	0
AGTTAGCTCCTTCTGG-1_0	Fibroblast_2	AGTTAGCTCCTTCTGG-1	tumor	0	0	0	0	0	0	0	0	0	0.455945	0	0	0	0	0
AGTTCCCAGAGCTGCA-1_0	Myoblast	AGTTCCCAGAGCTGCA-1	tumor	0	0	0	0	0	0	0	0	0	0	0	0	0	0	0
AGTTCCCAGTACGAGC-1_0	Fibroblast_3	AGTTCCCAGTACGAGC-1	tumor	0	0	0	0	0.953294	0	0	0	0	0	0	0	0	0	0
AGTTCCCCATTACTCT-1_0	Endothelial	AGTTCCCCATTACTCT-1	tumor	0	0	1.28927	0	0	0	0	0	0	1.28927	0	0	0	0	0
AGTTCCCGTAGGAGTC-1_0	Endothelial	AGTTCCCGTAGGAGTC-1	tumor	0	0	1.94433	0	0	0	0	0	0	0.915186	0	0	0	0	0
AGTTCCCGTTGCGAAG-1_0	Endothelial	AGTTCCCGTTGCGAAG-1	tumor	0	0	2.85719	0	0	0	0	0	0	1.45454	0	0	0	0	0
AGTTCCCTCGTCAACA-1_0	Myoblast	AGTTCCCTCGTCAACA-1	tumor	0	0	0	0	0	0	0	0	0	2.50118	0	0	0	0	1.17538
AGTTCCCTCTCAGGCG-1_0	SkMus_2	AGTTCCCTCTCAGGCG-1	tumor	0	0	0	0.985383	0	0	0	0	0	3.93896	0	0	0	0	0
AGTTCCCTCTCCCATG-1_0	Macrophage	AGTTCCCTCTCCCATG-1	tumor	0	0	0	0	0	0	0	0	0	0	0	0	0	0	0
AGTTCCCTCTGCACCT-1_0	Macrophage	AGTTCCCTCTGCACCT-1	tumor	0	0	0	0.936901	0	0	0	0	0	0.65816	0	0	0	0	0
AGTTCGACACGGATCC-1_0	Fibroblast_1	AGTTCGACACGGATCC-1	tumor	0	0	0	0	0.739686	0	0	0	0	3.80246	0	0	0	0	0
AGTTCGACATACCAGT-1_0	Myoblast	AGTTCGACATACCAGT-1	tumor	0	0	0	0	0	0.807211	0	0	0	0.807211	0	0	0	0	0.807211
AGTTCGAGTGGTCTTA-1_0	Fibroblast_1	AGTTCGAGTGGTCTTA-1	tumor	0.50736	0	0	0	0	0	0	0	0	0.50736	0	0	0	0	0
AGTTCGATCTAGACAC-1_0	SmMus_1	AGTTCGATCTAGACAC-1	tumor	0	0	1.47656	0	1.47656	0	0	0	0	0	0.754223	0	0	0	0
AGTTCGATCTCTGACC-1_0	Endothelial	AGTTCGATCTCTGACC-1	tumor	0	0	1.88337	0	0	0	0	0	0	0.657141	0	0	0	0	0
AGTTCGATCTGAGATC-1_0	Pericyte	AGTTCGATCTGAGATC-1	tumor	0	0	0	0	2.66522	0	0	0	0	0	0	0	0	0	0
AGTTCGATCTGCTTTA-1_0	Macrophage	AGTTCGATCTGCTTTA-1	tumor	0	0	0	0.488253	0.488253	0	0	0	0	0.814893	0	0	0	0	0
ATACCGAAGAGCAACC-1_0	Fibroblast_2	ATACCGAAGAGCAACC-1	tumor	0.335151	0	0	0	0.58573	0	0	0	0	0.58573	0	0	0	0	0
ATACCGACACACCTGG-1_0	Macrophage	ATACCGACACACCTGG-1	tumor	0	0	0	1.53585	0	0	0	0	0	0.375459	0	0	0	1.93493	0
ATACCGAGTATCACCA-1_0	Neutrophil	ATACCGAGTATCACCA-1	tumor	0	0	0	0	0	0	0	0	0	1.9347	0	0	0	0.908457	0
ATACCGAGTCTTGCTC-1_0	Adipocyte	ATACCGAGTCTTGCTC-1	tumor	0	0	0	0	0	0	0	0	0	0	0	0	0	0	1.80263
ATACCGAGTGATTGGG-1_0	Neutrophil	ATACCGAGTGATTGGG-1	tumor	0	0	0	0.605522	0	0	0	0	0	0.244829	0	0	0	0	0
ATACCGAGTTCGGTCG-1_0	Fibroblast_1	ATACCGAGTTCGGTCG-1	tumor	0.825245	0	0	0	0	0	0	0	0	0.825245	0	0	0	0	0
ATACCGATCGTCGATA-1_0	Fibroblast_1	ATACCGATCGTCGATA-1	tumor	0	0	0	0.981521	0	0	0	0	0	1.79268	0	0	0	0	0
ATACCTTAGCAGTAAT-1_0	SmMus_2	ATACCTTAGCAGTAAT-1	tumor	0	0	0	0	0.751595	0	0	0	0	1.17581	3.6942	0	0	0	0
ATACCTTAGGGATGTC-1_0	Fibroblast_1	ATACCTTAGGGATGTC-1	tumor	1.29315	0	0	0	0	0	0	0	0	0	0	0	0	0	0
ATACCTTCAGTCCCGA-1_0	Fibroblast_1	ATACCTTCAGTCCCGA-1	tumor	0	0	0	0	0	0	0	0	0	1.38079	0	0	0	0	0
ATACCTTCATCTATCT-1_0	Myoblast	ATACCTTCATCTATCT-1	tumor	0	0	0	0	0	0	0	0	0	0.974841	0	0	0	0	0
ATACCTTGTCTACTGA-1_0	T-cell	ATACCTTGTCTACTGA-1	tumor	0	0	0	0	0	0	0	0	0	1.00056	0	0	0	0	0
ATACCTTTCCGAGCTG-1_0	Endothelial	ATACCTTTCCGAGCTG-1	tumor	0	0	2.15651	0	0	0	0	0	0	0.670448	0	0	0	0	0
ATACCTTTCCGTACGG-1_0	Neuron	ATACCTTTCCGTACGG-1	tumor	0	0	0	0	0	0	0	0	0	1.63315	0	2.22354	0	0	0
ATACCTTTCTTAGTTC-1_0	Fibroblast_1	ATACCTTTCTTAGTTC-1	tumor	0.643184	0	0	0	0	0	0	0	0	0.643184	0	0	0	0	0
ATACTTCAGTTCCATG-1_0	SkMus_1	ATACTTCAGTTCCATG-1	tumor	0	0	0	0	0	0	0	0	0	4.3608	0	0	0	0	0
ATACTTCCACGGCACT-1_0	Endothelial	ATACTTCCACGGCACT-1	tumor	0	0	2.24087	0	0	0	0	0	0	0	0	0	0	0	0
ATACTTCCAGGTAGTG-1_0	SkMus_1	ATACTTCCAGGTAGTG-1	tumor	0	0	0	0	0	0	0	0	0	4.70971	0	0	0	0	0
ATACTTCCATCGAGCC-1_0	Fibroblast_1	ATACTTCCATCGAGCC-1	tumor	0	0	0	0	1.19643	0	0	0	0	0.570656	0	0	0	0	0
ATACTTCGTACGAAAT-1_0	Endothelial	ATACTTCGTACGAAAT-1	tumor	0	0	2.49916	0	0	0	0	0	0	0	0	0	0	0	0
ATACTTCTCAGCTCTC-1_0	Fibroblast_1	ATACTTCTCAGCTCTC-1	tumor	0.756097	0	0	0	0.756097	0	0	0	0	0.756097	0	0	0	0	0
ATACTTCTCGTCAACA-1_0	SkMus_1	ATACTTCTCGTCAACA-1	tumor	0	0	0	0	0	0	0	0	0	5.82536	0	0	0	0	0
ATACTTCTCTGCCTCA-1_0	Fibroblast_1	ATACTTCTCTGCCTCA-1	tumor	0	0	0	0	0	0	0	0	0	0	0	0	0	0	0
ATAGACCAGGTCACCC-1_0	SkMus_1	ATAGACCAGGTCACCC-1	tumor	0	0	0	0	0	0	0	0	0	4.25003	0	0	0	0	0
ATAGACCGTCATAAAG-1_0	Fibroblast_2	ATAGACCGTCATAAAG-1	tumor	0.316307	0	0	0.316307	0	0	0	0	0	0.55624	0	0	0	0	0
ATAGACCTCCATTCGC-1_0	Endothelial	ATAGACCTCCATTCGC-1	tumor	0	0	1.67527	0	0	0	0	0	0	0	0	0	0	0	0
ATAGAGAAGTAACGTA-1_0	SkMus_1	ATAGAGAAGTAACGTA-1	tumor	0	0	0	0	0	0	0	0	0	5.01915	0	0	0	0	0
ATAGAGACAAAGAGTT-1_0	Neutrophil	ATAGAGACAAAGAGTT-1	tumor	0	0	0	0.161373	0	0	0	0	0	0	0.161373	0	0	0	0
ATAGAGACAGAGCTAG-1_0	Fibroblast_1	ATAGAGACAGAGCTAG-1	tumor	0	0	0	0	0	0	0	0	0	0.781368	0	0	0	0	0
ATAGAGAGTTATGACC-1_0	Adipocyte	ATAGAGAGTTATGACC-1	tumor	0	0	0	0	0	0	0	0	0	0.598411	0	0	0	0	1.98523
ATAGAGAGTTCCTAAG-1_0	SkMus_2	ATAGAGAGTTCCTAAG-1	tumor	0	0	0	0	0	0	0	0	0	5.8257	0	0	0	0	0
ATAGAGAGTTGCGAAG-1_0	Adipocyte	ATAGAGAGTTGCGAAG-1	tumor	0	0	0	1.29318	0	0	0	0	0	0.543016	0	0	0.215431	2.292	0.392578
ATAGGCTAGTGACCTT-1_0	Pericyte	ATAGGCTAGTGACCTT-1	tumor	0	0	0	0	3.02326	0	0	0	0	0	1.33343	0	0	0	0
ATAGGCTCAACGACAG-1_0	Fibroblast_1	ATAGGCTCAACGACAG-1	tumor	0.786432	0	0	0	0	0	0	0	0	0.786432	0	0	0	0	0
ATAGGCTCATTAAGCC-1_0	SkMus_1	ATAGGCTCATTAAGCC-1	tumor	0	0	0	0	0	0	0	0	0	4.49603	0	0	0	0	0
ATAGGCTGTAACACGG-1_0	Neutrophil	ATAGGCTGTAACACGG-1	tumor	0	0	0	0	0	0	0	0	0	0.610439	0	0	0	0	0
ATAGGCTGTGACGTCC-1_0	Endothelial	ATAGGCTGTGACGTCC-1	tumor	0	0	1.93704	0	0	0	0	0	0	0	0	0	0	0	0
ATAGGCTGTGTCCAAT-1_0	SmMus_2	ATAGGCTGTGTCCAAT-1	tumor	0	0	0	0	1.41852	0	0	0	0	0	3.97374	0	0	0	0
ATAGGCTTCTCGAACA-1_0	Endothelial	ATAGGCTTCTCGAACA-1	tumor	0	0	1.61151	0	0	0	0	0	0	1.10034	1.10034	0	0	1.10034	0
ATATCCTAGAACGCGT-1_0	Fibroblast_1	ATATCCTAGAACGCGT-1	tumor	0	0	0	0	0.720788	0	0	0	0	0.720788	0	0	0	0	0
ATATCCTGTCATAACC-1_0	Neutrophil	ATATCCTGTCATAACC-1	tumor	0	0	0	0.249745	0	0	0	0	0	0.758368	0.249745	0	0	0	0
ATATCCTGTGTAACGG-1_0	Adipocyte	ATATCCTGTGTAACGG-1	tumor	0	0	0	0.210515	0	0	0	0	0.384328	0.661272	0	0	0	0	1.92539
ATATCCTTCGCCGAGT-1_0	B-Cell	ATATCCTTCGCCGAGT-1	tumor	0	0	0	0	0.594181	0	0	0	0	0	0	0	0	0	0
ATATCCTTCTCTCAAT-1_0	SkMus_1	ATATCCTTCTCTCAAT-1	tumor	0	0	0	2.07398	0	0	0	0	0	4.65725	0	0	0	0	0
ATCACAGAGAACTCCT-1_0	SkMus_1	ATCACAGAGAACTCCT-1	tumor	0	0	0	0	0	0	0	0	0	5.37412	0	0	0	0	0
ATCACAGAGATCCCGC-1_0	SmMus_2	ATCACAGAGATCCCGC-1	tumor	0	0	0	0	0.748553	0	0	0	0	0	2.80911	0	0	0	0
ATCACAGAGGTAGCCA-1_0	Endothelial	ATCACAGAGGTAGCCA-1	tumor	0	0	1.87801	0	0	0	0	0	0	1.54621	0	0	0	1.04621	0
ATCACAGAGTCCGTCG-1_0	Fibroblast_1	ATCACAGAGTCCGTCG-1	tumor	0	0	0	0	0.883941	0	0	0	0	0.883941	0	0	0	0	0
ATCACAGGTCAAACGG-1_0	B-Cell	ATCACAGGTCAAACGG-1	tumor	0	0	0	0	0	0	1.03185	0	0	0	0	0	0	0	0
ATCACAGGTCGCAACC-1_0	Macrophage	ATCACAGGTCGCAACC-1	tumor	0.696016	0	0	0	0.919732	0	0	0	0	0	0	0	0	1.25686	0
ATCACAGGTTCAACGT-1_0	SkMus_1	ATCACAGGTTCAACGT-1	tumor	0	0	0	0	0	0	0	0	0	4.91607	0	0	1.24214	0	0
ATCACAGTCAGATGCT-1_0	Schwann	ATCACAGTCAGATGCT-1	tumor	0	0	0	0	0	0	0	4.05029	0	1.81296	0	0	0	0	0
ATCACGAAGTCACAGG-1_0	SkMus_1	ATCACGAAGTCACAGG-1	tumor	0	0	0	0	0	0	0	0	0	4.2811	0	0	0	0	0
ATCACGACAAGGTACG-1_0	Fibroblast_1	ATCACGACAAGGTACG-1	tumor	0	0	0	0.685136	0	0	0	0	0	1.08792	0	0	0	0	0
ATCACGACACATGGTT-1_0	B-Cell	ATCACGACACATGGTT-1	tumor	0	0	0	0	0	0	1.78351	0.974651	0	0	0	0	0	0	0
ATCACGACACCGCTGA-1_0	Fibroblast_1	ATCACGACACCGCTGA-1	tumor	0	0	0	0	0.767202	0	0	0	0	1.19618	0	0	0	0	0
ATCACGATCTAGGCAT-1_0	Endothelial	ATCACGATCTAGGCAT-1	tumor	0	0	1.90803	0	0	0	0	0	0	1.06927	0	0	0	0	0
ATCACTTGTAGACTGG-1_0	Myoblast	ATCACTTGTAGACTGG-1	tumor	0	0	0	0	0	0	0	0	0	1.12123	0.710158	0	0	0.710158	0
ATCACTTGTAGGGTAC-1_0	Myoblast	ATCACTTGTAGGGTAC-1	tumor	0	0	0	0	0	0	0	0	0	0	0	0	0	0	0
ATCACTTTCCGTAGGC-1_0	Endothelial	ATCACTTTCCGTAGGC-1	tumor	0	0	2.07885	0	0	0	0	0	0	1.73404	0	0	0	0	0
ATCAGGTAGGGAGGAC-1_0	SkMus_1	ATCAGGTAGGGAGGAC-1	tumor	0	0	0	0	0	0	0	0	0	5.01561	0	0	0	0	0
ATCAGGTCAGCATACT-1_0	Fibroblast_1	ATCAGGTCAGCATACT-1	tumor	0.837382	0	0	0	0	0	0	0	0	0	0	0	0	0	0
ATCAGGTTCGGCTGTG-1_0	Endothelial	ATCAGGTTCGGCTGTG-1	tumor	0	0	1.6132	0	0	0	0	0	0	0	0	0	0	0	0
ATCATTCAGAGACAAG-1_0	Fibroblast_1	ATCATTCAGAGACAAG-1	tumor	1.12084	0	0	0	0.709867	0	0	0	0	0	0	0	0	0	0
ATCATTCAGCATGATA-1_0	Endothelial	ATCATTCAGCATGATA-1	tumor	0	0	1.91436	0	0	0	0	0	0	0	0	0	0	0	0
ATCATTCAGCGACCCT-1_0	Macrophage	ATCATTCAGCGACCCT-1	tumor	0	0	0	0.760655	0	0	0	0	0	0	0	0	0	2.76101	0
ATCATTCAGTATCCTG-1_0	SkMus_1	ATCATTCAGTATCCTG-1	tumor	0	0	0	0	0	1.08028	0	0	0	4.92133	0	0	0	0	0
ATCATTCAGTCATGCT-1_0	Endothelial	ATCATTCAGTCATGCT-1	tumor	0	0	2.11541	0	0	0	0	0	0	0.593512	0	0	0	0	0.593512
ATCATTCCAACCAACT-1_0	B-Cell	ATCATTCCAACCAACT-1	tumor	0	0	0	0	0	0	1.09714	0	0	2.63701	0	0	0	0	0
ATCATTCCACAATGTC-1_0	Neutrophil	ATCATTCCACAATGTC-1	tumor	0	0	0	0	0	0	0	0	0	0	0	0	0	0	0
ATCATTCGTTGTGGAG-1_0	Endothelial	ATCATTCGTTGTGGAG-1	tumor	0	0	2.29204	0	0	0	0	0	0	0.909272	0	0	0	0	0
ATCATTCTCCAACCAA-1_0	SkMus_1	ATCATTCTCCAACCAA-1	tumor	0	0	0	2.04862	0	0	0	0	0	4.22788	0	0	0	2.04862	0
ATCATTCTCGGTAGGA-1_0	Fibroblast_1	ATCATTCTCGGTAGGA-1	tumor	0	0	0	0	1.15826	0	0	0	0	0	0	0	0	0	0
ATCCACCAGACCATGG-1_0	Endothelial	ATCCACCAGACCATGG-1	tumor	0	0	1.63162	0	0	0	0	0	0	0	0	0	0	0	0
ATCCACCAGCACTAGG-1_0	T-cell	ATCCACCAGCACTAGG-1	tumor	0	0	0	0	0	0	0	0	0.587885	0.587885	0	0	0	0	0
ATCCACCCACAGCTGC-1_0	Myoblast	ATCCACCCACAGCTGC-1	tumor	0	0	0	0	1.2041	0	0	0	0	0	0	0	0	0	0
ATCCACCCATGTGTCA-1_0	Fibroblast_1	ATCCACCCATGTGTCA-1	tumor	0.724406	0	0	0	1.43282	0	0	0	0	0	0	0	0	0	0
ATCCACCGTAGACACG-1_0	SmMus_2	ATCCACCGTAGACACG-1	tumor	0	0	0	0	0	0	0	0	0	0.495486	3.12694	0	0	0	0
ATCCATTAGACCAGAC-1_0	SkMus_1	ATCCATTAGACCAGAC-1	tumor	0	0	0	0	0	0	0	0	0	4.36328	0	0	0	0	0
ATCCATTAGTCACGAG-1_0	Endothelial	ATCCATTAGTCACGAG-1	tumor	1.00157	0	1.27643	0	0	0	0	0	0	0.621259	0	0	0	0	0
ATCCATTCAAACTAAG-1_0	Macrophage	ATCCATTCAAACTAAG-1	tumor	0	0	0	1.74678	0	0	0	0	0	0	0	0	0	3.66071	0
ATCCATTCAAGCGCAA-1_0	Macrophage	ATCCATTCAAGCGCAA-1	tumor	0	0	0	1.24392	0	0	0	0	0.344673	0.600514	0	0	0	1.91123	0
ATCCATTCACTGTCGG-1_0	Endothelial	ATCCATTCACTGTCGG-1	tumor	0	0	0	0	0	0	0	0	0	0	0	0	0	0	0
ATCCATTCAGAGGTAC-1_0	Adipocyte	ATCCATTCAGAGGTAC-1	tumor	0	0	0	0	0	0	0	0	0	0.195026	0	0	0	0	2.19363
ATCCATTCAGCAGTGA-1_0	SkMus_1	ATCCATTCAGCAGTGA-1	tumor	0	0	0	0	0	0	0	0	0	3.94174	0	0	0	0	0
ATCCATTCAGGTTCCG-1_0	Endothelial	ATCCATTCAGGTTCCG-1	tumor	0	0	1.47865	0	0	0	0	0	0	1.2642	0	0	0	0	0
ATCCATTGTAATCAAG-1_0	Adipocyte	ATCCATTGTAATCAAG-1	tumor	0	0	0	0	0	0	0	0	0	0	0	0	0	0	1.29444
ATCCATTGTAGTTAGA-1_0	Neuron	ATCCATTGTAGTTAGA-1	tumor	0	0	0	1.15468	0	0	0	0	0	0.73549	0	1.44915	0	0	0
ATCCATTGTCGCGGTT-1_0	B-Cell	ATCCATTGTCGCGGTT-1	tumor	0	0	0	0	0	0	1.02294	0	0	0	0	0	0	0	0
ATCCATTTCCCATACC-1_0	Fibroblast_1	ATCCATTTCCCATACC-1	tumor	0	0	0	0	0.6753	0	0	0	0	1.07474	0	0	0	0	0
ATCCCTGAGACCATTC-1_0	Fibroblast_3	ATCCCTGAGACCATTC-1	tumor	0	0	0	0.33086	1.08547	0	0	0	0	0.777716	0	0	0	0	0
ATCCCTGAGCCGATAG-1_0	Fibroblast_1	ATCCCTGAGCCGATAG-1	tumor	0	0	0	0	0	0	0	0	0	0	0	0	0	0.77098	0
ATCCCTGAGGAAGTGA-1_0	Fibroblast_1	ATCCCTGAGGAAGTGA-1	tumor	0	0	0	0	0.969754	0	0	0	0	1.45269	0	0	0	0	0
ATCCCTGAGGATGTTA-1_0	Fibroblast_1	ATCCCTGAGGATGTTA-1	tumor	0	0	1.49303	0	1.49303	0	0	0	0	0	0	0	0	0	0
ATCCCTGAGTCAACAA-1_0	SmMus_1	ATCCCTGAGTCAACAA-1	tumor	0.923455	0	1.7145	0	2.15058	0	0	0	0	0	0.923455	0	0	0	0
ATCCCTGAGTTGCGAG-1_0	Endothelial	ATCCCTGAGTTGCGAG-1	tumor	0.850895	0	2.83913	0	0	0	0	0	0	1.61447	0	0	0	0	0
ATCCCTGCAACTGGTT-1_0	Endothelial	ATCCCTGCAACTGGTT-1	tumor	0	1.01729	2.19117	0	0.632787	0	0	0	0	1.01729	0	0	0	0	0
ATCCCTGCAATACCTG-1_0	Macrophage	ATCCCTGCAATACCTG-1	tumor	0	0	0	1.7342	0	0	0	0	0	0.287559	0	0	0	2.70759	0
ATCCCTGCACCGGAAA-1_0	Fibroblast_3	ATCCCTGCACCGGAAA-1	tumor	0	0	0	0	0	0	0	0	0	0	0	0	0	0	0
ATCCCTGGTATCGAGG-1_0	Neuron	ATCCCTGGTATCGAGG-1	tumor	0	0	0	0	0	0	0	0	0	0	0	0	0	0	0
ATCCCTGGTGCGTCGT-1_0	Fibroblast_1	ATCCCTGGTGCGTCGT-1	tumor	0	0	0	0	2.08028	0	0	0	0	0	0	0	0	0	0
ATCCCTGTCCATCGTC-1_0	Fibroblast_1	ATCCCTGTCCATCGTC-1	tumor	0.747905	0	0	0	0	0	0	0	0	0	0.747905	0	0	0	0
ATCCCTGTCCGCAAAT-1_0	Fibroblast_1	ATCCCTGTCCGCAAAT-1	tumor	0.802717	0	0.343967	0.599421	0.343967	0	0	0	0	0.343967	0.343967	0	0	0	0
ATCCCTGTCTAGAGCT-1_0	Endothelial	ATCCCTGTCTAGAGCT-1	tumor	0	0	1.96787	0	0	0	0	0	0	0	0	0	0	0	0.706015
ATCCGTCCACAAGCTT-1_0	Fibroblast_1	ATCCGTCCACAAGCTT-1	tumor	0.500761	0	0	0	0.500761	0	0	0	0	0.832888	0	0	0	0	0
ATCCGTCCACCTCGTT-1_0	Pericyte	ATCCGTCCACCTCGTT-1	tumor	1.12046	0	0	0	1.97391	0	0	0	0	1.12046	2.22625	0	0	0	0
ATCCGTCCAGGATGAC-1_0	SkMus_1	ATCCGTCCAGGATGAC-1	tumor	0	0	0	0	0	0	0	0	0	4.8362	0	0	0	0	0
ATCCGTCCATCCTGTC-1_0	SkMus_2	ATCCGTCCATCCTGTC-1	tumor	0	0	1.34073	0	0	0	0	0	0	4.54458	0	0	0	0	0
ATCCGTCGTCGCTTGG-1_0	Fibroblast_1	ATCCGTCGTCGCTTGG-1	tumor	0	0	0	0	0	0	0	0	0	1.70528	0	0	0	0	0
ATCCGTCTCACCGACG-1_0	SkMus_1	ATCCGTCTCACCGACG-1	tumor	0	0	0	0	0	0	0	0	0	5.57687	0	0	0	1.18459	0
ATCCGTCTCACTTATC-1_0	Fibroblast_1	ATCCGTCTCACTTATC-1	tumor	0	0	0.993403	0	0	0	0	0	0	1.48179	0	0	0	0	0
ATCCGTCTCAGACCCG-1_0	SkMus_1	ATCCGTCTCAGACCCG-1	tumor	0	0	0	0	0	0	0	0	0	5.58965	0	0	0	0	0
ATCCTATAGACCTCAT-1_0	Myoblast	ATCCTATAGACCTCAT-1	tumor	0	0	0	0	0	1.41852	0	0	0	1.41852	0	0	0	0	0
ATCCTATAGACGGATC-1_0	Macrophage	ATCCTATAGACGGATC-1	tumor	0	0	0	1.30953	0	0	0	0	0	0.372073	0	0	0	1.42435	0
ATCCTATAGCCATATC-1_0	Fibroblast_3	ATCCTATAGCCATATC-1	tumor	0.640904	0	0	0	1.02833	0	0	0	0	1.02833	0	0	0	0.640904	0
ATCCTATAGCGTGAAC-1_0	Fibroblast_2	ATCCTATAGCGTGAAC-1	tumor	0.924299	0	0	0	0	0	0	0	0	0.924299	0	0	0	0	0
ATCCTATAGGGTAATT-1_0	SkMus_1	ATCCTATAGGGTAATT-1	tumor	0	0	0	0	0	0	0	0	0	5.30808	0	0	0	0	0
ATCCTATAGTGCCCGT-1_0	Fibroblast_1	ATCCTATAGTGCCCGT-1	tumor	0	0	0	0	0.868265	0	0	0	0	0	0	0	0	0	0
ATCCTATAGTTGTACC-1_0	Endothelial	ATCCTATAGTTGTACC-1	tumor	0	0	2.44769	0	0	0	0	0	0	1.83749	0	0	0	1.29209	0
ATCCTATCACTCGATA-1_0	Macrophage	ATCCTATCACTCGATA-1	tumor	0	0	0	0.341323	0	0	0	0	0	0	0	0	0	3.32681	0
ATCCTATCATCCGGTG-1_0	Neutrophil	ATCCTATCATCCGGTG-1	tumor	0	0	0	1.1043	0	0	0	0	0	1.1043	0	0	0	0	0
ATCCTATGTACACGCC-1_0	Fibroblast_1	ATCCTATGTACACGCC-1	tumor	0	0	0.757425	0	1.48122	0	0	0	0	1.48122	0	0	0	0	0
ATCCTATGTTCTCTAT-1_0	B-Cell	ATCCTATGTTCTCTAT-1	tumor	0	0	0	0.947464	0	0	0.947464	0	0	0	0	0	0	0	0
ATCCTATGTTGGAGAC-1_0	Pericyte	ATCCTATGTTGGAGAC-1	tumor	1.20434	0	0	0	1.81418	0	0	0	0	0.659501	1.95584	0	0	0	0
ATCCTATTCTAGGCAT-1_0	Fibroblast_1	ATCCTATTCTAGGCAT-1	tumor	0	0	0	0	0	0	0	0	0	0	0	0	0	0	0
ATCCTATTCTGAACGT-1_0	Macrophage	ATCCTATTCTGAACGT-1	tumor	0	0	0	1.62661	0	0	0	0	0	0.703916	0	0	0.412657	2.79269	0
ATCGATGCACCAGTAT-1_0	Endothelial	ATCGATGCACCAGTAT-1	tumor	0	0	2.59618	0	0	0	0	0	0	0	0	0	0	0	0
ATCGATGTCATCACCC-1_0	Fibroblast_1	ATCGATGTCATCACCC-1	tumor	0.600617	0	0	0	0.600617	0	0	0	0	1.45698	0	0	0	0	0
ATCGATGTCGACCATA-1_0	Endothelial	ATCGATGTCGACCATA-1	tumor	0	0	2.50707	0	0	0	0	0	0	1.33953	0	0	0	0	0
ATCGATGTCGTTCCTG-1_0	Fibroblast_1	ATCGATGTCGTTCCTG-1	tumor	0.631493	0	0	0	0	0	0	0	0	1.01553	0	0	0	0	0
ATCGCCTAGAAACACT-1_0	Macrophage	ATCGCCTAGAAACACT-1	tumor	0	0	0	0	0	0	0	0	0	1.39367	0	0	0	1.39367	0
ATCGCCTAGACTTCAC-1_0	Endothelial	ATCGCCTAGACTTCAC-1	tumor	0	0	2.21746	0.969567	0	0	0	0	0	0.969567	0	0	0	0	0
ATCGCCTAGGCGAAGG-1_0	Fibroblast_1	ATCGCCTAGGCGAAGG-1	tumor	0	0	0	0	0	0	0	0	0	0	0	0	0	0	0
ATCGCCTCACTACGGC-1_0	Endothelial	ATCGCCTCACTACGGC-1	tumor	0	0	2.0658	0	0	0	0	0	0	0	0	0	0	0	0
ATCGCCTGTATCACCA-1_0	Myoblast	ATCGCCTGTATCACCA-1	tumor	0	0	0	0	0	0.701167	0	0	0	0.701167	0	0	0	0	0
ATCGCCTGTCAGACGA-1_0	SkMus_1	ATCGCCTGTCAGACGA-1	tumor	0	0	0	0	0	0	0	0	0	5.38734	0	0	0	0	0
ATCGCCTGTGCGAGTA-1_0	Pericyte	ATCGCCTGTGCGAGTA-1	tumor	0	0	0	0	2.11512	0	0	0	0	0	0	0	0	0	0
ATCGCCTGTGGAAATT-1_0	SkMus_1	ATCGCCTGTGGAAATT-1	tumor	0	0	0	0	0	0	0	0	0	5.0767	0	0	0	0	0
ATCGCCTGTGTCCATA-1_0	SkMus_1	ATCGCCTGTGTCCATA-1	tumor	0	0	0	0	0	0	0	0	0	4.80752	0	0	0	0	0
ATCGCCTGTGTTCAGT-1_0	SkMus_1	ATCGCCTGTGTTCAGT-1	tumor	0	0	0	0	0	0	0	0	0	4.00135	1.26858	0	0	1.26858	0
ATCGCCTTCCCGAGGT-1_0	Endothelial	ATCGCCTTCCCGAGGT-1	tumor	0	0	1.96284	0	0	0	0	0	0	0	0	0	0	0	0
ATCGCCTTCTCCCATG-1_0	Macrophage	ATCGCCTTCTCCCATG-1	tumor	0	0	0	0	0	0	0	0	0	3.0409	0	0	0	0	0
ATCGGATCAACGTAAA-1_0	Fibroblast_1	ATCGGATCAACGTAAA-1	tumor	0	0	0	0	0.581725	0	0	0	0	0	0	0	0	0	0
ATCGGATCATGGGTCC-1_0	Endothelial	ATCGGATCATGGGTCC-1	tumor	0	0	0.957558	0	0	0	0	0	0	2.20018	0	0	0	0	0
ATCGGATGTGCGGCTT-1_0	Fibroblast_1	ATCGGATGTGCGGCTT-1	tumor	0.8313	0	0	0.280715	0	0	0	0	0	0.280715	0	0	0	0	0
ATCGGATTCCGCGATG-1_0	Neutrophil	ATCGGATTCCGCGATG-1	tumor	0	0	0	0.68933	0	0	0	0.285775	0	0.68933	0.507773	0	0	0.285775	0
ATCGGATTCTTGAGCA-1_0	Fibroblast_2	ATCGGATTCTTGAGCA-1	tumor	0.807211	0	0	0	0.270342	0	0	0	0	0.807211	0	0	0	0	0
ATCGGATTCTTGGTGA-1_0	Macrophage	ATCGGATTCTTGGTGA-1	tumor	0	0	0	1.72837	0	0	0	0	0	0.415155	0	0	0	2.94503	0.415155
ATCGGCGCAAATGGAT-1_0	SmMus_1	ATCGGCGCAAATGGAT-1	tumor	0	0	0.740425	0	2.16077	0	0	0	0	1.16117	0.740425	0	0	0	0
ATCGGCGCACCGGAAA-1_0	Endothelial	ATCGGCGCACCGGAAA-1	tumor	0	0	1.06823	0	0.39039	0	0	0	0	0	0	0	0	0	0
ATCGGCGCATACCGTA-1_0	Endothelial	ATCGGCGCATACCGTA-1	tumor	0	0	2.36385	0.211008	0	0	0	0	0	0	0	0	0	0	0
ATCGGCGTCGAGTCCG-1_0	Fibroblast_1	ATCGGCGTCGAGTCCG-1	tumor	0	0	0	0.96491	0.96491	0	0	0	0	0.96491	0	0	0	0	0
ATCGGCGTCTGGTGCG-1_0	Macrophage	ATCGGCGTCTGGTGCG-1	tumor	0	0	0	1.39695	0	0	0	0	0	0	0	0	0	2.37371	0
ATCGTAGAGATCACCT-1_0	Fibroblast_1	ATCGTAGAGATCACCT-1	tumor	0	0	0	0	1.41416	0	0	0	0	0	0	0	0	0.711809	0
ATCGTAGAGTGTTCAC-1_0	Fibroblast_1	ATCGTAGAGTGTTCAC-1	tumor	0	0	0	0	0	0	0	0	0	0	0.626893	0	0	0	0
ATCGTAGCAAAGCTAA-1_0	SmMus_1	ATCGTAGCAAAGCTAA-1	tumor	0	0	2.00012	0.27725	1.17448	0	0	0	0	0.27725	0	0	0	0	0
ATCGTAGCAACGACAG-1_0	Endothelial	ATCGTAGCAACGACAG-1	tumor	0	0	1.42622	0	0	0	0	0	0	0.948356	0	0	0	0	0
ATCGTAGCAAGTTGGG-1_0	SkMus_1	ATCGTAGCAAGTTGGG-1	tumor	0	0	0	0	0	0	0	0	0	5.35175	0	0	0	0	0
ATCGTAGGTTGGTAGG-1_0	Macrophage	ATCGTAGGTTGGTAGG-1	tumor	0	0	0	1.26816	0	0	0	0	0	1.07012	0	0	0	0.822928	0
ATCGTAGTCAATGCAC-1_0	Endothelial	ATCGTAGTCAATGCAC-1	tumor	0	0.855025	1.30911	0	0	0	0	0	0	1.30911	0	0	0	0	0
ATCGTAGTCCACTTCG-1_0	Lymph EC	ATCGTAGTCCACTTCG-1	tumor	0	0	1.81375	0	0	0	0	0	0	0	0	0	0	3.06961	0
ATCGTAGTCGAGGCAA-1_0	Fibroblast_1	ATCGTAGTCGAGGCAA-1	tumor	1.42299	0	0	0	0	0	0	0	0	0	0.488522	0	0	0	0
ATCGTAGTCGCTAAAC-1_0	Macrophage	ATCGTAGTCGCTAAAC-1	tumor	0	0	0	0	0.425394	0	0	0	0	0.722894	0	0	0	0.951882	0
ATCGTAGTCTTCACGC-1_0	Schwann	ATCGTAGTCTTCACGC-1	tumor	0.469396	0	0.469396	0	0.469396	0	0	2.41444	0	0.787574	0	0	0	0	0
ATCGTAGTCTTCCGTG-1_0	SkMus_1	ATCGTAGTCTTCCGTG-1	tumor	0	0	0	0	0	0	0	0	0	4.08988	0	0	0	0	0
ATCGTCCAGAGGGTGG-1_0	Fibroblast_1	ATCGTCCAGAGGGTGG-1	tumor	0	0	0	0	0	0	0	0	0	0.815151	0	0	0	0	0
ATCGTCCCAGCTTCGG-1_0	Fibroblast_1	ATCGTCCCAGCTTCGG-1	tumor	0	0	0	0	0	0	0	0	0	0	0	0	0	0	0
ATCGTCCCATGACTCA-1_0	Macrophage	ATCGTCCCATGACTCA-1	tumor	0	2.18455	0	2.18455	2.18455	0	0	0	0	2.81979	0	0	0	0	0
ATCGTCCGTCCTCATC-1_0	Fibroblast_3	ATCGTCCGTCCTCATC-1	tumor	0	0	0	0	0.88371	0	0	0	0	0	0	0	0	0	0
ATCGTCCTCGAGTTGT-1_0	SkMus_1	ATCGTCCTCGAGTTGT-1	tumor	0	0	0	0	0	0	0	0	0	4.1632	0	0	0	0	0
ATCGTGAAGATGGCAC-1_0	SkMus_1	ATCGTGAAGATGGCAC-1	tumor	0	0	0	1.2402	0	0	0	0	0	5.40299	0	0	0	0	0
ATCGTGAAGCACCTGC-1_0	Fibroblast_1	ATCGTGAAGCACCTGC-1	tumor	0	0	0	0.654758	0.654758	0	0	0	0	0.654758	0.654758	0	0	0	0
ATCGTGACAAGCCTGC-1_0	SkMus_1	ATCGTGACAAGCCTGC-1	tumor	0	0	0	0	0	0	0	0	0	5.68257	0	0	0	0	0
ATCGTGAGTCTACAAC-1_0	Adipocyte	ATCGTGAGTCTACAAC-1	tumor	0	0	0.368774	0	0.637593	0	0	0	0	0.201291	2.14959	0	0	0	1.7759
ATCGTGAGTTCATCGA-1_0	Fibroblast_1	ATCGTGAGTTCATCGA-1	tumor	1.05176	0	0	0	0	0	0	0	0	0	0	0	0	0.658215	0
ATCGTGATCGCGTCGA-1_0	Fibroblast_1	ATCGTGATCGCGTCGA-1	tumor	0	0	0	0	0	0	0	0	0	0	0	0	0	0	0
ATCGTGATCTCGCAGG-1_0	Fibroblast_1	ATCGTGATCTCGCAGG-1	tumor	0	0	0	0	0	0	0	0	0	0	0	0	0	0	0
ATCTCTAAGAGAGGGC-1_0	Endothelial	ATCTCTAAGAGAGGGC-1	tumor	0	0	1.43717	0	0	0	0	0	0	1.43717	0	0	0	0	0
ATCTCTAAGATAGTGT-1_0	Fibroblast_1	ATCTCTAAGATAGTGT-1	tumor	0	0	0	0	0	0	0	0	0	1.09714	0	0	0	0	0
ATCTCTAAGCAGGCTA-1_0	Macrophage	ATCTCTAAGCAGGCTA-1	tumor	0	0	0	1.29392	0	0	0	0	0	0	0	0	0	2.28478	0
ATCTCTAAGTGTTCCA-1_0	SkMus_1	ATCTCTAAGTGTTCCA-1	tumor	0	0	0	0	0	0	0	0	0	4.8067	0	0	0	0	0
ATCTCTACACAAGCTT-1_0	Fibroblast_1	ATCTCTACACAAGCTT-1	tumor	1.19322	0	0	0	0	0	0	0	0	0.764931	0	0	0	0	0
ATCTCTAGTACGGTTT-1_0	Endothelial	ATCTCTAGTACGGTTT-1	tumor	0	0	2.13415	1.24798	0	0	0	0	0	1.78618	0	0	0	0	0
ATCTCTAGTTCACCGG-1_0	Fibroblast_1	ATCTCTAGTTCACCGG-1	tumor	0	0	0	0	0.841236	0	0	0	0	0	0	0	0	0	0
ATCTCTAGTTGAGTCT-1_0	Endothelial	ATCTCTAGTTGAGTCT-1	tumor	0	0	2.25883	0	0	0	0	0	0	0	0	0	0	0	0
ATCTCTATCACCTTGC-1_0	Fibroblast_1	ATCTCTATCACCTTGC-1	tumor	0.640317	0	0	0	0.370557	0	0	0	0	0	0	0	0	0.370557	0
ATCTCTATCCGAAATC-1_0	Pericyte	ATCTCTATCCGAAATC-1	tumor	1.79202	0	0	0	2.1815	0	0	0	0	0	0	0	0	0	0
ATCTCTATCTGTCTCG-1_0	Fibroblast_1	ATCTCTATCTGTCTCG-1	tumor	0	0	0	0	0.877992	0	0	0	0	0.877992	0	0	0	0	0
ATCTTCAAGGTGATAT-1_0	Fibroblast_1	ATCTTCAAGGTGATAT-1	tumor	0.460911	0	0	0	0	0	0	0	0	0.460911	0	0	0	0	0
ATCTTCACACACGTGC-1_0	Fibroblast_2	ATCTTCACACACGTGC-1	tumor	0.696202	0	0	0	0.696202	0	0	0	0	0	0	0	0.696202	0	0
ATCTTCACAGACTGCC-1_0	Fibroblast_1	ATCTTCACAGACTGCC-1	tumor	0.770635	0	0	0	0	0	0	0	0	0	0.770635	0	0	0	0
ATCTTCAGTAGTTAGA-1_0	Endothelial	ATCTTCAGTAGTTAGA-1	tumor	0	0	1.59255	0	0	0	0	0	0	3.476	0	0	0	0	0
ATGAAAGAGCTGACTT-1_0	Neutrophil	ATGAAAGAGCTGACTT-1	tumor	0	0	0	0	0	0	0	0	0	0	0.621479	0	0	0.621479	0
ATGAAAGCATAGTCAC-1_0	Macrophage	ATGAAAGCATAGTCAC-1	tumor	0	0	0	1.06002	0	0	0	0	0	0	0.48785	0	0	3.43987	0
ATGAAAGGTCTTACAG-1_0	SmMus_1	ATGAAAGGTCTTACAG-1	tumor	0	0	1.47803	0.394385	1.07633	0	0	0	0	0.394385	2.74111	0	0	0	0
ATGAAAGTCGCAATTG-1_0	Macrophage	ATGAAAGTCGCAATTG-1	tumor	0	0	0	0.885891	1.82866	0	0	0	0	0.388691	0	0	0	2.72467	0
ATGAAAGTCTAGCCAA-1_0	Fibroblast_1	ATGAAAGTCTAGCCAA-1	tumor	0	0	0	0	0	0	0	0	0	1.26487	0	0	0	0	0
ATGAAAGTCTGGAAGG-1_0	Endothelial	ATGAAAGTCTGGAAGG-1	tumor	0	0	1.50172	0	0	0	0	0	0	1.50172	0	0	0	0	0
ATGACCAAGGAGCAAA-1_0	Fibroblast_1	ATGACCAAGGAGCAAA-1	tumor	0	0	0	0	1.19209	0	0	0	0	0	0	0	0	0	0
ATGACCACATGTGTCA-1_0	Fibroblast_1	ATGACCACATGTGTCA-1	tumor	0	0	0	0	0.721188	0	0	0	0	1.42807	0	0	0	0	0
ATGACCAGTCGTACAT-1_0	Myoblast	ATGACCAGTCGTACAT-1	tumor	0	0	0	0	0	0	0	0	0	0.729955	0	0	0	0	0
ATGACCAGTCTAACTG-1_0	Myoblast	ATGACCAGTCTAACTG-1	tumor	0	0	0	0	0	0.858475	0	0	0	0.858475	0	0	0	0	0
ATGACCAGTCTTGGTA-1_0	Myoblast	ATGACCAGTCTTGGTA-1	tumor	0	0	0	0	0	0	0	0	0	0.698629	0	0	0	0	0
ATGACCATCTGCGGCA-1_0	Fibroblast_2	ATGACCATCTGCGGCA-1	tumor	0.504278	0	0	0	0	0	0	0	0	0	0	0	0	0	0
ATGACCATCTTCTCAA-1_0	Pericyte	ATGACCATCTTCTCAA-1	tumor	0	0	0	0	2.6927	0	0	0	0	0	1.87313	0	0	0	0
ATGAGGGAGCGTGCCT-1_0	Macrophage	ATGAGGGAGCGTGCCT-1	tumor	0	0	0	2.12326	0	0	0	0	0	0.672836	0	0	0	2.71316	0.277578
ATGAGGGCAACTGATC-1_0	Fibroblast_3	ATGAGGGCAACTGATC-1	tumor	0	0	0	0	0.92506	0	0	0	0	0.92506	0	0	0	0	0
ATGAGGGCAAGACAAT-1_0	Macrophage	ATGAGGGCAAGACAAT-1	tumor	0	0	0	0.612429	0	0	0	0	0	0	0	0	0.612429	3.27136	0
ATGAGGGCACAAAGTA-1_0	Pericyte	ATGAGGGCACAAAGTA-1	tumor	0	0	0	0	0	0	0	0	0	0	0	0	0	0	0
ATGAGGGCACGGTGCT-1_0	B-Cell	ATGAGGGCACGGTGCT-1	tumor	0	0	0	1.05243	0	0	1.55376	0	0	1.05243	0	0	0	0	0
ATGAGGGTCAGCGCGT-1_0	Fibroblast_1	ATGAGGGTCAGCGCGT-1	tumor	0	0	0	0	0	0	0	0	0	1.08695	0	0	0	0	0
ATGAGTCAGCCTGCCA-1_0	Pericyte	ATGAGTCAGCCTGCCA-1	tumor	0	0	0	0	3.15674	0	0	0	0	0	0	0	0	0	0
ATGAGTCAGTCCCTAA-1_0	Fibroblast_1	ATGAGTCAGTCCCTAA-1	tumor	0	0	0	0	0	0	0	0	0	0	0	0	0	0	0
ATGAGTCAGTGTAGTA-1_0	Fibroblast_1	ATGAGTCAGTGTAGTA-1	tumor	0	0	0	0	0	0	0	0	0	0.883787	0	0	0	0	0
ATGAGTCCAACGACAG-1_0	Fibroblast_1	ATGAGTCCAACGACAG-1	tumor	0	0	0	0	0.656894	0	0	0	0	0.656894	0	0	0	0	0
ATGAGTCTCACTCTTA-1_0	Endothelial	ATGAGTCTCACTCTTA-1	tumor	0	0	2.4725	0.857177	0	0	0	0	0	0.857177	0.857177	0	0	0	0
ATGAGTCTCCACCTGT-1_0	Lymph EC	ATGAGTCTCCACCTGT-1	tumor	0	0	0.882101	0	0	0	0	0	0	0	0	0	0	3.68736	0
ATGAGTCTCCGCTAGG-1_0	Pericyte	ATGAGTCTCCGCTAGG-1	tumor	0	0	0	0	2.80353	0	0	0	0	1.16773	0	0	0	0	0
ATGATCGAGCTTACGT-1_0	Neutrophil	ATGATCGAGCTTACGT-1	tumor	1.85782	0	0	0	0	0	0	0	0	3.79049	0	0	0	0	0
ATGATCGAGGAGAGTA-1_0	Endothelial	ATGATCGAGGAGAGTA-1	tumor	0	0	2.10252	0	0	0	0	0	0	0	0	0	0	0	0
ATGATCGAGGCAGCTA-1_0	Macrophage	ATGATCGAGGCAGCTA-1	tumor	0	0	0	0	0	0	0	0	0	2.0847	0	0	0	2.44783	0
ATGATCGAGGTTAAAC-1_0	Fibroblast_1	ATGATCGAGGTTAAAC-1	tumor	0	0	0	0	1.57412	0	0	0	0	0	0	0	0	0	0
ATGATCGCATGTTACG-1_0	SkMus_1	ATGATCGCATGTTACG-1	tumor	0	0	0	0	0	0	0	0	0	5.29261	0	0	0	0	0
ATGATCGGTATAGGAT-1_0	Neutrophil	ATGATCGGTATAGGAT-1	tumor	0	0	0	0	0	0	0	0	0	1.44306	0	0	0	0	0
ATGATCGGTGACTGTT-1_0	Neutrophil	ATGATCGGTGACTGTT-1	tumor	0	0	0	0.989147	0	0	0	0	0	0.446594	0	0	0	0	0
ATGATCGGTTCGTAAC-1_0	B-Cell	ATGATCGGTTCGTAAC-1	tumor	0	0	0	0	0	0	0	0	0	0	0	0	0	0	0
ATGATCGTCCAGCACG-1_0	Fibroblast_1	ATGATCGTCCAGCACG-1	tumor	0	0	0	0	0.547208	0	0	0	0	0	0	0	0	0	0
ATGATCGTCCTAAACG-1_0	Fibroblast_2	ATGATCGTCCTAAACG-1	tumor	0	0	0	0	0.849975	0	0	0	0	0.5127	0.5127	0	0	0	0
ATGATCGTCGGATAAA-1_0	Fibroblast_1	ATGATCGTCGGATAAA-1	tumor	0.73643	0	0	0	0	0	0	0	0	0	0	0	0	0	0
ATGATCGTCTAGGCCG-1_0	Myoblast	ATGATCGTCTAGGCCG-1	tumor	0	0	0	0	0	0	0	0	0	0	0	0	0	0	0
ATGATCGTCTCAGAAC-1_0	Fibroblast_1	ATGATCGTCTCAGAAC-1	tumor	0	0	0	0	0.866641	0	0	0	0	0	0.866641	0	0	0	0
ATGCATGAGAGTCTTC-1_0	Fibroblast_1	ATGCATGAGAGTCTTC-1	tumor	0	0	0	0.692503	1.09775	0	0	0	0	1.09775	0	0	0	0	0
ATGCATGAGCTCATAC-1_0	SkMus_1	ATGCATGAGCTCATAC-1	tumor	0	0	0	0	0	0	0	0	0	4.8362	0	0	0	0	0
ATGCATGCAACCGCTG-1_0	Neutrophil	ATGCATGCAACCGCTG-1	tumor	0	0	0	0	0	0	0	0	0	0	0	0	0	0.349403	0
ATGCATGCACCTGTCT-1_0	Schwann	ATGCATGCACCTGTCT-1	tumor	0	0	0	0.993205	0	0	0	3.81103	0	0.993205	0	0	0	0	0
ATGCATGTCACTACGA-1_0	SkMus_1	ATGCATGTCACTACGA-1	tumor	0	0	0	0	0	0	0	0	0	5.64015	0	0	0	0	0
ATGCATGTCGTACACA-1_0	Macrophage	ATGCATGTCGTACACA-1	tumor	0	0	0	0	0	0	0	0	0	0	0	0	0	1.20252	0
ATGCCTCAGACATCAA-1_0	Fibroblast_1	ATGCCTCAGACATCAA-1	tumor	0	0	0	0	1.33914	0	0	0	0	0.87875	0	0	0	0	0
ATGCCTCAGCGGACAT-1_0	SmMus_2	ATGCCTCAGCGGACAT-1	tumor	0	0	0	0	1.52999	0	0	0	0	1.22733	4.3591	0	0	0.791202	0
ATGCCTCAGGACAGCT-1_0	Neutrophil	ATGCCTCAGGACAGCT-1	tumor	0	0	0	0	0	0	0	0.88656	0	0	0	0	0	0	0
ATGCCTCAGTTGGGAC-1_0	Fibroblast_1	ATGCCTCAGTTGGGAC-1	tumor	0	0	0	0	0.549994	0	0	0	0	1.16307	0	0	0	0	0
ATGCCTCCACCGTCGA-1_0	Endothelial	ATGCCTCCACCGTCGA-1	tumor	0	0	2.1777	0	0	0	0	0	0	2.64214	0	0	0	1.00763	0
ATGCCTCGTACACGCC-1_0	Endothelial	ATGCCTCGTACACGCC-1	tumor	0	0	2.09356	1.02189	0	0	0	0	0	1.51664	0	0	0	0	0
ATGCCTCGTCGAACGA-1_0	SkMus_1	ATGCCTCGTCGAACGA-1	tumor	0	0	0	0	0	0	0	0	0	5.24904	0	0	0	0	0
ATGCCTCGTGACAGGT-1_0	Neutrophil	ATGCCTCGTGACAGGT-1	tumor	0	0	0	0.975865	0	0	0	0	0	0.84276	0	0	0	0	0
ATGCCTCTCCTTATCA-1_0	Fibroblast_3	ATGCCTCTCCTTATCA-1	tumor	0	0	0	0	0	0	0	0	0	0.864291	0	0	0	0	0
ATGCCTCTCTGTGCAA-1_0	SmMus_1	ATGCCTCTCTGTGCAA-1	tumor	0.525809	0	1.12346	0	0.868635	0	0	0	0	0	1.32636	0	0	0	0
ATGCGATAGTACCGGA-1_0	Fibroblast_4	ATGCGATAGTACCGGA-1	tumor	0	2.70537	0	0	0	0	0	0	0	0.904002	0	0.550853	0	0	0
ATGCGATCAACACGTT-1_0	Fibroblast_1	ATGCGATCAACACGTT-1	tumor	0.909598	0	0.315417	0	0.55484	0	0	0.315417	0	0.315417	0.315417	0	0	0.315417	0.315417
ATGCGATCAGACCCGT-1_0	Fibroblast_1	ATGCGATCAGACCCGT-1	tumor	0	0	0	0	0.995777	0	0	0	0	1.4847	0	0	0	0	0
ATGCGATCAGGGATAC-1_0	Fibroblast_1	ATGCGATCAGGGATAC-1	tumor	0	0	0	0.693147	0	0	0	0	0	0	0	0	0	0	0
ATGCGATGTAATGCGG-1_0	SkMus_1	ATGCGATGTAATGCGG-1	tumor	0	0	0	0	0	0	0	0	0	5.03819	0	0	0	0	0
ATGCGATGTGAAAGTT-1_0	SmMus_1	ATGCGATGTGAAAGTT-1	tumor	0	0	1.88032	0	0	0	0	0	0	1.54836	0	0	0	0	0
ATGCGATGTGGAGGTT-1_0	Macrophage	ATGCGATGTGGAGGTT-1	tumor	0	0	0	0.85939	0	0	0	0	0	0.374254	0	0	0	1.03518	0
ATGGAGGAGCAGTAAT-1_0	Fibroblast_1	ATGGAGGAGCAGTAAT-1	tumor	0	0	0	0	0.738001	0	0	0	0	0.738001	0	0	0	0	0
ATGGAGGGTGACCGTC-1_0	Fibroblast_1	ATGGAGGGTGACCGTC-1	tumor	0	0	0	0	0	0	0	0	0	0.825311	0	0	0	0	0
ATGGAGGTCATTATCC-1_0	Adipocyte	ATGGAGGTCATTATCC-1	tumor	0	0.176293	0	0.176293	0	0	0	0	0	0.456388	0	0	0	0	1.53965
ATGGATCTCTCGACGG-1_0	Macrophage	ATGGATCTCTCGACGG-1	tumor	0	0	0	1.48349	0	0	0	0	0	0	0	0	0	0	0
ATGGGAGAGAATCGAT-1_0	SkMus_1	ATGGGAGAGAATCGAT-1	tumor	0	0	0	0	0	0	0	0	0	4.71613	0	0	0	0	0
ATGGGAGAGCCGCTTG-1_0	Fibroblast_2	ATGGGAGAGCCGCTTG-1	tumor	0.825909	0	0	0	0	0	0	0	0	1.27198	0.825909	0	0	0	0
ATGGGAGCAAAGCGTG-1_0	Fibroblast_1	ATGGGAGCAAAGCGTG-1	tumor	0	0	0	0	0	0	0	0	0	1.34647	0	0	0	0	0
ATGGGAGCATGTAACC-1_0	B-Cell	ATGGGAGCATGTAACC-1	tumor	0	0	0	0	0	0	1.36578	0	0	0	0	0	0	0	0
ATGGGAGGTAGCGTTT-1_0	SmMus_1	ATGGGAGGTAGCGTTT-1	tumor	0	0	1.71813	0	2.19774	0	0	0	0	1.48853	0	0	0	0	0
ATGGGAGGTGAATATG-1_0	Erythroblast	ATGGGAGGTGAATATG-1	tumor	0.209228	0	0	0	0	0	0	0	0	0.209228	0	0	1.33308	0	0
ATGGGAGGTGGTTTAC-1_0	SkMus_2	ATGGGAGGTGGTTTAC-1	tumor	0	0	0	0	0	0	0	0	0	5.86281	0	0	0	0	0
ATGGGAGGTTGTGGAG-1_0	Fibroblast_2	ATGGGAGGTTGTGGAG-1	tumor	0	0	0	0	0.451928	0	0	0	0	0	0	0	0	0	0
ATGGGAGTCACGACTA-1_0	Endothelial	ATGGGAGTCACGACTA-1	tumor	0	0	2.30882	0	0	0	0	0	0	0	0	0	0	0	0
ATGGGTTCAAAGGAGA-1_0	SkMus_1	ATGGGTTCAAAGGAGA-1	tumor	0	0	0	0	0	0	0	0	0	5.38585	0	0	0	0	0
ATGGGTTCAAATCAAG-1_0	Fibroblast_1	ATGGGTTCAAATCAAG-1	tumor	0	0	0	0	0	0	0	0	0	0.453966	0	0	0	0	0
ATGGGTTCACCCTAAA-1_0	Fibroblast_2	ATGGGTTCACCCTAAA-1	tumor	0.89957	0	0	0	0	0	0	0	0	0	0	0	0	0	0
ATGGGTTCAGGCGATA-1_0	Pericyte	ATGGGTTCAGGCGATA-1	tumor	1.21382	0	0	0	3.10445	0	0	0	0	0	0	0	0	0	0
ATGGGTTCATACAGAA-1_0	Schwann	ATGGGTTCATACAGAA-1	tumor	0	0	0	0	0	0	0	2.53835	0	1.73404	0	0	0	0	0
ATGGGTTGTACCCAGC-1_0	Schwann	ATGGGTTGTACCCAGC-1	tumor	0	0	0	0	0	0	0	3.69275	0	2.30616	0	0	0	0.918675	0
ATGGTTGAGTGAGGCT-1_0	Myoblast	ATGGTTGAGTGAGGCT-1	tumor	0	0	0	0	0	1.47721	0	0	0	0	0	0	0	0	0
ATGGTTGCAACCGCTG-1_0	Macrophage	ATGGTTGCAACCGCTG-1	tumor	0	0	0	1.17282	0	0	0	0	0	0	0	0	0	2.93644	0
ATGGTTGCAACGAGGT-1_0	Fibroblast_1	ATGGTTGCAACGAGGT-1	tumor	0	0	0	0	0	0	0	0	0	0	0	0	0	0	0
ATGGTTGCAAGTTCCA-1_0	SmMus_1	ATGGTTGCAAGTTCCA-1	tumor	0	0	2.02288	0	2.12586	0	0	0	0	0.598842	0	0	0	0	0
ATGGTTGCAATCAGCT-1_0	Macrophage	ATGGTTGCAATCAGCT-1	tumor	0	0	0	0.861809	0	0	0	0	0	2.47985	0	0	0	1.9676	0
ATGGTTGCACAAATGA-1_0	SkMus_1	ATGGTTGCACAAATGA-1	tumor	0	0	0	0	0	0	0	0	0	4.97901	0	0	0	0	0
ATGGTTGCATAGCTGT-1_0	Fibroblast_1	ATGGTTGCATAGCTGT-1	tumor	0.525705	0	0.525705	0	0.868487	0	0	0	0	0.525705	0	0	0	0	0
ATGGTTGGTACAAAGT-1_0	Macrophage	ATGGTTGGTACAAAGT-1	tumor	0	0	0	1.55684	0	0	0	0	0	0.81001	0	0	0	3.71196	0
ATGGTTGGTCAGGAGT-1_0	Fibroblast_1	ATGGTTGGTCAGGAGT-1	tumor	0	0	0	0	0	0	0	0	0	1.76257	0	0	0	0	0
ATGGTTGTCAGACTGT-1_0	Endothelial	ATGGTTGTCAGACTGT-1	tumor	0	0	0.891537	0.891537	0	0	0	0	0	0.891537	0	0	0	0	0
ATGGTTGTCCTGTAAG-1_0	Adipocyte	ATGGTTGTCCTGTAAG-1	tumor	0	0	0	0	0	0	0	0	0	0	0	0	0	0	2.61607
ATGTCCCAGTTTGCTG-1_0	Macrophage	ATGTCCCAGTTTGCTG-1	tumor	0	0	0	0.827175	0	0.496782	0	0	0	1.43915	0	0	0	2.79985	0
ATGTCCCCATGCACTA-1_0	Macrophage	ATGTCCCCATGCACTA-1	tumor	0	0	0	0	0	0	0	0	0	2.32512	0	0	0	2.32512	0
ATGTCCCCATGTTCAG-1_0	Macrophage	ATGTCCCCATGTTCAG-1	tumor	0	0	0	0	0	0	0	0	0	3.74204	0	0	0	2.42445	0
ATGTCCCGTACGGCAA-1_0	Myoblast	ATGTCCCGTACGGCAA-1	tumor	0	0	0	0	0.719192	0.719192	0	0	0	1.13319	0	0	0	0	0
ATGTCCCGTGCACGCT-1_0	Macrophage	ATGTCCCGTGCACGCT-1	tumor	0	0	0	0	0	0	0	0	0	1.75597	0	0	0	1.75597	0
ATGTCCCGTGCTTCAA-1_0	Fibroblast_1	ATGTCCCGTGCTTCAA-1	tumor	1.32421	0	0	0	0	0	0	0	0	0	0	0	0	0	0
ATGTCCCGTTGTGTTG-1_0	Fibroblast_1	ATGTCCCGTTGTGTTG-1	tumor	0	0	0	0	0	0	0	0	0	0	0	0	0	0	0
ATGTCCCTCAAATGCC-1_0	Endothelial	ATGTCCCTCAAATGCC-1	tumor	0	0	2.30992	0	0	0	0	0	0	1.1843	0	0	0	0.758091	0
ATGTCCCTCACTGAAC-1_0	Fibroblast_1	ATGTCCCTCACTGAAC-1	tumor	0	0	0	0	1.03594	0	0	0	0	0.473696	0	0	0	0	0
ATGTCTTCACCTCAGG-1_0	Myoblast	ATGTCTTCACCTCAGG-1	tumor	0	0	0	0.643657	0	0	0	0	0	0.643657	0.643657	0	0	0	0
ATGTCTTCATAGATCC-1_0	Neutrophil	ATGTCTTCATAGATCC-1	tumor	0	0	0	0.683163	0	0	0	0	0	0.683163	0	0	0	0.683163	0
ATGTCTTGTATGAAGT-1_0	Fibroblast_1	ATGTCTTGTATGAAGT-1	tumor	0	0	0	0	0	0	0	0	0	0	0	0	0	0	0
ATGTCTTGTTAGAGTA-1_0	Endothelial	ATGTCTTGTTAGAGTA-1	tumor	0	0	1.11713	0	0	0	0	0	0	2.22184	0	0	0	1.11713	0
ATGTCTTTCCCATAGA-1_0	Adipocyte	ATGTCTTTCCCATAGA-1	tumor	0	0	0	0.823324	0	0	0	0	0	0.494104	0	0	0	0	1.69986
ATGTCTTTCGTACCTC-1_0	SmMus_1	ATGTCTTTCGTACCTC-1	tumor	0	0	0.748661	0	2.29388	0	0	0	0	0.748661	1.46845	0	0	0	0
ATTACCTAGGCTTTCA-1_0	Fibroblast_2	ATTACCTAGGCTTTCA-1	tumor	1.28445	0	0	0	0.578747	0	0	0.232117	0	0.232117	0	0	0	0	0
ATTACCTCAACATCGT-1_0	Erythroblast	ATTACCTCAACATCGT-1	tumor	0	0	0.396663	0	0	0	0	0	0	3.93469	0	0	0	0.679915	0
ATTACCTGTATCTTCT-1_0	Fibroblast_1	ATTACCTGTATCTTCT-1	tumor	0.493783	0	0	0	0.822862	0	0	0	0	1.07004	0	0	0	0	0
ATTACCTGTTCGGTAT-1_0	Fibroblast_1	ATTACCTGTTCGGTAT-1	tumor	0.719989	0.719989	0	0	0	0	0	0	0	0	0	0	0	0	0
ATTACCTTCGGTCAGC-1_0	Macrophage	ATTACCTTCGGTCAGC-1	tumor	0	0	0	1.3354	0	0	0	0	0	0.751704	0	0	0	1.47289	0
ATTACCTTCGTAGTGT-1_0	SkMus_1	ATTACCTTCGTAGTGT-1	tumor	0	0	0	0	0	0	0	0	0	5.57975	0	0	0	0	0
ATTACCTTCGTTCTGC-1_0	Endothelial	ATTACCTTCGTTCTGC-1	tumor	0	0	0.956193	0	0	0	0	0	0	0.588279	0	0	0	0	0
ATTACTCAGGGAGATA-1_0	Fibroblast_1	ATTACTCAGGGAGATA-1	tumor	0	0	0	0	1.17968	0	0	0	0	1.17968	0	0	0	0	0
ATTACTCCAACCACGC-1_0	Pericyte	ATTACTCCAACCACGC-1	tumor	0	0	0	0	2.42203	0	0	0	0	1.11637	1.63071	0	0	0	0
ATTACTCCACACCGCA-1_0	Myoblast	ATTACTCCACACCGCA-1	tumor	0	0	0	0	0	0	0	0	0	0.720388	1.13477	0	0	0	0
ATTACTCGTACAAACA-1_0	Myoblast	ATTACTCGTACAAACA-1	tumor	0	0	0	0	0	0	0	0	0	0	0	0	0	0	0
ATTACTCGTGCCGTTG-1_0	SkMus_1	ATTACTCGTGCCGTTG-1	tumor	0	0	0	0	0	0	0	0	0	5.47408	0	0	0	0	0
ATTACTCTCGGATAAA-1_0	Adipocyte	ATTACTCTCGGATAAA-1	tumor	0	0	0	0	0	0	0	0.224581	0	0	0	0	0	0	1.1034
ATTACTCTCTGATGGT-1_0	Macrophage	ATTACTCTCTGATGGT-1	tumor	0	0	0	1.47063	0	0	0	0	0	0	0	0	0	3.26346	0
ATTATCCGTAGCGTAG-1_0	Fibroblast_1	ATTATCCGTAGCGTAG-1	tumor	1.247	0	0	0	0	0	0	0	0	0.806451	0.806451	0	0	0	0
ATTATCCGTGAAGCGT-1_0	Endothelial	ATTATCCGTGAAGCGT-1	tumor	0	0	2.0948	0	0	0	0	0	0	0	0	0	0	0	0
ATTATCCGTGACGTCC-1_0	Fibroblast_1	ATTATCCGTGACGTCC-1	tumor	0	0	0	0	0.578916	0	0	0	0	0.578916	0	0	0	0	0
ATTATCCGTTGCCGAC-1_0	Endothelial	ATTATCCGTTGCCGAC-1	tumor	0	0	1.5948	0	0	0	0	0	0	0	0	0	0	0	0
ATTATCCGTTGGATCT-1_0	Endothelial	ATTATCCGTTGGATCT-1	tumor	0	0	1.42866	0	0	0	0	0	0	1.42866	0	0	0	0	0
ATTATCCTCAGCGCGT-1_0	Fibroblast_2	ATTATCCTCAGCGCGT-1	tumor	0.63767	1.02394	0	0	0.63767	0	0	0	0	0.368824	0	0	0	0	0
ATTATCCTCTGAGCAT-1_0	Fibroblast_1	ATTATCCTCTGAGCAT-1	tumor	0	0	0	0	0.88256	0	0	0	0	0	0	0	0	0	0
ATTCACTAGAATAGTC-1_0	T-cell	ATTCACTAGAATAGTC-1	tumor	0	0	0	0	0	0	0	0	0	1.13583	0	0	0	0	0
ATTCACTAGATTAGCA-1_0	Fibroblast_1	ATTCACTAGATTAGCA-1	tumor	0.985189	0	0	0	0.609308	0	0	0	0	0	0	0	0	0	0
ATTCACTAGTCGAGGT-1_0	Pericyte	ATTCACTAGTCGAGGT-1	tumor	0	0	0	0	2.30766	0	0	0	0	2.30766	0	0	0	0	0
ATTCACTCAGATTCGT-1_0	Fibroblast_1	ATTCACTCAGATTCGT-1	tumor	0	0	0	0	0	0	0	0	0	0	0	0	0	0	0
ATTCACTCAGTCGTTA-1_0	Fibroblast_1	ATTCACTCAGTCGTTA-1	tumor	0	1.22874	0	0	0	0	0	0	0	0	0	0	0	0	0
ATTCACTGTAACCCTA-1_0	SkMus_1	ATTCACTGTAACCCTA-1	tumor	0	0	0	1.75524	0	0	0	0	0	5.12675	0	0	0	0	0
ATTCACTGTTTCGTGA-1_0	Endothelial	ATTCACTGTTTCGTGA-1	tumor	0	0	2.10291	1.22279	0	0	0	0	0	0	0	0	0	0	0
ATTCACTTCATGGAGG-1_0	Endothelial	ATTCACTTCATGGAGG-1	tumor	0	0	2.42272	0	0	0	0	0	0	0	0	0	0	0	0
ATTCAGGAGCTCGACC-1_0	SkMus_1	ATTCAGGAGCTCGACC-1	tumor	0	0	0	0	0	0	0	0	0	5.06618	0	0	0	0	0
ATTCAGGAGGGCTGAT-1_0	Endothelial	ATTCAGGAGGGCTGAT-1	tumor	0	0	3.14931	0	0	0	0	0	0	1.1731	0	0	0	0	0
ATTCAGGAGGTTAAAC-1_0	SkMus_1	ATTCAGGAGGTTAAAC-1	tumor	0	0	0	0	0	0	0	0	0	5.36147	0	0	0	0	0
ATTCAGGAGTAACAGT-1_0	Fibroblast_1	ATTCAGGAGTAACAGT-1	tumor	0.668819	0	0	0	0.668819	0	0	0	0	0	0	0	0	0	0
ATTCAGGAGTCTTGGT-1_0	T-cell	ATTCAGGAGTCTTGGT-1	tumor	0	0	0	0	0	0	0	0	0.772595	0	0	0	0	0	0
ATTCAGGCAACGCCCA-1_0	SkMus_1	ATTCAGGCAACGCCCA-1	tumor	0	0	0	0	1.99317	0	0	0	0	5.03129	0	0	0	0	0
ATTCAGGCACCGTGAC-1_0	Endothelial	ATTCAGGCACCGTGAC-1	tumor	0	0	2.78682	0	1.1555	0	0	0	0	1.1555	0	0	0	0	0
ATTCAGGTCTCGGTCT-1_0	Macrophage	ATTCAGGTCTCGGTCT-1	tumor	0	0	0	0.386058	0	0	0	0	0	0.386058	0	0	0	0	0
ATTCATCAGGACATCG-1_0	Neutrophil	ATTCATCAGGACATCG-1	tumor	0	0	0	0	0	0	0	0	0	0	0	0	0	0	0
ATTCATCCAACCCGCA-1_0	Endothelial	ATTCATCCAACCCGCA-1	tumor	0	0	1.2863	0	0	0	0	0	0	0.837109	0	0	0	0	0
ATTCATCGTCAACACT-1_0	Fibroblast_1	ATTCATCGTCAACACT-1	tumor	0	0	0	0	0.66146	0	0	0	0	0	0	0	0	0	0
ATTCATCGTCTCTCCA-1_0	Adipocyte	ATTCATCGTCTCTCCA-1	tumor	0.200069	0	0	0	0	0	0	0	0	0.509502	0	0	0	0	1.41119
ATTCATCGTGATCGTT-1_0	Fibroblast_2	ATTCATCGTGATCGTT-1	tumor	0.689816	0	0	0	0	0	0	0	0	0	0.286018	0	0	0	0
ATTCATCTCTAAGAAG-1_0	Fibroblast_2	ATTCATCTCTAAGAAG-1	tumor	0.44881	0	0	0	0	0	0	0	0	0	0	0	0	0	0
ATTCATCTCTGTCGCT-1_0	SkMus_1	ATTCATCTCTGTCGCT-1	tumor	0	0	0	0	0	0	0	0	0	5.3805	0	0	0	0	0
ATTCCATAGATTGCGG-1_0	Endothelial	ATTCCATAGATTGCGG-1	tumor	0	0	2.97016	0	1.19752	0	0	0	0	1.727	1.19752	0	0	0	0
ATTCCATCAGCCGGTT-1_0	Endothelial	ATTCCATCAGCCGGTT-1	tumor	0	0	1.26002	0	0	0	0	0	0	1.26002	0	0	0	0	0
ATTCCATTCATAGAGA-1_0	Fibroblast_2	ATTCCATTCATAGAGA-1	tumor	1.33423	0	0.270626	0	0.483395	0	0	0	0	0.483395	0	0	0	0	0
ATTCCATTCGCACTCT-1_0	Neutrophil	ATTCCATTCGCACTCT-1	tumor	0	0	0	1.09033	0	0	0	0	0	0.505862	0	0.505862	0	0	0
ATTCCCGAGCAATAAC-1_0	Macrophage	ATTCCCGAGCAATAAC-1	tumor	0	0	0	1.00794	0	0	0	0	0	0.361154	0	0	0	0	0
ATTCCCGAGTAGCCAG-1_0	Endothelial	ATTCCCGAGTAGCCAG-1	tumor	0	0	1.6936	0	0	0	0	0	0	1.37608	0.908131	0	0	0	0.908131
ATTCCCGAGTTCGGTT-1_0	SkMus_1	ATTCCCGAGTTCGGTT-1	tumor	0	0	0	0	0	0	0	0	0	4.64804	0	0	0	0	0
ATTCCCGCACACTTAG-1_0	Macrophage	ATTCCCGCACACTTAG-1	tumor	0	0	0	1.33537	0	0	0	0	0	0	0	0	0	0	0
ATTCCCGCACTACTTT-1_0	Fibroblast_1	ATTCCCGCACTACTTT-1	tumor	1.11181	0	0	0	0	0	0	0	0	0	0	0	0	0	0
ATTCCCGGTCAAATCC-1_0	SkMus_1	ATTCCCGGTCAAATCC-1	tumor	0	0	0	0	0.385697	0.385697	0	0	0	4.49402	0	0	0	0	0
ATTCCCGTCATCACTT-1_0	Fibroblast_1	ATTCCCGTCATCACTT-1	tumor	0	0	0	0	0.492776	0	0	0	0	0.492776	0	0	0	0	0
ATTCCCGTCTTCGTAT-1_0	Adipocyte	ATTCCCGTCTTCGTAT-1	tumor	0	0	0	0	0.258799	0	0	0	0	0	0	0	0	0	2.59568
ATTCCTAAGAGTCAAT-1_0	Fibroblast_1	ATTCCTAAGAGTCAAT-1	tumor	0	0	0	0.804936	0	0	0	0	0	0.804936	0	0	0	0	0
ATTCCTAAGGCAGGGA-1_0	Endothelial	ATTCCTAAGGCAGGGA-1	tumor	0	0	1.95142	0	0.437589	0	0	0	0	0.437589	0	0	0	0	0
ATTCCTAAGTTCATGC-1_0	Fibroblast_1	ATTCCTAAGTTCATGC-1	tumor	0.585665	0	0	0	1.2204	0	0	0	0	0.952572	0	0	0	0	0
ATTCCTACAAGTGACG-1_0	Endothelial	ATTCCTACAAGTGACG-1	tumor	0	0	2.69847	0	0	0	0	0	0	1.09178	0	0	0	0	0
ATTCCTAGTGACTCGC-1_0	Fibroblast_2	ATTCCTAGTGACTCGC-1	tumor	0.819314	0	0	0	0.491319	0	0	0	0	3.69727	0	0	0	0	0
ATTCCTATCACCTACC-1_0	SmMus_1	ATTCCTATCACCTACC-1	tumor	0	0	1.62828	0	0.860791	0	0	0	0	0	0	0	0	0	0
ATTCCTATCCTAGCCT-1_0	Fibroblast_1	ATTCCTATCCTAGCCT-1	tumor	0	0	0	0	0	0	0	0	0	0	0	0	0	0	0
ATTCCTATCTGCGATA-1_0	Endothelial	ATTCCTATCTGCGATA-1	tumor	0	0	2.63289	0	0	0	0	0	0	0	0	0	0	0	0
ATTCCTATCTGCGTCT-1_0	Fibroblast_1	ATTCCTATCTGCGTCT-1	tumor	0	0	0	0	0	0	0	0	0	0.699379	0	0	0	0.699379	0
ATTCGTTAGTAGACAT-1_0	Endothelial	ATTCGTTAGTAGACAT-1	tumor	0	0	2.30879	0	0	0	0	0	0	1.18343	0	0	0	0	0
ATTCGTTCAAGCCATT-1_0	Macrophage	ATTCGTTCAAGCCATT-1	tumor	0	0	0	1.0576	0	0	0	0	0	1.0576	0	0	0	1.0576	0
ATTCGTTCAGTGTATC-1_0	Myoblast	ATTCGTTCAGTGTATC-1	tumor	0	0	0	0	0	1.643	0	0	0	0	0.871382	0	0	0	0
ATTCGTTGTAGTACGG-1_0	Fibroblast_1	ATTCGTTGTAGTACGG-1	tumor	0	0	0	0	0	0	0	0	0	0	0	0	0	0	0
ATTCGTTGTGCCCTTT-1_0	Fibroblast_1	ATTCGTTGTGCCCTTT-1	tumor	0	0	0	0	0	0	0	0	0	0	1.72595	0	0	0	0
ATTCGTTTCCACGTGG-1_0	T-cell	ATTCGTTTCCACGTGG-1	tumor	0	0	0	0	0	0	0	0	0.635392	0	0	0	0	0	0
ATTCGTTTCCATTTGT-1_0	SkMus_1	ATTCGTTTCCATTTGT-1	tumor	0	0	0	0	0	0	0	0	0	4.25595	0	0	0	0	0
ATTCTACAGAATCGAT-1_0	Macrophage	ATTCTACAGAATCGAT-1	tumor	0	0	0	1.62194	0	0	0	0	0	0	0	0	0	1.9593	0
ATTCTACAGGGCATGT-1_0	Fibroblast_1	ATTCTACAGGGCATGT-1	tumor	0	0	0	0	0.980177	0	0	0	0	0	0	0	0	0	0
ATTCTACCAAGATGTA-1_0	Myoblast	ATTCTACCAAGATGTA-1	tumor	0	0	0	0	0	1.68487	0	0	0	0	1.16186	0	0	0	0
ATTCTACGTAAGGCTG-1_0	Myoblast	ATTCTACGTAAGGCTG-1	tumor	0.937249	0	0	0	0	0	0	0	0	0	0	0	0	0	0
ATTCTACGTCACGACC-1_0	SkMus_1	ATTCTACGTCACGACC-1	tumor	0	0	0	0	0	0	0	0	0	4.64745	0	0	0	0	0
ATTCTACGTTGACTAC-1_0	Endothelial	ATTCTACGTTGACTAC-1	tumor	0	0	2.36601	0	0	0	0	0	0	3.67931	0	0	0	0	0
ATTCTACTCGCTCTCA-1_0	Fibroblast_1	ATTCTACTCGCTCTCA-1	tumor	0	0	0	0	0	0	0	0	0	0	0	0	0	0	0
ATTCTTGAGGCTCAAG-1_0	Erythroblast	ATTCTTGAGGCTCAAG-1	tumor	0	0	0	0	0	0	0	0	0	0.422853	0	0	2.15542	0	0
ATTCTTGGTACGTAGG-1_0	Fibroblast_1	ATTCTTGGTACGTAGG-1	tumor	0	1.25322	0	0	0	0	0	0	0	0	0	0	0	0	0
ATTCTTGGTCTGTTAG-1_0	Endothelial	ATTCTTGGTCTGTTAG-1	tumor	0	0	0	0	0	0	0	0	0	0	0	0	0	0	0
ATTCTTGTCAAATGCC-1_0	Adipocyte	ATTCTTGTCAAATGCC-1	tumor	0	0.370531	0	0	0	0	0	0	0	0.370531	0	0	0	0	1.92141
ATTCTTGTCGCTAATG-1_0	Fibroblast_1	ATTCTTGTCGCTAATG-1	tumor	0.962691	0	0	0.592977	0	0	0	0	0	0	0	0	0	0	0
ATTCTTGTCGTTGCCT-1_0	Fibroblast_1	ATTCTTGTCGTTGCCT-1	tumor	0.832212	0	0	0	0	0	0	0	0	0.832212	0	0	0	0	0
ATTGGGTAGACGAAGA-1_0	Macrophage	ATTGGGTAGACGAAGA-1	tumor	0	0	0	0.863657	0	0	0	0	0	0.376567	0	0	0	2.52026	0.376567
ATTGGGTAGCAGCCCT-1_0	SkMus_1	ATTGGGTAGCAGCCCT-1	tumor	0	0	0	0	0	0	0	0	0	5.64626	0	0	0	0	0
ATTGGGTAGTGGTTGG-1_0	Fibroblast_1	ATTGGGTAGTGGTTGG-1	tumor	0	0	0	0	0.788056	0	0	0	0	0	0	0	0	0	0
ATTGGGTCACAGCTTA-1_0	SkMus_1	ATTGGGTCACAGCTTA-1	tumor	1.05625	0	0	0	0	0	0	0	0	4.42514	0	0	0	0	0
ATTGGGTCAGAGGACT-1_0	SkMus_1	ATTGGGTCAGAGGACT-1	tumor	0	0	0	0	0	0	0	0	0	5.50832	0	0	0	0	0
ATTGGGTGTATGAGCG-1_0	Macrophage	ATTGGGTGTATGAGCG-1	tumor	0	0	0	1.81685	0	0	0	0	0	0.384177	0	0	0	1.95858	0
ATTGGGTGTCCTCATC-1_0	Fibroblast_3	ATTGGGTGTCCTCATC-1	tumor	0	0	0	0	1.42349	0	0	0	0	0.7181	0	0	0	0	0
ATTGGGTGTCGCGGTT-1_0	Endothelial	ATTGGGTGTCGCGGTT-1	tumor	0	0	2.44487	0	0	0	0	0	0	0	0	0	0	0	0
ATTGGGTGTGATGTAA-1_0	SkMus_1	ATTGGGTGTGATGTAA-1	tumor	0	0	0	0	0	0	0	0	0	3.6396	0	0	0	0	0
ATTGTTCAGACGGTTG-1_0	Fibroblast_1	ATTGTTCAGACGGTTG-1	tumor	0	0	0	0	0	0	0	0	0	1.55575	0	0	0	0	0
ATTGTTCAGGGACCAT-1_0	SkMus_1	ATTGTTCAGGGACCAT-1	tumor	0	0	0	0	0	0	0	0	0	5.05105	0	0	0	0	0
ATTGTTCCAAACACGG-1_0	Schwann	ATTGTTCCAAACACGG-1	tumor	0	0	0	0	0	0	0	2.18423	0	0	0	0	0	0	0
ATTGTTCCATTGCTGA-1_0	Fibroblast_1	ATTGTTCCATTGCTGA-1	tumor	0.502275	0.502275	0	0	0.502275	0	0	0	0	0	0	0	0	0	0
ATTGTTCGTATCCCTC-1_0	SkMus_1	ATTGTTCGTATCCCTC-1	tumor	0	0	0	0	0	0	0	0	0	4.6954	0	0	0	0	0
ATTGTTCGTTAGAGTA-1_0	Endothelial	ATTGTTCGTTAGAGTA-1	tumor	0	0	1.49315	0.622068	0	0	0	0	0	0.622068	0	0	0	0	0
ATTGTTCTCCCTCGTA-1_0	SkMus_1	ATTGTTCTCCCTCGTA-1	tumor	0	0	0	0	0	0	0	0	0	4.69942	0	0	0	0	0
ATTTACCAGCACCCAC-1_0	Myoblast	ATTTACCAGCACCCAC-1	tumor	0	0	0	0	0	0	0	0	0	1.36819	0	0	0	0	0
ATTTACCCAAACCGGA-1_0	Fibroblast_2	ATTTACCCAAACCGGA-1	tumor	0.982098	0	0	0	1.25421	0	0	0	0	0.748283	0	0	0	0	0
ATTTACCCACAGCTTA-1_0	Fibroblast_1	ATTTACCCACAGCTTA-1	tumor	0	0	0	0	0.804307	0	0	0	0	1.24424	0	0	0	0	0
ATTTACCCATAGGCGA-1_0	Fibroblast_1	ATTTACCCATAGGCGA-1	tumor	0	0	0	0	0	0	0	0	0	1.17795	0	0	0	0	0
ATTTACCGTGCTGATT-1_0	Fibroblast_1	ATTTACCGTGCTGATT-1	tumor	0.541554	0	0	0	1.14931	0	0	0	0	3.48498	0	0	0	0	0
ATTTACCTCAAGCCGC-1_0	Macrophage	ATTTACCTCAAGCCGC-1	tumor	0	0	0	1.61566	0	0	0	0	0	0.370122	0	0	0	2.25238	0
ATTTACCTCCGAGCTG-1_0	Myoblast	ATTTACCTCCGAGCTG-1	tumor	0	0	0	0	0	0	0	0	0	0	0	0	0	0	0
ATTTACCTCCTGTACC-1_0	Fibroblast_1	ATTTACCTCCTGTACC-1	tumor	0.280729	0	0.963356	0	0	0	0	0	0	0	0	0	0	0	0
ATTTCACAGAGTCTGG-1_0	Fibroblast_4	ATTTCACAGAGTCTGG-1	tumor	0	2.87613	0	0	0	0	0	0.199126	0	0.631987	0	1.64604	0	0	0
ATTTCACAGATACATG-1_0	SkMus_1	ATTTCACAGATACATG-1	tumor	0	0	0	0	0	0	0	0	0	5.36497	0	0	0	0	0
ATTTCACAGCACCAGA-1_0	Adipocyte	ATTTCACAGCACCAGA-1	tumor	0	0	0	0	0	0	0	0	0	0	0	0	0	0.222299	0.808582
ATTTCACAGGCATCAG-1_0	Macrophage	ATTTCACAGGCATCAG-1	tumor	0	0	0	1.52799	0	0	0	0	0	0.30814	0	0	0	1.52799	0
ATTTCACCAACCAACT-1_0	Schwann	ATTTCACCAACCAACT-1	tumor	0	0	0	0	0	0	0	4.12411	0	0.924383	0	0	0	0	0
ATTTCACCACGATAGG-1_0	Fibroblast_1	ATTTCACCACGATAGG-1	tumor	1.48885	0	0	0	0.904566	0	0	0	0	0	0	0	0	0	0
ATTTCACCAGCGAACA-1_0	Endothelial	ATTTCACCAGCGAACA-1	tumor	0.644132	0	2.21255	0	0	0	0	0	0	0	0	0	0	0	0
ATTTCACTCCGTAGTA-1_0	Macrophage	ATTTCACTCCGTAGTA-1	tumor	0	0	0	1.88228	0	0	0	0	0	0.872178	0	0	0	1.04948	0
ATTTCACTCTCAGGCG-1_0	Macrophage	ATTTCACTCTCAGGCG-1	tumor	0	0	0	0.778146	0	0	0	0	0	0.579393	0	0	0	1.87098	0
ATTTCACTCTCTATGT-1_0	SmMus_2	ATTTCACTCTCTATGT-1	tumor	0	0	0	0	1.40539	0	0	0	0	0	3.06871	0	0	0	0
ATTTCTGCAACGATTC-1_0	Fibroblast_1	ATTTCTGCAACGATTC-1	tumor	0	0	0	0	1.28508	0	0	0	0	0	0	0	0	0	0
ATTTCTGCAAGCCCAC-1_0	Macrophage	ATTTCTGCAAGCCCAC-1	tumor	0.499232	0.830694	0	1.44392	0	0	0	0	0	0.499232	0	0	0	0.962654	0
ATTTCTGCAAGTCCAT-1_0	Myoblast	ATTTCTGCAAGTCCAT-1	tumor	0	0	0	0	0	0	0	0	0	0	0.849763	0	0	0.849763	0
ATTTCTGCACGAGGAT-1_0	Myoblast	ATTTCTGCACGAGGAT-1	tumor	0	0	0	0	0	0	0	0	0	1.19322	0	0	0	0	0
ATTTCTGGTGCACAAG-1_0	Macrophage	ATTTCTGGTGCACAAG-1	tumor	0	0	0	2.09904	0	0	0	0	0	0.704392	0	0	0	2.79357	0
ATTTCTGGTTTGTTGG-1_0	Fibroblast_1	ATTTCTGGTTTGTTGG-1	tumor	0	0	0	0	0.740531	0	0	0	0	0	0	0	0	0	0
ATTTCTGTCTCCATAT-1_0	Macrophage	ATTTCTGTCTCCATAT-1	tumor	0	0	0	0	0	0	0	0	0	0	0	0	0	2.39806	0
CAAAGAAAGAAACTAC-1_0	Schwann	CAAAGAAAGAAACTAC-1	tumor	0	0	0	0	0	0	0	3.35338	0	0	0	0	0	0	0
CAAAGAAAGGCAGGGA-1_0	B-Cell	CAAAGAAAGGCAGGGA-1	tumor	0	0	0	0	0	0	0	0	0	1.01481	0	0	0	0	0
CAAAGAAAGTTCACTG-1_0	Myoblast	CAAAGAAAGTTCACTG-1	tumor	0	0	0	0	0	0.876179	0	0	0	0	0	0	0	0.876179	0
CAAAGAACAAATGGCG-1_0	Fibroblast_1	CAAAGAACAAATGGCG-1	tumor	0	0	0	0	0	0	0	0	0	0.749203	0	0	0	0	0
CAAAGAAGTATACCCA-1_0	Pericyte	CAAAGAAGTATACCCA-1	tumor	0	0	0	0	2.15916	0	0	0	0	1.26825	0	0	0	0	0
CAAAGAATCTTGTTAC-1_0	Myoblast	CAAAGAATCTTGTTAC-1	tumor	0	0	0	0	0	0	0	0	0	0	0	0	0	0	0
CAACAACAGACTACGG-1_0	Fibroblast_1	CAACAACAGACTACGG-1	tumor	0	1.5645	0	0	0.81541	0	0	0	0	0	0	0	0	0	0
CAACAACAGGTGATCG-1_0	Fibroblast_1	CAACAACAGGTGATCG-1	tumor	0	0	0	0	0	0	0	0	0	0	0	0	0	0	0
CAACAACAGTTTAGGA-1_0	Fibroblast_1	CAACAACAGTTTAGGA-1	tumor	0	0	0	0	0	0	0	0	0	0	0	0	0	1.38616	0
CAACAACCAAAGGTTA-1_0	Fibroblast_1	CAACAACCAAAGGTTA-1	tumor	0	0	0	0	0.881948	0	0	0	0	0	0	0	0	0	0
CAACAACCAACAGAGC-1_0	Myoblast	CAACAACCAACAGAGC-1	tumor	0	0	0	0	0	0	0	0	0	0.760767	0	0	0	0	0
CAACAACCAACCGCCA-1_0	Endothelial	CAACAACCAACCGCCA-1	tumor	0	0.918175	1.70732	0	0	0	0	0	0	1.38865	1.38865	0	0	0	0
CAACAACCACAAGTTC-1_0	Myoblast	CAACAACCACAAGTTC-1	tumor	0.895941	0	0	0.895941	0	0	0	0	0	1.36079	0	0	0	0	0
CAACAACCAGTTGTTG-1_0	Fibroblast_2	CAACAACCAGTTGTTG-1	tumor	0	0	0	0	0.729391	0	0	0	0	0.305968	0	0	0	0	0
CAACAACGTCTTGGTA-1_0	Myoblast	CAACAACGTCTTGGTA-1	tumor	0	0	0	0	0	0	0	0	0	0.818661	0.818661	0	0	0	0
CAACAACTCAAAGGTA-1_0	Neutrophil	CAACAACTCAAAGGTA-1	tumor	0	0	0	0	0	0	0	0	0	0	0	0	0	0	0.984801
CAACAGTCACCGGTCA-1_0	Neutrophil	CAACAGTCACCGGTCA-1	tumor	0	0	0	1.27096	0	0	0	0	0	0	0	0	0	0	0
CAACAGTGTTCCGGTG-1_0	Fibroblast_1	CAACAGTGTTCCGGTG-1	tumor	0	1.12277	0	0	0	0	0	0	0	0	0	0	0	0	0
CAACCAAAGCATTTGC-1_0	Endothelial	CAACCAAAGCATTTGC-1	tumor	0	0	1.55593	0	0	0	0	0	0	1.25076	1.55593	0	0	0	0.809372
CAACCAAAGTCCGCCA-1_0	Fibroblast_1	CAACCAAAGTCCGCCA-1	tumor	1.34106	0	0	0	0	0	0	0	0	0	0	0	0	0	0
CAACCAACAGGTCTCG-1_0	Fibroblast_3	CAACCAACAGGTCTCG-1	tumor	0	0	0	0	0	0	0	0	0	2.30391	0	0	0	0	0
CAACCAACAGGTTCCG-1_0	Macrophage	CAACCAACAGGTTCCG-1	tumor	0	0	0	1.1103	0	0	0	0	0	0.595591	0	0	0	2.87295	0
CAACCAACATAGAGGC-1_0	Macrophage	CAACCAACATAGAGGC-1	tumor	0	0	0	0.731928	0	0	0	0	0	0.30726	0	0	0	0.891498	0
CAACCAACATATAGCC-1_0	Endothelial	CAACCAACATATAGCC-1	tumor	0	0	1.95056	0	0	0	0	0	0	0	0.512997	0	0	0	0
CAACCAACATGCAGGA-1_0	Pericyte	CAACCAACATGCAGGA-1	tumor	0	0	0	0	2.11897	0	0	0	0	0	0	0	0	0	0
CAACCAAGTGGAAGTC-1_0	Adipocyte	CAACCAAGTGGAAGTC-1	tumor	0	0.426157	0	0	0	0	0	0	0	0	0	0	0	0	2.06784
CAACCAATCAGTCCGG-1_0	SkMus_1	CAACCAATCAGTCCGG-1	tumor	0	0	0	0	0	0	0	0	0	5.39871	0	0	0	0	0
CAACCAATCTGAATGC-1_0	Fibroblast_1	CAACCAATCTGAATGC-1	tumor	0	0	0	0	0	0	0	0	0	0	0	0	0.722492	0	0
CAACCAATCTGTGCAA-1_0	Macrophage	CAACCAATCTGTGCAA-1	tumor	0	0	1.69809	0.796299	0	0	0	0	0	0.340587	0	0	0	1.53729	0
CAACCTCAGAGGACTC-1_0	Endothelial	CAACCTCAGAGGACTC-1	tumor	0	0	1.04006	0	0	0	0	0	0	1.04006	0	0	0	0	0
CAACCTCAGTCAATCC-1_0	SkMus_1	CAACCTCAGTCAATCC-1	tumor	0	0	0	0	0	0.537214	0	0	0	5.00828	0.537214	0	0	0	0
CAACCTCAGTTCATCG-1_0	Fibroblast_1	CAACCTCAGTTCATCG-1	tumor	0.834925	0	0	0	0.834925	0	0	0	0	0	0	0	0	0	0
CAACCTCGTCGTTATG-1_0	Fibroblast_1	CAACCTCGTCGTTATG-1	tumor	0.756097	0	0	0	0	0	0	0	0	0	0	0	0	0	0
CAACCTCTCAGTGTCA-1_0	Adipocyte	CAACCTCTCAGTGTCA-1	tumor	0	0	0	0.355028	0	0	0	0	0	0.193188	0	0	0	0	2.33958
CAACCTCTCCTAAGTG-1_0	Macrophage	CAACCTCTCCTAAGTG-1	tumor	0	0	0	1.17956	0	0	0	0	0	0.855168	0	0	0	2.73559	0
CAACCTCTCCTGATAG-1_0	SkMus_1	CAACCTCTCCTGATAG-1	tumor	0	0	0	0	0	0	0	0	0	4.68253	0	0	0	0	0
CAACCTCTCGCTATTT-1_0	Fibroblast_1	CAACCTCTCGCTATTT-1	tumor	0.463154	0	0	0	0.463154	0	0	0	0	0.463154	0	0	0	0	0
CAACGATAGCATCAAA-1_0	Endothelial	CAACGATAGCATCAAA-1	tumor	0	0	1.15955	0	0.31097	0	0	0	0	0	0	0	0	0	0
CAACGATAGGTTCAGG-1_0	T-cell	CAACGATAGGTTCAGG-1	tumor	0	0	0	0.393429	0	0	0	0	0	0.675038	0	0	0	0	0
CAACGATCAATCGCAT-1_0	Fibroblast_1	CAACGATCAATCGCAT-1	tumor	0	0	0	0	0.938469	0	0	0	0	0	0	0	0	0	0
CAACGATCACGGAAGT-1_0	Fibroblast_1	CAACGATCACGGAAGT-1	tumor	0	0	0.761439	0	0.761439	0	0	0	0	1.18867	0	0	0	0.761439	0
CAACGATCATGTACGT-1_0	SmMus_2	CAACGATCATGTACGT-1	tumor	0	0	0	0	0.935107	0	0	0	0	0.415962	4.65584	0	0	0	0
CAACGATGTACCGTCG-1_0	Fibroblast_1	CAACGATGTACCGTCG-1	tumor	0.909925	0	0	0	0	0	0	0	0	0.909925	0	0	0	0	0
CAACGATGTCTTCCGT-1_0	Endothelial	CAACGATGTCTTCCGT-1	tumor	0	0	1.97868	0	0	0	0	0	0	0	0	0	0	0	0
CAACGATGTTATGTGC-1_0	Pericyte	CAACGATGTTATGTGC-1	tumor	0	0	0	0	1.36418	0	0	0	0	1.36418	0	0	0	0	0
CAACGATTCAAGTCTG-1_0	Macrophage	CAACGATTCAAGTCTG-1	tumor	0	0	0	2.13964	0	0	0	0	0	0	0	0	0	3.44106	0
CAACGGCAGATTAGCA-1_0	Fibroblast_1	CAACGGCAGATTAGCA-1	tumor	0	0	0	0	1.21983	0	0	0	0	1.21983	0	0	0	0	0
CAACGGCAGGCTTAGG-1_0	Fibroblast_1	CAACGGCAGGCTTAGG-1	tumor	0	0	0	0	0.559537	0	0	0	0	0	0	0	0	0	0
CAACGGCAGTAGTCCT-1_0	Adipocyte	CAACGGCAGTAGTCCT-1	tumor	0	0	0	0	0.327975	0	0	0	0	0.327975	0	0	0	0.327975	1.9202
CAACGGCGTTAAGACA-1_0	B-Cell	CAACGGCGTTAAGACA-1	tumor	0	0	0	0	0	0	1.49476	0	0	2.06895	0	0	1.00398	0	0
CAACGGCTCTTGCAGA-1_0	Endothelial	CAACGGCTCTTGCAGA-1	tumor	0	0	2.19965	0	0	0	0	0	0	0.957193	0	0	0	0	0
CAAGACTAGCAGCGAT-1_0	SmMus_1	CAAGACTAGCAGCGAT-1	tumor	0.726839	0	1.8473	0	1.66281	0	0	0	0	0.726839	0	0	0	0	0
CAAGACTAGCATGCGA-1_0	Pericyte	CAAGACTAGCATGCGA-1	tumor	0	0	0	0	2.84474	0	0	0	0	1.19811	0	0	0	0	0
CAAGACTCACAGCTGC-1_0	Endothelial	CAAGACTCACAGCTGC-1	tumor	0	0	2.11857	0	0	0	0	0	0	1.2354	0	0	0	0	0
CAAGACTCACCTCTGT-1_0	Macrophage	CAAGACTCACCTCTGT-1	tumor	0	0	0	0.633092	0	0	0	0	0	0	0	0	0	0	0
CAAGACTCACTGAGGA-1_0	Fibroblast_3	CAAGACTCACTGAGGA-1	tumor	0.507409	0	0	0	0.507409	0	0	0	0	0	0	0	0	0	0
CAAGACTTCATGCATG-1_0	Fibroblast_1	CAAGACTTCATGCATG-1	tumor	0	0	0	0	0.525236	0	0	0	0	1.12252	0	0	0	0	0
CAAGACTTCATGGTAC-1_0	Fibroblast_1	CAAGACTTCATGGTAC-1	tumor	0.728164	0	0	0	0	0	0	0	0	0	0	0	0	0	0
CAAGAGGCAACCGACC-1_0	Macrophage	CAAGAGGCAACCGACC-1	tumor	0	0	0	1.54301	0	0	0	0	0	0.652149	0	0	0	0	0
CAAGAGGCACTGGCCA-1_0	Myoblast	CAAGAGGCACTGGCCA-1	tumor	0	0	0	0	0	0	0	0	0	1.22607	0	0	0	0	0
CAAGAGGCAGCGAGTA-1_0	SmMus_2	CAAGAGGCAGCGAGTA-1	tumor	0	0	0	0	1.3729	0	0	0	0	0	3.11838	0	0	0	0
CAAGAGGGTTCGCGTG-1_0	SmMus_1	CAAGAGGGTTCGCGTG-1	tumor	0	0	1.60109	0	1.37847	0	0	0	0	1.93696	0	0	0	0.687936	0
CAAGAGGTCCACTGGG-1_0	T-cell	CAAGAGGTCCACTGGG-1	tumor	0	0	0	0	0	0	0	0	0	0.917176	0	0	0	0	0
CAAGAGGTCGCCGAAC-1_0	Pericyte	CAAGAGGTCGCCGAAC-1	tumor	1.83382	0	0	0	3.48267	0	0	0	0	0	0	0	0	0	0
CAAGAGGTCTGTAAGC-1_0	Endothelial	CAAGAGGTCTGTAAGC-1	tumor	0	0	1.88047	0	0	0	0	0	0	0	0	0	0	0	0
CAAGAGGTCTTCGGAA-1_0	Endothelial	CAAGAGGTCTTCGGAA-1	tumor	0	0	0	0	0	0	0	0	0	0	0	0	0	0	0
CAAGCTAAGCCTTCTC-1_0	Schwann	CAAGCTAAGCCTTCTC-1	tumor	0	0	0	0	0	0	0	0	0	2.36601	0	0	0	0	0
CAAGCTACAAGCAATA-1_0	SkMus_1	CAAGCTACAAGCAATA-1	tumor	0	0	0	1.24554	0	0.481623	0	0	0	5.77488	0.481623	0	0	0.481623	0
CAAGCTACAGATTTCG-1_0	Myoblast	CAAGCTACAGATTTCG-1	tumor	0	0	0	0	0	0	0	0	0	0	0	0	0	0	0
CAAGCTAGTAGTGCGA-1_0	Macrophage	CAAGCTAGTAGTGCGA-1	tumor	0	0	0	1.35368	0	0	0	0	0	0	0	0	0	1.35368	0
CAAGCTAGTGTCTAAC-1_0	Fibroblast_1	CAAGCTAGTGTCTAAC-1	tumor	0.840821	0	0	0	1.83627	0	0	0	0	1.29103	0	0	0	0	0
CAAGCTAGTTGGACCC-1_0	T-cell	CAAGCTAGTTGGACCC-1	tumor	0	0	0	0	0	0	0	0	0	0	0	0	0	0	0
CAAGCTATCCCTCTAG-1_0	SkMus_1	CAAGCTATCCCTCTAG-1	tumor	0	0	0	0	0	0	0	0	0	5.43816	0	0	0	0	0
CAAGCTATCGGATAAA-1_0	Neuron	CAAGCTATCGGATAAA-1	tumor	0	0	0	0	0	0	0	0	0	0	0.984027	0.984027	0	0	0
CAAGGGAAGCGACTAG-1_0	Fibroblast_1	CAAGGGAAGCGACTAG-1	tumor	0.611575	0	0	0	0.611575	0	0	0	0	1.2613	0	0	0	0	0
CAAGGGACAAATGAGT-1_0	Myoblast	CAAGGGACAAATGAGT-1	tumor	0	0	0	0	0	0	0	0	0	0.845686	0	0	0	0.845686	0
CAAGGGACAACACAAA-1_0	Macrophage	CAAGGGACAACACAAA-1	tumor	0	0	0	1.65673	0	0	0	0	0	0.448282	0	0	0	2.24964	0
CAAGGGACACAAAGTA-1_0	Fibroblast_1	CAAGGGACACAAAGTA-1	tumor	1.02294	0	0	0	0	0	0	0	0	1.02294	0	0	0	0	0
CAAGGGACAGCCCACA-1_0	Fibroblast_1	CAAGGGACAGCCCACA-1	tumor	1.21389	0	0	0.38751	0	0	0	0	0	0.666092	0	0	0	0	0
CAATACGAGGGTACGT-1_0	SmMus_2	CAATACGAGGGTACGT-1	tumor	0	0	0	0	1.21145	0	0	0	0	0.778949	4.51958	0	0	0	0
CAATACGCACGCTATA-1_0	Pericyte	CAATACGCACGCTATA-1	tumor	0	0	0	0	1.4159	0	0	0	0	1.97967	0	0	0	0	0
CAATACGCACTGAGGA-1_0	SkMus_1	CAATACGCACTGAGGA-1	tumor	0	0	0	0	0	0	0	0	0	5.69062	0	0	0	1.35192	0
CAATACGGTACGTGTT-1_0	SmMus_1	CAATACGGTACGTGTT-1	tumor	0	0	1.35486	0	1.52503	0	0	0	0	1.14968	0	0	0	0	0
CAATACGTCATCTACT-1_0	Fibroblast_1	CAATACGTCATCTACT-1	tumor	0	0	0	0	0.785175	0	0	0	0	0	0	0	0	0	0
CAATACGTCTAAGGAA-1_0	Erythroblast	CAATACGTCTAAGGAA-1	tumor	0	0	0	0	0	0	0	0	0	0.267188	0	0	0.928783	0	0
CAATCGAAGAGAGCCT-1_0	SkMus_1	CAATCGAAGAGAGCCT-1	tumor	0	0	0	0	0	0	0	0	0	4.42353	0	0	0	0	0
CAATCGACACATACTG-1_0	Fibroblast_3	CAATCGACACATACTG-1	tumor	0	0	1.65646	0	1.99621	0	0	0	0	1.13795	0	0	0	1.13795	0
CAATCGACACCCTAGG-1_0	Fibroblast_1	CAATCGACACCCTAGG-1	tumor	0	0	0	0	0	0	0	0	0	1.02231	0	0	0	0	0
CAATCGAGTAAGTCAA-1_0	Macrophage	CAATCGAGTAAGTCAA-1	tumor	0	0	0	1.0175	0	0	0	0	0	0	0	0	0	2.28558	0
CAATCGAGTAGTGGCA-1_0	Endothelial	CAATCGAGTAGTGGCA-1	tumor	0	0	1.95417	0	0	0	0	0	0	0	0	0	0	0	0
CAATCGAGTCTCCTGT-1_0	Myoblast	CAATCGAGTCTCCTGT-1	tumor	0	0	0	0	0	0	0	0	0	0	0	0	0	0	0
CAATCGAGTTATCTGG-1_0	Fibroblast_1	CAATCGAGTTATCTGG-1	tumor	0	0	0	0	0	0	0	0	0	0	0	0	0	0	0
CAATCGATCGAGAAGC-1_0	Endothelial	CAATCGATCGAGAAGC-1	tumor	0	0	2.28422	0	0	0	0	0	0	0	0	0	0	0	0
CAATCGATCTCGCCTA-1_0	Fibroblast_2	CAATCGATCTCGCCTA-1	tumor	0	0	0	0	0	0	0	0	0	0.862465	0	0	0	0	0.521466
CAATCGATCTTTCAGT-1_0	Macrophage	CAATCGATCTTTCAGT-1	tumor	0	0	0	1.70009	0	0	0	0	0	0	0	0	0	1.38202	0
CAATGACAGTCCTACA-1_0	Macrophage	CAATGACAGTCCTACA-1	tumor	0	0	0	1.49042	0	0	0	0	0	0.295573	0	0	0	2.4853	0
CAATGACGTAAGATTG-1_0	Fibroblast_2	CAATGACGTAAGATTG-1	tumor	0.540817	0	0	0.214415	0.390874	0	0	0	0	0.214415	0	0.214415	0	0	0
CAATGACGTATGCGTT-1_0	Myoblast	CAATGACGTATGCGTT-1	tumor	0	0	0	0	0	1.41786	0	0	0	0.941623	0	0	0	0	0
CAATGACGTGTCCAAT-1_0	Myoblast	CAATGACGTGTCCAAT-1	tumor	0	0	0	0	0	0	0	0	0	1.96836	0	0	0	0	0
CAATGACGTTCCAGGC-1_0	Fibroblast_1	CAATGACGTTCCAGGC-1	tumor	1.03626	0	0	0	0.646755	0	0	0	0	1.03626	0	0	0.646755	0	0
CAATGACTCCTACGAA-1_0	Fibroblast_4	CAATGACTCCTACGAA-1	tumor	0	2.49118	0	0	0	0	0	0	0	0.696574	0	0	0	0	0
CAATTTCAGCAGCGAT-1_0	Macrophage	CAATTTCAGCAGCGAT-1	tumor	0	0	0	0.273149	0	0	0	0	0	0.663866	0	0	0	0	0
CAATTTCAGGCGTTAG-1_0	SmMus_2	CAATTTCAGGCGTTAG-1	tumor	0	0	0	0	0.99439	0	0	0	0	0	3.79388	0	0	0	0
CAATTTCCAACAGCCC-1_0	Fibroblast_2	CAATTTCCAACAGCCC-1	tumor	0	0	0	0	0	0	0	0	0	0.519018	0	0	0	0	0
CAATTTCCAGAAGCGT-1_0	Fibroblast_1	CAATTTCCAGAAGCGT-1	tumor	0	0	0	0	0	0	0	0	0	1.06055	0	0	0	0	0
CAATTTCGTCAGACTT-1_0	Fibroblast_2	CAATTTCGTCAGACTT-1	tumor	0.609167	0	0	0	0	0	0	0	0	0	0	0	0	0	0
CAATTTCGTCTTTCTA-1_0	Fibroblast_1	CAATTTCGTCTTTCTA-1	tumor	0	0	0	0	0	0	0	0	0	0	0	0	0	0	0
CAATTTCTCACTTATC-1_0	Fibroblast_1	CAATTTCTCACTTATC-1	tumor	1.05659	0	0	0	0.661794	0	0	0	0	1.05659	0	0	0	0.661794	0
CAATTTCTCCCATTCG-1_0	B-Cell	CAATTTCTCCCATTCG-1	tumor	0	0	0	1.00257	0	0	1.00257	0	0	2.067	0	0	0	0	0
CACAACAAGGAATTAC-1_0	Fibroblast_1	CACAACAAGGAATTAC-1	tumor	0.644845	0	0	0	1.70991	0	0	0	0	1.03368	0	0	0	0.644845	0
CACAACACAGAGTGTG-1_0	Endothelial	CACAACACAGAGTGTG-1	tumor	0	0	1.87013	0	0	0	0	0	0	0.863852	0	0	0	0.863852	0
CACAACACAGTGTATC-1_0	Fibroblast_1	CACAACACAGTGTATC-1	tumor	0	0	0	0	0	0	0	0	0	0	0	0	0	0	0
CACAACAGTAACGTTC-1_0	Myoblast	CACAACAGTAACGTTC-1	tumor	0	0	0	0.863998	0	0	0	0	0	0	0	0	0	0	0
CACAACAGTTGTTGTG-1_0	Myoblast	CACAACAGTTGTTGTG-1	tumor	0	0	0	0	0	0	0	0	0	0	0	0	0	0	0
CACAACATCTCCACTG-1_0	SkMus_1	CACAACATCTCCACTG-1	tumor	0	0	0	0	0	0	0	0	0	4.89007	0	0	0	0	0
CACACAAAGGTACAAT-1_0	Fibroblast_1	CACACAAAGGTACAAT-1	tumor	0	0	0	0	0	0	0	0	0	0.736743	0.736743	0	0	0	0
CACACAACAAGAGTTA-1_0	Pericyte	CACACAACAAGAGTTA-1	tumor	0.973139	0	0	0	2.22259	0	0	0	0	0	1.45686	0	0	0.973139	0
CACACAAGTCGAGTGA-1_0	Fibroblast_1	CACACAAGTCGAGTGA-1	tumor	0	0	0	0	0	0	0	0	0	0	0	0	0	0	0
CACACAATCCCATTTA-1_0	Fibroblast_1	CACACAATCCCATTTA-1	tumor	0	0	0	0	0	0	0	0	0	0.735594	0	0	0	0	0
CACACAATCCGATAGT-1_0	Endothelial	CACACAATCCGATAGT-1	tumor	0	0	2.51956	0	0	0	0	0	0	0	0	0	0	0	0
CACAGATAGACGACTG-1_0	Endothelial	CACAGATAGACGACTG-1	tumor	0	0	2.34405	0	0	0	0	0	0	0	0	0	0	0	0
CACAGATAGAGGTTTA-1_0	Fibroblast_1	CACAGATAGAGGTTTA-1	tumor	1.32384	0	0	0	0	0	0	0	0	1.8742	0	0	0	0	0
CACAGATCACTATCCC-1_0	SkMus_1	CACAGATCACTATCCC-1	tumor	0	0	1.69249	0	0	0	0	0	0	5.30074	0	0	0	0	0
CACAGATGTAGACTGG-1_0	Fibroblast_1	CACAGATGTAGACTGG-1	tumor	0.846807	0	0	0.510482	0	0	0	0	0	0.846807	0	0	0	0	0
CACAGATGTAGTACGG-1_0	Pericyte	CACAGATGTAGTACGG-1	tumor	0	0	0	0	2.41799	0	0	0	0	2.15957	0	0	0	0	0
CACAGGCAGGCATGCA-1_0	Endothelial	CACAGGCAGGCATGCA-1	tumor	1.08146	0	1.58882	0	0	0	0	0	0	1.58882	0	0	0	0	0
CACAGGCAGTAGTGCG-1_0	Fibroblast_1	CACAGGCAGTAGTGCG-1	tumor	0.682627	0	0.682627	0	0.903653	0	0	0	0	0	0	0	0	0	0
CACAGGCCACCCTGTT-1_0	Adipocyte	CACAGGCCACCCTGTT-1	tumor	0	0	0	0.269963	0	0	0	0	0	0.269963	0	0	1.73143	0.144064	1.78484
CACAGGCCACGATTCA-1_0	Fibroblast_1	CACAGGCCACGATTCA-1	tumor	0.481929	0	0	0	0	0	0	0	0	0	0	0	0	0	0
CACAGGCCATCCGAAT-1_0	Myoblast	CACAGGCCATCCGAAT-1	tumor	0	0	0	0	0	0	0	0	0	1.0593	0	0	0	0	0
CACAGGCGTCCTACGG-1_0	SmMus_1	CACAGGCGTCCTACGG-1	tumor	0	0	1.76375	0	0.676437	0	0	0	0	0.394356	0	0	0	0.394356	0
CACAGGCGTGGCATCC-1_0	Myoblast	CACAGGCGTGGCATCC-1	tumor	0	0	0	0	0	0	0	0	0	1.49492	0	0	0	0	0
CACAGGCGTTTGGGAG-1_0	Myoblast	CACAGGCGTTTGGGAG-1	tumor	0	0	0	0	0	0	0	0	0	0.79462	0	0	0	0	0
CACAGGCTCCGATCTC-1_0	Fibroblast_3	CACAGGCTCCGATCTC-1	tumor	1.12424	0	0	0	0	0	0	0	0	0.526279	0	0	0	0	0
CACAGGCTCTGAGTCA-1_0	Fibroblast_2	CACAGGCTCTGAGTCA-1	tumor	0.621651	0.252573	0	0	0.252573	0	0	0	0	0.252573	0	0	0	0	0
CACAGGCTCTTAGCAG-1_0	Fibroblast_3	CACAGGCTCTTAGCAG-1	tumor	0	0.940306	0	0	0.576828	0	0	0	0	0.576828	0	0	0	0	0
CACATGAAGAGTGACC-1_0	SkMus_1	CACATGAAGAGTGACC-1	tumor	0	0	0	0	0	0	0	0	0	5.30135	0	0	0	0	0
CACATGAAGCCGTTAT-1_0	Erythroblast	CACATGAAGCCGTTAT-1	tumor	0	0	0	0	0	0	0	0	0	0	0	0	0	0	0
CACATGACAATAGTAG-1_0	Myoblast	CACATGACAATAGTAG-1	tumor	0	0	0	0	0	0.901031	0	0	0	0	0.901031	0	0	0	0
CACATGACACACGCCA-1_0	Myoblast	CACATGACACACGCCA-1	tumor	0	0	0	0	0	0	0	0	0	1.21705	0	0	0	0	0
CACATGACAGCTGTCG-1_0	Neutrophil	CACATGACAGCTGTCG-1	tumor	0	0.277793	0	0	0	0	0	0	0	0	0	0	0	0	0
CACATGACATCTCGTC-1_0	Macrophage	CACATGACATCTCGTC-1	tumor	0	0	0	1.13795	0	0	0	0	0	0	0	0	0	1.13795	0
CACATGAGTATCCCAA-1_0	Fibroblast_1	CACATGAGTATCCCAA-1	tumor	2.01207	0.96306	0	0	0.593244	0	0	0	0	0.593244	0	0	0	0	0
CACATGAGTCGCTTAA-1_0	Macrophage	CACATGAGTCGCTTAA-1	tumor	0.38147	0	0	0.872676	0	0	0	0	0	0.872676	0	0	0	0	0
CACATGAGTTTCGACA-1_0	Fibroblast_2	CACATGAGTTTCGACA-1	tumor	0.573507	0	0	0.573507	0.573507	0	0	0	0	0	0	0	0	0	0
CACATGATCATGCCGG-1_0	Myoblast	CACATGATCATGCCGG-1	tumor	0	0	0	0	0	0	0	0	0	0.936379	0	0	0	0	0
CACATGATCTGTTCAT-1_0	Myoblast	CACATGATCTGTTCAT-1	tumor	0	0	0	0	0	0.70707	0	0	0	0.70707	0	0	0	0	0
CACCAAAAGCTGGTGA-1_0	Endothelial	CACCAAAAGCTGGTGA-1	tumor	0	0	2.01363	0	0	0	0	0	0	0	0	0	0	0	0
CACCAAAAGGAAAGTG-1_0	Macrophage	CACCAAAAGGAAAGTG-1	tumor	0	0	0	1.41425	0	0	0	0	0	0.808862	0	0	0	0.484077	0
CACCAAAAGGTTCCAT-1_0	Fibroblast_2	CACCAAAAGGTTCCAT-1	tumor	0	0	0.510482	0	0	0	0	0	0	0.510482	0	0	0	0	0
CACCAAACAGATAAAC-1_0	Fibroblast_1	CACCAAACAGATAAAC-1	tumor	0	1.56773	0	0	0	0	0	0	0	1.56773	0	0	0	0	0
CACCAAACAGGGTCTC-1_0	Myoblast	CACCAAACAGGGTCTC-1	tumor	0	0	0	0	0	1.61032	0	0	0	0	0	0	0	0	0
CACCAAAGTACGAAAT-1_0	Fibroblast_1	CACCAAAGTACGAAAT-1	tumor	0.558473	0	0	0.317727	0.75236	0	0	0	0	0.75236	0	0	0	0	0
CACCAAAGTAGCTTGT-1_0	Myoblast	CACCAAAGTAGCTTGT-1	tumor	0	0	0	0	0	1.10866	0	0	0	1.3976	0	0	0	0	0
CACCAAAGTAGTTCCA-1_0	Macrophage	CACCAAAGTAGTTCCA-1	tumor	0	0	0	0.740002	0	0	0	0	0	1.16061	0	0	0	1.68339	0
CACCAAAGTCAAATCC-1_0	B-Cell	CACCAAAGTCAAATCC-1	tumor	0	0	0	0	0	0	0.934991	0	0	1.40962	0	0	0	0	0
CACCAAATCATCCCGT-1_0	Fibroblast_1	CACCAAATCATCCCGT-1	tumor	0	0	0	0	1.42335	0	0	0	0	0	0	0	0	0	0
CACCAAATCTCATAGG-1_0	Macrophage	CACCAAATCTCATAGG-1	tumor	0	0	0	1.88412	0	0	0	0	0	0.983641	0	0	0	1.33244	0.44344
CACCGTTCACGCAGTC-1_0	Myoblast	CACCGTTCACGCAGTC-1	tumor	0	0	0	0	0	1.2696	0	0	0	0.824051	0	0	0	0	0
CACCGTTCACTATCGA-1_0	Macrophage	CACCGTTCACTATCGA-1	tumor	0.648034	0	0	0.648034	0.375617	0	0	0	0	0.375617	0	0	0	1.62983	0
CACCGTTGTACCCGAC-1_0	Endothelial	CACCGTTGTACCCGAC-1	tumor	0	0	1.39124	0	0	0	0	0	0	0	0	0	0	0.472477	0
CACCGTTGTGTCATCA-1_0	Myoblast	CACCGTTGTGTCATCA-1	tumor	0	0	0	0	0	0	0	0	0	0	0	0	0	0	0
CACCGTTTCAACACCA-1_0	Lymph EC	CACCGTTTCAACACCA-1	tumor	0	0	0.934386	0	0	0	0	0	0	0	0	0	0	3.55547	0
CACGAATAGCCGTTGC-1_0	Endothelial	CACGAATAGCCGTTGC-1	tumor	0	0	2.34322	0	0	0	0	0	0	0	0	0	0	0	0
CACGAATAGGCCTAAG-1_0	SmMus_1	CACGAATAGGCCTAAG-1	tumor	0	0	2.27714	0	1.28775	0	0	0	0	1.68165	0	0	0	0.628544	0
CACGAATGTAGAGCTG-1_0	Fibroblast_3	CACGAATGTAGAGCTG-1	tumor	0	0	0	0	1.42821	0	0	0	0	1.42821	0	0	0	0	0
CACGAATGTGCTCTCT-1_0	Macrophage	CACGAATGTGCTCTCT-1	tumor	0	0	0	1.97465	0	0	0	0.229924	0	0.41674	0.229924	0	0	1.58465	0
CACGAATTCAAGGCTT-1_0	Macrophage	CACGAATTCAAGGCTT-1	tumor	0	0	1.00244	1.72272	0	0	0	0	0	0.454237	0	0	0	1.49286	0
CACGAATTCCGGCAGT-1_0	Fibroblast_1	CACGAATTCCGGCAGT-1	tumor	0.985965	0	0	0	0.985965	0	0	0	0	0.985965	0	0	0	0	0
CACGAATTCTTTGATC-1_0	Adipocyte	CACGAATTCTTTGATC-1	tumor	0	0.20629	0	0.377216	0	0	0	0	0	0.377216	0	0	0	0	2.00351
CACGGGTAGCGAGTCA-1_0	Endothelial	CACGGGTAGCGAGTCA-1	tumor	0	0	1.19455	0	0	0	0	0	0	0	0	0	0	0	0
CACGGGTAGGTTGAGC-1_0	Myoblast	CACGGGTAGGTTGAGC-1	tumor	0	0	0	0	0	0.828311	0	0	0	0.828311	0	0	0	0	0
CACGGGTAGTACCCTA-1_0	Fibroblast_1	CACGGGTAGTACCCTA-1	tumor	0	0	0	0	0	0	0	0	0	0	0	0	0	0	0
CACGGGTAGTCTGCAT-1_0	Fibroblast_1	CACGGGTAGTCTGCAT-1	tumor	0	0	0	0	0	0	0	0	0	0.578029	0	0	0	0	0
CACGGGTGTAATCAGA-1_0	Myoblast	CACGGGTGTAATCAGA-1	tumor	0	0	0	0	0	0	0	0	0	0	0	0	0	0	0
CACGGGTGTAGTCACT-1_0	T-cell	CACGGGTGTAGTCACT-1	tumor	0	0	0	0	1.75524	0	0	0	0	0	0	0	0	0	0
CACGGGTTCGAATCCA-1_0	SkMus_1	CACGGGTTCGAATCCA-1	tumor	0	0	0	0	0	0	0	0	0	4.14566	0	0	0	0	0
CACGTGGGTAGCGATG-1_0	Fibroblast_1	CACGTGGGTAGCGATG-1	tumor	0.560308	0	0	0	1.17977	0	0	0	0	0.560308	0	0	0	0	0
CACGTGGGTCTTCATT-1_0	Schwann	CACGTGGGTCTTCATT-1	tumor	0	0	0	0	0	0	0	3.52113	0	1.11561	0	0	0	0	0
CACGTGGGTTCCATTT-1_0	SmMus_2	CACGTGGGTTCCATTT-1	tumor	0	0	0	0	1.14021	0	0	0	0	0	3.44412	0	0	0	0
CACGTGGTCATGCCGG-1_0	Fibroblast_1	CACGTGGTCATGCCGG-1	tumor	0	0	0	0	0	0	0	0	0	0	0	0	0	0	0
CACGTGGTCCCTCGTA-1_0	Fibroblast_1	CACGTGGTCCCTCGTA-1	tumor	1.13074	0	0	0	0.530226	0	0	0	0	0.874899	0	0	0	0	0
CACGTGGTCGTTCCCA-1_0	Myoblast	CACGTGGTCGTTCCCA-1	tumor	0	0	0	0	0.969193	0	0	0	0	0.969193	0.969193	0	0	0	0.969193
CACGTTCCAACTTGGT-1_0	Fibroblast_1	CACGTTCCAACTTGGT-1	tumor	1.09008	0	0	0	1.09008	0	0	0	0	0.686759	0	0	0	0	0
CACGTTCCACTGGCCA-1_0	Endothelial	CACGTTCCACTGGCCA-1	tumor	0	0	0	0	0	0	0	0	0	1.10979	0	0	0	0	0
CACGTTCCAGCCTACG-1_0	Fibroblast_1	CACGTTCCAGCCTACG-1	tumor	0	0	0	0	1.47721	0	0	0	0	0	0	0	0	0.516492	0
CACGTTCGTATGTCTG-1_0	SkMus_1	CACGTTCGTATGTCTG-1	tumor	0	0	0	0	0	0	0	0	0	5.45443	0	0	0	0	0
CACGTTCGTGTCCTAA-1_0	Endothelial	CACGTTCGTGTCCTAA-1	tumor	0	0	1.38161	0	0	0	0	0	0	1.38161	0	0	0	0	0
CACGTTCTCAAGTAAG-1_0	Fibroblast_3	CACGTTCTCAAGTAAG-1	tumor	0.772479	0	0	0	0	0	0	0	0	0.772479	0.772479	0	0	0	0
CACGTTCTCCTAAGTG-1_0	B-Cell	CACGTTCTCCTAAGTG-1	tumor	0	0	0	0.236798	0	0	0	0	0	0	0	0	0	0	0
CACTAAGCAAGATGGC-1_0	SmMus_1	CACTAAGCAAGATGGC-1	tumor	0	0	2.06064	0	2.06064	0	0	0	0	0	1.77386	0	0	0	0
CACTAAGTCCCTCATG-1_0	Endothelial	CACTAAGTCCCTCATG-1	tumor	0	0	1.72232	0	0	0	0	0	0	1.04346	0	0	0	0	0
CACTAAGTCCGCATAA-1_0	Fibroblast_1	CACTAAGTCCGCATAA-1	tumor	1.2042	0	0	0	0	0	0	0	0	0.938469	0	0	0	0	0
CACTAAGTCCTACGAA-1_0	Myoblast	CACTAAGTCCTACGAA-1	tumor	0	0	0	0	0	0	0	0	0	0.846386	0	0	0	0	0
CACTAAGTCGCTTGAA-1_0	Fibroblast_1	CACTAAGTCGCTTGAA-1	tumor	0	0	0	0	0.777248	0	0	0	0	0	0	0	0	0	0
CACTAAGTCTCCTGAC-1_0	Fibroblast_1	CACTAAGTCTCCTGAC-1	tumor	0	0	0	0	0.64342	0	0	0	0	0	0	0	0	0	0
CACTAAGTCTCGAGTA-1_0	Fibroblast_2	CACTAAGTCTCGAGTA-1	tumor	0.455264	0	0	0	0.455264	0	0	0	0	0	0	0	0	0.623199	0
CACTAAGTCTGCTTAT-1_0	Fibroblast_1	CACTAAGTCTGCTTAT-1	tumor	0	0	0	0	0	0	0	0	0	0	0	0	0	0	0
CACTGAAAGACAACAT-1_0	Myoblast	CACTGAAAGACAACAT-1	tumor	0	0	0	0	0	0	0	0	0	0.841098	0	0	0	0	0
CACTGAACACTGTGTA-1_0	Fibroblast_2	CACTGAACACTGTGTA-1	tumor	1.90704	0	0	0	0.343242	0	0	0	0	0.343242	0	0	0	0	0
CACTGAACATAGGTTC-1_0	Lymph EC	CACTGAACATAGGTTC-1	tumor	0	0	1.39149	0	0	0	0	0	0	0	0	0	0	3.89245	0
CACTGAAGTACTCGCG-1_0	Fibroblast_1	CACTGAAGTACTCGCG-1	tumor	0.699614	0	0	0	0.409781	0	0	0	0	0.924045	0	0	0	0	0
CACTGAAGTAGGGTAC-1_0	SkMus_1	CACTGAAGTAGGGTAC-1	tumor	0	0	0	0	0	0	0	0	0	3.89132	0	0	0	0	0
CACTGAAGTCTAGATC-1_0	Fibroblast_1	CACTGAAGTCTAGATC-1	tumor	0	0	0	0	0	0	0	0	0	0	0	0	0	0	0
CACTGGGAGCCATTTG-1_0	Pericyte	CACTGGGAGCCATTTG-1	tumor	0	0	0	0	1.83654	0	0	0	0	0	0	0	0	0	0
CACTGGGAGGAGTACC-1_0	Fibroblast_2	CACTGGGAGGAGTACC-1	tumor	0.413998	0	0	0	0.570574	0	0	0	0	0.413998	0	0	0	0	0
CACTGGGAGTGCTCAT-1_0	SkMus_1	CACTGGGAGTGCTCAT-1	tumor	0	0	0	0	0	0	0	0	0	4.91404	0	0	0	0	0
CACTGGGCAACACTAC-1_0	Endothelial	CACTGGGCAACACTAC-1	tumor	0	0	1.61131	0	0	0	0	0	0	1.30098	0	0	0	0	0
CACTGGGCACCCTGTT-1_0	SkMus_1	CACTGGGCACCCTGTT-1	tumor	0	0	0	0	0	1.49131	0	0	0	4.50552	0	0	0	1.49131	0
CACTGGGCATGACGGA-1_0	Macrophage	CACTGGGCATGACGGA-1	tumor	0	0	0	1.31266	0	0	0	0	0	0.518207	0	0	0	2.72519	0
CACTGGGTCCCACAGG-1_0	Fibroblast_1	CACTGGGTCCCACAGG-1	tumor	1.17795	0	0	0	0	0	0	0	0	1.70392	1.17795	0	0	0	0
CACTGGGTCTATTTCG-1_0	SkMus_2	CACTGGGTCTATTTCG-1	tumor	0	0	0	0	0	0	0	0	0	5.76245	0	0	0	0	0
CACTGTCGTCACATTG-1_0	Fibroblast_1	CACTGTCGTCACATTG-1	tumor	0	0	0	0	0	0	0	0	0	0	0	0	0	0	0
CACTGTCGTCGAAGCA-1_0	Fibroblast_1	CACTGTCGTCGAAGCA-1	tumor	0	0	0	0	0.514988	0	0	0	0	1.10554	0	0	0	0.514988	0
CACTGTCGTGACCGAA-1_0	Endothelial	CACTGTCGTGACCGAA-1	tumor	0	0	2.78757	0	0	0	0	0	0	0	0	0	1.2642	0	0
CACTGTCTCCACTGGG-1_0	Endothelial	CACTGTCTCCACTGGG-1	tumor	0	0	1.77191	0	0	0	0	0	0	0	0	0	0	0	0
CACTGTCTCCGCACGA-1_0	Neutrophil	CACTGTCTCCGCACGA-1	tumor	0	0	0	1.36538	0	0	0	0	0	0.679252	0	0	0	0	0
CACTTCGAGAGGTCGT-1_0	SkMus_1	CACTTCGAGAGGTCGT-1	tumor	0	0	0	0	0	0	0	0	0	5.12276	0	0	0	0	0
CACTTCGAGCGCAATG-1_0	Myoblast	CACTTCGAGCGCAATG-1	tumor	0	0	0	1.5241	0	0	0	0	0	2.73203	0	0	0	0	0
CACTTCGCAATCCAGT-1_0	Fibroblast_1	CACTTCGCAATCCAGT-1	tumor	1.04875	0	0	0	0.655988	0	0	0	0	1.33003	0	0	0	0	0
CACTTCGGTAGCTGTT-1_0	Myoblast	CACTTCGGTAGCTGTT-1	tumor	0	0	0	0	0	0	0	0	0	0.87633	0	0	0	0	0
CACTTCGGTCTTAGTG-1_0	Fibroblast_1	CACTTCGGTCTTAGTG-1	tumor	0	0	0	0	0	0	0	0	0	0	0	0	0	0	0
CACTTCGGTGGCGTAA-1_0	Fibroblast_2	CACTTCGGTGGCGTAA-1	tumor	0	0	0	0	0	0	0	0	0	0	0	0	0	0	0
CACTTCGGTGTTTGCA-1_0	Fibroblast_1	CACTTCGGTGTTTGCA-1	tumor	0.965745	0	0	0	0	0	0	0	0	0	0	0	0	0	0
CACTTCGTCACCATAG-1_0	Erythroblast	CACTTCGTCACCATAG-1	tumor	0	0	0	0	0	0	0	0	0	0.700507	0	0	0	0	0
CACTTCGTCGACCTAA-1_0	Fibroblast_1	CACTTCGTCGACCTAA-1	tumor	0	0	0	0	0	0	0	0	0	0	0	0	0.917509	0	0
CAGAGCCAGACCAAGC-1_0	SkMus_1	CAGAGCCAGACCAAGC-1	tumor	0	0	0	1.13662	0	0	0	0	0	5.37923	0	0	0	0	0
CAGAGCCAGCGATCGA-1_0	Endothelial	CAGAGCCAGCGATCGA-1	tumor	0	0	1.85951	0	0	0	0	0	0	4.01107	0	0	0	0	0
CAGAGCCAGGGTTGCA-1_0	Fibroblast_1	CAGAGCCAGGGTTGCA-1	tumor	0.618626	0	0	0	0.618626	0	0	0	0	0	0	0	0	0	0
CAGAGCCCAACGATCT-1_0	Fibroblast_1	CAGAGCCCAACGATCT-1	tumor	0.680846	0	0	0	1.08218	0	0	0	0	0	0	0	0	0	0
CAGAGCCCAATGTGGG-1_0	Fibroblast_2	CAGAGCCCAATGTGGG-1	tumor	0.666149	0	0	0	0	0	0	0	0	0.489286	0	0	0	0	0
CAGAGCCCACACTTAG-1_0	Endothelial	CAGAGCCCACACTTAG-1	tumor	0	0	2.29727	0.52368	0	0	0	0	0	0.52368	0	0	0	0	0
CAGAGCCCAGCATACT-1_0	Macrophage	CAGAGCCCAGCATACT-1	tumor	0	0	0	0.97295	0	0	0	0	0	0	0	0	0	0	0
CAGATACAGAGAGAAC-1_0	Macrophage	CAGATACAGAGAGAAC-1	tumor	0	0	0	1.32619	0	0	0	0	0	0.440404	0	0	0	2.89886	0
CAGATACAGTCTTCGA-1_0	Endothelial	CAGATACAGTCTTCGA-1	tumor	0	0	1.93758	0.688299	0	0	0	0	0	0	0	0	0	0	0
CAGATACCACAAATAG-1_0	Endothelial	CAGATACCACAAATAG-1	tumor	0	0	2.32397	0	0	0	0	0	0	2.06839	0	0	0	0	0
CAGATACCAGCTGTCG-1_0	Endothelial	CAGATACCAGCTGTCG-1	tumor	0	0	2.66629	0	0.749311	0	0	0	0	0	0	0	0	0	0
CAGATACCATGTGCCG-1_0	Fibroblast_1	CAGATACCATGTGCCG-1	tumor	0	2.15418	0	0	0	0	0	0	0	0.434598	0.434598	0	0	0	0
CAGATACCATTCAGCA-1_0	Fibroblast_1	CAGATACCATTCAGCA-1	tumor	0	0	0	0	0	0	0	0	0	0	0	0	0	0	0
CAGATACGTATGAAGT-1_0	Fibroblast_1	CAGATACGTATGAAGT-1	tumor	0	0	0	1.34414	1.34414	0	0	0	0	1.34414	0	0	0	0	0
CAGATACGTGCGAACA-1_0	Fibroblast_2	CAGATACGTGCGAACA-1	tumor	0.790777	0.471599	0	0.471599	0.471599	0	0	0	0	0.471599	0	0	0	0.471599	0
CAGATACGTTAATCGC-1_0	Endothelial	CAGATACGTTAATCGC-1	tumor	0	0	1.95098	0	0	0	0	0	0	0	0	0	0	0	0
CAGATACTCCCTGGTT-1_0	Endothelial	CAGATACTCCCTGGTT-1	tumor	0	0	2.09461	0	0	0	0	0	0	0.465948	0	0	0	0	0
CAGATACTCTAGGCCG-1_0	SmMus_2	CAGATACTCTAGGCCG-1	tumor	0	0	0	0	0.505285	0	0	0	0	0.839373	4.12945	0	0	0	0
CAGATACTCTCAGGCG-1_0	Macrophage	CAGATACTCTCAGGCG-1	tumor	0	0	0.267698	1.04441	0	0	0	0	0	0	0	0	0	0	0
CAGATACTCTCATGCC-1_0	Fibroblast_1	CAGATACTCTCATGCC-1	tumor	0.769029	0	0	0	0	0	0	0	0	0	0	0	0	0	0
CAGATACTCTCCCATG-1_0	Macrophage	CAGATACTCTCCCATG-1	tumor	0	0	0	0	0	0	0	0	0	3.68978	0	0	0	0	0
CAGATACTCTCCGATC-1_0	Adipocyte	CAGATACTCTCCGATC-1	tumor	0	0	0	0.659542	0.659542	0	0	0	0	1.05355	0	0	0	0	1.33545
CAGATCAAGCCTTGAT-1_0	Fibroblast_2	CAGATCAAGCCTTGAT-1	tumor	0	0	0	0	0.522288	0	0	0	0	0.522288	0	0	0	0	0
CAGATCAAGTAACGTA-1_0	Endothelial	CAGATCAAGTAACGTA-1	tumor	0	0	2.23616	0	0	0	0	0	0	0	0	0	0	0	0
CAGATCAGTGGCTTGC-1_0	Myoblast	CAGATCAGTGGCTTGC-1	tumor	0	0	0	0	0	0	0	0	0	1.02	0	0	0	1.02	0
CAGATCATCAAAGCCT-1_0	Macrophage	CAGATCATCAAAGCCT-1	tumor	0	0	0	0.600617	0	0	0	0	0	0.600617	0.600617	0	0	1.45698	0
CAGATCATCCTGTTGC-1_0	Myoblast	CAGATCATCCTGTTGC-1	tumor	0	0	0	0	0	0	0	0	0	0	0	0	0	0	0
CAGATCATCGAGAAAT-1_0	B-Cell	CAGATCATCGAGAAAT-1	tumor	0	0	0	0	0	0	0	0	0	0.898796	0	0	0	0	0
CAGATTGCAAATGCGG-1_0	Pericyte	CAGATTGCAAATGCGG-1	tumor	0	0	0	0	0	0	0	0	0	2.25883	0	0	0	0	0
CAGATTGCAACCAACT-1_0	Fibroblast_1	CAGATTGCAACCAACT-1	tumor	0	0	0	0	0	0	0	0	0	0.561379	0	0	0	0	0
CAGATTGCAGACAAAT-1_0	Fibroblast_4	CAGATTGCAGACAAAT-1	tumor	0	2.92793	0	0	0	0	0	0	0	0	0	0.918466	0	0	0
CAGATTGGTAACGGTG-1_0	Fibroblast_1	CAGATTGGTAACGGTG-1	tumor	0.988691	0	0	0	0.988691	0	0	0	0	0	0	0	0	0	0
CAGATTGTCTCCTACG-1_0	Pericyte	CAGATTGTCTCCTACG-1	tumor	1.70324	0	0	0	2.94269	0	0	0	0	0	0	0	0	0	0
CAGATTGTCTGCTCTG-1_0	SmMus_1	CAGATTGTCTGCTCTG-1	tumor	0	0	1.62164	0	0	0	0	0	0	0	0	0	0	0	0
CAGCAATAGAGCACTG-1_0	Endothelial	CAGCAATAGAGCACTG-1	tumor	0	0	1.88497	0	0	0	0	0	0	0	0	0	0	0	0
CAGCAATAGAGGGTAA-1_0	Fibroblast_1	CAGCAATAGAGGGTAA-1	tumor	0	0	0	0	0	0	0	0	0	0.79634	0	0	0	0	0
CAGCAATAGGGAACAA-1_0	Fibroblast_1	CAGCAATAGGGAACAA-1	tumor	1.00845	0	0	0	0	0	0	0	0	0	0	0	0	0	0
CAGCAATCAAACACCT-1_0	Endothelial	CAGCAATCAAACACCT-1	tumor	0	0	1.40782	0	0	0	0	0	0	0.415091	0	0	0	0	0
CAGCAATGTAGACAAT-1_0	Endothelial	CAGCAATGTAGACAAT-1	tumor	0	0	1.79364	0	0	0	0	0	0	0	0	0	0	0	0
CAGCAATGTAGTCCTA-1_0	SmMus_2	CAGCAATGTAGTCCTA-1	tumor	0	0	0.970379	0.2415	0.435875	0	0	0	0	0.970379	3.23124	0	0	0.2415	0
CAGCAATGTGACTATC-1_0	Endothelial	CAGCAATGTGACTATC-1	tumor	0	0	2.41243	0	0	0	0	0	0	3.05974	0	0	0	0	0
CAGCAATGTTGGTGTT-1_0	SmMus_1	CAGCAATGTTGGTGTT-1	tumor	0	0	1.8921	0	1.70596	0	0	0	0	0.446819	0	0	0	0	0
CAGCAATTCACCATGA-1_0	Fibroblast_1	CAGCAATTCACCATGA-1	tumor	0	0	0	0	0.75676	0	0	0	0	1.18256	0	0	0	0	0
CAGCAATTCCATCTGC-1_0	Myoblast	CAGCAATTCCATCTGC-1	tumor	0.789504	0	0	0	0	0	0	0	0	0	0	0	0	0.789504	0
CAGCAATTCTCATTAC-1_0	Fibroblast_1	CAGCAATTCTCATTAC-1	tumor	0	0	0	0	1.11345	0	0	0	0	0	0	0	0	0	0
CAGCACGCAAGAGGTC-1_0	Fibroblast_1	CAGCACGCAAGAGGTC-1	tumor	0.547151	0	0	0.898796	0	0	0	0	0	0.898796	0.547151	0	0	0	0
CAGCACGCAGGTCTCG-1_0	Fibroblast_1	CAGCACGCAGGTCTCG-1	tumor	0	0.465826	0	0.465826	0.465826	0	0	0	0	0.782375	0	0	0	0	0
CAGCACGGTCCTTGTC-1_0	SkMus_1	CAGCACGGTCCTTGTC-1	tumor	0	0	0	0	0	0	0	0	0	4.78116	0	0	0	0	0
CAGCACGGTTGATCGT-1_0	Fibroblast_1	CAGCACGGTTGATCGT-1	tumor	0	0	0	0	0	0	0	0	0	0.661627	0	0	0	0	0
CAGCACGTCACCATAG-1_0	SkMus_1	CAGCACGTCACCATAG-1	tumor	0	0	0.649038	0	0	0	0	0	0	5.5765	0	0	0	0	0
CAGCACGTCTCTTAAC-1_0	Myoblast	CAGCACGTCTCTTAAC-1	tumor	0	0	0	0	0	0	0	0	0	0.765951	0	0	0	0	0
CAGCAGCAGAAACTGT-1_0	Macrophage	CAGCAGCAGAAACTGT-1	tumor	0	0	0	0.9448	0	0	0	0	0	1.21148	0	0	0.331513	0	0
[truncated: 10,034 more rows]

## Sheet: EDF 5e
	cell_short	umap_1	umap_2				Mouse Sex
AAACCCACAGGCATGA-1-0	MoMac	3.62384	0.169898				# of mouse	WT	Melanoma 3week
AAACCCACATCGAGCC-1-0	F1	10.0594	4.96217				1	M	M
AAACCCATCCTCTCTT-1-0	MoMac	3.99829	-0.813153				2	M	M
AAACCCATCGCATTGA-1-0	Neut	6.24558	-5.57442				3	F	F
AAACCCATCGTGACTA-1-0	Per	18.1233	-6.66384				4		F
AAACGAACACTTGGGC-1-0	Neut	2.13041	-5.13183
AAACGAACAGCAGATG-1-0	Myob	18.4097	1.81156
AAACGAACAGCTTCGG-1-0	F1	14.3862	6.47808
AAACGAACATGATGCT-1-0	EC	9.33817	-8.04222
AAACGAAGTTCTATCT-1-0	B	7.55432	-2.45499
AAACGAATCCTTCTGG-1-0	Myob	20.2116	0.896697
AAACGAATCTGGTGGC-1-0	MoMac	4.02166	-0.0609385
AAACGCTAGACATACA-1-0	MoMac	5.93931	-2.27187
AAACGCTCACCAAAGG-1-0	Sch	7.51469	15.6087
AAACGCTCAGGTTACT-1-0	F1	12.7449	6.82219
AAACGCTGTCCAAAGG-1-0	EC	9.71835	-8.75857
AAACGCTTCCCTCATG-1-0	EC	7.01888	-5.71012
AAAGAACAGGGCAGAG-1-0	T	-1.90015	-6.59069
AAAGAACCAATACGCT-1-0	F1	11.4618	6.87582
AAAGAACGTGGCGCTT-1-0	F1	9.64123	7.65579
AAAGAACGTTAAGACA-1-0	Neut	3.08909	-5.82883
AAAGGATCAGTCTGGC-1-0	F1	12.0982	7.49109
AAAGGATGTAACCAGG-1-0	F2	7.88579	10.5157
AAAGGATGTGAAGCGT-1-0	EC	8.50177	-7.42802
AAAGGGCTCCACCTGT-1-0	SkM1	-2.35858	4.49003
AAAGGTAAGACTCTAC-1-0	SmM1	14.4662	-8.78466
AAAGGTAAGTAGCTCT-1-0	F1	10.5606	9.3796
AAAGGTACAACTTCTT-1-0	F1	14.6141	7.29556
AAAGGTAGTGAATATG-1-0	SmM1	14.7218	-8.32249
AAAGTCCAGCTATCCA-1-0	Neut	3.8149	-4.61235
AAAGTCCCAATCGCGC-1-0	EC	11.0143	-11.1415
AAAGTCCCATCTCGTC-1-0	Myob	18.211	1.28495
AAAGTCCGTCATCTAG-1-0	Neut	2.32125	-5.30027
AAAGTCCGTCTACGTA-1-0	MoMac	3.43439	-1.91254
AAAGTCCGTGAATTGA-1-0	Myob	18.3546	1.70993
AAAGTCCGTTGGAGGT-1-0	Neut	1.68155	-5.47613
AAAGTCCTCCACAGCG-1-0	F1	10.1956	9.09451
AAAGTCCTCCGAGAAG-1-0	F1	12.4401	7.95288
AAAGTGAAGATCGCCC-1-0	F1	9.09201	5.19107
AAAGTGAAGCTAAGTA-1-0	SmM2	14.0115	-4.46592
AAAGTGACAGCGTGAA-1-0	F1	9.1208	8.94505
AAAGTGACAGCTCGGT-1-0	MoMac	4.57153	-0.562035
AAAGTGACAGGGCTTC-1-0	EC	9.60841	-6.929
AAAGTGAGTAGGACTG-1-0	Per	18.7447	-7.18628
AAAGTGAGTATCCTCC-1-0	Myob	17.8789	1.50666
AAAGTGAGTTGACTAC-1-0	Neut	5.9581	-4.85425
AAAGTGATCATGTCAG-1-0	SkM1	-4.08287	4.44827
AAATGGAAGGTACAGC-1-0	Myob	18.119	1.97025
AAATGGAGTGACCGAA-1-0	SmM2	13.7822	-4.56933
AACAAAGAGAACTGAT-1-0	Sch	8.03224	15.556
AACAAAGCACTTGGGC-1-0	EC	10.3169	-8.59628
AACAAAGGTACACTCA-1-0	Per	16.185	-6.12506
AACAAAGGTAGCTTTG-1-0	SkM1	-2.86693	4.95098
AACAAAGGTGGATGAC-1-0	MoMac	0.332486	-1.7726
AACAAAGGTTGCCAAT-1-0	MoMac	3.60739	-1.33072
AACAAAGTCTGAGAAA-1-0	B	8.1137	-2.52139
AACAAAGTCTTCTGGC-1-0	MoMac	4.30611	-1.76607
AACAACCCAAGTATAG-1-0	Neut	6.61895	-5.36568
AACAACCCACCGTGAC-1-0	F1	14.6511	7.22654
AACAACCGTAATTAGG-1-0	Neut	6.44624	-5.45442
AACAACCGTTAATGAG-1-0	F1	15.9367	7.14465
AACAACCGTTTGGAAA-1-0	SkM1	-6.39989	2.01247
AACAACCTCAAATAGG-1-0	F1	11.8083	5.74086
AACAACCTCTCTCCGA-1-0	F1	13.1843	6.93599
AACAAGAAGCGCAATG-1-0	Myob	17.763	1.7421
AACAAGAAGTACTCGT-1-0	Myob	18.2085	1.40633
AACAAGAAGTTTAGGA-1-0	EC	8.75913	-8.46603
AACAAGACAAGCGCAA-1-0	MoMac	3.83604	-1.66714
AACAAGAGTATGCGTT-1-0	F3	9.89983	3.40668
AACAAGAGTATGTCAC-1-0	EC	6.81048	-4.67353
AACAAGAGTGCAACGA-1-0	F1	8.75043	8.28184
AACAAGAGTGGACTGA-1-0	F1	8.75842	6.83885
AACAAGAGTTGACGGA-1-0	Neut	6.53288	-5.3172
AACACACAGGGCGAAG-1-0	EC	7.82923	-5.80041
AACACACCACAGTACT-1-0	Myob	18.3606	1.73929
AACACACGTAGCGCCT-1-0	Neut	2.43208	-5.2938
AACACACGTTCAAAGA-1-0	EC	9.30971	-7.91966
AACACACTCTGGCCAG-1-0	MoMac	4.50796	-0.126467
AACACACTCTTACGTT-1-0	F1	11.3714	5.53905
AACAGGGAGAGTCTTC-1-0	F1	10.5531	8.28313
AACAGGGAGGGATGTC-1-0	EC	9.64064	-7.64294
AACAGGGCATGTTCAG-1-0	EC	9.06904	-5.79874
AACAGGGGTTTCGTAG-1-0	EC	9.38872	-8.12407
AACCAACGTTGGGACA-1-0	EC	10.8157	-6.29144
AACCAACTCATCGGGC-1-0	F1	13.4653	6.91899
AACCACAAGAAAGTCT-1-0	SmM2	14.672	-4.84074
AACCACAAGATCGCCC-1-0	EC	9.94436	-10.6487
AACCACAAGTATAACG-1-0	Neut	1.99711	-5.50395
AACCACACAATCGCAT-1-0	EC	9.8943	-8.74662
AACCACACAGCTACCG-1-0	B	6.79256	-2.74763
AACCACATCGGAGTGA-1-0	EC	7.87926	-9.18749
AACCATGAGCCAGAGT-1-0	Myob	18.0278	1.53961
AACCATGCACCACTGG-1-0	F1	10.4175	10.1899
AACCATGTCGACACTA-1-0	T	-1.9614	-6.57859
AACCCAACAAAGCGTG-1-0	F1	14.2392	7.14369
AACCCAACATATGAAG-1-0	EC	8.44252	-8.20314
AACCCAAGTTACGCCG-1-0	MoMac	1.12488	-1.5922
AACCCAATCGCATGAT-1-0	Neut	1.63589	-5.72703
AACCTGAAGCGTATAA-1-0	F1	10.3853	9.34515
AACCTGAAGTAACAGT-1-0	MoMac	2.29475	-1.71128
AACCTGACAAGCTGCC-1-0	Neur	23.0591	5.61789
AACCTGACACCAGGTC-1-0	Myob	18.4828	1.34994
AACCTGAGTATAGGAT-1-0	MoMac	3.69408	-0.553169
AACCTGAGTGTAAACA-1-0	Neut	2.75902	-4.98668
AACCTGAGTTAAGAAC-1-0	F2	7.73167	9.7065
AACCTGAGTTACGCCG-1-0	Neut	1.94202	-5.42617
AACCTGATCTTAAGGC-1-0	MoMac	0.246552	-1.1167
AACGAAAAGCACCAGA-1-0	F1	10.284	7.83043
AACGAAAAGCTCGGCT-1-0	F1	14.6577	7.23227
AACGAAATCACAAGGG-1-0	F1	12.5426	8.0292
AACGGGAAGACTAAGT-1-0	Neut	1.80477	-5.78721
AACGGGAAGCATAGGC-1-0	F1	15.2327	6.14546
AACGGGAAGTCTAGCT-1-0	F1	15.2449	7.62963
AACGGGACATGGTGGA-1-0	EC	8.52102	-6.52301
AACGGGACATTGTAGC-1-0	F1	10.868	5.28311
AACGGGAGTCCTGGTG-1-0	SkM1	-6.45804	3.89055
AACGGGATCCACTGAA-1-0	F3	10.8378	2.38334
AACGTCAAGCTTTCTT-1-0	EC	9.15888	-5.62789
AACGTCAGTCTTGTCC-1-0	MoMac	4.26161	0.797329
AACGTCAGTTCAGTAC-1-0	SkM2	-4.43044	-0.667032
AACTTCTAGCCTCTCT-1-0	EC	8.84912	-8.44584
AACTTCTCAGTCACGC-1-0	MoMac	0.383861	-2.56654
AACTTCTGTTAGCTAC-1-0	F1	8.15693	4.64826
AACTTCTTCGAGTTGT-1-0	EC	8.45658	-8.37595
AACTTCTTCTGTAACG-1-0	SmM1	14.9952	-8.39774
AAGAACAAGAGTGAAG-1-0	Myob	18.0992	1.85885
AAGAACAAGGTCATAA-1-0	EC	8.15732	-8.45895
AAGAACACACCAGCTG-1-0	Per	17.5808	-6.8189
AAGAACACACGACGAA-1-0	Myob	19.0878	1.02634
AAGAACAGTACAGTTC-1-0	EC	9.4169	-8.91629
AAGACAAAGTCGCTAT-1-0	EC	9.95466	-7.53746
AAGACAACATGATAGA-1-0	Neut	6.54687	-5.46909
AAGACAAGTATGCGGA-1-0	F1	11.9188	6.73498
AAGACTCGTATCTCTT-1-0	SmM2	13.4617	-4.4882
AAGATAGAGCCTAGGA-1-0	F3	10.6312	2.79822
AAGATAGCACTGAGTT-1-0	F1	8.73183	4.9021
AAGATAGGTAACATAG-1-0	MoMac	3.3314	-2.10216
AAGATAGGTACCATAC-1-0	MoMac	3.57051	-1.88048
AAGATAGGTACTAAGA-1-0	Neut	5.90205	-4.90506
AAGATAGTCGATAACC-1-0	MoMac	0.957795	-1.15534
AAGATAGTCTACGGTA-1-0	Neut	4.08847	-6.59724
AAGCATCAGTGACACG-1-0	MoMac	3.80117	0.160183
AAGCATCCATGCCGAC-1-0	MoMac	4.04514	-0.236522
AAGCATCGTGATGTAA-1-0	F1	10.5528	8.42662
AAGCATCTCTATCCAT-1-0	Myob	18.529	1.44374
AAGCCATAGCGTGTTT-1-0	B	6.85828	-2.83803
AAGCCATGTACCTAAC-1-0	MoMac	3.45489	-1.03061
AAGCCATGTTATTCTC-1-0	F1	14.1357	7.13584
AAGCCATTCAGACCGC-1-0	T	-1.72001	-6.82966
AAGCCATTCAGTCTTT-1-0	EC	8.55911	-7.4003
AAGCGAGAGGAGGTTC-1-0	SkM1	-4.5521	0.414072
AAGCGAGCAACGCATT-1-0	F1	8.38881	7.39479
AAGCGAGCACTCGATA-1-0	Neut	2.5065	-4.9229
AAGCGAGCAGTGAGCA-1-0	Per	17.4682	-6.56928
AAGCGAGGTAGATTAG-1-0	SmM2	13.7273	-4.72976
AAGCGAGGTAGGTCAG-1-0	F1	14.5357	7.51028
AAGCGAGGTTCACGAT-1-0	EC	6.62275	-5.34374
AAGCGAGTCGGTGCAC-1-0	F1	11.4077	7.36079
AAGCGAGTCTGAGCAT-1-0	Myob	18.4267	1.76764
AAGCGAGTCTGCTCTG-1-0	MoMac	3.85765	-1.20868
AAGCGTTAGTGTTGTC-1-0	MoMac	2.31922	-2.11454
AAGCGTTCAAACGGCA-1-0	MoMac	3.73726	-1.89231
AAGCGTTCAAATCAAG-1-0	SmM2	13.9972	-4.80524
AAGCGTTTCCCGTGTT-1-0	F1	10.1471	7.32111
AAGCGTTTCTATCGCC-1-0	F1	8.37346	9.24667
AAGGAATAGATTTGCC-1-0	EC	9.20421	-6.69177
AAGGAATAGCTGAGCA-1-0	F3	11.1426	1.70406
AAGGAATAGTTTGCTG-1-0	EC	8.15111	-7.04601
AAGGAATGTCGAGATG-1-0	F1	10.3757	6.48111
AAGGAATTCCATCTCG-1-0	MoMac	2.82456	-1.64986
AAGGAATTCCGTTGAA-1-0	MoMac	4.40378	-0.415195
AAGGTAACAAGCTACT-1-0	F3	11.0593	1.86212
AAGGTAATCAAGAGGC-1-0	EC	10.428	-8.86663
AAGGTAATCGGATACT-1-0	F1	11.9257	6.86025
AAGTACCCAAGCAGGT-1-0	Neut	1.68338	-5.44086
AAGTACCCAGGGCTTC-1-0	EC	8.37538	-6.13806
AAGTACCGTCTTTCTA-1-0	SkM1	-3.99469	1.64519
AAGTACCGTTAGCTAC-1-0	Per	17.6228	-7.02416
AAGTACCTCCGTCAAA-1-0	SmM1	14.558	-8.20264
AAGTCGTAGCACCTGC-1-0	F1	15.5232	6.75324
AAGTCGTCAAATGAGT-1-0	EC	8.27492	-6.84006
AAGTCGTCAGGCATGA-1-0	F2	7.92919	10.2996
AAGTCGTGTACCTTCC-1-0	SkM1	-3.82492	4.86964
AAGTCGTGTTTCGGCG-1-0	F3	10.9432	2.53507
AAGTGAAAGCGTCAAG-1-0	F1	11.0388	6.64936
AAGTGAACAACCAACT-1-0	F1	8.25818	4.72796
AAGTGAACACTCATAG-1-0	Myob	18.6377	0.80026
AAGTTCGAGAGCTGCA-1-0	F1	8.1813	4.65975
AAGTTCGCACATTACG-1-0	Neut	2.00553	-5.44314
AAGTTCGCAGAGGTTG-1-0	SkM1	-6.40147	2.16624
AAGTTCGCATTCTCCG-1-0	MoMac	4.01776	-0.15674
AAGTTCGGTCCGGACT-1-0	MoMac	4.81508	-0.856473
AAGTTCGGTTCTCACC-1-0	F1	15.1432	6.08369
AATAGAGGTCCACTCT-1-0	F1	13.5228	8.08278
AATAGAGGTCGTACAT-1-0	F3	10.6065	2.45577
AATAGAGGTGACCGTC-1-0	EC	8.91496	-7.68616
AATAGAGTCCCTAGGG-1-0	Neut	1.92365	-5.47011
AATAGAGTCGGTCGGT-1-0	EC	9.02168	-8.79521
AATAGAGTCTTAAGGC-1-0	MoMac	4.09413	-0.133586
AATAGAGTCTTACCAT-1-0	MoMac	3.72523	0.843175
AATCACGAGTCATAGA-1-0	MoMac	0.577505	-1.4828
AATCGACAGAAGTGTT-1-0	Neut	2.04411	-5.41172
AATCGACCACGACTAT-1-0	MoMac	-0.301899	-0.956844
AATCGACGTTCGGCGT-1-0	EC	9.82322	-7.04008
AATCGTGAGAGCAACC-1-0	MoMac	-0.794327	-1.26357
AATCGTGCAAGCAATA-1-0	F1	11.3742	5.65662
AATCGTGCAGGTATGG-1-0	MoMac	3.99519	-0.728974
AATCGTGGTCATTCCC-1-0	Per	16.4345	-7.22895
AATCGTGGTCTACAGT-1-0	F2	7.96715	9.6195
AATCGTGGTGTCCAAT-1-0	EC	9.15449	-9.0086
AATGAAGAGGACTGGT-1-0	Neur	22.6295	5.57565
AATGAAGCACTCAGAT-1-0	EC	9.37252	-8.78728
AATGAAGCATGACCCG-1-0	F2	6.30062	9.40211
AATGAAGGTCGAACGA-1-0	MoMac	-0.527129	-0.792848
AATGAAGTCAAGAATG-1-0	Ery	14.8946	1.10461
AATGAAGTCCTAGAGT-1-0	F1	8.40697	9.50148
AATGACCAGGAACGAA-1-0	Neut	2.38294	-5.9824
AATGACCAGTAGTCTC-1-0	F1	10.1947	8.69505
AATGACCGTGGTCTCG-1-0	B	7.67274	-2.5505
AATGACCGTTACCCAA-1-0	F1	10.9053	5.47629
AATGACCTCGCTCCTA-1-0	EC	9.50476	-7.63067
AATGCCACAACACGAG-1-0	F1	11.0725	6.8227
AATGGAAAGTAGCAAT-1-0	F1	9.11718	8.22474
AATGGAAAGTTGCGCC-1-0	Neut	6.24726	-5.29652
AATGGAACAACTCATG-1-0	F1	9.05501	8.46191
AATGGAACACAGTCCG-1-0	Neut	6.24321	-5.49586
AATGGAAGTCGACGCT-1-0	Neut	1.86813	-5.59084
AATGGAAGTCGTCGGT-1-0	Per	18.2951	-7.10595
AATGGCTAGGGTACAC-1-0	Per	17.8211	-7.02085
AATGGCTAGTCGCCCA-1-0	F1	8.91788	8.31418
AATGGCTGTCATTCCC-1-0	F2	8.03638	9.72052
AATGGCTGTCGCACGT-1-0	F1	16.3991	6.75315
AATGGCTGTTCTCACC-1-0	B	6.99204	-2.96803
AATTCCTAGCCGCTTG-1-0	EC	9.76277	-8.50851
AATTCCTCATACCATG-1-0	B	7.0403	-2.61452
AATTCCTCATCGTGCG-1-0	F1	11.6685	6.54292
AATTCCTCATGACAAA-1-0	Per	16.3661	-5.77936
AATTCCTGTCGCTGCA-1-0	B	6.57212	-2.68789
AATTCCTTCAAGCGTT-1-0	Neut	1.91164	-5.50993
AATTTCCAGGGACCAT-1-0	F3	11.0798	1.81905
AATTTCCCACGTCGGT-1-0	EC	8.72224	-8.32448
AATTTCCCATTCAGGT-1-0	F1	11.2923	6.38582
AATTTCCTCCCTCTAG-1-0	Myob	19.7034	1.84908
ACAAAGACAGACCGCT-1-0	EC	8.38016	-6.81778
ACAACCAAGAGGTTAT-1-0	F1	13.0909	6.68694
ACAACCAAGTAGACCG-1-0	Neut	2.15485	-5.18818
ACAACCACAGGTACGA-1-0	SmM2	13.9626	-4.87506
ACAACCACATCGTCCT-1-0	F1	14.6602	7.18926
ACAACCACATCGTGGC-1-0	Neut	2.02307	-5.52166
ACAACCAGTACGGGAT-1-0	MoMac	1.48742	-1.2324
ACAAGCTAGCAAGGAA-1-0	Myob	18.9338	1.86325
ACAAGCTCACCAGGTC-1-0	MoMac	2.45162	-1.57567
ACAAGCTTCGTTCGCT-1-0	MoMac	-0.684229	-0.818515
ACACAGTAGCCTGAGA-1-0	F1	14.1772	6.49617
ACACAGTAGTGATAGT-1-0	MoMac	3.27156	-1.86342
ACACAGTCACACGTGC-1-0	F1	11.5068	5.95882
ACACAGTGTCGAACAG-1-0	MoMac	2.39041	-1.40987
ACACAGTGTTATCTGG-1-0	EC	10.7535	-8.26097
ACACCAACAAGTCGTT-1-0	Myob	18.5871	1.31971
ACACCAACAGCTGAAG-1-0	F1	13.2123	6.50677
ACACCAACATACCAGT-1-0	F3	10.5418	3.07724
ACACCAAGTCATAACC-1-0	Myob	18.55	1.23967
ACACCAAGTGGCGCTT-1-0	SkM1	-4.50379	2.06047
ACACGCGAGTGCGCTC-1-0	MoMac	4.10484	-0.571411
ACACGCGAGTTACTCG-1-0	MoMac	3.21037	-2.06785
ACACGCGAGTTGTACC-1-0	Neut	2.03885	-5.10283
ACACGCGCATTCAGCA-1-0	Neut	2.43214	-4.79942
ACACTGAAGGTAGCAC-1-0	Per	17.0696	-6.49937
ACACTGAAGTCATCGT-1-0	Sch	7.46305	15.364
ACACTGATCTGTGTGA-1-0	EC	10.6411	-8.2313
ACAGAAAAGCATTTCG-1-0	EC	8.67613	-8.12799
ACAGAAACAGACGCTC-1-0	SmM1	13.8511	-6.94822
ACAGAAATCACTGCTC-1-0	F1	10.5895	6.84476
ACAGCCGCAGTCAACT-1-0	EC	6.76161	-4.71546
ACAGCCGCAGTGGCTC-1-0	EC	10.035	-9.44521
ACAGCCGGTTTAGACC-1-0	SkM1	-4.51024	4.18915
ACAGCCGTCATAGCAC-1-0	EC	10.0651	-7.06559
ACAGGGAAGCTTTCCC-1-0	Neut	1.69573	-5.54371
ACAGGGAAGTACCCTA-1-0	B	6.97652	-2.89575
ACAGGGAGTATGCTAC-1-0	F1	14.0418	7.95971
ACAGGGATCAGTAGGG-1-0	Neur	22.6125	5.8203
ACAGGGATCAGTGTGT-1-0	MoMac	0.971664	-4.40399
ACAGGGATCCACTTCG-1-0	EC	10.1261	-8.92172
ACAGGGATCTATTCGT-1-0	Neut	1.90849	-5.42601
ACAGGGATCTGTCTCG-1-0	Myob	18.0681	1.47283
ACATCCCCATCGATGT-1-0	F1	13.6945	7.04049
ACATCCCTCTTTGCTA-1-0	B	6.60992	-2.66352
ACATCGAAGACTTCAC-1-0	F1	8.6744	6.59252
ACATCGAAGCGACTTT-1-0	F1	12.2325	8.50688
ACATCGAAGGCTCTAT-1-0	Ery	15.0203	1.21567
ACATCGAAGTTCTACG-1-0	SmM2	13.7011	-4.92998
ACATCGACACTTCCTG-1-0	Myob	18.0438	1.55287
ACATCGAGTATGGGAC-1-0	EC	7.45374	-5.60596
ACATCGAGTCCTCCAT-1-0	F1	9.44875	9.37118
ACATCGAGTTTGGAAA-1-0	F2	7.45336	9.65298
ACATCGATCTAGCAAC-1-0	F1	9.94113	7.90558
ACATGCAGTAGTTCCA-1-0	SkM1	8.28953	-5.65785
ACATGCAGTCATCGCG-1-0	MoMac	3.60849	-1.48835
ACATGCAGTCGATTTG-1-0	F1	13.5752	7.40342
ACATGCAGTCGCACGT-1-0	SmM1	14.9371	-8.11039
ACATGCAGTGCCAAGA-1-0	Neut	6.41416	-5.48401
ACATTTCAGACACACG-1-0	Myob	18.884	1.59845
ACATTTCAGATAGGGA-1-0	F3	10.3476	3.02847
ACATTTCAGCCTATTG-1-0	F1	9.71042	6.3245
ACATTTCGTCGACGCT-1-0	EC	8.52137	-8.08003
ACATTTCGTGACACAG-1-0	SmM2	13.6884	-4.44118
ACATTTCGTTCATCTT-1-0	F1	11.3696	6.98036
ACATTTCTCGGCAGTC-1-0	MoMac	3.74834	0.0108086
ACCAAACAGAAACTGT-1-0	F2	6.41284	9.54057
ACCAAACAGTAATCCC-1-0	Myob	19.06	1.85554
ACCAAACGTGAATGTA-1-0	EC	9.60447	-8.57599
ACCAAACTCATTGCGA-1-0	EC	8.50032	-5.67664
ACCAACAAGAGTTGAT-1-0	Neut	1.81364	-5.49322
ACCAACAAGATTTGCC-1-0	F1	13.5021	6.43027
ACCAACAGTAGAAACT-1-0	F1	10.398	7.54905
ACCAACATCGGTCGGT-1-0	F2	7.53903	9.57738
ACCAACATCTTCTGTA-1-0	F1	10.3316	5.54223
ACCACAAAGAAGGATG-1-0	EC	9.09744	-7.25279
ACCACAAAGTGGACTG-1-0	SkM1	-4.43278	-0.6345
ACCACAACAAGCACCC-1-0	EC	10.7153	-6.99419
ACCACAACACCTTCCA-1-0	MoMac	2.10983	-1.81449
ACCACAACAGACCAAG-1-0	F1	9.16014	6.31458
ACCATTTAGGTGATAT-1-0	Per	16.8353	-6.79606
ACCATTTAGGTTATAG-1-0	SkM1	-4.69874	4.42741
ACCATTTAGTTGCCTA-1-0	Myob	19.2408	1.46656
ACCATTTCACCGTCTT-1-0	Neut	1.87543	-5.36166
ACCATTTGTAGAGCTG-1-0	MoMac	4.23771	-2.75214
ACCATTTGTAGTCACT-1-0	MoMac	3.56952	-1.66497
ACCATTTGTCAGACGA-1-0	T	-1.4927	-6.83456
ACCATTTGTCGAATTC-1-0	SkM1	-5.18025	0.336922
ACCCAAAGTCGGATTT-1-0	Myob	17.9801	2.03028
ACCCAAATCCTGGGAC-1-0	EC	8.19781	-5.52885
ACCCTCACAGTATTCG-1-0	Neut	1.47348	-5.61899
ACCCTCATCCTTATCA-1-0	EC	11.0438	-8.43673
ACCCTTGAGAGGGTAA-1-0	F2	7.52416	10.6082
ACCCTTGAGCTTGTGT-1-0	SmM1	14.122	-9.06322
ACCCTTGAGTAAAGCT-1-0	SmM2	13.6459	-4.64986
ACCCTTGCATCCGCGA-1-0	MoMac	3.87133	-0.420929
ACCCTTGCATGGAACG-1-0	MoMac	4.45168	-1.06978
ACCCTTGGTCTGGTTA-1-0	EC	10.743	-6.64309
ACCCTTGGTGTGATGG-1-0	F1	8.73835	5.0294
ACCCTTGTCATAGGCT-1-0	EC	7.97728	-5.6357
ACCCTTGTCCTTCAGC-1-0	Neut	2.79627	-5.79205
ACCGTTCAGGATGTTA-1-0	F1	12.2513	8.33969
ACCGTTCGTCAAGGCA-1-0	EC	9.22084	-7.13942
ACCTACCCAGTAGAGC-1-0	F1	12.0105	6.32078
ACCTACCCATTGACTG-1-0	B	6.96165	-2.69229
ACCTACCGTGGCTCTG-1-0	F1	10.6834	8.65156
ACCTACCTCAAGTGTC-1-0	EC	8.69433	-5.92843
ACCTACCTCACCCATC-1-0	Sch	7.82226	15.7693
ACCTACCTCACCCTTG-1-0	F1	10.5482	4.80146
ACCTGAACATCCGAGC-1-0	F1	12.7277	6.51316
ACCTGAAGTACGCGTC-1-0	Neut	2.32372	-4.87279
ACCTGAAGTCAAAGCG-1-0	Neut	2.22377	-5.34874
ACCTGAAGTTAAGGGC-1-0	Myob	18.1735	1.72647
ACCTGAATCAGTGTGT-1-0	F1	8.26128	4.69302
ACCTGAATCATCTATC-1-0	MoMac	4.01469	0.147618
ACCTGAATCTCTATAC-1-0	Myob	18.3802	0.37512
ACCTGTCAGCCAACCC-1-0	Neut	2.00588	-5.61603
ACCTGTCAGGGATCTG-1-0	MoMac	4.19918	-0.176826
ACCTGTCAGTCTCGTA-1-0	EC	10.1625	-11.1722
ACCTGTCCAAGATGTA-1-0	F1	12.9571	7.38554
ACCTGTCCACTACCGG-1-0	Myob	18.0042	1.36691
ACCTGTCCATCAGCAT-1-0	F3	10.2698	3.59414
ACCTGTCGTCAAAGTA-1-0	EC	8.57653	-7.99847
ACCTGTCTCCTTACCG-1-0	MoMac	0.753097	-1.61951
ACGATCAAGAAATCCA-1-0	F1	15.4023	6.88267
ACGATCAAGCCGCTTG-1-0	SmM1	13.9267	-8.79965
ACGATCAAGGAAGAAC-1-0	F3	10.3529	3.31367
ACGATCAAGGCCTTGC-1-0	SkM1	-2.12596	3.56639
ACGATCACATGACAGG-1-0	F1	10.4612	7.46654
ACGATCAGTCCGTTTC-1-0	EC	7.33019	-3.49805
ACGATCAGTTACCTTT-1-0	MoMac	4.93504	-1.60556
ACGATCATCGTTAGAC-1-0	Myob	17.8004	1.70866
ACGATGTAGATTACCC-1-0	F1	15.4709	6.6752
ACGATGTAGGTAAGAG-1-0	SmM2	14.608	-4.57764
ACGATGTAGTTTCGAC-1-0	F1	11.1531	6.45487
ACGATGTGTCGGAAAC-1-0	Myob	18.2197	1.71869
ACGATGTGTCTACTGA-1-0	EC	10.1209	-8.56743
ACGATGTTCATCACAG-1-0	SkM1	-6.46065	3.93703
ACGATGTTCTATGTGG-1-0	F1	9.34571	5.12116
ACGCACGCATCGGATT-1-0	EC	10.7942	-8.06069
ACGCACGGTACAAGTA-1-0	B	6.92644	-2.60899
ACGCACGGTCGCTGCA-1-0	F3	11.5658	1.74839
ACGCACGGTGGTTTGT-1-0	SkM1	-6.35159	2.22239
ACGCACGTCACTGTTT-1-0	F1	8.27392	4.73823
ACGCACGTCAGAGCGA-1-0	Per	15.6037	-5.58753
ACGCACGTCTCAACCC-1-0	F2	6.46023	9.74363
ACGGAAGAGAAGAACG-1-0	Myob	18.7271	1.54511
ACGGAAGCATATGCGT-1-0	EC	8.53089	-6.0454
ACGGAAGGTATCGCAT-1-0	F2	7.6377	9.62544
ACGGAAGGTGCGGATA-1-0	F1	8.25448	6.97863
ACGGAAGTCAAATGCC-1-0	SkM1	-5.01226	1.201
ACGGAAGTCCATCTGC-1-0	F1	11.005	7.74867
ACGGAAGTCCGCTGTT-1-0	MoMac	1.00372	-1.93755
ACGGAAGTCTCATTGT-1-0	F4	7.5775	4.1824
ACGGAAGTCTTTACAC-1-0	Per	17.9705	-6.31407
ACGGGTCAGTGTTCAC-1-0	SkM1	-5.53084	1.2201
ACGGGTCGTAGGTGCA-1-0	F1	8.99778	6.78724
ACGGGTCGTCGTCTCT-1-0	SkM1	-4.33394	4.26222
ACGGGTCGTTGGGACA-1-0	SkM1	-4.93552	0.0861908
ACGGGTCTCACCGGTG-1-0	F2	7.26526	9.97671
ACGGGTCTCTTCGGTC-1-0	SmM2	13.5506	-4.89384
ACGGTCGCATCGCTAA-1-0	Neut	2.21666	-5.09024
ACGGTCGGTATGAGGC-1-0	EC	11.2591	-9.29827
ACGGTCGTCTATTCGT-1-0	EC	10.7395	-6.69397
ACGGTCGTCTCGCAGG-1-0	EC	9.86936	-8.58966
ACGGTCGTCTGGCCGA-1-0	F1	9.53999	5.51743
ACGGTTAAGGGCAGAG-1-0	EC	10.0157	-9.01609
ACGGTTACAATTGAGA-1-0	F1	14.5482	7.33248
ACGGTTACACAAGGTG-1-0	B	7.3055	-2.69214
ACGGTTACACCAGTTA-1-0	F1	8.16554	4.61796
ACGGTTAGTCAATGGG-1-0	Myob	18.3757	1.76439
ACGGTTAGTCGGTAAG-1-0	MoMac	4.36438	-0.0827885
ACGGTTATCTGTCGTC-1-0	EC	9.28891	-8.83521
ACGTAACCAAGAGGCT-1-0	SmM2	14.005	-4.94344
ACGTAACCAGCTGTAT-1-0	F1	8.92118	7.95144
ACGTAACGTTAGAGTA-1-0	SkM1	-5.56786	2.14096
ACGTAACTCGCTTGCT-1-0	EC	9.1023	-8.13558
ACGTAACTCTTAGCAG-1-0	Sch	8.44822	15.7868
ACGTACAAGTAGCTCT-1-0	SmM2	14.6648	-4.56386
ACGTACACAAAGAACT-1-0	EC	9.63802	-8.41703
ACGTACAGTGTTCGTA-1-0	F1	9.54388	4.85935
ACGTACATCTGTACAG-1-0	F1	10.8306	5.0564
ACGTACATCTTTCCGG-1-0	F1	9.95797	6.25027
ACGTAGTGTAACTTCG-1-0	EC	9.37308	-7.73525
ACGTAGTGTGCTGCAC-1-0	MoMac	3.87938	0.0696485
ACGTAGTGTTAGCGGA-1-0	F1	13.4272	6.69634
ACGTAGTGTTCGGCCA-1-0	Neut	1.5805	-5.53609
ACGTAGTTCACTGAAC-1-0	EC	8.8445	-7.82052
ACGTCCTAGCAGCACA-1-0	MoMac	4.50665	-0.443504
ACGTCCTGTTCCGCAG-1-0	SmM2	13.8015	-5.15742
ACGTCCTTCAGACAAA-1-0	EC	10.273	-7.40433
ACGTCCTTCATTACTC-1-0	EC	7.65658	-5.85899
ACGTCCTTCTAGTCAG-1-0	F1	13.5044	6.39836
ACGTTCCCACACACGC-1-0	Neut	5.79969	-4.67041
ACGTTCCCACCCATAA-1-0	MoMac	4.1983	-0.292648
ACGTTCCCAGAACTCT-1-0	MoMac	3.97601	0.180398
ACGTTCCGTAAGGCCA-1-0	F3	10.56	2.6584
ACGTTCCGTGCAGTGA-1-0	F2	7.65976	9.13703
ACGTTCCTCCATAGGT-1-0	SkM1	-1.69282	1.7709
ACGTTCCTCGAATGCT-1-0	F2	6.91586	9.72872
ACGTTCCTCTTCTTCC-1-0	Myob	18.8031	0.951087
ACTACGAAGAGCACTG-1-0	F1	11.0445	8.78754
ACTACGAAGATACCAA-1-0	Neut	1.98784	-5.14762
ACTACGAGTCACTACA-1-0	Per	17.7345	-6.93726
ACTACGAGTTCAGGTT-1-0	Neut	3.02025	-4.73147
ACTACGAGTTGGGACA-1-0	B	6.37989	-2.48582
ACTACGATCCGCACTT-1-0	EC	10.3668	-7.99119
ACTATCTAGATGACAT-1-0	EC	10.1517	-8.50673
ACTATCTAGGTGCAGT-1-0	F1	11.9753	6.43862
ACTATCTAGGTTGTTC-1-0	MoMac	1.96158	-0.622338
ACTATCTAGTCCTGTA-1-0	EC	10.1411	-8.37434
ACTATCTCACCTGCAG-1-0	MoMac	3.94485	-1.10184
ACTATCTGTCGTTGGC-1-0	F1	12.2049	7.33724
ACTATCTGTGCATGAG-1-0	F1	13.6163	7.1428
ACTATCTGTTCGGACC-1-0	Neut	5.91195	-4.64281
ACTATCTTCAGTGGGA-1-0	LEC	16.7416	-11.5976
ACTATCTTCTCGCTTG-1-0	F1	12.0755	8.21424
ACTATGGAGAGCACTG-1-0	F1	15.385	7.15097
ACTATGGTCGAATCCA-1-0	EC	9.69501	-7.59284
ACTATTCAGCATGTTC-1-0	EC	9.05194	-8.69769
ACTATTCAGCTAAATG-1-0	EC	8.92989	-5.75776
ACTATTCCAAGAGGTC-1-0	MoMac	0.62995	-0.918312
ACTATTCCACGAGGAT-1-0	MoMac	4.06974	-3.71668
ACTATTCCATATGCGT-1-0	EC	8.45894	-8.31908
ACTATTCGTCCTCAGG-1-0	F1	9.89796	8.71305
ACTATTCGTGCTTATG-1-0	Sch	7.36222	15.3769
ACTCCCAAGGTAACTA-1-0	SkM1	-1.98444	2.34853
ACTCCCAAGTCCCGGT-1-0	MoMac	3.46706	-1.6865
ACTCCCAGTGTGACCC-1-0	MoMac	1.25595	-0.68322
ACTCCCATCGCCAGTG-1-0	EC	9.30599	-8.58238
ACTCTCGAGGGCATGT-1-0	EC	8.59839	-7.824
ACTCTCGCACAGCGCT-1-0	EC	9.39494	-8.82845
ACTCTCGCACCTCGTT-1-0	MoMac	3.50649	-1.13528
ACTCTCGCATTGTAGC-1-0	F1	10.0276	8.28154
ACTCTCGGTGTCTAAC-1-0	F4	7.85496	4.36647
ACTCTCGTCCAAGCAT-1-0	F1	15.3308	6.05225
ACTCTCGTCGCAGTGC-1-0	F1	9.16988	9.56229
ACTCTCGTCTTCTTCC-1-0	F1	10.3734	8.6861
ACTGATGAGGAATTAC-1-0	EC	6.64848	-5.84702
ACTGATGCACATACGT-1-0	EC	9.28842	-7.18974
ACTGATGCATCGCTGG-1-0	EC	7.87303	-6.55856
ACTGCAACATACCACA-1-0	F1	10.8425	7.66254
ACTGCAATCACCTGTC-1-0	LEC	16.6803	-11.567
ACTGCAATCGCAATGT-1-0	Myob	18.2227	1.02282
ACTGTCCAGCGAGAAA-1-0	F1	9.83343	7.12423
ACTGTCCCAGCTGAAG-1-0	Neut	2.02895	-5.44086
ACTGTCCGTGCCTTCT-1-0	F1	15.7673	7.28967
ACTGTGAAGCTGACCC-1-0	F1	9.78286	5.77774
ACTGTGAAGGCAGGGA-1-0	MoMac	3.45494	-1.90108
ACTGTGACAACACGTT-1-0	F1	12.2535	8.45156
ACTGTGATCATCGCTC-1-0	F1	8.31229	10.1955
ACTGTGATCCATATGG-1-0	MoMac	3.5473	-1.15844
ACTGTGATCTGGACCG-1-0	Per	16.1125	-5.86154
ACTTAGGAGAAAGTCT-1-0	Myob	17.93	1.81669
ACTTAGGAGAGTCTGG-1-0	SkM1	-2.0785	2.1903
ACTTAGGAGCAAATCA-1-0	Myob	18.7525	0.951498
ACTTAGGCACAACGCC-1-0	F2	7.82442	9.87388
ACTTAGGCACGACAGA-1-0	F1	9.42201	4.69216
ACTTAGGTCAGGACAG-1-0	EC	7.81166	-6.05701
ACTTAGGTCCGGTTCT-1-0	F1	9.53402	9.20161
ACTTATCAGATGACAT-1-0	MoMac	4.60126	-1.31678
ACTTATCGTTATCTTC-1-0	MoMac	-0.864766	-1.24832
ACTTATCTCAAGAAAC-1-0	F3	11.6966	1.83658
ACTTCCGAGAGTCCGA-1-0	EC	10.7217	-6.63782
ACTTCCGAGTTACGTC-1-0	MoMac	3.72309	-1.39779
ACTTCCGCAACTGTGT-1-0	MoMac	2.63278	-2.43822
ACTTCCGCACAAAGTA-1-0	EC	8.53853	-7.43317
ACTTCCGGTAGTCGGA-1-0	SmM2	13.8704	-4.6532
ACTTCCGGTCGCGGTT-1-0	MoMac	4.02069	-0.353056
ACTTCCGGTGCGAGTA-1-0	MoMac	3.72002	-1.87469
ACTTCCGGTGTAACGG-1-0	MoMac	3.87174	0.031046
ACTTCGCAGAGATCGC-1-0	Neut	1.99869	-5.3272
ACTTCGCCACTAAACC-1-0	Neut	2.05805	-5.244
ACTTCGCCATGCAGGA-1-0	SkM1	-4.75417	4.93339
ACTTCGCTCCTACGGG-1-0	MoMac	4.63219	-0.636776
ACTTTCAAGCATAGGC-1-0	Neut	4.39215	-4.71905
ACTTTCAAGTACCCTA-1-0	SkM1	-5.03574	0.658817
ACTTTCACAAACGGCA-1-0	MoMac	4.3535	-1.48695
ACTTTCAGTGAGTAGC-1-0	EC	9.42088	-6.34081
ACTTTCATCGTCAACA-1-0	F1	8.19342	6.73047
ACTTTGTAGGTACAGC-1-0	SkM1	-0.612637	3.84855
ACTTTGTTCAAGTGTC-1-0	F1	12.8506	7.91866
ACTTTGTTCTCATAGG-1-0	F3	10.4916	2.09851
AGAAATGAGAATACAC-1-0	F3	11.5559	1.63274
AGAAATGAGAGGTTTA-1-0	EC	10.6749	-10.8963
AGAAATGAGGCGACAT-1-0	SmM2	14.4456	-4.64606
AGAAATGCAAACACCT-1-0	EC	9.36748	-7.2411
AGAACAAAGTGTAGAT-1-0	B	6.92271	-2.77252
AGAACAACAAATCAAG-1-0	F1	15.8241	6.95782
AGAACAACACGTAACT-1-0	F2	7.87256	10.1645
AGAACAACAGACTCTA-1-0	EC	7.16895	-5.52987
AGAACAACAGAGATGC-1-0	EC	9.78162	-8.37537
AGAACAAGTAAGTCAA-1-0	MoMac	2.85963	-2.06165
AGAACCTCAAGCTACT-1-0	F2	7.37509	9.6845
AGAACCTCATGTTTGG-1-0	EC	6.93589	-5.01723
AGAACCTGTTGGTACT-1-0	Myob	18.3217	1.71505
AGAACCTTCGGCTGAC-1-0	Neut	6.26548	-4.71579
AGAACCTTCTAGATCG-1-0	F3	11.1565	1.88003
AGAAGCGCACTCCGGA-1-0	SkM1	-1.90702	4.40322
AGAAGCGCATCGGAAG-1-0	Myob	18.4385	1.68072
AGAAGCGGTACTCCGG-1-0	SkM1	-4.89042	1.61784
AGAAGCGGTTTACCAG-1-0	F1	8.31874	4.76222
AGAAGCGTCATCCTGC-1-0	EC	9.83549	-7.93921
AGAAGCGTCATTACGG-1-0	SkM1	-5.53166	3.71754
AGAAGCGTCCACAGCG-1-0	F3	11.0575	1.87191
AGAAGTACAATACGCT-1-0	F1	12.0828	8.16109
AGAAGTACACAGCTTA-1-0	Myob	17.9935	1.47929
AGAAGTACAGGATCTT-1-0	EC	8.3541	-5.97486
AGAAGTACAGGGATAC-1-0	Neut	6.6731	-5.93479
AGAAGTAGTCTTACTT-1-0	F1	13.3712	6.99867
AGAAGTATCTACACTT-1-0	B	7.01386	-2.57324
AGACAAACAAGGTACG-1-0	Myob	18.7107	1.73565
AGACAAAGTGGGTCAA-1-0	Neut	1.8521	-5.59155
AGACACTAGAGGTCAC-1-0	F1	8.78688	5.01405
AGACACTAGTAAATGC-1-0	Neut	6.47204	-5.4798
AGACACTCAAAGTATG-1-0	F1	13.9385	6.85372
AGACAGGAGAGTCTGG-1-0	MoMac	2.79829	-2.36456
AGACAGGAGCCTCGTG-1-0	MoMac	3.56291	-1.40763
AGACAGGAGGTACCTT-1-0	F1	9.72405	8.64686
AGACAGGAGGTAGCCA-1-0	F1	8.84485	8.40378
AGACAGGCAACGATCT-1-0	Myob	18.4191	1.58434
AGACAGGCAACTTGGT-1-0	F1	10.8908	4.06058
AGACAGGCACACCTGG-1-0	MoMac	3.92771	0.0561336
AGACAGGTCGGCCAAC-1-0	Myob	18.2145	2.12966
AGACAGGTCGGTAGAG-1-0	EC	9.78496	-8.19842
AGACAGGTCTGAGGCC-1-0	F2	7.86848	9.39658
AGACCATCAGTGGTGA-1-0	MoMac	3.94477	-0.195337
AGACCATGTAGGTCAG-1-0	EC	10.044	-8.51544
AGACCATTCTGTACAG-1-0	EC	6.72603	-4.74848
AGACCCGAGATTAGAC-1-0	EC	10.4901	-7.8438
AGACCCGGTTGTCCCT-1-0	Neut	1.98855	-5.33981
AGACCCGGTTTGGGAG-1-0	B	6.94953	-2.81198
AGACCCGTCGTTGTTT-1-0	Sch	7.82018	15.6268
AGACTCACAATGGCCC-1-0	B	7.15021	-2.9347
AGACTCACAGACAAAT-1-0	EC	9.40116	-8.40513
AGACTCACATATGCGT-1-0	B	7.13708	-2.90783
AGACTCAGTACAAGCG-1-0	EC	8.19515	-7.34004
AGACTCAGTAGCACGA-1-0	F2	7.19116	8.97164
AGACTCAGTGTGCTTA-1-0	EC	10.4582	-6.69309
AGAGAATAGATTGATG-1-0	SmM2	14.2707	-5.10382
AGAGAATAGGATGAGA-1-0	EC	9.06787	-6.75939
AGAGAATAGTAAACAC-1-0	Neut	6.47189	-5.3308
AGAGAATCAATCGAAA-1-0	SkM1	-5.46881	4.02287
AGAGAATGTATCTTCT-1-0	Neut	1.58609	-5.43386
AGAGAATGTATGACAA-1-0	SmM2	14.495	-4.75639
AGAGAATTCAAATGCC-1-0	F1	11.8414	7.41167
AGAGAATTCATCGACA-1-0	Neut	2.12024	-5.18058
AGAGAATTCTTGAGCA-1-0	EC	9.59469	-8.73931
AGAGAGCAGATGGGCT-1-0	F1	8.17366	8.00979
AGAGAGCAGGCGTTAG-1-0	EC	8.7865	-7.04626
AGAGCAGAGGGTTAGC-1-0	Neut	5.89688	-4.85087
AGAGCAGAGGTGCAGT-1-0	F3	11.2291	1.49539
AGAGCAGCAACGACAG-1-0	Myob	18.441	1.88016
AGAGCAGCAGAGTTCT-1-0	MoMac	2.74976	-1.95656
AGAGCAGGTGAATATG-1-0	Neut	2.01678	-5.45036
AGAGCAGGTTAACCTG-1-0	F3	11.7435	1.61426
AGAGCCCCAGAGTCAG-1-0	B	6.92076	-2.85094
AGAGCCCCAGCACAAG-1-0	F1	9.36639	7.99905
AGAGCCCTCATACGGT-1-0	MoMac	3.71959	0.396301
AGAGCCCTCTAACACG-1-0	T	-1.67377	-6.74287
AGATAGAAGAGTAACT-1-0	Per	16.5358	-6.28967
AGATAGAAGGTGATAT-1-0	Neur	22.8783	5.51051
AGATAGAAGTTGCCTA-1-0	F3	10.9859	1.93427
AGATAGATCAAGCCGC-1-0	F2	6.75786	8.75743
AGATAGATCACTTCTA-1-0	SmM2	13.5333	-4.69388
AGATAGATCGACATAC-1-0	F1	12.9806	7.28946
AGATCCAAGGGCTAAC-1-0	EC	10.4686	-6.58025
AGATCCACAATCTCGA-1-0	F3	10.4371	3.56662
AGATCCACAGAGGTTG-1-0	Neut	1.92361	-5.46661
AGATCCATCAACTGAC-1-0	Myob	18.7044	2.01658
AGATCCATCAGGACGA-1-0	EC	10.5561	-9.37851
AGATCCATCAGTCCGG-1-0	Neut	1.91641	-5.40635
AGATCCATCATCGCAA-1-0	F1	11.8538	5.67393
AGATCGTGTGTGTGTT-1-0	Myob	18.2303	2.09816
AGATCGTGTTCTCTCG-1-0	F2	7.49873	9.61306
AGATCGTTCCTTGAAG-1-0	F1	11.7663	7.43081
AGATGAAAGGAGGTTC-1-0	F1	11.315	6.81641
AGATGAACACAGTCGC-1-0	EC	9.51539	-8.39218
AGATGAACAGAGAAAG-1-0	F2	7.80613	9.23193
AGATGAACAGTCCGTG-1-0	F1	9.84191	4.87253
AGATGAAGTCGGTGAA-1-0	Neut	6.50175	-5.49306
AGATGAAGTGAGTAGC-1-0	SmM1	14.9122	-8.32129
AGATGAAGTGCGGATA-1-0	Neut	1.93824	-5.68784
AGATGAAGTGCGGTAA-1-0	MoMac	3.43852	-1.71537
AGATGAAGTGGCATCC-1-0	Neut	2.20344	-5.03205
AGATGAAGTTCCATTT-1-0	EC	9.85466	-6.70464
AGATGCTTCATTGAGC-1-0	SkM1	-6.37019	3.69014
AGATGCTTCGATACTG-1-0	MoMac	3.83455	-1.03699
AGATGCTTCTGCGGAC-1-0	F3	11.0769	2.35093
AGCATCAAGATTGATG-1-0	Myob	17.8936	1.6351
AGCATCAAGGTTGACG-1-0	F1	8.46509	9.29128
AGCATCAAGTAAACGT-1-0	EC	8.59745	-8.2063
AGCATCAGTCGTTGCG-1-0	EC	8.24795	-8.49172
AGCATCATCCACGGGT-1-0	F1	9.34464	8.59531
AGCATCATCCATGAGT-1-0	F3	11.0862	2.21683
AGCCAATAGGCATCTT-1-0	F2	7.29937	9.56823
AGCCAATCAAGCGCAA-1-0	MoMac	0.286435	-1.44022
AGCCAATCAGAACTAA-1-0	EC	10.1027	-8.8806
AGCCAATCATTAGGAA-1-0	F1	8.57884	9.62571
AGCCAATGTCAGTCCG-1-0	B	6.30614	-2.794
AGCCACGAGTCAGCGA-1-0	SmM1	14.7291	-8.99067
AGCCACGAGTCGAGGT-1-0	Per	18.8775	-6.80261
AGCCACGCAAACGTGG-1-0	SmM2	14.065	-4.50177
AGCCACGCACATAGCT-1-0	EC	8.80683	-5.99602
AGCCACGGTACTGCCG-1-0	Myob	18.3769	1.50222
AGCCACGGTTAGGAGC-1-0	Myob	18.8615	1.64786
AGCCAGCAGGACAGCT-1-0	Myob	17.5296	1.23954
AGCCAGCCACAAGTTC-1-0	EC	8.61518	-6.57895
AGCCAGCGTCATACCA-1-0	F3	10.891	2.00391
AGCCAGCGTCGTTGGC-1-0	SmM2	13.8059	-4.26115
AGCCAGCTCTTGGATG-1-0	MoMac	3.79416	-1.89318
AGCGATTAGGCCTAGA-1-0	B	6.75478	-2.77493
AGCGATTTCATTTCGT-1-0	F1	9.74772	6.95952
AGCGCCAAGCAGGCTA-1-0	F1	14.881	6.30191
AGCGCCAAGGGCAGTT-1-0	EC	8.18623	-9.02686
AGCGCCAAGGTTGCCC-1-0	SmM1	15.3243	-8.42728
AGCGCCAAGTACCGGA-1-0	Myob	18.7069	1.27414
AGCGCCAAGTATGGCG-1-0	MoMac	-1.32141	-2.09247
AGCGCCAAGTCTACCA-1-0	EC	11.2667	-9.1763
AGCGCCAGTCTAGGTT-1-0	MoMac	3.80437	-0.666459
AGCGCCAGTTAATGAG-1-0	MoMac	2.42437	-1.55605
AGCGCCATCCAACCAA-1-0	Myob	18.2412	1.96997
AGCGCTGAGGGCCCTT-1-0	F1	12.5852	6.29435
AGCGCTGCAACAGCCC-1-0	F1	11.1148	6.95666
AGCGCTGCATCTTCGC-1-0	B	7.0698	-2.6409
AGCGCTGGTATTGACC-1-0	EC	8.65809	-5.82009
AGCGCTGGTTGGTGTT-1-0	SmM2	14.2995	-5.12508
AGCGCTGTCCGACAGC-1-0	MoMac	4.56221	-1.81983
AGCGTATAGAAGGGAT-1-0	MoMac	3.73667	-1.4162
AGCGTATAGGTGGTTG-1-0	EC	7.67077	-7.17226
AGCGTATAGTGCAACG-1-0	Myob	18.5789	1.62023
AGCGTATCAATCGAAA-1-0	B	6.94274	-2.69748
AGCGTATGTACGATGG-1-0	MoMac	3.57179	-1.6445
AGCGTATGTCACCTTC-1-0	F1	15.4424	7.02637
AGCGTATGTCTTGTCC-1-0	B	6.78878	-2.77912
AGCGTATGTGAGACCA-1-0	F1	12.9177	7.80629
AGCGTATGTGCCTACG-1-0	F4	7.29643	3.96735
AGCGTATTCAAGGACG-1-0	MoMac	4.28633	-0.218576
AGCGTATTCCCAGGAC-1-0	MoMac	4.16047	0.470689
AGCGTCGAGAGTCCGA-1-0	F1	12.3679	6.45749
AGCGTCGAGATCACCT-1-0	MoMac	3.49551	-1.94449
AGCGTCGAGCACTCAT-1-0	Myob	18.1206	1.79675
AGCGTCGCACGAAGAC-1-0	SmM2	13.5545	-4.52826
AGCGTCGGTACTTGTG-1-0	EC	8.22191	-5.97972
AGCGTCGGTGTGTCGC-1-0	EC	8.54194	-7.52453
AGCGTCGTCGCGGACT-1-0	F1	9.69022	9.93661
AGCTACAGTAATCAAG-1-0	Neut	2.30521	-5.19061
AGCTACAGTAGTTACC-1-0	F1	14.7263	6.06888
AGCTACATCTGGGCAC-1-0	MoMac	2.24686	-2.11142
AGCTCAACAAGAGCTG-1-0	F2	7.73824	9.3716
AGCTCAACAGAGATTA-1-0	Neut	1.95334	-5.46393
AGCTCAAGTTCCATTT-1-0	F3	11.8994	1.57092
AGCTCAAGTTTCCCAC-1-0	EC	9.98971	-8.51183
AGCTCAATCTCCGTGT-1-0	F1	9.07369	8.04842
AGCTTCCAGATTAGAC-1-0	F4	7.23987	3.89294
AGCTTCCAGGATTTGA-1-0	F1	11.9553	6.09267
AGCTTCCAGGCGAACT-1-0	Myob	18.5335	1.51877
AGCTTCCAGTTGCCCG-1-0	F1	9.27356	8.57352
AGCTTCCTCGTAACTG-1-0	EC	8.50286	-8.84267
AGGAAATAGAATACAC-1-0	EC	9.20506	-7.93207
AGGAAATCAAATGATG-1-0	Myob	18.2074	1.69976
AGGAAATCACATAACC-1-0	EC	6.6993	-5.30216
AGGAATACAACGCATT-1-0	SkM1	-5.62476	4.38641
AGGAATACAACTGTGT-1-0	F1	12.7307	6.75112
AGGAATAGTGGATCAG-1-0	LEC	16.7095	-11.7478
AGGAATAGTGTGCTTA-1-0	F1	10.4863	9.28884
AGGACGAGTCTACGTA-1-0	F1	10.327	8.09553
AGGACGATCATTGTGG-1-0	F3	10.0404	3.05404
AGGACTTAGGTCACAG-1-0	F1	10.0724	7.77502
AGGACTTCAAAGTGTA-1-0	EC	10.1102	-8.03392
AGGACTTGTCGCACGT-1-0	Myob	18.6656	0.857666
AGGACTTGTGTTGAGG-1-0	F1	7.88158	8.40972
AGGACTTGTTAAACAG-1-0	SmM2	13.7039	-4.28592
AGGACTTTCACGATCA-1-0	Neut	1.90938	-5.4595
AGGACTTTCACGTAGT-1-0	F1	14.6684	6.69371
AGGACTTTCGATACTG-1-0	MoMac	3.45726	-2.54163
AGGAGGTAGCAAATGT-1-0	EC	8.20253	-6.04527
AGGAGGTAGCATCAAA-1-0	F1	10.3637	6.37587
AGGAGGTCAGTGTGGA-1-0	EC	8.38754	-6.83914
AGGAGGTCATAGATCC-1-0	EC	2.52956	-5.17342
AGGAGGTGTCACTACA-1-0	F1	13.0112	6.83199
AGGATAACAATTCTTC-1-0	F1	9.31479	5.33108
AGGATAAGTGAGCGAT-1-0	F1	9.36392	5.36529
AGGATCTAGATTCGAA-1-0	F2	7.87669	9.80726
AGGATCTAGGGCAGGA-1-0	B	6.94696	-2.70434
AGGATCTCAAGGACAC-1-0	Neut	6.46629	-5.333
AGGATCTCACGAAGAC-1-0	F3	11.6561	1.5508
AGGATCTCATTACTCT-1-0	MoMac	4.17148	0.824758
AGGATCTTCAAAGACA-1-0	Myob	18.1279	1.64169
AGGATCTTCAAGTCTG-1-0	EC	10.4039	-7.87488
AGGCATTAGCGGGTAT-1-0	F1	9.97287	8.8947
AGGCATTAGTCGCCAC-1-0	Neut	1.97768	-5.42082
AGGCATTGTAGAAACT-1-0	MoMac	4.49616	-0.525297
AGGCATTGTCTACAAC-1-0	F2	7.11626	10.0457
AGGCATTTCATTGCCC-1-0	SmM2	14.0668	-4.99699
AGGCATTTCGTTGCCT-1-0	Myob	18.2766	1.63498
AGGCCACAGATTGAGT-1-0	SmM2	14.5894	-4.83103
AGGCCACAGGAAGTGA-1-0	B	7.05187	-2.73036
AGGCCACCACCATTCC-1-0	F1	8.98265	7.13486
AGGCCACCATCGTCCT-1-0	SmM1	14.2124	-8.49486
AGGCCACTCACACGAT-1-0	MoMac	-0.00884259	-1.6186
AGGCCACTCACGTAGT-1-0	EC	10.1196	-7.92291
AGGCTGCCATAGCACT-1-0	MoMac	4.18315	-1.77107
AGGCTGCGTTTGGGAG-1-0	Neut	1.979	-5.42088
AGGCTGCTCTTCGCTG-1-0	EC	9.24262	-7.69059
AGGGAGTAGTTGCTCA-1-0	F1	10.1879	8.06935
AGGGAGTCAGCGCGTT-1-0	SmM1	15.1492	-8.17967
AGGGAGTCAGTGACCC-1-0	SmM2	13.8538	-4.89673
AGGGAGTGTAACCCGC-1-0	Neut	1.73052	-5.46483
AGGGAGTTCCTTCTTC-1-0	F1	11.4964	5.98262
AGGGCCTTCAGTGTCA-1-0	T	-2.80375	-7.19112
AGGGCCTTCTAGAACC-1-0	F1	12.0624	9.59598
AGGGCTCAGCTGAAAT-1-0	EC	9.40653	-7.42476
AGGGCTCAGGTGCCAA-1-0	EC	8.70651	-5.91597
AGGGCTCAGTGCTCGC-1-0	Per	18.426	-7.0517
AGGGCTCCACAGCCAC-1-0	Myob	17.9154	1.73796
AGGGCTCCATCCTAAG-1-0	F1	11.4075	7.25505
AGGGCTCGTGAGACGT-1-0	EC	9.40985	-8.05186
AGGGCTCGTGCTCTCT-1-0	EC	9.61216	-9.18287
AGGGCTCTCGTGTTCC-1-0	Myob	18.2179	1.82698
AGGGTCCAGCATACTC-1-0	F1	12.3821	7.27292
AGGGTCCAGCGTCAGA-1-0	SkM1	-6.44918	2.61578
AGGGTCCCATCACAGT-1-0	SmM2	13.3402	-4.39166
AGGGTCCGTCGTACAT-1-0	MoMac	3.2173	-2.32938
AGGGTCCGTTATTCTC-1-0	MoMac	-1.47641	-2.56679
AGGGTCCTCGAACGCC-1-0	F1	8.91577	7.84416
AGGGTGAAGGGACCAT-1-0	F1	9.45224	8.56611
AGGGTGAAGGGCAGGA-1-0	F1	8.69926	7.36253
AGGGTGAGTACCGTCG-1-0	F1	13.2319	6.55884
AGGGTGATCTAAGAAG-1-0	MoMac	3.10593	-1.92997
AGGGTTTAGCATGCGA-1-0	EC	8.77256	-8.07713
AGGGTTTAGCGTGAAC-1-0	EC	9.83056	-7.24782
AGGGTTTAGTCTACCA-1-0	Neut	1.71917	-5.54436
AGGGTTTCAAGATGTA-1-0	T	-2.03631	-6.98278
AGGGTTTCATTCGGGC-1-0	Myob	18.4773	1.42149
AGGGTTTGTCAGGTAG-1-0	SmM2	14.206	-5.27693
AGGGTTTGTTTCGCTC-1-0	SkM1	-2.09764	4.11548
AGGGTTTTCAGCACCG-1-0	EC	8.21731	-7.07081
AGGGTTTTCCGATCTC-1-0	MoMac	2.35615	-2.13134
AGGGTTTTCTGGCCGA-1-0	Neut	2.04712	-5.35973
AGGTAGGAGCTCAGAG-1-0	F1	12.7962	6.79904
AGGTAGGCAAGCACAG-1-0	F1	13.0585	7.39245
AGGTAGGTCACTTATC-1-0	MoMac	2.29209	-1.54545
AGGTAGGTCTCAATCT-1-0	SkM1	-3.50147	3.64509
AGGTCATAGATCGCCC-1-0	EC	10.1833	-8.34881
AGGTCATAGCCATTGT-1-0	Neut	2.14441	-5.1464
AGGTCATAGTTCACTG-1-0	F4	7.62772	4.20001
AGGTCATCAAGAGGTC-1-0	SmM1	14.0914	-7.30186
AGGTCATCATCCGATA-1-0	Myob	19.4163	1.62199
AGGTCATGTCTTTCAT-1-0	F1	9.83745	4.9329
AGGTCATGTTCAAAGA-1-0	F1	9.11027	7.59212
AGGTCATGTTTCTTAC-1-0	Myob	18.2039	1.52026
AGGTCATGTTTGGCTA-1-0	EC	9.48153	-7.54002
AGGTCATTCACCATCC-1-0	F4	7.44433	4.08188
AGGTCATTCCAAGCAT-1-0	F1	10.4123	8.50517
AGGTCATTCCGTTGAA-1-0	MoMac	4.0211	-0.530189
AGGTCTAAGAATTCAG-1-0	EC	8.13857	-2.21034
AGGTCTAAGACGTCGA-1-0	F1	10.5314	8.98927
AGGTCTAAGCACTTTG-1-0	Sch	7.34879	15.4264
AGGTCTAAGGCATCGA-1-0	EC	9.05334	-9.31075
AGGTCTACAAGTGGTG-1-0	SmM2	14.321	-4.56469
AGGTCTATCGCCTATC-1-0	SmM2	14.3181	-5.0268
AGGTGTTAGCGAGAAA-1-0	F1	12.73	7.30132
AGGTGTTCAGAGGTAC-1-0	MoMac	0.587721	-0.355884
AGGTGTTCAGCGTATT-1-0	F1	15.4512	6.59059
AGGTGTTTCAAACCCA-1-0	F1	14.4267	7.17577
AGGTGTTTCCGTTTCG-1-0	MoMac	1.86074	-0.932706
AGGTTACAGCTCGAAG-1-0	F1	11.5247	9.2641
AGGTTACCAACGGCTC-1-0	EC	9.79454	-8.50559
AGGTTACGTCTAACGT-1-0	F4	7.03687	3.76014
AGGTTACGTTAGCTAC-1-0	F1	8.17319	9.21158
AGGTTACGTTGGCCTG-1-0	B	6.73893	-2.73425
AGGTTACTCTACTTCA-1-0	EC	10.1493	-8.96908
AGGTTGTAGTACTGTC-1-0	F1	13.6847	7.22147
AGGTTGTCAGGTCCGT-1-0	MoMac	-0.541612	-1.24067
AGGTTGTCATACCATG-1-0	EC	9.76086	-10.7274
AGGTTGTGTGTTACTG-1-0	LEC	16.568	-11.3271
AGGTTGTTCTCTATGT-1-0	MoMac	3.31087	-1.81386
AGTAACCAGACAACTA-1-0	B	6.87603	-2.9561
AGTAACCAGATGAACT-1-0	F3	10.6275	3.65622
AGTAACCAGCTCTATG-1-0	EC	6.54583	-5.38648
AGTAACCAGTTAGTGA-1-0	Neut	3.6461	-5.05447
AGTAACCGTCAAATCC-1-0	Per	17.1869	-5.79673
AGTAACCGTCAACACT-1-0	EC	8.23785	-8.80579
AGTAACCTCATTACGG-1-0	EC	9.05941	-8.01765
AGTAACCTCCTTCTTC-1-0	F1	14.7237	8.7168
AGTAACCTCGAAGGAC-1-0	MoMac	4.27393	0.0264079
AGTACCAAGCCTTTCC-1-0	EC	10.6057	-11.1029
AGTACCACATGGAACG-1-0	MoMac	3.98709	-0.16043
AGTACTGAGTAGGCCA-1-0	F1	12.4315	6.2856
AGTACTGAGTCTTCCC-1-0	F1	9.41201	9.90137
AGTACTGCAACGATCT-1-0	MoMac	3.25656	-2.4088
AGTACTGCAAGAGGTC-1-0	SkM1	-6.1444	3.8902
AGTACTGCACGTCTCT-1-0	MoMac	-0.359502	-1.21097
AGTACTGGTATGAGAT-1-0	B	6.55857	-2.61938
AGTACTGGTGATACTC-1-0	EC	9.42786	-6.91605
AGTAGCTAGACGGTCA-1-0	MoMac	-1.09446	-1.45786
AGTAGCTCAAGAGGTC-1-0	F1	12.3618	8.39577
AGTAGCTCAAGGGTCA-1-0	Myob	18.2322	1.51224
AGTAGCTCACTCACTC-1-0	MoMac	4.34067	-2.62992
AGTAGCTTCATGAGTC-1-0	EC	6.68504	-4.44021
AGTAGTCGTCACCCTT-1-0	MoMac	1.8963	-2.57535
AGTAGTCGTCCCACGA-1-0	F1	13.5064	7.07133
AGTAGTCGTGATTCTG-1-0	SmM2	13.8397	-4.73157
AGTAGTCGTTAAACCC-1-0	Neut	2.14405	-5.19467
AGTCAACAGAGTATAC-1-0	Myob	18.1225	1.60204
AGTCAACAGATGAAGG-1-0	Myob	18.7968	1.51928
AGTCAACAGTAGCCAG-1-0	EC	10.2457	-9.24877
AGTCAACCACGGCTAC-1-0	F1	11.3291	6.40366
AGTCAACCAGAACATA-1-0	Neut	5.90184	-4.81535
AGTCAACCAGAAGCGT-1-0	Neut	2.25457	-4.95583
AGTCAACGTATTCTCT-1-0	MoMac	3.45248	-2.97909
AGTCAACGTCTCACAA-1-0	F1	8.4259	9.185
AGTCAACGTGCATTAC-1-0	F2	7.78165	9.42397
AGTCAACGTGGTTCTA-1-0	Myob	17.9939	1.56473
AGTCACAAGAGGATGA-1-0	F4	7.35739	4.02275
AGTCACAGTCCGAAAG-1-0	MoMac	1.1627	-0.884983
AGTCACATCCGAGGCT-1-0	MoMac	3.33763	-1.85634
AGTCATGAGAACTGAT-1-0	Neut	1.94869	-5.44351
AGTCATGTCACTGAAC-1-0	SmM2	14.3816	-4.80982
AGTCATGTCGACCCAG-1-0	EC	9.30495	-8.05705
AGTCATGTCTCTGCCA-1-0	Neut	2.29794	-4.8566
AGTCTCCAGATTGAGT-1-0	F3	10.9018	1.84325
AGTCTCCAGTATGCAA-1-0	SkM1	-5.9925	4.34441
AGTCTCCCAAACTCTG-1-0	SkM1	-6.63516	4.04085
AGTCTCCCACTGGAAG-1-0	EC	8.44122	-6.74448
AGTCTCCCATGGGTCC-1-0	MoMac	2.42129	-1.87551
AGTCTCCGTGGCTTAT-1-0	F3	11.0506	3.48209
AGTGACTAGATTACCC-1-0	MoMac	3.96213	-0.235889
AGTGACTCAGTCAGAG-1-0	EC	10.3955	-9.63581
AGTGACTTCCATCTAT-1-0	F1	13.9357	6.27598
AGTGACTTCCCTTTGG-1-0	MoMac	4.14836	-0.215118
AGTGACTTCCTGGGAC-1-0	F2	6.3485	9.19172
AGTGATCAGTCATGAA-1-0	Neut	1.9295	-5.40484
AGTGATCCAGGCATTT-1-0	F1	13.6905	7.0113
AGTGATCCATACGCAT-1-0	F1	11.1036	5.85118
AGTGATCGTACGATGG-1-0	EC	11.7447	-9.40396
AGTGATCTCAGTCCGG-1-0	F1	8.72236	7.71844
AGTGCCGCAATTGCGT-1-0	Myob	18.5015	1.0987
AGTGCCGCAGAGTGTG-1-0	F1	11.9858	6.91819
AGTGCCGCAGTTTCGA-1-0	Per	17.6944	-6.8698
AGTGCCGGTCAGGCAA-1-0	EC	8.96279	-7.90017
AGTGCCGGTCGGTGTC-1-0	EC	8.42115	-8.23182
AGTGCCGGTCTCTCCA-1-0	Myob	18.1658	2.89802
AGTGCCGTCTCCTACG-1-0	MoMac	-1.16018	-1.41058
AGTGTTGCACCAACAT-1-0	F1	15.8957	6.66635
AGTGTTGGTGAGCAGT-1-0	F1	11.0376	5.92082
AGTGTTGGTGGTCTCG-1-0	F1	8.72315	6.98481
AGTGTTGGTTAGAAGT-1-0	EC	9.59293	-8.40128
AGTTAGCAGATCGCCC-1-0	Myob	18.5422	1.12795
AGTTAGCAGCTGTTCA-1-0	SmM1	14.0394	-8.22774
AGTTAGCGTGAATTGA-1-0	Myob	18.3992	1.6401
AGTTAGCGTGTCGATT-1-0	Myob	17.9167	1.75991
AGTTAGCGTTATCCAG-1-0	F3	9.72634	2.56651
AGTTAGCGTTGAAGTA-1-0	MoMac	4.06572	-1.05998
AGTTAGCTCAGCCCAG-1-0	MoMac	2.2792	-1.96765
AGTTAGCTCCTTCTAA-1-0	F1	8.70525	9.31041
AGTTCCCCAAGCAGGT-1-0	EC	9.15396	-7.77893
AGTTCCCCACGCGTGT-1-0	MoMac	-0.00499931	-0.723426
AGTTCCCGTACGTTCA-1-0	MoMac	4.15743	-0.485965
AGTTCCCGTGTACAGG-1-0	F1	10.3877	8.10828
AGTTCCCGTTTGGAGG-1-0	F1	13.4636	7.29257
AGTTCGAAGCACACAG-1-0	MoMac	0.79476	-1.02324
AGTTCGAAGTAAGGGA-1-0	F1	10.2577	8.95779
AGTTCGACATACATCG-1-0	EC	9.94584	-6.57667
AGTTCGAGTCAGTCTA-1-0	F1	10.2345	8.3062
AGTTCGAGTGGACTAG-1-0	F1	8.41533	7.83891
AGTTCGATCTGGAGAG-1-0	MoMac	2.6278	-2.08271
ATACCGAAGGTTTACC-1-0	F2	6.98814	9.13307
ATACCGACAGCTTCCT-1-0	EC	10.4219	-10.1358
ATACCGAGTGCAGGAT-1-0	Myob	17.9608	1.39364
ATACCGAGTGCGGTAA-1-0	MoMac	-1.2339	-2.7995
ATACCGATCCTACTGC-1-0	MoMac	4.35045	-0.386021
ATACCGATCTTCGTAT-1-0	F1	11.4783	6.28821
ATACCTTAGGATACAT-1-0	MoMac	2.03632	-1.87992
ATACCTTAGTAGTCTC-1-0	EC	8.65081	-9.21959
ATACCTTCAAATGCTC-1-0	Neut	2.68054	-5.02764
ATACCTTCACAATGCT-1-0	EC	11.246	-10.5104
ATACCTTGTACAGCGA-1-0	Per	17.2697	-6.34366
ATACCTTGTTTCACAG-1-0	Neut	1.95293	-5.44205
ATACCTTGTTTGGGAG-1-0	F2	7.80051	10.0041
ATACCTTTCATCCTGC-1-0	F1	14.3526	6.8812
ATACCTTTCCCTTCCC-1-0	SkM1	-4.44487	0.569491
ATACCTTTCGACGAGA-1-0	F1	11.0136	9.31294
ATACTTCAGGATGAGA-1-0	F1	10.3829	6.829
ATACTTCCAGCGTACC-1-0	F1	10.1282	5.44494
ATACTTCCATTGGGAG-1-0	Per	17.5346	-7.01576
ATACTTCGTAGCGTAG-1-0	SkM1	-3.64679	1.07151
ATACTTCGTATGTCAC-1-0	F1	15.831	6.06386
ATAGACCCAGTAGTGG-1-0	MoMac	2.26833	-2.02759
ATAGACCCATGGTACT-1-0	EC	8.76081	-7.68011
ATAGACCGTTCGAGCC-1-0	F1	8.46497	6.96528
ATAGAGAAGATAGCAT-1-0	SkM1	-6.71266	2.48348
ATAGAGACACACACTA-1-0	F1	13.2332	7.9067
ATAGAGACACGCTGCA-1-0	F4	7.24961	3.80371
ATAGAGACAGCTGTCG-1-0	EC	8.70166	-9.042
ATAGAGAGTAACAAGT-1-0	MoMac	3.76884	-1.39311
ATAGAGATCGAACTCA-1-0	F1	7.70724	7.39397
ATAGGCTAGGGATCAC-1-0	EC	9.34844	-8.38552
ATAGGCTCAAGCCCAC-1-0	Neut	2.15648	-5.34097
ATAGGCTGTATGCAAA-1-0	EC	8.52217	-5.77915
ATAGGCTTCCCTTGGT-1-0	F1	9.13012	5.30134
ATAGGCTTCGGACAAG-1-0	F1	10.8248	8.36354
ATATCCTAGACGATAT-1-0	F1	10.5727	7.36618
ATATCCTAGAGCCATG-1-0	EC	8.08604	-6.01293
ATATCCTAGTTAACAG-1-0	F3	11.1305	1.5827
ATATCCTAGTTGGACG-1-0	EC	8.29354	-5.42502
ATATCCTGTCCCTCAT-1-0	EC	9.30312	-7.74896
ATATCCTGTCTTTCAT-1-0	F2	7.75866	9.45504
ATATCCTTCATCGGGC-1-0	F3	10.4652	2.04444
ATATCCTTCATTCGTT-1-0	MoMac	4.37843	-1.693
ATATCCTTCGCAGAGA-1-0	F1	10.44	6.65302
ATATCCTTCGTAACCA-1-0	EC	10.1157	-7.40818
ATATCCTTCGTGTTCC-1-0	F1	12.3881	6.42127
ATCACAGAGACCATAA-1-0	EC	10.3038	-8.66421
ATCACAGAGCACCGTC-1-0	SkM1	-4.80353	4.33541
ATCACAGAGCGACCCT-1-0	F1	12.6087	7.59943
ATCACAGCACTAGGCC-1-0	SmM2	13.7811	-4.63259
ATCACAGGTACAGAGC-1-0	MoMac	4.14119	-0.0103672
ATCACAGTCGGAACTT-1-0	SmM2	14.6073	-4.60658
ATCACGAAGAAGCGCT-1-0	Myob	18.0066	1.95562
ATCACGAAGTGCGCTC-1-0	MoMac	0.83645	-0.655662
ATCACGACAACAGATA-1-0	MoMac	4.44887	-0.311091
ATCACGACAACGGCTC-1-0	SmM2	14.0426	-4.79408
ATCACGAGTAGGCAGT-1-0	SkM1	-3.02099	4.4897
ATCACGATCCATGATG-1-0	MoMac	4.70669	-0.938573
ATCACTTAGTGGTTAA-1-0	F1	8.98158	8.41352
ATCACTTGTATACCTG-1-0	Neut	1.55046	-5.81962
ATCACTTGTCCTCAGG-1-0	F3	10.2876	2.81505
ATCACTTTCATAGCAC-1-0	F1	10.5522	8.98663
ATCAGGTAGGCGATAC-1-0	MoMac	3.78783	-1.55682
ATCAGGTAGTGTTGAA-1-0	B	6.91506	-2.60246
ATCAGGTCACTCCACT-1-0	EC	10.4909	-10.4164
ATCAGGTCAGGTGAGT-1-0	F3	10.8619	2.24222
ATCAGGTCATTCCTCG-1-0	SmM1	14.1477	-8.33291
ATCAGGTGTAAGGTCG-1-0	SkM1	-6.33125	3.28046
ATCATTCCAGTTCACA-1-0	EC	6.66549	-5.25175
ATCATTCGTTTGAAAG-1-0	MoMac	2.54539	-1.14532
ATCATTCTCCTCATAT-1-0	MoMac	3.99121	-0.643388
ATCATTCTCCTGTAGA-1-0	Neut	5.93501	-5.24687
ATCCACCAGAGTGAAG-1-0	EC	8.62015	-6.58193
ATCCACCGTGGACTGA-1-0	F1	12.06	6.50273
ATCCACCTCAGCTGAT-1-0	EC	8.86151	-8.37259
ATCCACCTCTTCCTAA-1-0	F1	10.1223	5.63692
ATCCATTAGAAGTCAT-1-0	F3	10.0679	3.59227
ATCCATTCAAAGCGTG-1-0	EC	11.7737	-10.4456
ATCCATTCAGACTCTA-1-0	F1	10.5666	4.29293
ATCCATTGTCAGGTGA-1-0	SkM1	-5.73258	2.64112
ATCCATTGTCCAGCCA-1-0	MoMac	3.38341	-0.989009
ATCCATTGTCTCCTGT-1-0	EC	10.7757	-9.21838
ATCCATTTCCGTACGG-1-0	F1	13.9164	7.18699
ATCCATTTCCTTATAC-1-0	EC	10.7994	-6.39599
ATCCCTGAGTAGGAAG-1-0	F3	11.8183	1.7166
ATCCCTGCAAGGCCTC-1-0	EC	9.63269	-10.6889
ATCCCTGCAGAGGACT-1-0	F1	13.0048	6.52988
ATCCCTGTCACCGACG-1-0	EC	7.00407	-5.22532
ATCCCTGTCATAGGCT-1-0	MoMac	3.90995	-1.13304
ATCCCTGTCCTCTCGA-1-0	MoMac	2.9109	-1.87981
ATCCCTGTCTGCGTCT-1-0	EC	9.72972	-7.96518
ATCCGTCAGATACAGT-1-0	F1	9.16427	7.79557
ATCCGTCAGCTGAAGC-1-0	Myob	17.8456	1.73298
ATCCGTCAGGCCCACT-1-0	Per	18.969	-6.83324
ATCCGTCGTACTCCCT-1-0	EC	9.91939	-8.72929
ATCCTATAGAATCGTA-1-0	F1	8.48259	9.6893
ATCCTATCAGCCATTA-1-0	F1	11.8482	9.18207
ATCCTATGTACTCCGG-1-0	F3	11.0611	1.74813
ATCCTATTCTAGCATG-1-0	F1	15.6552	6.20793
ATCGATGCAGCAGTGA-1-0	F3	10.4127	2.16972
ATCGATGTCCAGCAAT-1-0	F1	9.57442	8.58609
ATCGATGTCCGCGATG-1-0	T	-1.84481	-6.78296
ATCGATGTCTCTGAGA-1-0	F1	13.0098	7.37542
ATCGCCTCATGGGAAC-1-0	Myob	18.0923	2.3839
ATCGCCTCATTCACAG-1-0	MoMac	-0.840839	-1.38912
ATCGCCTGTAAGACCG-1-0	F3	10.1692	3.2286
ATCGCCTGTACGTGAG-1-0	MoMac	6.35106	-2.33532
ATCGCCTGTATGGTTC-1-0	Myob	18.0288	1.59666
ATCGCCTTCGCCTTTG-1-0	Sch	7.90326	15.7602
ATCGGATAGCGCCGTT-1-0	B	6.82128	-2.92982
ATCGGATCAAGTGTCT-1-0	SkM1	-4.53689	1.94042
ATCGGATGTAACACCT-1-0	F1	8.95255	5.03539
ATCGGATTCCCAGGAC-1-0	MoMac	4.22623	0.697896
ATCGGATTCGAGCCAC-1-0	F1	12.5047	7.75335
ATCGGCGAGGGTCACA-1-0	MoMac	3.84816	-1.86898
ATCGGCGCAGCCTATA-1-0	MoMac	5.29698	-1.67745
ATCGGCGGTGCCCGTA-1-0	SmM2	13.3319	-4.69472
ATCGGCGGTTGCCAAT-1-0	Myob	18.0718	2.08837
ATCGGCGTCCGGTTCT-1-0	EC	9.34314	-8.52111
ATCGTAGAGAGCATTA-1-0	EC	10.5873	-7.99599
ATCGTAGAGCTGAGTG-1-0	Myob	17.9167	1.54771
ATCGTAGAGGTACAGC-1-0	MoMac	2.81745	-1.86854
ATCGTAGCAGACACAG-1-0	Myob	17.7789	1.56878
ATCGTAGCATAATGCC-1-0	F2	7.72675	9.65377
ATCGTAGGTACTTCCC-1-0	B	6.9831	-2.89154
ATCGTAGGTGCAGATG-1-0	Sch	7.59235	15.5784
ATCGTAGTCGGTAACT-1-0	F1	10.1714	8.71443
ATCGTCCCACACCTTC-1-0	F1	12.5385	7.19412
ATCGTCCGTCATTCCC-1-0	MoMac	2.52832	-2.01844
ATCGTCCTCGTAACCA-1-0	F1	15.3672	7.44177
ATCGTCCTCTTGCAGA-1-0	F4	7.36841	4.05727
ATCGTGAAGGCACTAG-1-0	Myob	18.0752	1.88479
ATCGTGAAGGTACATA-1-0	EC	8.54225	-8.22939
ATCGTGACAAGGAGTC-1-0	F2	7.79277	10.0158
ATCGTGAGTATCGTAC-1-0	F1	8.24032	4.6882
ATCGTGAGTGGTCAAG-1-0	Myob	17.9246	1.72015
ATCTCTAAGACAACTA-1-0	F2	7.05275	9.97207
ATCTCTAAGAGTTGAT-1-0	EC	10.8244	-5.90249
ATCTCTAAGTAAGACT-1-0	F3	10.4759	3.2941
ATCTCTACAGCGATTT-1-0	EC	9.57086	-8.96417
ATCTCTATCCCATTTA-1-0	Per	16.326	-5.48877
ATCTCTATCGGACTTA-1-0	Myob	18.3937	1.60387
ATCTTCAAGACTTGTC-1-0	SkM1	-4.76142	0.119011
ATCTTCAAGCAGCCCT-1-0	F1	9.24271	5.50793
ATCTTCACAAAGCACG-1-0	B	6.6016	-2.76611
ATCTTCACATACTGTG-1-0	Myob	17.8178	1.60418
ATCTTCAGTGGTCCGT-1-0	F1	9.90294	6.83994
ATCTTCAGTTCTCCTG-1-0	MoMac	4.06683	-0.996477
ATCTTCAGTTTGAAAG-1-0	EC	9.30728	-7.78633
ATCTTCATCAAAGACA-1-0	Myob	18.4305	1.28869
ATCTTCATCCGAGTGC-1-0	SmM2	13.4263	-4.65024
ATCTTCATCCGTCACT-1-0	T	-1.78544	-6.94062
ATGAAAGGTCATAACC-1-0	Neut	2.33236	-5.2359
ATGAAAGTCCATCGTC-1-0	Ery	6.25532	-5.74333
ATGACCAAGTATGGAT-1-0	EC	9.88038	-8.26473
ATGACCACAGACATCT-1-0	Neut	2.57589	-5.61049
ATGACCAGTTCGTACA-1-0	Neut	6.49984	-5.27778
ATGAGGGAGAGCCATG-1-0	Neut	2.32361	-5.21809
ATGAGGGCAAACCGGA-1-0	EC	10.4389	-8.18022
ATGAGGGCAATGCAAA-1-0	MoMac	5.19211	-1.29789
ATGAGGGGTAACATCC-1-0	Myob	18.068	1.71807
ATGAGTCAGACGTCCC-1-0	EC	9.11412	-8.2764
ATGAGTCAGTAGGATT-1-0	F1	11.0241	9.06029
ATGAGTCCATGACTTG-1-0	Per	17.4318	-6.75455
ATGAGTCGTATAGGGC-1-0	EC	9.7292	-7.40027
ATGAGTCTCCTTACCG-1-0	EC	10.6796	-8.84558
ATGATCGAGATCGCCC-1-0	Myob	18.1407	1.27699
ATGATCGAGCTGTTCA-1-0	SmM1	14.0746	-8.51146
ATGATCGCACAGTCAT-1-0	F1	10.9416	8.89955
ATGATCGTCAAGGTGG-1-0	MoMac	4.04467	-0.688283
ATGCATGAGTGCACCC-1-0	F1	14.585	7.25852
ATGCATGCATGGAAGC-1-0	Myob	18.3239	2.03396
ATGCATGGTCGAGATG-1-0	EC	9.15733	-7.66031
ATGCCTCAGGAAACGA-1-0	Myob	18.6337	1.64113
ATGCCTCAGGCATGGT-1-0	F1	8.78566	5.93697
ATGCCTCAGTCATGCT-1-0	Myob	19.0568	0.579411
ATGCCTCCACTAGAGG-1-0	EC	8.8779	-7.43677
ATGCCTCGTCTGCCTT-1-0	EC	10.2977	-10.2011
ATGCGATCATCAGCGC-1-0	MoMac	4.08959	-0.108985
ATGCGATGTCCTCATC-1-0	EC	9.67565	-8.7906
ATGCGATGTGATGAAT-1-0	Neut	2.00961	-5.34077
ATGCGATTCACTGTCC-1-0	F2	6.69839	9.68979
ATGGAGGAGGTTATAG-1-0	Myob	18.3737	1.87777
ATGGAGGAGTTGCGAG-1-0	B	7.01731	-2.69316
ATGGAGGTCAACTCTT-1-0	SmM1	14.9113	-8.41311
ATGGATCAGAAGGATG-1-0	T	-2.62122	-6.99254
ATGGATCAGGTAGATT-1-0	Per	17.8143	-5.96341
ATGGATCCACCCAATA-1-0	Neut	3.66292	-4.72272
ATGGATCCACCGTGGT-1-0	F1	9.7339	9.32192
ATGGATCGTAGATTGA-1-0	Neut	2.47607	-5.60426
ATGGATCGTCGTTCAA-1-0	F1	10.467	6.05461
ATGGATCGTCTTAGTG-1-0	EC	7.80626	-9.19814
ATGGATCTCATTGGTG-1-0	F3	4.44612	-0.536241
ATGGATCTCCCTGGTT-1-0	F3	10.1881	3.30304
ATGGATCTCTCTGCTG-1-0	Per	16.7232	-6.64547
ATGGGAGAGCGGTAAC-1-0	F2	6.9631	9.88142
ATGGGAGTCAGACCTA-1-0	F1	8.30596	9.5046
ATGGGTTAGCGTATGG-1-0	EC	9.38893	-7.80292
ATGGGTTAGGGTCTTT-1-0	EC	10.6639	-8.82469
ATGGGTTAGGTAGTAT-1-0	F1	9.73159	6.90514
ATGGGTTCACTGAATC-1-0	Neut	1.98662	-5.40536
ATGGGTTCAGATGCGA-1-0	MoMac	3.93588	-1.69414
ATGGGTTGTGGAGAAA-1-0	F1	11.7561	7.60788
ATGGTTGAGCCGTTGC-1-0	SmM2	13.9557	-4.48873
ATGGTTGCAAAGGAGA-1-0	EC	9.31502	-7.15785
ATGGTTGCAAATGGTA-1-0	MoMac	3.93584	-0.512126
ATGGTTGCACAAGTGG-1-0	F1	10.0158	5.1214
ATGGTTGCACTGGCCA-1-0	F1	12.8762	6.99842
ATGGTTGGTGGCAACA-1-0	EC	9.52125	-9.09283
ATGGTTGTCCATTTAC-1-0	Myob	18.1904	1.50222
ATGGTTGTCCCGTGAG-1-0	Neut	2.06856	-5.35819
ATGTCCCAGCTGCCAC-1-0	EC	10.4873	-8.51919
ATGTCCCCAAGGTTGG-1-0	F1	8.07995	9.51301
ATGTCCCCATAATGCC-1-0	B	7.04685	-2.64612
ATGTCCCGTGATTAGA-1-0	F1	13.8887	7.40024
ATGTCCCTCTTACGGA-1-0	EC	10.1628	-8.52969
ATGTCTTAGTATGAAC-1-0	F2	7.66787	9.82887
ATGTCTTGTCACTGAT-1-0	F2	7.66447	10.0879
ATTACCTCAAAGGATT-1-0	F1	12.3805	7.73778
ATTACCTCAGTCCGTG-1-0	MoMac	3.97799	-0.160722
ATTACCTCATCGTCCT-1-0	F1	8.28299	8.92894
ATTACCTCATCTCATT-1-0	F2	7.65824	9.7681
ATTACTCAGGGAGTTC-1-0	SmM2	13.1132	-4.68822
ATTACTCCAACTCATG-1-0	SkM1	-4.69104	0.225292
ATTACTCGTATCACCA-1-0	EC	8.93905	-8.90238
ATTACTCGTCTGATAC-1-0	F1	11.1995	7.59134
ATTACTCTCCCATGGG-1-0	F1	15.9572	6.56539
ATTATCCAGCGATGAC-1-0	EC	8.86665	-6.17038
ATTATCCAGGTAGGCT-1-0	Myob	18.1671	1.53345
ATTATCCCAAATCCCA-1-0	Per	19.2257	-6.64364
ATTATCCCAGTTAGAA-1-0	MoMac	1.97094	-2.43336
ATTATCCTCAAAGACA-1-0	F1	8.55501	9.21718
ATTATCCTCCCGAATA-1-0	F1	9.88487	8.55199
ATTCACTAGCCACTCG-1-0	Per	18.5771	-6.9733
ATTCACTGTCGCAGTC-1-0	SmM1	13.8814	-8.62827
ATTCACTTCCGTCACT-1-0	F1	12.0975	8.35238
ATTCACTTCTTCCGTG-1-0	Per	18.0871	-6.45931
ATTCAGGAGAGCTGCA-1-0	F2	7.65235	7.86284
ATTCAGGAGTATGGAT-1-0	Neut	2.55171	-4.91743
ATTCAGGGTTGTAGCT-1-0	Neut	2.03812	-5.32153
ATTCATCAGAGCCTGA-1-0	F3	11.6266	1.46472
ATTCATCGTGTAAACA-1-0	EC	10.3604	-7.71116
ATTCATCTCGCGGTAC-1-0	F2	7.68542	10.3959
ATTCCATAGTGATGGC-1-0	F1	9.25422	5.22022
ATTCCATCATTCTGTT-1-0	EC	9.78583	-8.63737
ATTCCATGTAGCCAGA-1-0	T	-2.86467	-7.31503
ATTCCATGTCAGTTTG-1-0	F1	13.7095	6.89461
ATTCCATGTCTACATG-1-0	MoMac	3.02445	-1.57524
ATTCCATTCCGTGACG-1-0	Per	17.2964	-6.90672
ATTCCCGAGATAACAC-1-0	MoMac	-0.98334	-1.6026
ATTCCCGGTAATGTGA-1-0	EC	8.81073	-7.75088
ATTCCCGGTCAGGAGT-1-0	F1	12.0403	9.02624
ATTCCCGGTTGTCAGT-1-0	Per	16.6616	-6.07278
ATTCCTAAGTTCGGTT-1-0	MoMac	4.20857	-2.84703
ATTCCTAAGTTGAAGT-1-0	EC	8.80575	-8.38783
ATTCCTACACCAGTTA-1-0	SmM1	14.3674	-8.42334
ATTCCTACACGCGGTT-1-0	F3	10.5999	2.35714
ATTCCTACAGAGATTA-1-0	F1	9.23581	5.2411
ATTCCTACATCCGAAT-1-0	F1	12.4695	5.96839
ATTCGTTAGAGTCTTC-1-0	SkM1	-5.05377	0.31238
ATTCGTTCATTCGGGC-1-0	Myob	17.6966	1.14664
ATTCGTTGTACAATAG-1-0	MoMac	3.3506	-1.16742
ATTCGTTTCAAATAGG-1-0	EC	9.28573	-6.58164
ATTCGTTTCACCTGTC-1-0	B	7.05099	-2.83957
ATTCGTTTCCAAGAGG-1-0	F1	12.9824	6.49276
ATTCGTTTCTCGTCGT-1-0	SmM2	14.4946	-4.95828
ATTCTACAGCGCTGCT-1-0	Myob	18.5925	1.74136
ATTCTACGTCCTGTTC-1-0	F1	10.2878	9.04204
ATTCTACGTGAGTAAT-1-0	MoMac	0.742344	-1.74991
ATTCTACGTTCCGCTT-1-0	EC	9.35334	-7.43481
ATTCTACTCATGCAGT-1-0	EC	7.623	-6.38406
ATTCTTGAGTGCGACA-1-0	F1	9.35816	9.39282
ATTCTTGCAAGTGGGT-1-0	B	6.74929	-2.89985
ATTCTTGCAGAAATCA-1-0	Neut	6.5518	-5.56771
ATTCTTGCATATTCGG-1-0	EC	9.78488	-8.68985
ATTCTTGCATTCTGTT-1-0	F1	10.9301	6.06243
ATTCTTGGTGGAATGC-1-0	MoMac	4.05418	-1.07959
ATTCTTGGTGGCTTAT-1-0	MoMac	4.29561	-0.233799
ATTCTTGGTTGCATTG-1-0	MoMac	3.96861	-0.629067
ATTGGGTAGCATCAGG-1-0	F1	14.0545	7.07536
ATTGGGTGTTAGGACG-1-0	F1	15.604	7.0554
ATTGGGTGTTGTCAGT-1-0	F3	10.64	1.98732
ATTGGGTGTTTGGCTA-1-0	EC	9.71452	-8.79022
ATTGGGTTCACTGGTA-1-0	Myob	18.141	1.16786
ATTGGGTTCCAATCCC-1-0	Neut	2.25759	-5.67256
ATTGTTCCAACTGGTT-1-0	T	-1.78174	-6.46109
ATTGTTCCAATTGCTG-1-0	Neut	2.0618	-5.28227
ATTGTTCCATAGAATG-1-0	SkM1	-5.04303	0.86603
ATTGTTCGTCCTCATC-1-0	MoMac	-0.055507	-2.86596
ATTGTTCGTGATGTAA-1-0	EC	8.34662	-5.90167
ATTGTTCGTTCTCGCT-1-0	Per	16.8702	-6.28911
ATTGTTCGTTTATGCG-1-0	Neut	2.00164	-5.35866
ATTGTTCTCACCATAG-1-0	Per	15.4593	-5.22419
ATTGTTCTCCACGTGG-1-0	MoMac	6.10973	-2.22322
ATTTACCAGCTTCATG-1-0	F1	8.73413	9.48551
ATTTCACAGAAATCCA-1-0	F1	11.5096	8.56529
ATTTCACAGTGGTGAC-1-0	Myob	20.1714	0.976114
ATTTCACGTCAAGTTC-1-0	MoMac	0.741836	-0.760628
ATTTCTGGTCGCTTAA-1-0	F2	7.52907	10.428
ATTTCTGTCTACTATC-1-0	EC	9.08708	-7.71465
CAAAGAAAGGAGTACC-1-0	Per	18.02	-7.18007
CAAAGAACAGACAAAT-1-0	Myob	18.2073	1.62936
CAAAGAACAGTAGAGC-1-0	F1	10.1027	8.19194
CAAAGAACAGTTGTTG-1-0	SmM2	14.3844	-4.63496
CAAAGAAGTTCTGAGT-1-0	F1	9.26799	5.19321
CAAAGAATCACGAACT-1-0	EC	8.44576	-6.88157
CAAAGAATCTCTCAAT-1-0	Per	16.5136	-7.05781
CAACAACAGAGTCACG-1-0	EC	9.47141	-7.46975
CAACAACAGTCATACC-1-0	MoMac	1.18502	-0.719439
CAACAACCACAGTACT-1-0	Per	18.6232	-7.16603
CAACAACGTGGAACCA-1-0	Myob	17.7917	1.33936
CAACAACGTGGGATTG-1-0	MoMac	0.0825168	-1.89913
CAACAGTAGCACGGAT-1-0	F1	10.2779	9.17197
CAACAGTAGGGATCGT-1-0	Neut	2.23242	-4.9924
CAACAGTTCAGGGTAG-1-0	F1	9.4399	6.44011
CAACCAAAGGATATGT-1-0	F1	9.42993	8.41402
CAACCAAAGGCTTAAA-1-0	F1	9.24208	8.14866
CAACCAACAAGGTTGG-1-0	EC	9.62707	-6.73431
CAACCAACAAGTACCT-1-0	Myob	17.661	1.59038
CAACCAAGTCCTACAA-1-0	MoMac	3.59375	-2.50882
CAACCAATCAAGAATG-1-0	SmM2	13.4793	-4.28137
CAACCTCCATCCTATT-1-0	B	7.16629	-2.43766
CAACCTCTCCACTGAA-1-0	SmM2	13.5168	-5.08199
CAACGGCAGAAGTGTT-1-0	MoMac	4.11892	-0.570373
CAACGGCAGGGTAGCT-1-0	MoMac	3.75967	-1.70185
CAACGGCAGGTCGAGT-1-0	MoMac	1.20152	-1.10154
CAACGGCCAGATCACT-1-0	B	7.0416	-2.96801
CAACGGCTCAACCTTT-1-0	EC	10.361	-6.20809
CAACGGCTCCTAAGTG-1-0	Neut	1.92694	-5.4269
CAAGACTAGTAGAGTT-1-0	MoMac	2.01641	-0.324852
CAAGACTCAAAGGCAC-1-0	T	-1.68204	-6.68867
CAAGACTCAACTTGCA-1-0	Neut	2.26586	-5.54911
CAAGACTCATGGCCAC-1-0	F2	8.16194	9.70772
CAAGACTGTCGACGCT-1-0	MoMac	4.54875	-0.431116
CAAGACTGTGGCTAGA-1-0	F1	10.1845	6.78398
CAAGAGGCAGTCTCTC-1-0	F1	10.9266	6.8076
CAAGAGGGTCGTGATT-1-0	F1	12.0346	6.524
CAAGAGGGTGAGTAGC-1-0	Myob	18.1088	1.72558
CAAGAGGGTGAGTTGG-1-0	B	7.0092	-2.69111
CAAGAGGTCCTTGGAA-1-0	Myob	17.8555	1.59942
CAAGAGGTCTATCGCC-1-0	MoMac	-0.193874	-1.05172
CAAGCTAAGCTCATAC-1-0	MoMac	3.65637	-1.28439
CAAGCTAAGGAGTACC-1-0	F1	15.1678	6.83229
CAAGCTAAGTGGTCAG-1-0	F1	7.87626	9.20831
CAAGCTAGTCGCTCGA-1-0	EC	8.93469	-8.36589
CAAGCTATCACCTCGT-1-0	MoMac	3.6944	-1.51784
CAAGCTATCGCTCCTA-1-0	MoMac	5.35638	-1.59516
CAAGCTATCTTCGTGC-1-0	F1	9.28441	9.45166
CAAGGGAAGCGTCAGA-1-0	EC	7.99796	-6.28389
CAAGGGAAGGTTTGAA-1-0	Neut	6.54268	-5.49969
CAAGGGACAGAGATGC-1-0	F1	10.2731	5.50416
CAAGGGAGTTAAGTCC-1-0	EC	9.33229	-9.9843
CAAGGGATCTACGGGC-1-0	EC	11.3461	-8.78013
CAAGGGATCTTCGGTC-1-0	Sch	7.76147	15.7898
CAATACGCAAGCGAGT-1-0	F1	8.53013	9.57093
CAATACGCACTGATTG-1-0	F1	14.1403	6.3236
CAATACGCATCGTTCC-1-0	SmM2	14.1924	-4.4981
CAATACGGTACGATTC-1-0	LEC	16.8962	-12.0039
CAATACGGTACTAAGA-1-0	EC	9.67357	-8.30883
CAATACGGTCATGGCC-1-0	B	6.76347	-2.84805
CAATACGGTTCGCGTG-1-0	F1	9.99498	8.11726
CAATCGAAGAGCCATG-1-0	MoMac	-0.378262	-1.00606
CAATCGAAGCATCCTA-1-0	LEC	16.7702	-11.697
CAATCGAAGTCCGTCG-1-0	EC	10.5055	-7.72083
CAATCGACACCGTCGA-1-0	Myob	17.6877	0.807541
CAATCGATCTCTGCCA-1-0	Neut	1.49717	-5.72027
CAATGACAGTAAGACT-1-0	F1	10.8602	9.50473
CAATGACAGTTGTACC-1-0	EC	11.7816	-10.2794
CAATGACCAAATGAGT-1-0	Neut	6.31407	-5.22295
CAATGACCAGACGGAT-1-0	Neut	4.13225	-4.65124
CAATGACTCAATCCGA-1-0	B	7.20218	-2.71565
CAATGACTCGCGGACT-1-0	F1	10.0672	8.08992
CAATTTCAGAATCGAT-1-0	F1	12.0397	7.82561
CAATTTCAGGTGCCTC-1-0	F1	10.9246	4.63297
CAATTTCAGTTTGCTG-1-0	Neut	2.65903	-4.85652
CAATTTCCAGCGTGAA-1-0	MoMac	3.58274	-1.35582
CAATTTCCAGTATGAA-1-0	EC	9.05494	-7.47672
CAATTTCGTTGGGTTT-1-0	F1	12.6935	7.78072
CACAACACATCCCACT-1-0	F3	10.8272	2.32546
CACAACAGTACATACC-1-0	Neut	5.98279	-5.32265
CACAACAGTGGGAGAG-1-0	Neut	1.88735	-5.49098
CACAACAGTTACTCAG-1-0	F1	9.31604	5.35462
CACACAAAGCTCGCAC-1-0	MoMac	4.47661	-0.399312
CACACAAAGGGCAAGG-1-0	EC	10.1186	-9.47076
CACACAACACAGGATG-1-0	SmM1	14.707	-8.40754
CACACAAGTATTCCTT-1-0	F3	10.684	1.80171
CACACAAGTGTTCAGT-1-0	EC	6.69146	-5.47031
CACACAAGTTGCCAAT-1-0	F1	15.4444	6.22136
CACAGATGTCCACAGC-1-0	SmM2	14.0896	-5.51582
CACAGGCAGGTAGCCA-1-0	Myob	18.1842	1.71175
CACAGGCCAATAACGA-1-0	EC	9.0761	-6.65766
CACAGGCCAGAAGCGT-1-0	EC	10.1602	-8.33705
CACAGGCTCAACCTCC-1-0	Myob	18.2481	1.73169
CACAGGCTCGGTCTAA-1-0	Myob	18.0579	2.05252
CACATGACACAGTACT-1-0	EC	9.17868	-8.1192
CACATGAGTAAGAACT-1-0	B	6.53267	-2.71618
CACATGATCAAATGCC-1-0	F1	9.33896	5.20973
CACCAAAAGGACAGCT-1-0	Neut	1.99496	-5.42371
CACCAAAGTACAGTCT-1-0	F1	14.3055	6.81376
CACCAAAGTTCGTTCC-1-0	F1	9.49647	8.07922
CACCGTTCAACCCTCT-1-0	SmM2	13.2626	-4.49162
CACGAATAGTAATTGG-1-0	EC	6.61438	-5.35145
CACGAATAGTCACGCC-1-0	EC	7.85264	-7.04464
CACGAATCACCTATCC-1-0	EC	8.5838	-5.96029
CACGAATGTATTTCGG-1-0	Myob	18.0278	1.88883
CACGAATGTCACGACC-1-0	F4	7.17514	3.89641
CACGAATGTCCTATAG-1-0	F3	10.4553	2.9896
CACGAATTCAGGACGA-1-0	SmM1	14.4107	-8.37659
CACGGGTAGATTAGAC-1-0	EC	10.9205	-10.5503
CACGGGTCACAACATC-1-0	Myob	18.3294	0.563548
CACGGGTCACTCTAGA-1-0	SkM1	-5.63162	4.01455
CACGGGTGTATCCCTC-1-0	EC	8.87177	-8.45637
CACGGGTGTCTTTCAT-1-0	Neut	6.31613	-5.61307
CACGGGTGTGCCCGTA-1-0	MoMac	0.261607	-1.68863
CACGTGGCAAAGGCAC-1-0	MoMac	3.65259	-1.71446
CACGTGGCAACTCGAT-1-0	F1	10.5845	7.2482
CACGTGGGTCCCGTGA-1-0	Neut	1.659	-5.50957
CACGTGGTCAGGACAG-1-0	F4	7.42917	4.06988
CACGTTCAGACGACGT-1-0	EC	8.60712	-9.59306
CACGTTCAGGAACATT-1-0	F1	9.18793	9.46209
CACGTTCAGGCGTTGA-1-0	F3	11.1861	2.01319
CACGTTCCAAAGGTTA-1-0	F1	9.56045	5.78591
CACGTTCCACTACCCT-1-0	F1	10.1882	5.40216
CACGTTCGTCATGCAT-1-0	F1	13.8944	7.52789
CACGTTCTCCGAAATC-1-0	MoMac	4.15347	-0.316444
CACGTTCTCGTGGTAT-1-0	F1	9.27363	5.39895
CACTAAGAGATCCAAA-1-0	EC	9.36079	-6.32575
CACTAAGAGCCGATTT-1-0	EC	8.88	-8.43349
CACTAAGGTGCTTATG-1-0	EC	10.3909	-8.70621
CACTAAGGTTCCGCGA-1-0	MoMac	-0.436709	-1.01085
CACTAAGGTTTGACAC-1-0	F3	10.1714	3.29818
CACTAAGTCATCCTAT-1-0	F2	7.1047	9.27674
CACTAAGTCTGTGCTC-1-0	F1	14.8799	8.02398
CACTGAACAAGGAGTC-1-0	F1	12.4071	6.39087
CACTGAACAGTCTGGC-1-0	MoMac	3.95009	-0.13386
CACTGAATCTAATTCC-1-0	EC	11.5243	-11.1327
CACTGGGAGAACTGAT-1-0	B	6.91068	-2.41599
CACTGGGAGCAGTCTT-1-0	F1	9.85506	9.22462
CACTGGGCATTAGGCT-1-0	MoMac	3.97155	-0.566652
CACTGTCAGTGCCAGA-1-0	SkM1	-1.32802	3.85535
CACTGTCAGTGGTGGT-1-0	F1	14.7513	5.76254
CACTGTCCAGTTAAAG-1-0	SmM1	14.7712	-8.77078
CACTGTCCATAACGGG-1-0	F1	10.4248	8.14855
CACTGTCCATGGAAGC-1-0	Sch	7.63504	15.5711
CACTGTCTCAAAGGTA-1-0	EC	9.2954	-7.61365
CACTGTCTCCCTCGTA-1-0	T	-1.73252	-6.76313
CACTGTCTCTCTTAAC-1-0	F1	15.8013	7.44593
CACTTCGCAATAAGGT-1-0	SkM1	-6.31003	3.23532
CACTTCGCACTACCCT-1-0	Myob	18.3213	0.914398
CACTTCGGTATCACCA-1-0	Neut	2.19491	-5.01467
CACTTCGGTGCCGTAC-1-0	T	-1.89889	-6.64625
CACTTCGTCAAGTTGC-1-0	Neut	2.02835	-6.06116
CAGAGCCAGAAATGGG-1-0	Neut	2.23023	-5.03101
CAGAGCCCAACGGCCT-1-0	SkM1	-1.68635	4.37459
CAGAGCCGTTTCACTT-1-0	EC	4.01015	-0.531429
CAGATACAGCCGAATG-1-0	Myob	19.5191	1.56833
CAGATACCAGACCGCT-1-0	EC	9.23065	-6.5167
CAGATACCATCAACCA-1-0	MoMac	2.01155	-0.48404
CAGATACCATCAGCGC-1-0	F1	14.242	6.33837
CAGATACGTGGTGATG-1-0	T	-1.64289	-6.79558
CAGATACGTTGAGTCT-1-0	EC	9.13938	-8.43876
CAGATACTCAATCTCT-1-0	Neut	1.93249	-5.38194
CAGATCAGTCCTGAAT-1-0	SkM1	-5.75026	3.98113
CAGATCAGTGTTGATC-1-0	F1	14.2317	7.81058
CAGATCAGTTTACACG-1-0	SmM2	14.2601	-4.68899
CAGATCATCAGTCCGG-1-0	F1	10.8553	9.29938
CAGATCATCCACGAAT-1-0	F1	13.1299	6.43462
CAGATTGAGGTTCAGG-1-0	Neut	2.05198	-5.37452
CAGATTGAGTATGATG-1-0	EC	11.2554	-10.4725
CAGATTGAGTATGCAA-1-0	B	6.94616	-2.65276
CAGATTGCACTGAGTT-1-0	MoMac	-0.671316	-0.962125
CAGATTGGTCTAACTG-1-0	EC	6.78195	-5.51243
CAGATTGTCTTAGCTT-1-0	SmM2	14.4233	-5.33416
CAGCAATAGCAGATAT-1-0	EC	10.0834	-10.0151
CAGCAATAGCGACATG-1-0	MoMac	3.38703	-1.75405
CAGCAATAGCTGACTT-1-0	MoMac	0.0908887	-2.07219
CAGCAATAGGGCAACT-1-0	F1	14.1969	7.60693
CAGCAATCAACCGATT-1-0	F1	8.53362	9.21638
CAGCACGAGATCCCAT-1-0	Myob	18.9257	1.45285
CAGCACGAGTGCGTCC-1-0	F1	8.64951	9.72563
CAGCACGCACCATAAC-1-0	Neut	2.04854	-5.3608
CAGCACGCATGTGTCA-1-0	MoMac	4.04925	-0.745387
CAGCACGGTGGTAATA-1-0	MoMac	-0.241713	-0.876826
CAGCAGCAGCGCCTAC-1-0	Per	18.4803	-7.15015
CAGCAGCGTACTGCGC-1-0	F1	14.7796	6.53309
CAGCAGCTCAACCGAT-1-0	B	6.70161	-2.78723
CAGCAGCTCACGAACT-1-0	Myob	18.3479	1.77689
CAGCCAGAGACATCCT-1-0	SmM2	13.5752	-4.97327
CAGCCAGAGTGCGTCC-1-0	MoMac	4.31574	-0.357474
CAGCCAGCAAGCCATT-1-0	MoMac	-0.286379	-0.662921
CAGCCAGCAGACCGCT-1-0	F1	12.0341	8.84017
CAGCCAGGTAAGGTCG-1-0	MoMac	4.42662	-0.336092
CAGCCAGTCATTACGG-1-0	F1	11.4145	5.92878
CAGCCAGTCGACCAAT-1-0	F1	8.7206	9.43246
CAGCGTGAGGAGAGGC-1-0	F1	15.6306	6.10403
CAGCGTGGTAAGTAGT-1-0	SmM2	14.3301	-4.42552
CAGCGTGTCATCACAG-1-0	MoMac	0.564899	-1.0763
CAGCGTGTCGGTATGT-1-0	Myob	18.0837	1.53044
CAGCGTGTCGTGAGAG-1-0	Sch	7.31446	15.3478
CAGCGTGTCTAGTGTG-1-0	EC	9.09932	-7.57242
CAGCGTGTCTCCGAGG-1-0	F1	10.0056	8.49351
CAGGCCAAGATGAACT-1-0	F1	11.2974	4.82449
CAGGCCACAAGAAACT-1-0	EC	9.6697	-6.26207
CAGGCCACACAAATGA-1-0	SmM2	13.575	-4.92797
CAGGCCACACTGTCCT-1-0	F1	9.29962	7.8046
CAGGCCAGTAGTGCGA-1-0	F3	11.1476	1.75652
CAGGGCTAGACTCCGC-1-0	F1	9.296	9.64046
CAGGGCTCAGATACCT-1-0	LEC	16.724	-11.6819
CAGGGCTCATGACTGT-1-0	Myob	18.0088	1.85087
CAGGGCTGTATGCAAA-1-0	Neut	2.01032	-5.30126
CAGGGCTTCGCATTGA-1-0	F1	14.394	6.73837
CAGGTATAGGGATCAC-1-0	Myob	16.8712	3.25931
CAGGTATAGTGCTAGG-1-0	F4	7.42258	4.07575
CAGGTATAGTTAACAG-1-0	Myob	17.96	0.760463
CAGGTATCAACCAACT-1-0	EC	8.97191	-7.63062
CAGTGCGGTAAGATCA-1-0	SkM1	-1.67003	4.44898
CAGTGCGGTACCGCGT-1-0	MoMac	4.61638	-0.630845
CAGTTAGCACGGCGTT-1-0	EC	9.81388	-10.3945
CAGTTCCAGTACTGTC-1-0	MoMac	3.81632	-1.2778
CAGTTCCGTCTAGGCC-1-0	Myob	19.1085	1.30533
CATAAGCAGATCCAAA-1-0	EC	9.44404	-7.80284
CATAAGCGTCAACACT-1-0	MoMac	2.30508	-1.69536
CATAAGCGTCTCAGGC-1-0	F2	7.9928	9.94642
CATAAGCTCCAAATGC-1-0	EC	9.86469	-8.40728
CATAAGCTCTCAACGA-1-0	Per	17.634	-6.70388
CATACAGGTCATCGGC-1-0	EC	10.6835	-6.51863
CATACAGTCAAAGACA-1-0	EC	9.23786	-8.50121
CATACAGTCTCCAAGA-1-0	SmM1	13.3443	-8.42052
CATACCCCACGACAGA-1-0	EC	8.49214	-6.31877
CATACCCCATCTGGGC-1-0	F3	11.1255	2.47052
CATACCCGTGCGTGCT-1-0	Myob	18.8757	1.52468
CATACCCGTTGCCGCA-1-0	F1	10.9561	7.98799
CATACCCTCTCAACGA-1-0	EC	10.1357	-6.47541
CATACTTAGACTTCGT-1-0	F1	11.8159	8.30073
CATACTTAGAGTCAAT-1-0	SkM1	-3.27919	3.07197
CATACTTAGGAGAGGC-1-0	Myob	17.8817	1.78634
CATACTTCATGGCACC-1-0	Neut	1.725	-5.59573
CATACTTGTAGAGTTA-1-0	Myob	18.1195	1.39452
CATACTTGTGCAATGG-1-0	Myob	18.1402	1.31062
CATACTTGTTAATGAG-1-0	EC	8.21481	-8.09459
CATAGACAGCTGAAAT-1-0	MoMac	3.96555	-1.64449
CATAGACCAAATAGCA-1-0	MoMac	4.02504	-0.48691
CATAGACCACCGGAAA-1-0	F1	13.5091	7.49619
CATAGACCAGTAACAA-1-0	EC	9.94991	-8.24206
CATAGACCATGCACTA-1-0	Neut	1.78256	-5.55036
CATAGACGTTGCACGC-1-0	EC	10.1967	-8.61256
CATCAAGAGACTTCCA-1-0	Per	18.0711	-6.72545
CATCAAGAGCTATCCA-1-0	F1	10.3544	8.11501
CATCAAGAGGCAGGTT-1-0	Myob	18.8503	1.6076
CATCAAGCATCGCTGG-1-0	EC	10.6044	-9.04483
CATCAAGCATGAGAAT-1-0	Myob	19.0063	1.7938
CATCAAGGTATATGGA-1-0	F1	10.6432	6.05988
CATCAAGTCATGCGGC-1-0	F1	9.49307	8.83987
CATCAAGTCTGTCGCT-1-0	MoMac	2.16418	-1.99113
CATCCACCAAAGGAGA-1-0	MoMac	4.65242	-0.74664
CATCCACCACAGCCTG-1-0	F1	8.59078	8.48877
CATCCACTCCTCACTG-1-0	EC	11.1782	-8.85386
CATCCCAAGCGACTTT-1-0	MoMac	8.34658	-5.59206
CATCCCAAGGCGATAC-1-0	F1	10.824	7.43317
CATCCCACACGGTGTC-1-0	F2	7.78435	9.59125
CATCCCACACTTCAAG-1-0	T	-2.90475	-7.10921
CATCCCAGTGACCGTC-1-0	B	7.09731	-2.54784
CATCCCAGTGGTGATG-1-0	F2	6.33299	9.65539
CATCCCAGTTCAAACC-1-0	EC	9.52061	-8.90001
CATCCCATCGTCTCAC-1-0	F1	9.16316	5.13643
CATCCGTAGGATCACG-1-0	EC	7.66241	-7.55825
CATCCGTTCGAGCACC-1-0	EC	10.2507	-8.84239
CATCGCTCAAACGGCA-1-0	EC	9.54097	-7.87938
CATCGCTCATGTGGCC-1-0	MoMac	4.57559	-0.474476
CATCGCTGTATGGTTC-1-0	F1	8.77748	4.99102
CATCGCTGTTGTTGCA-1-0	EC	9.73531	-8.4248
CATCGGGCAAGCCTGC-1-0	MoMac	3.56986	0.38253
CATCGGGCACTAACGT-1-0	EC	10.6045	-8.53957
CATCGGGCATGTCTAG-1-0	SkM1	-4.42387	3.96505
CATCGGGGTAGCTGCC-1-0	EC	7.80705	-7.1384
CATCGGGTCGGCAGTC-1-0	F1	11.8314	8.6464
CATCGGGTCTGGACTA-1-0	F1	9.654	9.63282
CATCGTCAGGATGTTA-1-0	SmM2	14.1868	-4.80677
CATCGTCCAAGTTGGG-1-0	F2	7.93991	9.9602
CATCGTCCAGGCTATT-1-0	F1	7.90373	7.92698
CATCGTCCAGTAGAAT-1-0	EC	8.97104	-7.76927
CATCGTCTCGCCCAGA-1-0	Myob	18.132	1.28303
CATGAGTCAGAAGTGC-1-0	EC	9.3853	-7.92428
CATGAGTGTGTCTTGA-1-0	MoMac	2.14006	-1.85903
CATGAGTTCACGGACC-1-0	Neut	2.06408	-5.36403
CATGAGTTCATGCCAA-1-0	F3	11.1074	1.90495
CATGCAAAGTGCCCGT-1-0	SkM1	-0.771562	3.90977
CATGCAAAGTTACTCG-1-0	EC	10.3579	-7.39501
CATGCAACACATGACT-1-0	EC	7.75744	-6.17298
CATGCAATCAAGTCTG-1-0	MoMac	0.653186	-1.83922
CATGCAATCGCAATGT-1-0	Neut	2.27748	-5.04828
CATGCAATCGCCGATG-1-0	T	-1.94344	-6.80473
CATGCCTAGGAACGTC-1-0	MoMac	4.14928	-0.251311
CATGCCTCACTCAGAT-1-0	F2	7.54975	9.68606
CATGCCTCAGTAGAGC-1-0	EC	10.0518	-7.35369
CATGCCTGTAGCTGCC-1-0	EC	9.61782	-8.55134
CATGCCTGTATCGCAT-1-0	SmM2	13.6579	-4.46326
CATGCCTTCCAATCCC-1-0	SkM1	-2.05594	2.80619
CATGCCTTCGGCAGTC-1-0	MoMac	0.277731	-1.60617
CATGCGGAGATCCGAG-1-0	Neut	1.85403	-5.85439
CATGCGGAGATGATTG-1-0	F1	11.938	7.46974
CATGCGGTCCGTATGA-1-0	B	6.89206	-2.93731
CATGCTCAGCGAGGAG-1-0	MoMac	1.60139	-2.47616
CATGCTCCAAATACAG-1-0	F4	7.60338	4.18168
CATGCTCGTCCGGATC-1-0	SkM1	-5.32022	2.44656
CATGCTCTCTTACCGC-1-0	F3	10.8181	1.96444
CATGGATAGACGCATG-1-0	F3	10.351	3.6709
CATGGATAGAGAGTGA-1-0	F1	9.27606	7.63866
CATGGATAGCCTCAAT-1-0	Myob	19.5811	1.62849
CATGGATAGGGTACAC-1-0	B	7.18921	-2.63895
CATGGATCACGGCTAC-1-0	Per	15.2066	-6.02107
CATGGATGTGCTTCAA-1-0	F1	8.19505	9.59517
CATGGATTCCCGAACG-1-0	EC	8.91638	-5.83231
CATGGATTCGGAAACG-1-0	F2	7.3401	9.80401
CATGGATTCGGCATAT-1-0	F1	8.27929	4.73664
CATGGTACAGGACTTT-1-0	MoMac	3.99096	-0.914314
CATGGTAGTACGCTAT-1-0	F1	8.13921	6.15084
CATGGTAGTGGCTAGA-1-0	EC	9.30295	-8.93113
CATGGTAGTTTCTTAC-1-0	SkM1	-6.56373	2.33404
CATGGTATCGCCAATA-1-0	F3	11.1277	1.91173
CATTCATGTATCGAGG-1-0	Sch	7.81688	15.6171
CATTCATGTCGACTTA-1-0	Myob	17.9961	1.44559
CATTCATGTGCATTAC-1-0	Neut	1.87806	-5.43635
CATTCATGTGGGTCAA-1-0	F1	8.01076	10.0042
CATTCATGTTGTATGC-1-0	MoMac	3.50823	-1.75473
CATTCATTCCGATGCG-1-0	F3	10.1749	3.56394
CATTCATTCTTTGATC-1-0	F1	8.14955	9.99683
CATTCCGAGCAATTAG-1-0	Neur	22.1516	5.7855
CATTCCGCAGCACACC-1-0	EC	10.2304	-9.46297
CATTCCGCATGAGTAA-1-0	F1	11.0716	7.41963
CATTCCGGTACAATAG-1-0	F2	7.98946	10.6715
CATTCCGGTGCGCTCA-1-0	Neut	1.955	-5.41348
CATTCCGGTGGTTTAC-1-0	F2	7.32998	9.77374
CATTCCGTCTGCGGAC-1-0	Per	16.0951	-6.09709
CATTCTAAGCTTACGT-1-0	F1	10.3774	8.23505
CATTCTACAAACGAGC-1-0	EC	9.03273	-7.84452
CATTCTACAACGTTAC-1-0	Neut	2.02861	-5.35316
CATTCTACATATGCGT-1-0	MoMac	1.88583	-1.33561
CATTCTATCATCTACT-1-0	F3	10.0403	2.84071
CATTCTATCATCTATC-1-0	MoMac	0.911873	-0.518095
CATTGAGAGCTCGTGC-1-0	F3	10.5478	2.80544
CATTGAGAGGAGATAG-1-0	Neut	2.01946	-5.53869
CATTGAGCAGGAGGTT-1-0	F3	11.068	1.75413
CATTGAGGTCAACATC-1-0	B	6.86742	-2.63595
CATTGAGGTGAGAACC-1-0	B	6.97726	-3.04046
CATTGAGGTTACGATC-1-0	MoMac	1.61728	-1.5164
CATTGCCAGCTTAGTC-1-0	EC	9.18738	-5.50158
CATTGCCAGGAAACGA-1-0	EC	9.96969	-9.51292
CATTGCCAGTCATGGG-1-0	Ery	19.3449	4.80187
CATTGCCGTAGACGGT-1-0	MoMac	3.3239	-1.84954
CATTGCCGTAGTCGGA-1-0	EC	8.22843	-7.4241
CATTGTTAGCACCGTC-1-0	F1	11.2133	8.17808
CATTGTTAGTGGACTG-1-0	EC	8.46179	-7.43333
CATTGTTCAAGTGTCT-1-0	F1	15.3793	6.99816
CATTGTTCAATAACCC-1-0	F1	15.8462	6.34923
CATTGTTCAATAACGA-1-0	Neut	5.9441	-5.42349
CATTGTTCAGCAGTTT-1-0	EC	10.7486	-6.43138
CATTGTTCAGCGAGTA-1-0	B	6.50585	-2.59578
CATTGTTTCAAACCTG-1-0	Neut	1.60425	-5.65803
CATTGTTTCAGGACAG-1-0	Neut	2.02084	-5.40303
CATTGTTTCCTTGGAA-1-0	F1	8.94777	9.87648
CATTTCAAGAACGCGT-1-0	F1	10.9415	5.35278
CATTTCACAATACCTG-1-0	F1	13.9176	6.62141
CATTTCACAGGTCCCA-1-0	EC	10.2375	-9.0654
CATTTCACATTACTCT-1-0	SkM1	-1.88293	3.01644
CATTTCAGTGTTCGAT-1-0	B	7.02904	-2.67665
CCAAGCGAGACTGTTC-1-0	EC	10.5103	-6.71953
CCAATGACACATTCTT-1-0	B	7.09194	-2.55948
CCAATGACAGATGCGA-1-0	EC	10.7779	-8.58401
CCAATGAGTGAGATCG-1-0	F1	9.35448	5.32048
CCAATGAGTTAGGGAC-1-0	Neut	4.23148	-4.3786
CCAATGATCAAGTGTC-1-0	SmM1	15.6371	-7.76604
CCAATTTAGGACAGCT-1-0	B	6.98704	-2.72622
CCAATTTGTGTACAGG-1-0	EC	8.91038	-7.93685
CCAATTTTCATGTCTT-1-0	F4	7.42257	4.1026
CCAATTTTCTATACTC-1-0	Myob	18.0023	1.46376
CCACAAAAGGTACAGC-1-0	F1	9.99593	8.55715
CCACAAACATGCAGCC-1-0	Sch	7.47476	15.4706
CCACAAACATGTGCTA-1-0	T	-2.14996	-7.09655
CCACAAAGTGCTAGCC-1-0	MoMac	3.53061	-1.38132
CCACAAAGTTCTCGTC-1-0	F1	12.0947	7.45914
CCACAAATCAATGCAC-1-0	Neut	2.12264	-5.2345
CCACACTAGAAGCTGC-1-0	SkM1	-2.53064	3.78509
CCACACTAGTAACCGG-1-0	B	6.98438	-2.76051
CCACACTCAACTCGAT-1-0	F1	11.3118	6.99314
CCACACTGTCGTCATA-1-0	SkM1	-4.87796	2.17353
CCACACTGTCTAGGCC-1-0	F1	12.2231	6.71157
CCACACTTCCGAAGGA-1-0	Myob	18.905	1.27535
CCACCATAGGAGAATG-1-0	F1	9.77125	6.66409
CCACCATAGGGACCAT-1-0	F3	10.6606	2.06053
CCACCATGTAAGATAC-1-0	F1	10.7485	7.06493
CCACCATGTTGCCGAC-1-0	EC	9.21672	-7.71994
CCACCATTCATGGAGG-1-0	F1	8.35427	4.76987
CCACCATTCGACCAAT-1-0	F1	8.83692	9.20256
CCACCATTCTCCGATC-1-0	T	-1.6295	-6.77608
CCACCATTCTCGAACA-1-0	SkM1	-5.06409	1.31662
CCACGAGCAAATCCCA-1-0	MoMac	1.68877	-1.78608
CCACGAGGTACTGTTG-1-0	F1	16.2576	7.15153
CCACGAGGTCCACGCA-1-0	Neut	6.0681	-5.48194
CCACGAGGTTTGATCG-1-0	MoMac	0.0316786	-0.973139
CCACGAGTCTCATGCC-1-0	SkM1	-6.47839	4.15878
CCACGTTAGGTGTGAC-1-0	B	7.18677	-2.70117
CCACGTTAGTTAGTGA-1-0	MoMac	1.08037	-0.870474
CCACGTTCACGACGCT-1-0	MoMac	1.17055	-4.46176
CCACGTTTCCGCGATG-1-0	Sch	8.08429	15.585
CCACTTGAGAGATCGC-1-0	Neut	1.71205	-5.66522
CCACTTGCATGGCTGC-1-0	B	7.01701	-2.80745
CCACTTGGTTGCGGCT-1-0	Neut	6.43239	-5.41696
CCACTTGTCCAGTACA-1-0	EC	9.34031	-8.28607
CCACTTGTCTTTCCGG-1-0	Sch	7.26704	15.5724
CCATAAGAGCTGCGAA-1-0	Myob	18.6535	0.748609
CCATAAGAGTCGTTAC-1-0	F1	10.7749	9.54678
CCATAAGAGTGCGCTC-1-0	F1	8.38075	4.77046
CCATAAGCAAGGATGC-1-0	F1	9.66945	8.9156
CCATAAGGTTTACACG-1-0	Myob	18.1976	3.22937
CCATCACGTCTCACGG-1-0	SmM1	16.0801	-7.81234
CCATCACGTGATTCTG-1-0	F1	10.6485	6.39511
CCATCACTCGGTCGAC-1-0	Sch	7.40795	15.6545
CCCAACTAGAGGCCAT-1-0	MoMac	3.82714	-0.167552
CCCAACTAGGTATAGT-1-0	MoMac	3.70425	-1.57543
CCCAACTGTGTAAATG-1-0	EC	9.93515	-8.66062
CCCAACTTCCGCCTAT-1-0	F3	11.0507	1.43025
CCCAACTTCCTATTTG-1-0	Per	15.6833	-5.63039
CCCATTGAGACTAGAT-1-0	Myob	18.0507	1.91785
CCCATTGAGGAAACGA-1-0	F1	13.1366	7.15609
CCCATTGCATATCGGT-1-0	SmM2	13.2993	-4.75422
CCCATTGGTGTTCAGT-1-0	Neut	2.16022	-5.09953
CCCATTGTCATTCACT-1-0	F2	7.6853	9.65424
CCCATTGTCCTTCTAA-1-0	F1	8.88117	10.4685
CCCGAAGGTATCAGGG-1-0	EC	6.79593	-4.61044
CCCGAAGGTTAATGAG-1-0	SkM1	-4.36703	1.57083
CCCGAAGTCCACGTCT-1-0	T	-2.90914	-7.02164
CCCGGAAAGAACAGGA-1-0	MoMac	3.81339	-1.8758
CCCGGAAAGCTAGAAT-1-0	MoMac	3.66477	-0.264006
CCCGGAAAGGAGATAG-1-0	Sch	7.67189	15.6398
CCCGGAAAGTCATAGA-1-0	F1	10.8934	5.96505
CCCGGAAAGTCGAATA-1-0	MoMac	4.52904	-0.498211
CCCGGAAGTTAGAGTA-1-0	MoMac	3.73998	-1.89488
CCCGGAAGTTCAATCG-1-0	F1	8.69604	9.64096
CCCGGAAGTTGGAGAC-1-0	T	-2.01553	-6.79475
CCCGGAATCGAGTCCG-1-0	Neut	6.57552	-5.47112
CCCGGAATCTAACGGT-1-0	F1	9.23578	7.28884
CCCGGAATCTACCAGA-1-0	Myob	18.7385	1.53969
CCCTAACAGCAGGGAG-1-0	EC	9.67496	-8.91828
CCCTAACCAAGTGGGT-1-0	Myob	20.0315	1.26224
CCCTAACCAGCGTACC-1-0	F1	10.2087	6.42024
CCCTAACTCGGTCACG-1-0	Myob	18.3796	1.71812
CCCTCAACACATACTG-1-0	Myob	18.283	1.82828
CCCTCAACACGAGGAT-1-0	F1	14.2057	6.8042
CCCTCAAGTCCGAAGA-1-0	EC	10.4717	-8.89269
CCCTCAATCGAAGAAT-1-0	MoMac	-0.404649	-1.93716
CCCTCTCAGGTGAGAA-1-0	EC	10.7402	-8.83007
CCCTCTCCAGTTAGGG-1-0	SmM2	13.7354	-4.5305
CCCTCTCGTACACTCA-1-0	Myob	19.5048	0.79935
CCCTCTCGTCGCAGTC-1-0	F1	9.71435	9.14914
CCCTCTCTCAACGCTA-1-0	MoMac	0.0250325	-3.28406
CCCTCTCTCGTTCTGC-1-0	Neut	2.02342	-5.8498
CCCTGATAGACATCAA-1-0	EC	8.60456	-8.26176
CCCTGATAGTACTGGG-1-0	Myob	18.7273	1.09741
CCCTGATAGTGGATAT-1-0	F1	13.8987	6.62561
CCCTGATCAAACGAGC-1-0	F1	11.4386	9.42378
CCCTGATCAAATGAAC-1-0	F3	10.6263	2.01155
CCCTGATCACCGCTAG-1-0	Neut	3.49424	-4.96847
CCCTGATGTCGAGTGA-1-0	Per	17.3955	-6.48245
CCCTGATGTGCCAAGA-1-0	F1	14.1949	6.68298
CCCTTAGAGGTTCATC-1-0	Neut	1.80637	-5.73617
CCCTTAGCAAGAGCTG-1-0	F1	10.8458	5.30504
CCCTTAGGTAGTAAGT-1-0	F1	9.52594	5.28735
CCCTTAGTCATCCCGT-1-0	EC	9.16312	-8.60505
CCGAACGAGAGCAGAA-1-0	EC	11.8811	-9.17514
CCGAACGAGGCTCTAT-1-0	SkM1	-6.26524	4.32215
CCGAACGCACTGCACG-1-0	F1	11.0965	8.07048
CCGAACGGTCAAGCGA-1-0	F1	15.763	8.14077
CCGATCTAGATCGACG-1-0	SkM1	-2.52039	1.68686
CCGATCTAGCTGACTT-1-0	Myob	17.8709	1.31915
CCGATCTAGGACCCAA-1-0	Sch	7.58222	15.534
CCGATCTCATGGGCAA-1-0	EC	8.66966	-5.65103
CCGATCTGTAGTACGG-1-0	F1	11.6368	6.52237
CCGATCTGTCACCTTC-1-0	MoMac	1.10387	-0.840367
CCGATCTGTTCGGTCG-1-0	Myob	18.2766	1.43802
CCGATCTTCTGCGAGC-1-0	EC	9.03164	-7.94076
CCGATGGAGAGTTGCG-1-0	F3	10.613	2.85024
CCGATGGCAAAGACGC-1-0	F4	7.22332	3.92682
CCGATGGGTAGGCTCC-1-0	F1	9.33987	5.29395
CCGATGGGTCCACAGC-1-0	F1	9.75624	8.23438
CCGATGGGTCCCTGAG-1-0	Myob	17.9847	1.97321
CCGATGGGTGCTGTCG-1-0	B	5.98134	-2.13767
CCGATGGTCCGTGTAA-1-0	F4	7.85918	4.40317
CCGATGGTCGTGCGAC-1-0	MoMac	3.84781	-0.122415
CCGCAAGAGCAGCCTC-1-0	Myob	17.9922	1.99402
CCGCAAGAGTCTACCA-1-0	Myob	18.3362	2.3267
CCGCAAGTCCTCATAT-1-0	Neut	6.45339	-5.34348
CCGCAAGTCTGCTTTA-1-0	B	6.7431	-2.76863
CCGGACAAGACAGCTG-1-0	Sch	7.29594	15.1665
CCGGACAAGTGGTGGT-1-0	SkM1	-2.38856	4.08321
CCGGACACAAGCCATT-1-0	F1	10.5039	7.91196
CCGGACACACTTTATC-1-0	Per	16.0528	-6.14173
CCGGACAGTTCAACGT-1-0	Per	18.5482	-6.93432
CCGGACATCAAGAAAC-1-0	F1	14.9234	7.77849
CCGGACATCTTCCCGA-1-0	Neut	1.81692	-5.78121
CCGGGTACAATGACCT-1-0	F1	10.8336	8.82128
CCGGGTATCGAACCTA-1-0	EC	10.7998	-9.70772
CCGGTAGAGCGCATCC-1-0	MoMac	4.24166	-0.985628
CCGGTAGCATACCACA-1-0	SkM1	-5.07205	0.820531
CCGGTAGTCCTTATGT-1-0	EC	8.78754	-8.37209
CCGGTAGTCTGTTCAT-1-0	F1	11.5507	6.58479
CCGGTGAAGGATACGC-1-0	SmM2	13.552	-5.04424
CCGGTGACATGGCCAC-1-0	B	6.95035	-2.96739
CCGGTGAGTGAAGCTG-1-0	Myob	19.6824	1.5637
CCGGTGATCGCTGCGA-1-0	SmM2	13.4301	-4.60599
CCGTAGGAGAGACAAG-1-0	SkM1	-4.3967	1.88812
CCGTAGGGTGCCTACG-1-0	Neut	1.9387	-5.56136
CCGTAGGTCCAGTTCC-1-0	F4	7.81065	4.35994
CCGTGAGAGAGTGACC-1-0	EC	10.7025	-5.98637
CCGTGAGAGCGACAGT-1-0	Myob	18.3295	1.60468
CCGTGAGCACACCAGC-1-0	F1	14.399	6.92698
CCGTGAGCATCAGCAT-1-0	MoMac	-1.15663	-1.46023
CCGTGAGGTAATGCGG-1-0	Neur	22.5197	5.84919
CCGTGAGGTTCGTGCG-1-0	SmM2	13.2005	-5.04051
CCGTTCACACACGGAA-1-0	MoMac	3.89356	-0.641884
CCGTTCACATTGTGCA-1-0	F2	7.87157	9.27049
CCGTTCAGTGGGACAT-1-0	MoMac	1.7647	-1.71218
CCGTTCAGTGTTTGCA-1-0	EC	10.7985	-7.29117
CCGTTCATCAAGGACG-1-0	Neut	1.96929	-5.37696
CCGTTCATCCGTGACG-1-0	EC	9.69492	-8.30921
CCGTTCATCTAGAACC-1-0	Neut	2.24198	-4.92244
CCTAACCAGACCATGG-1-0	F1	9.50576	8.33369
CCTAACCCAACCGACC-1-0	F1	14.2054	7.31887
CCTAACCCAATTCGTG-1-0	F3	10.6209	2.52608
CCTAACCCACAATGAA-1-0	F1	11.0799	6.38233
CCTAACCCAGGTTCGC-1-0	MoMac	0.839284	-1.85048
CCTAACCTCACAACCA-1-0	MoMac	-0.536136	-1.12995
CCTAACCTCACGGGAA-1-0	F2	7.49424	10.2031
CCTAACCTCCGACGGT-1-0	F1	12.4993	6.25099
CCTAAGACAAATGAGT-1-0	Per	16.3808	-6.44658
CCTAAGACAGCAAGAC-1-0	MoMac	3.84045	-1.95377
CCTAAGAGTCATGACT-1-0	EC	9.54862	-8.34258
CCTAAGAGTCGACTGC-1-0	MoMac	3.67449	-1.85555
CCTAAGATCAGTGTCA-1-0	EC	11.5983	-10.4413
CCTAAGATCTTGCAGA-1-0	Myob	18.2744	1.49017
CCTACGTAGCAGCAGT-1-0	F1	11.3921	9.12946
CCTACGTAGTCATAGA-1-0	Per	17.5256	-6.89206
CCTACGTCACTAGGTT-1-0	MoMac	3.4384	-1.72154
CCTACGTCACTTCATT-1-0	Per	15.7569	-6.01259
CCTACGTCATCTGGGC-1-0	Neut	2.06245	-5.33605
CCTATCGCACACTGGC-1-0	SkM1	-5.16419	5.0613
CCTATCGTCGTAACTG-1-0	F1	11.3933	7.50303
CCTCAACAGAGGGTAA-1-0	EC	9.44995	-7.29692
CCTCAACAGCCTATCA-1-0	MoMac	2.03602	-0.457594
CCTCAACCACAAGTGG-1-0	EC	9.17503	-8.63447
CCTCAACCACCAGCTG-1-0	MoMac	3.65012	-1.38989
CCTCAACCAGAGCCCT-1-0	F1	10.0533	4.92629
CCTCAACGTGCGAACA-1-0	EC	6.80367	-4.98747
CCTCAACGTTTACCAG-1-0	F1	13.7419	7.69
CCTCACAAGGAAAGTG-1-0	F1	14.2731	6.43403
CCTCACACAAGTCGTT-1-0	Neut	2.14917	-5.37967
CCTCACACATCGTGGC-1-0	Myob	17.5513	1.27485
CCTCACATCACCTCAC-1-0	EC	9.02586	-8.09222
CCTCACATCCACATAG-1-0	Neut	1.72636	-5.94296
CCTCACATCCTTGGAA-1-0	EC	10.2948	-9.06767
CCTCAGTAGGTGATCG-1-0	Neut	3.62185	-4.89051
CCTCAGTCACACACTA-1-0	EC	10.0602	-7.65937
CCTCAGTCATGGCACC-1-0	F2	6.64277	10.144
CCTCAGTGTCAAAGCG-1-0	EC	9.02704	-6.74079
CCTCAGTTCAAATAGG-1-0	Neut	2.80243	-4.93593
CCTCAGTTCAACACGT-1-0	F1	12.8694	7.93294
CCTCAGTTCCTAGCTC-1-0	Myob	17.8522	1.60016
CCTCAGTTCGTCGCTT-1-0	SmM1	14.3884	-8.27578
CCTCATGCATCCCACT-1-0	LEC	16.8762	-12.3305
CCTCATGGTCAACACT-1-0	B	6.74175	-2.89699
CCTCCAAAGACAGCGT-1-0	F1	10.8566	6.697
CCTCCAACATTCGATG-1-0	MoMac	1.60293	-3.28037
CCTCCAAGTTCGGACC-1-0	EC	10.6044	-8.21321
CCTCCTCAGATCGCCC-1-0	EC	10.1726	-7.11699
CCTCCTCAGCAGTACG-1-0	EC	8.32736	-6.99526
CCTCCTCAGCGATGCA-1-0	F1	9.43146	6.24541
CCTCCTCAGCGGCTCT-1-0	EC	8.67492	-5.99469
CCTCCTCGTTAGAGTA-1-0	Neut	5.92779	-5.24443
CCTCCTCTCCCGAAAT-1-0	MoMac	3.64755	-2.14735
CCTCCTCTCCCGTGAG-1-0	Myob	18.1781	1.10551
CCTCCTCTCTCCTGTG-1-0	EC	11.0039	-8.89555
CCTCTAGGTGGAGGTT-1-0	F1	8.36889	6.66763
CCTCTAGTCCAGTGCG-1-0	Myob	19.3423	1.45879
CCTGCATAGAGGATCC-1-0	F1	11.5797	8.38716
CCTGCATAGGCATGGT-1-0	EC	10.8864	-6.9286
CCTGCATGTTCAATCG-1-0	EC	9.75474	-10.2919
CCTGCATTCAGTGTCA-1-0	Myob	17.7719	1.59672
CCTGCATTCCTGTTAT-1-0	Myob	19.118	0.959365
CCTGCATTCGCACGGT-1-0	F1	11.2488	7.9692
CCTGCATTCTCCAATT-1-0	F4	7.38178	4.04368
CCTGTTGCACATGAAA-1-0	MoMac	1.18984	-2.19148
CCTGTTGCATGAGAAT-1-0	F1	9.24843	7.62754
CCTGTTGCATGGGAAC-1-0	F3	11.092	1.94263
CCTGTTGGTACAAGCG-1-0	SkM1	-3.94963	3.5015
CCTGTTGGTACAGTTC-1-0	MoMac	-0.436663	-1.17856
CCTTCAGCAACATCGT-1-0	EC	9.74128	-6.35106
CCTTCAGCAGAGAATT-1-0	Per	15.6234	-5.70762
CCTTCAGGTCATCAGT-1-0	F1	14.6908	7.49438
CCTTCAGGTCTGCCTT-1-0	F2	6.88526	10.0401
CCTTCAGGTTACCTTT-1-0	EC	9.41165	-8.60398
CCTTGTGAGCTGCGAA-1-0	Myob	17.972	1.43576
CCTTGTGCAAGAGTTA-1-0	F1	10.0673	9.40796
CCTTGTGGTGAATATG-1-0	F1	9.31749	9.14828
CCTTGTGGTGCATTTG-1-0	MoMac	4.27671	-1.54708
CCTTGTGGTTGGACCC-1-0	F1	9.32747	9.33392
CCTTGTGTCCATTTAC-1-0	Neut	1.98776	-5.45096
CCTTGTGTCGGTATGT-1-0	F1	11.2287	8.28482
CCTTTGGCACGTACTA-1-0	EC	8.64244	-8.68903
CCTTTGGTCGTCCTTG-1-0	MoMac	2.99896	-1.18946
CCTTTGGTCTCAACCC-1-0	MoMac	3.10711	-2.07355
CGAAGGAAGCGCACAA-1-0	EC	7.1588	-9.64503
CGAAGGACAGGTGAGT-1-0	B	6.76865	-2.73812
CGAAGGAGTACTGACT-1-0	MoMac	0.960326	-1.15366
CGAAGGATCCAAATGC-1-0	MoMac	5.06585	-1.13497
CGAAGGATCCGACATA-1-0	F1	12.1962	7.07322
CGAAGTTAGCACACCC-1-0	SkM1	-5.19061	0.798679
CGAAGTTAGCGACTGA-1-0	MoMac	3.70977	-1.70697
CGAAGTTCAAGATGTA-1-0	EC	9.68331	-8.12715
CGAAGTTGTAGTTAGA-1-0	F1	10.7783	5.27653
CGAAGTTTCAGTGTTG-1-0	F1	9.85354	8.92263
CGAAGTTTCTTCCCGA-1-0	MoMac	3.43758	-1.26883
CGAATTGAGTCTGGTT-1-0	B	7.2557	-2.77011
CGAATTGCAGATCCAT-1-0	T	-2.6473	-7.00528
CGAATTGCAGCGACAA-1-0	EC	11.1665	-8.2878
CGAATTGGTCAGGAGT-1-0	SkM1	-4.88034	0.109592
CGAATTGGTTGCATTG-1-0	Neut	1.98095	-5.52156
CGAATTGGTTGCCGCA-1-0	MoMac	4.73173	-0.765651
CGAATTGTCGCTTAAG-1-0	F1	8.60423	4.98006
CGAATTGTCGTGTTCC-1-0	Per	17.5742	-6.55444
CGACAGCCAAATGATG-1-0	Neut	1.9345	-5.73372
CGACAGCCAGAGGCAT-1-0	F1	11.0059	9.27834
CGACAGCGTCCAAAGG-1-0	B	5.47732	-1.89053
CGACAGCGTCTAATCG-1-0	F1	10.0824	6.64836
CGACAGCTCAAGTGGG-1-0	SkM1	-1.91739	1.51354
CGAGAAGAGGAAAGTG-1-0	F1	15.2758	6.84725
CGAGAAGCAGCAGGAT-1-0	F1	14.8458	6.89621
CGAGAAGCAGCTGTCG-1-0	F1	14.9161	6.88292
CGAGGAACAACGATCT-1-0	F1	13.7125	6.58976
CGAGGAAGTACACGTT-1-0	SkM1	-4.94273	3.9922
CGAGGAAGTGGAGAAA-1-0	Per	16.3129	-5.99458
CGAGGAATCCTATGGA-1-0	MoMac	3.81301	-1.12089
CGAGGCTCACGGTGTC-1-0	EC	8.20618	-6.14493
CGAGGCTCATGTCGTA-1-0	MoMac	0.882674	-1.32241
CGAGGCTGTACGTACT-1-0	MoMac	-0.874323	-1.33014
CGAGTGCAGAGAGTTT-1-0	F1	11.7743	7.02843
CGAGTGCAGCTCATAC-1-0	SkM1	-4.82866	5.09174
CGAGTGCAGGCCACTC-1-0	EC	9.69224	-8.42812
CGAGTGCAGGGAGAAT-1-0	SkM1	-5.09624	2.04019
CGAGTGCCAAAGGATT-1-0	F4	7.28359	3.95859
CGAGTGCCAACACACT-1-0	F1	9.9362	4.80332
CGAGTGCCAAGAGGTC-1-0	MoMac	4.02277	-0.102198
CGAGTGCGTCGTCGGT-1-0	MoMac	4.09112	0.0366354
CGAGTGCTCGTTAGTG-1-0	Neut	2.04492	-5.35367
CGAGTGCTCTAGTACG-1-0	F1	9.26179	8.85374
CGAGTTAAGCCTTGAT-1-0	F1	8.86074	7.97457
CGAGTTAAGCTGTGCC-1-0	F1	15.2967	7.86524
CGAGTTACACAGCTTA-1-0	F1	12.1903	8.01025
CGAGTTACACATTACG-1-0	Sch	7.62201	15.5481
CGAGTTACATATCGGT-1-0	EC	8.9385	-8.8168
CGAGTTAGTAAGTAGT-1-0	F1	12.8373	7.75981
CGAGTTAGTTCGAGCC-1-0	EC	6.78465	-4.80719
CGAGTTAGTTTCACAG-1-0	SkM1	-4.1596	0.4436
CGAGTTATCGACATCA-1-0	EC	6.67775	-5.24515
CGATCGGAGGAGTACC-1-0	Neut	2.75866	-5.23741
CGATCGGAGTTCTCTT-1-0	EC	10.8673	-9.0727
CGATCGGCAAGTCCAT-1-0	F1	9.33334	5.34387
CGATCGGGTTTGACAC-1-0	MoMac	3.97988	-1.50309
CGATCGGTCGGCTTGG-1-0	Myob	18.7541	1.83543
CGATGCGCATAACGGG-1-0	F1	12.9581	7.66125
CGATGCGTCGAGAATA-1-0	Myob	17.7876	1.65065
CGATGGCAGCATGGGT-1-0	MoMac	3.28065	-1.93896
CGATGGCGTGTATTCG-1-0	F1	9.31611	7.73452
CGATGGCGTTCCATTT-1-0	F1	13.4791	7.94928
CGATGGCGTTGCCTAA-1-0	Myob	18.2619	1.49428
CGATGGCTCATTCCTA-1-0	EC	10.4872	-8.71016
CGATGGCTCCCTCATG-1-0	F1	13.1165	8.46474
CGATGGCTCCGGTTCT-1-0	F1	11.8874	6.33514
CGCAGGTAGAAACTAC-1-0	MoMac	3.67462	-1.54349
CGCAGGTAGAATTTGG-1-0	F4	7.14188	3.84163
CGCAGGTAGCCTATCA-1-0	SkM1	-0.0876439	2.17462
CGCAGGTAGCGGATCA-1-0	MoMac	4.44489	-0.46802
CGCAGGTAGCTTTCTT-1-0	Myob	18.2059	0.984999
CGCAGGTCAGAGTCTT-1-0	SmM1	15.5139	-8.18084
CGCAGGTGTCGCATGC-1-0	Myob	17.6356	1.45261
CGCAGGTTCTCCTACG-1-0	Per	18.504	-6.57695
CGCATAAAGAACTCCT-1-0	Myob	18.6771	1.51537
CGCATAATCACTACTT-1-0	MoMac	0.0793442	-0.827601
CGCATAATCTAGGCCG-1-0	EC	8.24596	-5.71936
CGCATGGAGGCTAAAT-1-0	EC	4.82907	-0.282673
CGCATGGGTTACACTG-1-0	Myob	18.6175	1.43272
CGCATGGGTTATAGCC-1-0	F1	11.1234	8.24535
CGCATGGTCGAGTCTA-1-0	Per	18.1089	-7.00058
CGCCAGAAGAATAGTC-1-0	F1	12.6108	8.23775
CGCCAGACACGACAAG-1-0	F3	10.5304	2.73888
CGCCAGACATACAGAA-1-0	SkM1	-3.07875	4.34739
CGCCAGAGTACACGTT-1-0	SkM1	-4.82549	3.59166
CGCCAGAGTCGATGCC-1-0	MoMac	1.37012	-1.14119
CGCCAGAGTTAACCTG-1-0	F4	7.14008	3.85355
CGCCAGATCAGAATAG-1-0	Neut	2.10718	-5.21178
CGCCAGATCTCTCCGA-1-0	SkM1	-6.18822	3.94453
CGCCATTAGTCACTCA-1-0	F2	7.52399	9.80044
CGCCATTAGTTTCGAC-1-0	SmM2	13.2738	-4.41202
CGCCATTGTGGTCTAT-1-0	F1	10.0558	8.98605
CGCCATTTCACTTGTT-1-0	Myob	18.6278	0.616721
CGCCATTTCGGCTGGT-1-0	EC	10.2674	-8.68292
CGCGTGAAGGAGAGGC-1-0	F3	10.4088	3.37206
CGCGTGAGTGACATCT-1-0	SkM1	-2.42362	2.48667
CGCGTGATCAAGAGTA-1-0	EC	11.316	-9.56731
CGCGTGATCCTGCTAC-1-0	EC	8.32946	-7.70723
CGGAACCCAGAACTCT-1-0	MoMac	3.29628	-1.97434
CGGAACCGTTTACACG-1-0	F1	11.3757	6.98792
CGGAACCTCCGGTAAT-1-0	Myob	18.5359	2.03852
CGGAACCTCGCTTGCT-1-0	F1	10.8387	7.09357
CGGAACCTCGGTTGTA-1-0	F1	9.10938	7.68236
CGGAATTCACTGAGGA-1-0	EC	10.0288	-8.62531
CGGAATTCAGGCACAA-1-0	B	6.94023	-3.04387
CGGACACAGGGCTAAC-1-0	F1	15.4377	6.62375
CGGACACAGGTGCAGT-1-0	SmM1	12.9732	-9.0892
CGGACACCAAAGAACT-1-0	EC	9.32851	-6.82995
CGGACACCAGCAGTTT-1-0	F1	10.0457	8.26811
CGGACACGTATAGGAT-1-0	MoMac	3.38897	-1.96418
CGGACACGTATCAGGG-1-0	MoMac	0.0618545	-1.1992
CGGACACGTGGGCTCT-1-0	EC	9.05722	-8.1552
CGGACACGTTACACTG-1-0	SmM2	13.4562	-4.64133
CGGACACTCACCTTGC-1-0	F1	10.3391	6.65315
CGGAGAACAACGGTAG-1-0	Myob	18.1798	1.83138
CGGAGAAGTGAGTTTC-1-0	F1	10.3938	8.88761
CGGAGAAGTGGGTCAA-1-0	MoMac	2.47184	-2.14326
CGGAGAAGTTGACGGA-1-0	F3	11.1365	1.68318
CGGAGAATCAAATAGG-1-0	Neut	2.12737	-5.23077
CGGAGAATCAGGCGAA-1-0	F1	12.5443	7.12209
CGGAGAATCCGTGGCA-1-0	Neut	1.98343	-5.38037
CGGAGAATCTCGCAGG-1-0	EC	6.72286	-5.65306
CGGCAGTGTCTCACGG-1-0	MoMac	4.70656	-0.702603
CGGCAGTGTGTCGCTG-1-0	F3	11.0378	2.05064
CGGGACTAGCAATTAG-1-0	EC	10.1398	-7.67089
CGGGACTAGCGTTCCG-1-0	SmM1	15.444	-8.18406
CGGGACTAGTTCTACG-1-0	F3	9.3948	3.45818
CGGGACTCAACGACAG-1-0	F1	13.6614	6.96086
CGGGACTGTCACAGTT-1-0	Myob	17.8445	1.49776
CGGGACTTCCCTGTTG-1-0	MoMac	3.84398	-1.78533
CGGGACTTCTCTGCCA-1-0	Myob	17.8402	1.41493
CGGGCATAGTGGAATT-1-0	EC	10.319	-8.59302
CGGGCATCAGCGTACC-1-0	EC	8.67403	-8.17159
CGGGCATCATAACTCG-1-0	F1	14.2278	6.52179
CGGGCATGTAACATGA-1-0	F1	15.09	7.71223
CGGGCATGTGTCCATA-1-0	MoMac	3.88378	0.695658
CGGGCATGTGTGAGCA-1-0	MoMac	-0.587426	-0.786653
CGGGCATGTTCGCGTG-1-0	MoMac	4.60258	-0.7506
CGGGCATTCCTTCTAA-1-0	Neut	2.12996	-5.13911
CGGGCATTCTGAGATC-1-0	F1	11.7401	7.84889
CGGGTCATCCAATCTT-1-0	F1	9.424	7.61351
CGGGTGTCAACGGCTC-1-0	EC	8.47561	-7.80459
CGGGTGTCAATACCTG-1-0	MoMac	3.64613	-1.45477
CGGGTGTTCACAGTGT-1-0	F1	12.127	7.78703
CGGGTGTTCGCAACAT-1-0	F1	10.7367	7.80692
CGGGTGTTCTACCAGA-1-0	F1	10.5799	8.23038
CGGTCAGAGATCGCCC-1-0	EC	8.03163	-7.10808
CGGTCAGAGGCAGGGA-1-0	Neur	22.1746	5.74373
CGGTCAGCACATGACT-1-0	SmM1	13.9688	-7.41187
CGGTCAGTCGTAGCCG-1-0	F4	7.78894	4.33012
CGTAAGTCATTGTCGA-1-0	F3	10.6342	2.31318
CGTAAGTGTGTCTTAG-1-0	B	6.98283	-2.8756
CGTAAGTTCGGTCGGT-1-0	Neut	2.21038	-5.00374
CGTAATGCACGGTGCT-1-0	Neut	2.19591	-5.32463
CGTAATGTCAAGTAAG-1-0	MoMac	3.5077	-1.221
CGTAGTACACACGTGC-1-0	EC	10.4893	-8.01554
CGTAGTACATGGAAGC-1-0	Neut	2.00996	-5.42031
CGTAGTACATTGAAGA-1-0	Per	18.5492	-6.1028
CGTAGTAGTATGATCC-1-0	EC	9.40898	-7.39528
CGTAGTAGTGGACCAA-1-0	MoMac	4.14671	-0.479662
CGTAGTATCAAGTGGG-1-0	EC	9.00381	-5.72215
CGTAGTATCTTGAGCA-1-0	F1	10.2698	7.40962
CGTCAAAAGGCAGTCA-1-0	Myob	17.9991	0.465526
CGTCAAACATCTAACG-1-0	F1	13.066	8.0897
CGTCCATTCATCTCTA-1-0	F1	11.2357	9.20698
CGTGAATAGGTGATAT-1-0	F4	7.17197	3.80778
CGTGAATGTCGATTTG-1-0	Myob	17.9706	1.59167
CGTGAATGTTGTGCCG-1-0	EC	8.94718	-7.1403
CGTGAATTCTGAATGC-1-0	F1	8.11089	4.5915
CGTGAATTCTTAATCC-1-0	Neut	1.71338	-5.57197
CGTGATACACACACGC-1-0	Myob	19.1112	1.56963
CGTGATAGTGCCTATA-1-0	F1	14.3347	7.44481
CGTGATATCATGGCCG-1-0	F1	9.87013	8.64575
CGTGATATCGCGGTAC-1-0	F3	10.3529	2.67925
CGTGCTTAGACGCTCC-1-0	MoMac	0.7309	-0.869071
CGTGCTTAGGACGGAG-1-0	Myob	18.0108	1.70899
CGTGCTTCAAGCAGGT-1-0	Neut	2.26586	-5.05459
CGTGCTTGTCCGAAAG-1-0	MoMac	4.29798	-0.375631
[truncated: 10,034 more rows]

## Sheet: EDF 5f
		Sample	cell_type	total_counts	per
	0	ctr_td_neg	Fibroblast_1	1157	23.6799
	1	ctr_td_neg	Endothelial	854	17.4785
	2	ctr_td_neg	Macrophage	715	14.6336
	3	ctr_td_neg	SkMus_1	196	4.01146
	4	ctr_td_neg	Myoblast	437	8.94392
	5	ctr_td_neg	Fibroblast_2	139	2.84486
	6	ctr_td_neg	Neutrophil	393	8.04339
	7	ctr_td_neg	Pericyte	155	3.17233
	8	ctr_td_neg	Fibroblast_3	197	4.03193
	9	ctr_td_neg	SmMus_1	74	1.51453
	10	ctr_td_neg	Adipocyte	1	0.0204666
	11	ctr_td_neg	SmMus_2	125	2.55833
	12	ctr_td_neg	B-Cell	193	3.95006
	13	ctr_td_neg	T-cell	68	1.39173
	14	ctr_td_neg	Neuron	31	0.634466
	15	ctr_td_neg	Lymph EC	18	0.3684
	16	ctr_td_neg	Schwann	57	1.1666
	17	ctr_td_neg	SkMus_2	4	0.0818666
	18	ctr_td_neg	Fibroblast_4	62	1.26893
	19	ctr_td_neg	Erythroblast	10	0.204666
	20	tum_td_neg	Fibroblast_1	2002	28.0118
	21	tum_td_neg	Endothelial	1103	15.433
	22	tum_td_neg	Macrophage	817	11.4314
	23	tum_td_neg	SkMus_1	729	10.2001
	24	tum_td_neg	Myoblast	576	8.05933
	25	tum_td_neg	Fibroblast_2	355	4.96712
	26	tum_td_neg	Neutrophil	223	3.12019
	27	tum_td_neg	Pericyte	221	3.09221
	28	tum_td_neg	Fibroblast_3	192	2.68644
	29	tum_td_neg	SmMus_1	153	2.14076
	30	tum_td_neg	Adipocyte	149	2.08479
	31	tum_td_neg	SmMus_2	136	1.9029
	32	tum_td_neg	B-Cell	133	1.86092
	33	tum_td_neg	T-cell	91	1.27326
	34	tum_td_neg	Neuron	62	0.867497
	35	tum_td_neg	Lymph EC	56	0.783546
	36	tum_td_neg	Schwann	51	0.713586
	37	tum_td_neg	SkMus_2	40	0.559675
	38	tum_td_neg	Fibroblast_4	29	0.405765
	39	tum_td_neg	Erythroblast	29	0.405765

## Sheet: EDF 5g GO up
	Unnamed: 0	GO	keep	term	class	p	p_corr	n_genes	n_GO	study_genes	cell_type	direction
663	0	GO:0043161	n	proteasome-mediated ubiquitin-dependent protein catabolic process	biological_process	3.93972e-15	4.97666e-11	26	513	['Psmd2', 'Ddb1', 'Psmc6', 'Usp14', 'Psmd14', 'Spsb1', 'Klhl22', 'Rad23b', 'Crbn', 'Psmd7', 'Psmc4', 'Gsk3b', 'Kat5', 'Hectd1', 'Psma5', 'Psmd8', 'Vcp', 'Nsfl1c', 'Trim63', 'Psmd1', 'Psmc1', 'Dnajb2', 'Psmc2', 'Psmc3', 'Psmc5', 'Psmd4']	SkMus 1	up
664	1	GO:0006511	y	ubiquitin-dependent protein catabolic process	biological_process	2.04067e-14	1.28889e-10	29	513	['Ddb1', 'Usp14', 'Nploc4', 'Ubqln1', 'Spsb1', 'Usp13', 'Xbp1', 'Keap1', 'Psmd13', 'Nub1', 'Hectd1', 'Tollip', 'Psma1', 'Psma5', 'Psma6', 'Psma7', 'Psma4', 'Rnf13', 'Vcp', 'Cul1', 'Psmd11', 'Ufd1', 'Ndfip1', 'Psma2', 'Bap1', 'Psmd3', 'Psmc2', 'Adrm1', 'Rnf114']	SkMus 1	up
665	2	GO:0010498	y	proteasomal protein catabolic process	biological_process	3.07775e-12	1.29594e-08	12	513	['Nub1', 'Psmb1', 'Psma1', 'Psma4', 'Ddb1', 'Psma5', 'Psma6', 'Psma7', 'Psmb2', 'Ddi2', 'Vcp', 'Psma2']	SkMus 1	up
666	3	GO:0030433	y	ubiquitin-dependent ERAD pathway	biological_process	3.64627e-10	1.15149e-06	14	513	['Erlec1', 'Dnajb9', 'Stt3b', 'Ubxn4', 'Ube2j1', 'Ecpas', 'Fbxo6', 'Dnajb2', 'Psmc6', 'Vcp', 'Ubqln1', 'Nploc4', 'Selenos', 'Ufd1']	SkMus 1	up
667	4	GO:0042254	y	ribosome biogenesis	biological_process	9.8095e-10	2.47827e-06	15	513	['Mybbp1a', 'Ddx56', 'Wdr43', 'C1qbp', 'Pes1', 'Malsu1', 'Utp14a', 'Znhit6', 'Gnl2', 'Pak1ip1', 'Glul', 'Gtpbp4', 'Sbds', 'Nop14', 'Ftsj3']	SkMus 1	up
668	5	GO:0051603	n	proteolysis involved in cellular protein catabolic process	biological_process	2.80188e-09	5.51252e-06	12	513	['Ctla2a', 'Psmb1', 'Ctsb', 'Psma1', 'Psma4', 'Psma5', 'Psma6', 'Psma7', 'Psmb2', 'Ctsl', 'Clpx', 'Psma2']	SkMus 1	up
669	6	GO:1904851	y	positive regulation of establishment of protein localization to telomere	biological_process	1.03445e-08	1.45191e-05	6	513	['Cct2', 'Cct3', 'Tcp1', 'Cct4', 'Cct7', 'Cct8']	SkMus 1	up
670	7	GO:0061077	y	chaperone-mediated protein folding	biological_process	1.67476e-08	2.11556e-05	9	513	['Dnajb2', 'Cct2', 'Cct3', 'Tcp1', 'Cct4', 'Dnajb6', 'Cct7', 'Cct8', 'Fkbp5']	SkMus 1	up
671	8	GO:0006914	y	autophagy	biological_process	3.84075e-08	4.41058e-05	18	513	['Npc1', 'Xbp1', 'Rb1cc1', 'Anxa7', 'Tollip', 'Foxo1', 'Sqstm1', 'Depp1', 'Vcp', 'Tbc1d17', 'Ubqln1', 'Tmem59', 'Trp53inp1', 'Map1lc3b', 'Gabarapl1', 'Wipi2', 'Retreg1', 'Usp13']	SkMus 1	up
672	9	GO:0030163	n	protein catabolic process	biological_process	4.68881e-08	4.78298e-05	12	513	['Akt1', 'Ctsb', 'Lonp2', 'Ctsd', 'Psmc1', 'Psmc2', 'Psmc3', 'Ctsl', 'Psmc5', 'Psmc6', 'Clpx', 'Psmc4']	SkMus 1	up
673	10	GO:0006457	y	protein folding	biological_process	4.92232e-08	4.78298e-05	14	513	['Hspa4', 'Hspa9', 'Erp44', 'Cct2', 'Cct3', 'Pfdn2', 'Cct4', 'Trap1', 'Tcp1', 'Dnajb6', 'Cct7', 'Cct8', 'Clpx', 'Dnaja2']	SkMus 1	up
674	11	GO:1901998	y	toxin transport	biological_process	1.43938e-07	0.000129873	9	513	['Cct2', 'Cct3', 'Tcp1', 'Cct4', 'Copb2', 'Bnip3', 'Cct7', 'Cct8', 'Gga1']	SkMus 1	up
675	12	GO:0015031	y	protein transport	biological_process	2.49317e-07	0.000207406	33	513	['Ap3d1', 'Sar1a', 'Hgs', 'Rabgef1', 'Rab14', 'Txnip', 'Naca', 'Pik3r1', 'Dennd4c', 'Arrdc2', 'Sec62', 'Xbp1', 'Cope', 'Tmed5', 'Jagn1', 'Gga1', 'Tpr', 'Pex13', 'Sec63', 'Ktn1', 'Rtn2', 'Arrdc3', 'Nmd3', 'Sar1b', 'Tmed10', 'Gdi2', 'Timm10', 'Rab11a', 'Copb2', 'Tbc1d17', 'Vps37a', 'Nup88', 'Ipo7']	SkMus 1	up
676	13	GO:0009408	y	response to heat	biological_process	2.62705e-07	0.000207406	9	513	['Map2k7', 'Akt1', 'Hspa4', 'Ccl2', 'Eif2b5', 'Sod1', 'Trp53inp1', 'Hspb7', 'Dnaja2']	SkMus 1	up
677	14	GO:0043065	y	positive regulation of apoptotic process	biological_process	5.03259e-07	0.000373951	24	513	['Akt1', 'Utp11', 'Hmox1', 'Igfbp3', 'Foxo1', 'Gadd45a', 'Adm', 'Bnip3', 'Bnip3l', 'Txnip', 'Nsmaf', 'Ace', 'Zfp622', 'Eif2b5', 'Trp53inp1', 'Zbtb16', 'Gsk3b', 'Sox4', 'Gadd45g', 'Ppp1r15a', 'C1qbp', 'Ctsd', 'Bclaf1', 'Sap18']	SkMus 1	up
678	15	GO:0010906	y	regulation of glucose metabolic process	biological_process	1.08958e-06	0.000764642	7	513	['Acacb', 'Pdk4', 'Igfbp3', 'Rora', 'Igfbp4', 'Rorc', 'Mlycd']	SkMus 1	up
679	16	GO:0050821	y	protein stabilization	biological_process	1.32253e-06	0.000879271	16	513	['Tbrg1', 'Rassf1', 'Ncln', 'Npm1', 'Sox4', 'Cct2', 'Cct3', 'Tcp1', 'Cct4', 'Sugt1', 'Cct7', 'Cct8', 'Pik3r1', 'Ifi30', 'Gtpbp4', 'Usp13']	SkMus 1	up
680	17	GO:0071222	y	cellular response to lipopolysaccharide	biological_process	1.416e-06	0.000894347	16	513	['Cebpb', 'Map2k7', 'Xbp1', 'Serpine1', 'Ncl', 'Zfp36', 'Ccl2', 'B2m', 'Cd36', 'Irak1', 'Cfh', 'Nfkbib', 'Cxcl2', 'Selenos', 'Pde4d', 'Mrc1']	SkMus 1	up
681	18	GO:0032212	y	positive regulation of telomere maintenance via telomerase	biological_process	2.23395e-06	0.00134378	7	513	['Map2k7', 'Cct2', 'Cct3', 'Tcp1', 'Cct4', 'Cct7', 'Cct8']	SkMus 1	up
682	19	GO:0000463	y	maturation of LSU-rRNA from tricistronic rRNA transcript (SSU-rRNA, 5.8S rRNA, LSU-rRNA)	biological_process	4.72995e-06	0.00271585	5	513	['Pes1', 'Znhit6', 'Gtpbp4', 'Ddx18', 'Ftsj3']	SkMus 1	up
683	20	GO:0043066	y	negative regulation of apoptotic process	biological_process	6.72886e-06	0.00369561	28	513	['Akt1', 'Rb1cc1', 'Qars', 'Ddb1', 'Foxo1', 'Bnip3', 'Bnip3l', 'Angptl4', 'Pik3r1', 'Aldh2', 'Pim3', 'Cdkn1a', 'Xbp1', 'Por', 'Anp32b', 'Gfer', 'Sod1', 'Abraxas2', 'Csf1r', 'Ncl', 'Gsk3b', 'Ier3', 'Cat', 'Myo18a', 'Ddrgk1', 'Tax1bp1', 'Hax1', 'Npm1']	SkMus 1	up
684	21	GO:0006413	y	translational initiation	biological_process	1.38933e-05	0.00702	8	513	['Eif3a', 'Eif3b', 'Eif3g', 'Eif2b5', 'Eif4a1', 'Eif4a2', 'Eif4b', 'Eif3c']	SkMus 1	up
685	22	GO:0006986	y	response to unfolded protein	biological_process	1.38933e-05	0.00702	8	513	['Xbp1', 'Dnajb9', 'Stt3b', 'Ubxn4', 'Herpud2', 'Chac1', 'Fbxo6', 'Erp44']	SkMus 1	up
686	23	GO:0071347	y	cellular response to interleukin-1	biological_process	1.58445e-05	0.00769798	8	513	['Cebpb', 'Map2k7', 'Serpine1', 'Ccl2', 'Rora', 'Ccl6', 'Ccl8', 'Ccl9']	SkMus 1	up
687	24	GO:0007186	y	G protein-coupled receptor signaling pathway	biological_process	3.05475e-09	5.51252e-06	5	513	['Apoe', 'Ccl2', 'Ccl6', 'Ccl8', 'Ccl9']	SkMus 1	up
688	26	GO:0000502	n	proteasome complex	cellular_component	2.00396e-39	3.67928e-36	32	513	['Psmd2', 'Txnl1', 'Psmc6', 'Usp14', 'Ubqln1', 'Psmd14', 'Rad23b', 'Psmd12', 'Psmd7', 'Psmc4', 'Psmd13', 'Psma1', 'Psma4', 'Psma5', 'Psma6', 'Psma7', 'Psmb2', 'Psmd8', 'Vcp', 'Psmd11', 'Psma2', 'Psmb1', 'Psmd1', 'Ecpas', 'Psmc1', 'Dnajb2', 'Psmc2', 'Psmc3', 'Psmd3', 'Psmc5', 'Psmd4', 'Adrm1']	SkMus 1	up
689	27	GO:0005634	n	nucleus	cellular_component	6.28521e-34	5.76982e-31	243	513	['Mybbp1a', 'Hmox1', 'Smu1', 'Psmc6', 'Txnip', 'Naca', 'Hnrnpa1', 'Pir', 'Smarce1', 'Ypel3', 'Anp32b', 'Trmt1', 'Znhit6', 'Lox', 'Taf1d', 'Ncl', 'Ddx52', 'Rbfox1', 'Xpa', 'Nub1', 'Ip6k3', 'Ier3', 'Nsfl1c', 'Trmt112', 'Zranb2', 'Trim63', 'Psmd1', 'Orc3', 'Eif3g', 'Clip1', 'Nfkbia', 'Adrm1', 'Nfkbib', 'Dnm2', 'Gtpbp4', 'Rnf114', 'Hspb7', 'Vps37a', 'Nup88', 'Dnaja2', 'Mustn1', 'Nsmce1', 'Zkscan17', …	SkMus 1	up
690	28	GO:0005737	n	cytoplasm	cellular_component	4.00091e-31	2.44856e-28	261	513	['Clpb', 'Mybbp1a', 'Ap3d1', 'Lrrc2', 'Myom1', 'Gstm1', 'Smu1', 'Psmc6', 'Txnip', 'Naca', 'Hnrnpa1', 'Pir', 'Eif3c', 'Bsdc1', 'Pim3', 'Stoml2', 'Apod', 'Apoe', 'Anp32b', 'Ncl', 'Rbfox1', 'Xpa', 'Ip6k3', 'Dym', 'Cat', 'Fbxo6', 'Myo18a', 'Etf1', 'Nsfl1c', 'Trmt112', 'Plin4', 'Gabarapl1', 'Pla2g7', 'Klhl21', 'Trim63', 'Eif3g', 'Rab11a', 'Clip1', 'Copb2', 'Nfkbia', 'Adrm1', 'Nfkbib', 'Dnm2', 'Gtpbp4'…	SkMus 1	up
691	29	GO:0005829	n	cytosol	cellular_component	5.6546e-27	2.59546e-24	169	513	['Hmox1', 'Gstm1', 'Txnip', 'Hnrnpa1', 'Pir', 'Wipi2', 'Pim3', 'Por', 'Apoe', 'Taf1d', 'Nub1', 'Cat', 'Nsfl1c', 'Plin4', 'Gabarapl1', 'Trim63', 'Eif3g', 'Nfkbia', 'Adrm1', 'Nfkbib', 'Dnm2', 'Gtpbp4', 'Naa80', 'Rnf114', 'Vps37a', 'Dnaja2', 'Ngly1', 'Idh2', 'Rb1cc1', 'Txnl1', 'Foxo1', 'Usp14', 'Fbxo32', 'Dennd4c', 'Txn1', 'Sbds', 'Cry2', 'Pbxip1', 'Hspa4', 'Zfp36', 'Gemin6', 'Ubb', 'Cct2', 'Sod1', …	SkMus 1	up
692	30	GO:0022624	n	proteasome accessory complex	cellular_component	2.31536e-24	8.50202e-22	15	513	['Psmd2', 'Psmd1', 'Psmc1', 'Psmd3', 'Psmc2', 'Psmc3', 'Psmc5', 'Psmd4', 'Psmc6', 'Psmd8', 'Psmd12', 'Psmd11', 'Psmd14', 'Psmc4', 'Psmd13']	SkMus 1	up
693	31	GO:0005654	n	nucleoplasm	cellular_component	1.60116e-16	4.89955e-14	131	513	['Hnrnpa1', 'Wipi2', 'Smarce1', 'Anp32b', 'Taf1d', 'Psmd7', 'Gga1', 'Ncl', 'Rbfox1', 'Xpa', 'Nub1', 'Trmt112', 'Zranb2', 'Orc3', 'Adrm1', 'Gtpbp4', 'Hspb7', 'Vps37a', 'Nup88', 'Mustn1', 'Nsmce1', 'Ccdc86', 'Tfdp2', 'Trip10', 'Foxo1', 'Fbxo32', 'Txn1', 'Sbds', 'Dnttip2', 'Cry2', 'Nop14', 'Gnl3', 'Zpr1', 'Cope', 'Rgcc', 'Gemin6', 'Ubb', 'Sod1', 'Cct4', 'Csf1r', 'Keap1', 'Cct8', 'Drg2', 'Cd3eap', 'K…	SkMus 1	up
694	32	GO:0005838	n	proteasome regulatory particle	cellular_component	3.65744e-15	9.59295e-13	9	513	['Psmd2', 'Psmc1', 'Psmd3', 'Psmc5', 'Psmd8', 'Psmd12', 'Psmd11', 'Psmd7', 'Psmd13']	SkMus 1	up
695	33	GO:0008540	n	proteasome regulatory particle, base subcomplex	cellular_component	7.77192e-14	1.78366e-11	9	513	['Psmd2', 'Psmd1', 'Psmc1', 'Psmc2', 'Psmc3', 'Psmc5', 'Psmd4', 'Psmc6', 'Psmc4']	SkMus 1	up
696	34	GO:0005730	n	nucleolus	cellular_component	1.68195e-13	3.43117e-11	50	513	['Mybbp1a', 'Ccdc86', 'Ifi207', 'Utp11', 'Ddx21', 'Hmox1', 'Rabgef1', 'Cdkn2aipnl', 'Sbds', 'Dnttip2', 'Nop14', 'Gnl3', 'Cdkn1a', 'Zpr1', 'Ftsj3', 'Ddx56', 'Rgcc', 'Pes1', 'Utp3', 'Zfp622', 'Rora', 'Anp32b', 'Taf1d', 'Ncl', 'Cd3eap', 'Rrp9', 'Nub1', 'Kat5', 'Wdr43', 'Filip1', 'Ddrgk1', 'Gnl2', 'Nsun2', 'Rtf1', 'Nmd3', 'Ddx24', 'Retreg1', 'Dnajb9', 'Npm1', 'Eif3a', 'Rsl1d1', 'Tma16', 'Utp14a', 'Ct…	SkMus 1	up
697	35	GO:0008541	n	proteasome regulatory particle, lid subcomplex	cellular_component	7.96246e-12	1.46191e-09	7	513	['Psmd3', 'Psmd8', 'Adrm1', 'Psmd11', 'Psmd12', 'Psmd14', 'Psmd13']	SkMus 1	up
698	36	GO:0005783	n	endoplasmic reticulum	cellular_component	1.3187e-10	2.20104e-08	71	513	['Lemd2', 'Ncln', 'Sar1a', 'Hmox1', 'Tmem50a', 'Erp44', 'Bnip3', 'Bnip3l', 'Nploc4', 'Ubqln1', 'Tmbim1', 'Sec62', 'Mgp', 'Xbp1', 'Ube2j1', 'Lpin1', 'Emc3', 'Por', 'Dpm1', 'Tmed5', 'Apod', 'Apoe', 'Saraf', 'Cdkal1', 'Glul', 'Fmo2', 'Jagn1', 'Keap1', 'Fdft1', 'Bsg', 'Tmem214', 'Lrrc59', 'Spcs2', 'Erlec1', 'Emc7', 'Stt3b', 'Ktn1', 'Sec63', 'Cat', 'Rtn2', 'Srpr', 'Cd36', 'Pigu', 'Ddrgk1', 'Ppp1r15a',…	SkMus 1	up
699	37	GO:0005839	n	proteasome core complex	cellular_component	1.21588e-09	1.86029e-07	8	513	['Psmb1', 'Psma1', 'Psma4', 'Psma5', 'Psma6', 'Psma7', 'Psmb2', 'Psma2']	SkMus 1	up
700	38	GO:0019773	n	proteasome core complex, alpha-subunit complex	cellular_component	1.42585e-09	2.01374e-07	6	513	['Psma1', 'Psma4', 'Psma5', 'Psma6', 'Psma7', 'Psma2']	SkMus 1	up
701	39	GO:0005739	n	mitochondrion	cellular_component	8.69263e-09	1.13998e-06	72	513	['Clpb', 'Acss1', 'Akt1', 'Sars', 'Ddx21', 'Pdk4', 'Adh5', 'Abcf2', 'Dusp26', 'Acot1', 'Depp1', 'Bnip3', 'Gars', 'Aldh2', 'Cyp27a1', 'Txn1', 'Plin5', 'Cry2', 'Etfdh', 'Mrps18b', 'Trnt1', 'Stoml2', 'Lpin1', 'Hspa9', 'Por', 'Ubb', 'Gfer', 'Sod1', 'Trap1', 'Vars', 'Eci2', 'Cct7', 'Glul', 'Drg2', 'Bsg', 'Hadha', 'Cd3eap', 'Gsk3b', 'Oat', 'Sox4', 'Cat', 'Malsu1', 'Acot2', 'Cd36', 'Pfdn2', 'Ppp1r15a', …	SkMus 1	up
702	40	GO:0005832	n	chaperonin-containing T-complex	cellular_component	1.03445e-08	1.26617e-06	6	513	['Cct2', 'Cct3', 'Tcp1', 'Cct4', 'Cct7', 'Cct8']	SkMus 1	up
703	41	GO:0005764	n	lysosome	cellular_component	2.70104e-08	3.09944e-06	29	513	['Fyco1', 'Trip10', 'Rb1cc1', 'Hgs', 'Rab14', 'Klhl22', 'Tmbim1', 'Ace', 'Apoe', 'Sod1', 'Gaa', 'Ifi30', 'Tmem59', 'Cat', 'Ctsa', 'Cst3', 'Arrdc3', 'Mt1', 'Rnf13', 'Plbd2', 'Gns', 'Ctla2a', 'Npc1', 'Ctsb', 'Slc3a2', 'Ctsd', 'Sqstm1', 'Lrba', 'Ctsl']	SkMus 1	up
704	42	GO:0043231	n	intracellular membrane-bounded organelle	cellular_component	3.93528e-08	4.2501e-06	51	513	['Mybbp1a', 'Fyco1', 'Trip10', 'Hmox1', 'Lrrc2', 'Rab14', 'Depp1', 'Dennd4c', 'Klhl22', 'Plin5', 'Zranb1', 'Tmbim1', 'Calcoco1', 'Wapl', 'Ppp1r3c', 'Por', 'Dpm1', 'Csf1r', 'Gaa', 'Ifi30', 'Glul', 'Fmo2', 'Drg2', 'Eci2', 'Gga1', 'Fdft1', 'Saysd1', 'Bsg', 'Atraid', 'Lrrc59', 'Kat5', 'Cat', 'Psma4', 'Aspscr1', 'Cd36', 'Ctsa', 'Dag1', 'Vcp', 'Rnf13', 'Zwint', 'Hax1', 'Clcc1', 'Rapgef1', 'Klf15', 'Tme…	SkMus 1	up
705	43	GO:0002199	n	zona pellucida receptor complex	cellular_component	8.04248e-08	8.20333e-06	6	513	['Cct2', 'Cct3', 'Tcp1', 'Cct4', 'Cct7', 'Cct8']	SkMus 1	up
706	44	GO:0016234	n	inclusion body	cellular_component	1.89361e-07	1.82982e-05	7	513	['Dnajb2', 'Sqstm1', 'Psmc5', 'Psmc6', 'Keap1', 'Agl', 'Psmc4']	SkMus 1	up
707	45	GO:0031597	n	cytosolic proteasome complex	cellular_component	2.05817e-06	0.00018894	4	513	['Psmc5', 'Psmc6', 'Psmc4', 'Psmd14']	SkMus 1	up
708	46	GO:0032991	n	protein-containing complex	cellular_component	2.32357e-06	0.000203147	39	513	['Ncln', 'Akt1', 'Sptb', 'Qars', 'Ddb1', 'Gstm1', 'Pik3r1', 'Ubqln1', 'Pde4d', 'Wipi2', 'Cdkn1a', 'Mgp', 'Sod1', 'Irak1', 'Keap1', 'Glul', 'Gga1', 'Zbtb16', 'Dazap2', 'Gsk3b', 'Kat5', 'Stt3b', 'Cat', 'Tollip', 'Mllt10', 'Cd36', 'Vcp', 'Trmt112', 'Ryr1', 'Rapgef1', 'Npm1', 'H3f3b', 'Mecp2', 'Rab11a', 'Sugt1', 'Nfkbia', 'Eif4ebp1', 'Dnm2', 'Cir1']	SkMus 1	up
709	47	GO:0005874	n	microtubule	cellular_component	5.01799e-06	0.000418774	21	513	['Trip10', 'Tubb4b', 'Pbxip1', 'Apoe', 'Cct2', 'Cct3', 'Abraxas2', 'Cct4', 'Cct7', 'Cct8', 'Gsk3b', 'Tcp1', 'Gabarapl1', 'Map4', 'Rassf1', 'Eif3a', 'Ttll7', 'Clip1', 'Map1lc3b', 'Dnm2', 'Mapre3']	SkMus 1	up
710	48	GO:0048471	n	perinuclear region of cytoplasm	cellular_component	5.41104e-06	0.000431942	32	513	['Hmox1', 'Rab14', 'Dnajb6', 'Pik3r1', 'Ubqln1', 'Pde4d', 'Cdkn1a', 'Nrbp1', 'Apod', 'Crbn', 'Gsk3b', 'Atraid', 'Twf2', 'Ccl2', 'Tollip', 'Aspscr1', 'Ece1', 'Cst3', 'Vcp', 'Ndfip1', 'Trmt112', 'Npc1', 'Rapgef1', 'Ctsb', 'Mospd1', 'Rab11a', 'Psmc3', 'Dnajb2', 'Eif4a2', 'Gtpbp4', 'Dnm2', 'Mapre3']	SkMus 1	up
711	49	GO:0062167	n	complement component C1q complex	cellular_component	7.31861e-06	0.000537479	3	513	['C1qa', 'C1qb', 'C1qc']	SkMus 1	up
712	50	GO:0005852	n	eukaryotic translation initiation factor 3 complex	cellular_component	9.99255e-06	0.000705627	5	513	['Eif3a', 'Eif3b', 'Eif3g', 'Eif3c', 'Eif3j1']	SkMus 1	up
713	51	GO:0005776	n	autophagosome	cellular_component	1.05914e-05	0.000720217	8	513	['Fyco1', 'Sqstm1', 'Map1lc3b', 'Ubqln1', 'Trp53inp1', 'Gabarapl1', 'Wipi2', 'Washc1']	SkMus 1	up
714	52	GO:0005794	n	Golgi apparatus	cellular_component	1.52311e-05	0.000998728	51	513	['Ap3d1', 'Fyco1', 'Sar1a', 'Trip10', 'Rabac1', 'Rab14', 'Dusp26', 'Dennd4c', 'Pde4d', 'Tmbim1', 'Naa25', 'Galnt15', 'Cope', 'Apoe', 'Zfp622', 'Tmed5', 'Tmem59', 'Gga1', 'Tmem214', 'Serinc3', 'Dym', 'Cat', 'Chac1', 'Ece1', 'Cd36', 'Myo18a', 'Tcp1', 'Rhou', 'Ppp1r15a', 'Cst3', 'St3gal6', 'Nsfl1c', 'Ndfip1', 'Gabarapl1', 'Sar1b', 'Clcc1', 'Retreg1', 'Sdf4', 'Npc1', 'Tmed10', 'Gdi2', 'B2m', 'Tango2'…	SkMus 1	up
715	53	GO:0016607	n	nuclear speck	cellular_component	5.31148e-05	0.00336272	19	513	['Cops4', 'Gadd45a', 'Prpf6', 'Ddx46', 'Bnip3l', 'Cry2', 'Snrpb2', 'Snw1', 'Akap8l', 'Zbtb16', 'Dazap2', 'Erbin', 'Hectd1', 'Npm1', 'Klf15', 'Syf2', 'Bclaf1', 'Sap18', 'Cir1']	SkMus 1	up
716	54	GO:0016011	n	dystroglycan complex	cellular_component	7.10792e-05	0.00435005	3	513	['Dag1', 'Sgcb', 'Sgcg']	SkMus 1	up
717	55	GO:0005635	n	nuclear envelope	cellular_component	0.000118047	0.00699144	13	513	['Lemd2', 'Npc1', 'Tfdp2', 'Anxa7', 'Atraid', 'Tor1aip1', 'Apoe', 'Clip1', 'Bnip3', 'Bnip3l', 'Nup88', 'Ipo7', 'Tpr']	SkMus 1	up
718	56	GO:0044297	n	cell body	cellular_component	0.000140098	0.00803811	10	513	['Il6st', 'Cct2', 'Cct3', 'Tcp1', 'Cct4', 'Cct7', 'Cct8', 'Glul', 'Gabarapl1', 'Gsk3b']	SkMus 1	up
719	57	GO:0005887	n	integral component of plasma membrane	cellular_component	6.45676e-06	0.000493942	6	513	['Npc1', 'Csf1r', 'Sgcb', 'Sgcg', 'Bsg', 'Tspan8']	SkMus 1	up
720	58	GO:0005515	n	protein binding	molecular_function	7.76304e-28	3.47085e-24	212	513	['Mybbp1a', 'Erp44', 'Gstm1', 'Txnip', 'Wipi2', 'Pim3', 'Smarce1', 'Apoe', 'Lox', 'Gga1', 'Ncl', 'Lpl', 'Ier3', 'Fbxo6', 'Ctsa', 'Ccpg1', 'Nsfl1c', 'Trmt112', 'Ndfip1', 'Gabarapl1', 'Lrrfip2', 'Trim63', 'Psmd1', 'Psmd3', 'Eif3g', 'Rab11a', 'Clip1', 'Nfkbia', 'Adrm1', 'Nfkbib', 'Dnm2', 'Cbr2', 'Mrc1', 'Ngly1', 'Zkscan17', 'Tfdp2', 'Trip10', 'Rb1cc1', 'Rabac1', 'Foxo1', 'Igfbp4', 'Usp14', 'Fbxo32',…	SkMus 1	up
721	59	GO:0051082	n	unfolded protein binding	molecular_function	1.3313e-11	2.97613e-08	16	513	['Erlec1', 'Npm1', 'Hspa9', 'Dnajb2', 'Cct2', 'Cct3', 'Pfdn2', 'Cct4', 'Trap1', 'Tcp1', 'Dnajb6', 'Cct7', 'Cct8', 'Naca', 'Clpx', 'Dnaja2']	SkMus 1	up
722	60	GO:0036402	n	proteasome-activating activity	molecular_function	5.2644e-11	7.8457e-08	6	513	['Psmc1', 'Psmc2', 'Psmc3', 'Psmc5', 'Psmc6', 'Psmc4']	SkMus 1	up
723	61	GO:0000166	n	nucleotide binding	molecular_function	9.11242e-11	1.01854e-07	74	513	['Clpb', 'Sar1a', 'Acss1', 'Akt1', 'Sars', 'Qars', 'Ddx49', 'Ddx21', 'Pdk4', 'Rab14', 'Abcf3', 'Abcf2', 'Ddx46', 'Psmc6', 'Gars', 'Sult1a1', 'Cry2', 'Tubb4b', 'Gnl3', 'Pim3', 'Trnt1', 'Ddx56', 'Ube2j1', 'Hspa4', 'Hspa9', 'Eif5b', 'Cct2', 'Cct3', 'Trap1', 'Cct4', 'Cdk9', 'Csf1r', 'Mylk2', 'Cct7', 'Cct8', 'Glul', 'Drg2', 'Vars', 'Actr8', 'Ddx52', 'Rit1', 'Psmc4', 'Gsk3b', 'Ip6k3', 'Mknk2', 'Srpr', …	SkMus 1	up
724	62	GO:0005524	n	ATP binding	molecular_function	7.81159e-10	5.82094e-07	63	513	['Clpb', 'Acss1', 'Akt1', 'Sars', 'Qars', 'Ddx49', 'Ddx21', 'Pdk4', 'Abcf3', 'Abcf2', 'Ddx46', 'Psmc6', 'Gars', 'Pim3', 'Trnt1', 'Ddx56', 'Map2k7', 'Ube2j1', 'Hspa4', 'Hspa9', 'Cct2', 'Cct3', 'Trap1', 'Cct4', 'Cdk9', 'Csf1r', 'Mylk2', 'Cct7', 'Cct8', 'Glul', 'Vars', 'Irak1', 'Actr8', 'Ddx52', 'Psmc4', 'Gsk3b', 'Twf2', 'Ip6k3', 'Mknk2', 'Lonp2', 'Myo18a', 'Smc3', 'Tcp1', 'Vcp', 'Clpx', 'Ddx24', 'R…	SkMus 1	up
725	63	GO:0016887	n	ATP hydrolysis activity	molecular_function	1.03927e-08	6.63796e-06	22	513	['Clpb', 'Psmc6', 'Hspa4', 'Hspa9', 'Cct2', 'Cct3', 'Trap1', 'Cct4', 'Cct7', 'Cct8', 'Psmc4', 'Lonp2', 'Smc3', 'Tcp1', 'Vcp', 'Clpx', 'Atp1a2', 'Psmc1', 'Psmc2', 'Psmc3', 'Psmc5', 'Eif4a2']	SkMus 1	up
726	64	GO:0031625	n	ubiquitin protein ligase binding	molecular_function	1.25592e-08	7.01902e-06	24	513	['Foxo1', 'Txnip', 'Pik3r1', 'Nploc4', 'Washc1', 'Usp13', 'Cdkn1a', 'Xbp1', 'Ube2j1', 'Hspa9', 'Ubb', 'Cct2', 'Sorbs1', 'Gsk3b', 'Tollip', 'Tcp1', 'Vcp', 'Cul1', 'Gabarapl1', 'Psmd1', 'Dnajb2', 'Sqstm1', 'Nfkbia', 'Map1lc3b']	SkMus 1	up
727	65	GO:0031593	n	polyubiquitin modification-dependent protein binding	molecular_function	2.19474e-08	1.0903e-05	9	513	['Dnajb2', 'Abraxas2', 'Psmd4', 'Vcp', 'Ubqln1', 'Ufd1', 'Agl', 'Zranb1', 'Rad23b']	SkMus 1	up
728	66	GO:0003723	n	RNA binding	molecular_function	3.44718e-08	1.54123e-05	42	513	['Qars', 'Ddx49', 'Ddx21', 'Prpf6', 'Ddx46', 'Hnrnpa1', 'Cirbp', 'Eif3c', 'Trnt1', 'Smarce1', 'Matr3', 'Zc3h6', 'Snrpb2', 'Ddx56', 'Pes1', 'Trmt1', 'Drg2', 'Ncl', 'Eif4b', 'Ddx52', 'Rbfox1', 'Rrp9', 'Wdr43', 'Hnrnpf', 'Eif3b', 'Psma6', 'Nsun2', 'Ddx24', 'Bicc1', 'Npm1', 'Zranb2', 'Eif3a', 'Rsl1d1', 'Eif3g', 'Hnrnpdl', 'Samd4', 'Eif4a1', 'Eif4a2', 'Eprs', 'Gtpbp4', 'Srp68', 'Ddx18']	SkMus 1	up
729	67	GO:0070628	n	proteasome binding	molecular_function	4.16386e-08	1.69242e-05	7	513	['Ecpas', 'Dnajb2', 'Usp14', 'Adrm1', 'Psmd14', 'Usp13', 'Rad23b']	SkMus 1	up
730	68	GO:0044183	n	protein folding chaperone	molecular_function	4.69072e-08	1.74768e-05	9	513	['Hspa9', 'Cct2', 'Cct3', 'Pfdn2', 'Cct4', 'Tcp1', 'Dnajb6', 'Cct7', 'Cct8']	SkMus 1	up
731	69	GO:0043130	n	ubiquitin binding	molecular_function	2.90523e-07	9.99177e-05	12	513	['Hgs', 'Tollip', 'Dnajb2', 'Sqstm1', 'Tax1bp1', 'Ddi2', 'Adrm1', 'Nploc4', 'Gga1', 'Rad23b', 'Nsfl1c', 'Usp13']	SkMus 1	up
732	70	GO:0042802	n	identical protein binding	molecular_function	4.41958e-07	0.000141142	70	513	['Ifi207', 'Trip10', 'Akt1', 'Rabac1', 'Hgs', 'Ddx21', 'Hmox1', 'Myom1', 'Adh5', 'Gstm1', 'Prpf6', 'Dnajb6', 'Psmc6', 'Bnip3', 'Angptl4', 'Gars', 'Ubqln1', 'Hnrnpa1', 'Sult1a1', 'Aldh2', 'Plin5', 'Bnip3l', 'Matr3', 'Xbp1', 'Mstn', 'Nrbp1', 'Apoe', 'Sod1', 'Znhit6', 'Irak1', 'Cct7', 'Glul', 'Taf1d', 'Ncl', 'Keap1', 'Zbtb16', 'Gpx3', 'Flnc', 'Dazap2', 'Eif3j1', 'Cebpb', 'Cebpd', 'Oat', 'Il6st', 'Ca…	SkMus 1	up
733	71	GO:0003743	n	translation initiation factor activity	molecular_function	9.08654e-07	0.000270839	9	513	['Eif3a', 'Eif5b', 'Eif3b', 'Eif3g', 'Eif2b5', 'Eif4a1', 'Eif4a2', 'Eif4b', 'Eif3c']	SkMus 1	up
734	72	GO:0019899	n	enzyme binding	molecular_function	2.24463e-06	0.000627235	26	513	['Ranbp9', 'Sars', 'Akt1', 'Hmox1', 'Gstm1', 'Txn1', 'Pde4d', 'Nop14', 'Map2k7', 'Ppp1r3c', 'Hspa9', 'Zfp36', 'Por', 'Sod1', 'Znhit6', 'Snw1', 'Il6ra', 'Dym', 'Cat', 'Lonp2', 'Ryr1', 'Npm1', 'Mecp2', 'Sqstm1', 'Nfkbia', 'Selenos']	SkMus 1	up
735	73	GO:0044389	n	ubiquitin-like protein ligase binding	molecular_function	4.0092e-06	0.00105442	6	513	['Cebpb', 'Xbp1', 'Hgs', 'Ddrgk1', 'Vcp', 'Usp13']	SkMus 1	up
736	74	GO:0003676	n	nucleic acid binding	molecular_function	5.49637e-06	0.00136524	26	513	['Ddx49', 'Ddx21', 'Ddb1', 'Ddx46', 'Hnrnpa1', 'Cirbp', 'Snrpb2', 'Matr3', 'Ddx56', 'Zfp622', 'Ncl', 'Rnase4', 'Ddx52', 'Rbfox1', 'Eif4b', 'Hnrnpf', 'Eif3b', 'Ddx24', 'Bicc1', 'Npm1', 'Eif3g', 'Zcchc24', 'Hnrnpdl', 'Eif4a1', 'Eif4a2', 'Ddx18']	SkMus 1	up
737	75	GO:0016209	n	antioxidant activity	molecular_function	6.80503e-06	0.00153557	6	513	['Cat', 'Apoe', 'Srxn1', 'Sod1', 'Selenos', 'Trp53inp1']	SkMus 1	up
738	76	GO:0003724	n	RNA helicase activity	molecular_function	1.06689e-05	0.00227146	9	513	['Ddx56', 'Ddx49', 'Ddx21', 'Ddx46', 'Eif4a1', 'Eif4a2', 'Ddx24', 'Ddx52', 'Ddx18']	SkMus 1	up
739	77	GO:0036435	n	K48-linked polyubiquitin modification-dependent protein binding	molecular_function	2.7079e-05	0.0055032	4	513	['Vcp', 'Nploc4', 'Ufd1', 'Mindy1']	SkMus 1	up
740	78	GO:0030984	n	kininogen binding	molecular_function	2.88498e-05	0.00560815	3	513	['C1qbp', 'Ctsb', 'Ctsl']	SkMus 1	up

## Sheet: EDF 5g GO down
	Unnamed: 0	GO	keep	term	class	p	p_corr	n_genes	n_GO	study_genes	cell_type	direction
732	0	GO:0032543	y	mitochondrial translation	biological_process	6.61301e-08	0.000835355	10	281	['Mrpl18', 'Mrpl12', 'Mrpl28', 'Chchd1', 'Mrpl46', 'Mrpl34', 'Mrps24', 'Mrps33', 'Mrps11', 'Mrpl19']	SkMus 1	down
733	1	GO:0005739	n	mitochondrion	cellular_component	2.7926e-27	5.12722e-24	78	281	['Mrpl28', 'Trak1', 'Rmnd1', 'G0s2', 'Mdh1', 'Fam162a', 'Coq7', 'Pstk', 'Hddc2', 'Cox7a1', 'Fmc1', 'Chchd1', 'Dmpk', 'Cmc4', 'Sdhb', 'Mrpl18', 'Ndufc2', 'Dnlz', 'Micos10', 'Atp5mpl', 'Tmem65', 'Timmdc1', 'Dnajc19', 'Micos13', 'Spryd4', 'Mrps24', 'Nme1', 'Msrb3', 'Msra', 'Atp5g3', 'Bloc1s1', 'Pptc7', 'Mrps33', 'Mtus1', 'Gpd1', 'Tmem126a', 'Smim20', 'Mrpl46', 'Tmem70', 'Cycs', 'Ndufa8', 'Slc25a11',…	SkMus 1	down
734	2	GO:0005743	n	mitochondrial inner membrane	cellular_component	3.65756e-19	3.35764e-16	36	281	['Dnajc19', 'Mrpl28', 'Micos13', 'Cyc1', 'Mrps24', 'Ndufa8', 'Slc25a11', 'Mrps11', 'Ptpmt1', 'Coq7', 'Ckmt2', 'Cox20', 'Hccs', 'Mtfp1', 'Ndufb3', 'Ldhb', 'Cox7a1', 'Chchd1', '1190007I07Rik', 'Mrps33', 'Mrpl12', 'Mrpl19', 'Tmem126a', 'Sdhb', 'Mrpl18', 'Higd2a', 'Ndufc2', 'Smim20', 'Micos10', 'Mrpl46', 'Endog', 'Ndufaf5', 'Mrpl34', 'Tmem65', 'Ndufv3', 'Tmem70']	SkMus 1	down
735	3	GO:0005737	n	cytoplasm	cellular_component	1.15587e-10	7.07391e-08	126	281	['Dynll2', 'Pgp', 'Myod1', 'Anxa2', 'Trak1', 'Calm2', 'Calm3', 'Snf8', 'Nudt4', 'Mpi', 'Mdh1', 'Tob1', 'Ldb3', 'Parp3', 'Zfand6', 'Iqcg', 'Cnep1r1', 'Arhgdib', 'Hikeshi', 'Dmpk', 'Nudt3', 'Ppic', 'Svbp', 'Ndufc2', 'Ltf', 'Rab28', 'Ctdnep1', 'Nucks1', 'Pitpnc1', 'Trp53inp2', 'Palmd', 'Myoz2', 'Usp2', 'Hspb2', 'Cdk2ap1', 'Mettl21c', 'Prkg1', 'Ccnd3', 'Nin', 'Smtn', 'Ccng1', 'Snrpn', 'Synpo2', 'Nme1…	SkMus 1	down
736	4	GO:0005829	n	cytosol	cellular_component	7.00543e-08	3.21549e-05	75	281	['Smox', 'Dnajb5', 'Mrpl28', 'Cdk2ap1', 'Cycs', 'Ilrun', 'Rab3a', 'Gpc1', 'Mettl21c', 'Adk', 'Atxn1', 'Anxa2', 'S100a16', 'Wdr45b', 'Map2k4', 'Nin', 'Snf8', 'Ptges3l', 'Ptgr2', 'Nudt4', 'Mpi', 'Mdh1', 'Fam162a', 'Dusp8', 'Tmem134', 'Vamp8', 'Synpo2', 'Pitpna', 'Lcn2', 'Pstk', 'Nme1', 'Hccs', 'Amd1', 'Msra', 'Hmbs', 'Prkaca', 'Rangrf', 'Bola3', 'Phpt1', 'Rangap1', 'Homer2', 'Cxxc5', 'Aimp2', 'Ldhb…	SkMus 1	down
737	5	GO:0005634	n	nucleus	cellular_component	5.04396e-07	0.000185214	102	281	['Dnajb5', 'Myod1', 'Anxa2', 'Trak1', 'Narf', 'Calm3', 'Snf8', 'Nudt4', 'Tob1', 'Coq7', 'Parp3', 'Mafa', 'Chchd1', 'Cnep1r1', 'Hikeshi', 'Dmpk', 'Nudt3', 'Lsm3', 'Fbxo3', 'Ctdnep1', 'Nucks1', 'Pitpnc1', 'Trp53inp2', 'Rp9', 'Usp2', 'Hspb2', 'Cdk2ap1', 'Spryd4', 'Mettl21c', 'Sobp', 'Ccnd3', 'Ccng1', 'Snrpn', 'Khdrbs3', 'Synpo2', 'Ube2e1', 'Nme1', 'Msra', 'Arpc5', 'Hspb6', 'Pgam2', 'Jph2', 'Hspb3', …	SkMus 1	down
738	6	GO:0005840	n	ribosome	cellular_component	1.86791e-05	0.00571581	10	281	['Mrpl18', 'Mrpl12', 'Mrpl28', 'Chchd1', 'Mrpl46', 'Mrpl34', 'Mrps24', 'Mrps33', 'Mrps11', 'Mrpl19']	SkMus 1	down
739	7	GO:0005515	n	protein binding	molecular_function	2.14231e-06	0.00957826	91	281	['Dynll2', 'Dnajb5', 'Enho', 'Myod1', 'Cacnb1', 'Anxa2', 'Calm2', 'Col5a1', 'Tob1', 'Col1a2', 'Fndc5', 'Ldb3', 'Zfand6', 'Dmpk', 'Ppic', 'Svbp', 'Hras', 'Ctdnep1', 'Pcolce', 'Tmem65', 'Kcnc1', '1810037I17Rik', 'Palmd', 'Rp9', 'Usp2', 'Dnajc19', 'Inpp5a', 'Prkg1', 'Ccnd3', 'Nin', 'Synpo2', 'Bloc1s1', 'Actc1', 'Pgam2', 'Acta2', 'Jph2', 'Ctbp1', 'Schip1', 'Znrf1', 'Psme1', 'Crip2', 'Orai1', 'Amfr', …	SkMus 1	down

## Sheet: EDF 5h
	Sample	hyp_score
AAAGGGCTCCACCTGT-1-0	ctr_td_neg	0.0169338
AAAGTGATCATGTCAG-1-0	ctr_td_neg	-0.0222779
AACAAAGGTAGCTTTG-1-0	ctr_td_neg	-0.00864293
AACAACCGTTTGGAAA-1-0	ctr_td_neg	0.104712
AACGGGAGTCCTGGTG-1-0	ctr_td_neg	0.10912
AAGCGAGAGGAGGTTC-1-0	ctr_td_neg	0.062058
AAGTACCGTCTTTCTA-1-0	ctr_td_neg	-0.0377661
AAGTCGTGTACCTTCC-1-0	ctr_td_neg	-0.0105281
AAGTTCGCAGAGGTTG-1-0	ctr_td_neg	0.0698716
ACACCAAGTGGCGCTT-1-0	ctr_td_neg	-0.00231897
ACAGCCGGTTTAGACC-1-0	ctr_td_neg	0.107554
ACATGCAGTAGTTCCA-1-0	ctr_td_neg	0.0246315
ACCACAAAGTGGACTG-1-0	ctr_td_neg	0.142661
ACCATTTAGGTTATAG-1-0	ctr_td_neg	-0.0555895
ACCATTTGTCGAATTC-1-0	ctr_td_neg	0.0686153
ACGATCAAGGCCTTGC-1-0	ctr_td_neg	0.0148754
ACGATGTTCATCACAG-1-0	ctr_td_neg	0.0418577
ACGCACGGTGGTTTGT-1-0	ctr_td_neg	0.085782
ACGGAAGTCAAATGCC-1-0	ctr_td_neg	-0.0146559
ACGGGTCAGTGTTCAC-1-0	ctr_td_neg	0.0432659
ACGGGTCGTCGTCTCT-1-0	ctr_td_neg	0.0589686
ACGGGTCGTTGGGACA-1-0	ctr_td_neg	0.0128711
ACGTAACGTTAGAGTA-1-0	ctr_td_neg	0.0458172
ACGTTCCTCCATAGGT-1-0	ctr_td_neg	0.131516
ACTCCCAAGGTAACTA-1-0	ctr_td_neg	-0.00690431
ACTTAGGAGAGTCTGG-1-0	ctr_td_neg	0.0661114
ACTTCGCCATGCAGGA-1-0	ctr_td_neg	0.034257
ACTTTCAAGTACCCTA-1-0	ctr_td_neg	0.016055
ACTTTGTAGGTACAGC-1-0	ctr_td_neg	-0.00839454
AGAAGCGCACTCCGGA-1-0	ctr_td_neg	0.0358642
AGAAGCGGTACTCCGG-1-0	ctr_td_neg	0.0294896
AGAAGCGTCATTACGG-1-0	ctr_td_neg	0.0904257
AGAGAATCAATCGAAA-1-0	ctr_td_neg	0.0914463
AGATGCTTCATTGAGC-1-0	ctr_td_neg	0.0159684
AGGAATACAACGCATT-1-0	ctr_td_neg	0.0106518
AGGGTCCAGCGTCAGA-1-0	ctr_td_neg	0.046469
AGGGTTTGTTTCGCTC-1-0	ctr_td_neg	0.125045
AGGTAGGTCTCAATCT-1-0	ctr_td_neg	0.0942565
AGTACTGCAAGAGGTC-1-0	ctr_td_neg	0.0331867
AGTCTCCAGTATGCAA-1-0	ctr_td_neg	0.0646721
AGTCTCCCAAACTCTG-1-0	ctr_td_neg	0.098608
ATACCTTTCCCTTCCC-1-0	ctr_td_neg	-0.00579819
ATACTTCGTAGCGTAG-1-0	ctr_td_neg	0.0673789
ATAGAGAAGATAGCAT-1-0	ctr_td_neg	0.125062
ATCACAGAGCACCGTC-1-0	ctr_td_neg	-0.0360307
ATCACGAGTAGGCAGT-1-0	ctr_td_neg	0.0463021
ATCAGGTGTAAGGTCG-1-0	ctr_td_neg	-0.00888309
ATCCATTGTCAGGTGA-1-0	ctr_td_neg	0.119014
ATCGGATCAAGTGTCT-1-0	ctr_td_neg	-0.00458783
ATCTTCAAGACTTGTC-1-0	ctr_td_neg	0.0474778
ATTACTCCAACTCATG-1-0	ctr_td_neg	-0.018279
ATTCGTTAGAGTCTTC-1-0	ctr_td_neg	0.0775054
ATTGTTCCATAGAATG-1-0	ctr_td_neg	0.104279
CACGGGTCACTCTAGA-1-0	ctr_td_neg	0.0286562
CACTGTCAGTGCCAGA-1-0	ctr_td_neg	-0.00341603
CACTTCGCAATAAGGT-1-0	ctr_td_neg	-0.00347068
CAGAGCCCAACGGCCT-1-0	ctr_td_neg	-0.0647731
CAGATCAGTCCTGAAT-1-0	ctr_td_neg	0.0921601
CAGTGCGGTAAGATCA-1-0	ctr_td_neg	0.0306809
CATACTTAGAGTCAAT-1-0	ctr_td_neg	0.0118665
CATCGGGCATGTCTAG-1-0	ctr_td_neg	0.00829081
CATGCAAAGTGCCCGT-1-0	ctr_td_neg	0.0265731
CATGCCTTCCAATCCC-1-0	ctr_td_neg	0.00273082
CATGCTCGTCCGGATC-1-0	ctr_td_neg	0.15384
CATGGTAGTTTCTTAC-1-0	ctr_td_neg	0.079382
CATTTCACATTACTCT-1-0	ctr_td_neg	0.0725227
CCACACTAGAAGCTGC-1-0	ctr_td_neg	0.00116148
CCACACTGTCGTCATA-1-0	ctr_td_neg	0.0586987
CCACCATTCTCGAACA-1-0	ctr_td_neg	-0.00142739
CCACGAGTCTCATGCC-1-0	ctr_td_neg	0.0352855
CCCGAAGGTTAATGAG-1-0	ctr_td_neg	0.0903698
CCGAACGAGGCTCTAT-1-0	ctr_td_neg	0.110365
CCGATCTAGATCGACG-1-0	ctr_td_neg	0.0522764
CCGGACAAGTGGTGGT-1-0	ctr_td_neg	0.104054
CCGGTAGCATACCACA-1-0	ctr_td_neg	0.0294478
CCGTAGGAGAGACAAG-1-0	ctr_td_neg	0.0574715
CCTATCGCACACTGGC-1-0	ctr_td_neg	0.13095
CCTGTTGGTACAAGCG-1-0	ctr_td_neg	-0.0384058
CGAAGTTAGCACACCC-1-0	ctr_td_neg	0.0505336
CGAATTGGTCAGGAGT-1-0	ctr_td_neg	0.0692248
CGACAGCTCAAGTGGG-1-0	ctr_td_neg	0.0886948
CGAGGAAGTACACGTT-1-0	ctr_td_neg	0.103798
CGAGTGCAGCTCATAC-1-0	ctr_td_neg	0.0386429
CGAGTGCAGGGAGAAT-1-0	ctr_td_neg	0.00924975
CGAGTTAGTTTCACAG-1-0	ctr_td_neg	0.0702429
CGCAGGTAGCCTATCA-1-0	ctr_td_neg	0.0310245
CGCCAGACATACAGAA-1-0	ctr_td_neg	-0.0896277
CGCCAGAGTACACGTT-1-0	ctr_td_neg	0.0531451
CGCCAGATCTCTCCGA-1-0	ctr_td_neg	0.0504167
CGCGTGAGTGACATCT-1-0	ctr_td_neg	0.0652095
CGTTCTGAGGTCATTC-1-0	ctr_td_neg	-0.0342799
CTAACCCTCAAACGAA-1-0	ctr_td_neg	0.0651897
CTACCCAGTCGTTCAA-1-0	ctr_td_neg	0.0682703
CTACTATGTGGTCCCA-1-0	ctr_td_neg	0.0402674
CTATCCGAGGTCCAGA-1-0	ctr_td_neg	0.0535697
CTCATTAAGTAAGCAT-1-0	ctr_td_neg	0.0901408
CTCCATGCATGGGCAA-1-0	ctr_td_neg	0.0777096
CTCCCAAAGGTTCCAT-1-0	ctr_td_neg	0.0387828
CTGAATGGTTAGCTAC-1-0	ctr_td_neg	0.0907495
CTGAGGCGTTCGGTAT-1-0	ctr_td_neg	0.0187866
CTGCCTAGTATACCTG-1-0	ctr_td_neg	-0.00814724
GACCAATAGAACAGGA-1-0	ctr_td_neg	0.12267
GACCCTTGTACAGTTC-1-0	ctr_td_neg	-0.0647524
GACCTTCCAATCGCCG-1-0	ctr_td_neg	0.0488708
GACGCTGTCTCATTAC-1-0	ctr_td_neg	0.0160005
GAGCCTGGTGGCTCTG-1-0	ctr_td_neg	-0.0328294
GATCACATCGCAGATT-1-0	ctr_td_neg	-0.0281038
GATCAGTTCCATTTGT-1-0	ctr_td_neg	0.0857171
GCACATAGTCTCGGAC-1-0	ctr_td_neg	0.00833169
GCAGCTGGTCTTCCGT-1-0	ctr_td_neg	-0.0227481
GCCAACGCACTCCTTG-1-0	ctr_td_neg	0.0216724
GCCATGGAGAATTGCA-1-0	ctr_td_neg	-0.0560294
GCCATGGCACCTATCC-1-0	ctr_td_neg	0.0582854
GCCCGAACACTATCCC-1-0	ctr_td_neg	0.029408
GCCGTGAGTTACCTGA-1-0	ctr_td_neg	0.119677
GCTTCACGTCATAGTC-1-0	ctr_td_neg	0.101666
GGAAGTGGTAGGAGTC-1-0	ctr_td_neg	0.042619
GGAATGGAGCTCGGCT-1-0	ctr_td_neg	0.0321015
GGACGTCCATGTCTAG-1-0	ctr_td_neg	0.0119187
GGAGGATTCATGGTAC-1-0	ctr_td_neg	0.0805827
GGATCTACAACCGCTG-1-0	ctr_td_neg	0.0488317
GGCTTGGTCAAACCTG-1-0	ctr_td_neg	0.00198806
GGGAAGTCATGACAAA-1-0	ctr_td_neg	0.0475826
GGGAAGTGTTGTCAGT-1-0	ctr_td_neg	0.0590889
GGGCCATGTAACGATA-1-0	ctr_td_neg	0.00752093
GGGCGTTCAAGAGTAT-1-0	ctr_td_neg	0.0954443
GGGTAGACACTCCGGA-1-0	ctr_td_neg	-0.075162
GGGTTTAGTAGGACTG-1-0	ctr_td_neg	0.080561
GGTAATCGTTAGTCGT-1-0	ctr_td_neg	0.0243288
GGTGAAGAGTTAGTGA-1-0	ctr_td_neg	0.105038
GGTGTTAAGTGGATAT-1-0	ctr_td_neg	-0.0284608
GGTGTTACAACGTAAA-1-0	ctr_td_neg	0.094387
GTAATGCCAGATCATC-1-0	ctr_td_neg	-0.050623
GTACAGTGTCCTTTGC-1-0	ctr_td_neg	0.0098666
GTAGCTAGTTCCATTT-1-0	ctr_td_neg	0.086808
GTAGGTTAGGGTGGGA-1-0	ctr_td_neg	-0.0190774
GTCATCCCAATAACGA-1-0	ctr_td_neg	0.0142356
GTCTTTAAGCTCGACC-1-0	ctr_td_neg	0.0270793
GTGCGTGGTATGGTAA-1-0	ctr_td_neg	0.0950221
GTGTAACTCTCACTCG-1-0	ctr_td_neg	0.0490407
GTGTCCTGTAACTGCT-1-0	ctr_td_neg	0.0549452
GTGTCCTGTGTCTTCC-1-0	ctr_td_neg	0.0688749
GTGTTAGCAAGCCATT-1-0	ctr_td_neg	-0.0310047
GTTGCGGTCTAATTCC-1-0	ctr_td_neg	0.0680795
TAACCAGCAACCACAT-1-0	ctr_td_neg	0.0626845
TACGCTCAGAGTGACC-1-0	ctr_td_neg	-0.0322116
TACGGGCAGTAGAGTT-1-0	ctr_td_neg	0.129989
TACGGGCGTGACTATC-1-0	ctr_td_neg	0.0100285
TACGTCCGTCTAATCG-1-0	ctr_td_neg	0.0166214
TACTGCCTCGACCCAG-1-0	ctr_td_neg	0.114274
TAGATCGCATCCTCAC-1-0	ctr_td_neg	-0.0317265
TATCGCCCAATGTCAC-1-0	ctr_td_neg	0.0718089
TATCGCCCACAATGTC-1-0	ctr_td_neg	-0.0514004
TCAAGACAGCGAATGC-1-0	ctr_td_neg	-0.00853636
TCAAGACTCCTACGGG-1-0	ctr_td_neg	0.0738929
TCAAGTGGTAGAAACT-1-0	ctr_td_neg	0.0523975
TCACGGGTCCAATCTT-1-0	ctr_td_neg	0.0469387
TCAGGGCGTAACATGA-1-0	ctr_td_neg	-0.00456485
TCATCCGCATACAGGG-1-0	ctr_td_neg	-0.000597927
TCATGCCGTTGTGGAG-1-0	ctr_td_neg	0.0444943
TCATGTTCATGCTGCG-1-0	ctr_td_neg	0.0526918
TCATTGTTCAAGTTGC-1-0	ctr_td_neg	0.117118
TCCTCCCTCTTGAGCA-1-0	ctr_td_neg	0.0333407
TCGATTTAGTGAGGTC-1-0	ctr_td_neg	0.026931
TCGATTTCAGATAAAC-1-0	ctr_td_neg	0.0479482
TCGGGCAGTCATGGCC-1-0	ctr_td_neg	0.00200806
TCGGGTGGTCTAGATC-1-0	ctr_td_neg	-0.0263843
TCGTCCACATCAGCGC-1-0	ctr_td_neg	0.0534121
TCGTGGGAGTGCCTCG-1-0	ctr_td_neg	-0.0149661
TCTACATCACCAATTG-1-0	ctr_td_neg	-0.00667431
TCTCTGGCAAAGGCGT-1-0	ctr_td_neg	-0.00712489
TGAATGCTCACCGGGT-1-0	ctr_td_neg	0.098587
TGAGACTTCCATCGTC-1-0	ctr_td_neg	0.0230701
TGAGCGCTCAACCGAT-1-0	ctr_td_neg	0.0356284
TGCAGGCTCAAAGGAT-1-0	ctr_td_neg	0.0674822
TGCATCCAGTGAACAT-1-0	ctr_td_neg	-0.0235547
TGCGACGGTCGTCATA-1-0	ctr_td_neg	0.0659682
TGCTCCAAGGGAACAA-1-0	ctr_td_neg	0.0618917
TGCTTGCTCTAGCAAC-1-0	ctr_td_neg	-0.0198794
TGGATGTAGAGACAAG-1-0	ctr_td_neg	0.00233119
TGTACAGGTGAGGCAT-1-0	ctr_td_neg	0.00598178
TGTCCTGGTGCCGTTG-1-0	ctr_td_neg	0.0530505
TGTGATGGTGTCGCTG-1-0	ctr_td_neg	0.0201912
TGTGGCGGTCCACATA-1-0	ctr_td_neg	0.145387
TTACCGCAGTTTCGAC-1-0	ctr_td_neg	0.0167225
TTACGCCAGGGAGGGT-1-0	ctr_td_neg	0.104454
TTACGTTGTACTTCCC-1-0	ctr_td_neg	0.077964
TTAGGGTTCTGCGGCA-1-0	ctr_td_neg	0.0923324
TTCTAGTGTAGGTTTC-1-0	ctr_td_neg	0.0547634
TTCTTGATCTAGGCCG-1-0	ctr_td_neg	-0.0447444
TTGCATTGTACCTTCC-1-0	ctr_td_neg	0.0433009
TTGCCTGTCCTGTTAT-1-0	ctr_td_neg	0.055059
TTGTTCATCGGCCTTT-1-0	ctr_td_neg	-0.00593483
TTTACCACACTAACGT-1-0	ctr_td_neg	0.0707414
TTTAGTCTCACGATAC-1-0	ctr_td_neg	0.067588
TTTGACTCACGCGTCA-1-0	ctr_td_neg	0.0360555
AAACGAAGTTCGTACA-1-1	tum_td_neg	0.0282086
AAAGAACCATAAGCAA-1-1	tum_td_neg	0.0425426
AAAGGATAGACCCTTA-1-1	tum_td_neg	-0.00183567
AAAGGATTCAAGCTTG-1-1	tum_td_neg	0.0553603
AAAGGTATCTTCTAAC-1-1	tum_td_neg	0.101282
AACAAAGCACCCAAGC-1-1	tum_td_neg	0.0715269
AACAACCCAAACAGGC-1-1	tum_td_neg	0.135698
AACACACAGCTAATGA-1-1	tum_td_neg	0.00264727
AACACACCACAAACGG-1-1	tum_td_neg	0.119116
AACAGGGGTATAGGGC-1-1	tum_td_neg	0.113927
AACCACAAGCAACTCT-1-1	tum_td_neg	0.0300507
AACCCAATCTTCCCGA-1-1	tum_td_neg	0.0948509
AACCTTTAGTTGAAGT-1-1	tum_td_neg	-0.0101354
AACGAAAGTGATGAAT-1-1	tum_td_neg	0.0802781
AACGGGAGTCTCGGGT-1-1	tum_td_neg	0.0339373
AAGAACATCTCTGGTC-1-1	tum_td_neg	0.116255
AAGACAATCGGTCACG-1-1	tum_td_neg	0.0802521
AAGATAGCATTCGATG-1-1	tum_td_neg	0.025489
AAGCATCAGGGAGGTG-1-1	tum_td_neg	0.0737847
AAGCGTTGTCCTTTGC-1-1	tum_td_neg	0.02373
AAGTCGTAGACGCTCC-1-1	tum_td_neg	-0.0260438
AAGTGAAAGGCAGTCA-1-1	tum_td_neg	0.064694
AAGTTCGCAGGTTTAC-1-1	tum_td_neg	0.0387942
AATCACGGTGGACAGT-1-1	tum_td_neg	0.144361
AATCGTGCAGTTACCA-1-1	tum_td_neg	0.0752927
AATGAAGCATCGCCTT-1-1	tum_td_neg	0.0904487
AATGAAGCATCGTGGC-1-1	tum_td_neg	0.0737449
AATGAAGGTCATGCAT-1-1	tum_td_neg	0.110603
AATGAAGTCTCTGCCA-1-1	tum_td_neg	-0.0316296
AATGACCCATAGCTGT-1-1	tum_td_neg	0.0536765
AATGACCGTTCAGCGC-1-1	tum_td_neg	0.141348
AATGGAATCGAGAACG-1-1	tum_td_neg	0.104454
AATGGCTCACTTCATT-1-1	tum_td_neg	0.102625
AATTCCTTCTGGCCAG-1-1	tum_td_neg	0.0993188
AATTTCCAGGTGATAT-1-1	tum_td_neg	0.111555
ACACTGATCGTACCTC-1-1	tum_td_neg	0.13784
ACAGCCGCAATAAGGT-1-1	tum_td_neg	0.136367
ACAGCCGGTACCAGAG-1-1	tum_td_neg	0.0808784
ACATCGAAGGGAGTGG-1-1	tum_td_neg	0.0848345
ACATTTCCAATACGCT-1-1	tum_td_neg	0.11897
ACATTTCTCTTAGCAG-1-1	tum_td_neg	0.108737
ACCAAACGTGGTATGG-1-1	tum_td_neg	-0.0205832
ACCAACAAGTGGAATT-1-1	tum_td_neg	0.137588
ACCGTTCCACGTGAGA-1-1	tum_td_neg	0.193438
ACCTACCCAGGAACCA-1-1	tum_td_neg	0.0505578
ACCTACCGTCAGGAGT-1-1	tum_td_neg	-0.00160383
ACCTACCGTTTCGGCG-1-1	tum_td_neg	0.010587
ACCTGTCGTCCTTAAG-1-1	tum_td_neg	0.208084
ACGATCAAGATTGATG-1-1	tum_td_neg	0.078784
ACGCACGCACTCACTC-1-1	tum_td_neg	0.131174
ACGGTCGTCCTATTGT-1-1	tum_td_neg	0.0413865
ACGTACATCTTCCTAA-1-1	tum_td_neg	0.0475809
ACGTAGTTCAGCCTTC-1-1	tum_td_neg	0.0549316
ACGTCCTTCTGCGGGT-1-1	tum_td_neg	0.0532182
ACGTTCCAGACGGAAA-1-1	tum_td_neg	-0.0203074
ACGTTCCAGTGAGCCA-1-1	tum_td_neg	0.0623953
ACTATCTAGCCTGAAG-1-1	tum_td_neg	0.136308
ACTATTCAGACATCCT-1-1	tum_td_neg	0.0960285
ACTATTCCAGCTGTGC-1-1	tum_td_neg	0.0583607
ACTATTCCATGAATCC-1-1	tum_td_neg	0.173918
ACTGATGGTGCAGTGA-1-1	tum_td_neg	0.076052
ACTGATGTCGTAACAC-1-1	tum_td_neg	0.0523877
ACTGCAAAGCTGTGCC-1-1	tum_td_neg	0.156298
ACTGTGACATTGTAGC-1-1	tum_td_neg	0.128031
ACTGTGAGTACGTACT-1-1	tum_td_neg	0.0929928
ACTTCCGGTAAGCTCT-1-1	tum_td_neg	0.206405
ACTTCCGGTCGTTCAA-1-1	tum_td_neg	0.0754997
ACTTCGCAGGGCGAAG-1-1	tum_td_neg	0.133884
AGAACCTTCAAGCCGC-1-1	tum_td_neg	0.109796
AGAAGCGAGGTTCAGG-1-1	tum_td_neg	0.0561509
AGAAGTAAGTGACACG-1-1	tum_td_neg	0.145145
AGACACTGTTGTAAAG-1-1	tum_td_neg	0.090249
AGACAGGCAACCGTGC-1-1	tum_td_neg	0.0926694
AGACAGGTCTCTGCTG-1-1	tum_td_neg	0.0289189
AGACCCGTCTTAGTTC-1-1	tum_td_neg	0.121253
AGACTCAGTAGCGCCT-1-1	tum_td_neg	0.067591
AGAGAATTCTATTTCG-1-1	tum_td_neg	0.0541696
AGAGCAGCAAGTCCAT-1-1	tum_td_neg	0.194101
AGAGCAGTCTGAGATC-1-1	tum_td_neg	0.0481306
AGAGCCCGTGGGCTCT-1-1	tum_td_neg	0.15539
AGAGCCCTCGAATGCT-1-1	tum_td_neg	0.173845
AGATCCATCTCGAACA-1-1	tum_td_neg	0.0733778
AGATCGTAGGCATCAG-1-1	tum_td_neg	0.0457801
AGATGAACACTCCTGT-1-1	tum_td_neg	0.0301897
AGATGCTTCGAGTACT-1-1	tum_td_neg	0.101265
AGCATCACATCTTAGG-1-1	tum_td_neg	0.080432
AGCATCAGTTTCCAAG-1-1	tum_td_neg	0.0337572
AGCCAATAGTTTAGGA-1-1	tum_td_neg	0.094238
AGCCACGAGTCGTCTA-1-1	tum_td_neg	0.0904925
AGCCACGTCTTAGCCC-1-1	tum_td_neg	-0.0126759
AGCCAGCTCCTACTGC-1-1	tum_td_neg	0.0759021
AGCCAGCTCGTGGCTG-1-1	tum_td_neg	0.18085
AGCGATTTCGGAACTT-1-1	tum_td_neg	0.123984
AGCGCCAAGTAAGCAT-1-1	tum_td_neg	0.157861
AGCGTATAGCTTTGTG-1-1	tum_td_neg	0.0266821
AGCGTATAGTGCTCAT-1-1	tum_td_neg	0.151381
AGCTACAGTGTGACCC-1-1	tum_td_neg	0.150872
AGGAAATTCTCCGCAT-1-1	tum_td_neg	0.0555111
AGGAGGTCAAGCTGTT-1-1	tum_td_neg	0.01136
AGGATAATCCATCTAT-1-1	tum_td_neg	0.0722321
AGGATAATCTGGCCAG-1-1	tum_td_neg	0.0327299
AGGATCTTCCCGAACG-1-1	tum_td_neg	0.013386
AGGATCTTCGAACTCA-1-1	tum_td_neg	0.0419815
AGGCTGCCACTACAGT-1-1	tum_td_neg	0.119255
AGGGAGTGTACAAGCG-1-1	tum_td_neg	0.0634211
AGGGCCTGTGCTCTCT-1-1	tum_td_neg	0.0506477
AGGGCTCAGAGGTCAC-1-1	tum_td_neg	0.137788
AGGGCTCCAAGACTGG-1-1	tum_td_neg	0.132405
AGGGCTCTCTGGCCGA-1-1	tum_td_neg	0.0781742
AGGGTCCGTATCTCGA-1-1	tum_td_neg	0.0826648
AGGGTCCTCCGTGGCA-1-1	tum_td_neg	0.0904818
AGGGTTTAGACTCAAA-1-1	tum_td_neg	0.136109
AGGGTTTCATCTGCGG-1-1	tum_td_neg	0.154091
AGGGTTTTCTTCGGAA-1-1	tum_td_neg	0.0302695
AGGTAGGTCTTCGTGC-1-1	tum_td_neg	0.0640705
AGGTCATAGACGTCGA-1-1	tum_td_neg	0.0773382
AGGTCTAAGCACCCAC-1-1	tum_td_neg	0.106385
AGGTCTAGTGGTAACG-1-1	tum_td_neg	0.0882762
AGGTCTAGTTCTTGTT-1-1	tum_td_neg	0.20906
AGGTTGTGTCGCACAC-1-1	tum_td_neg	0.0766827
AGTAACCGTTCGTACA-1-1	tum_td_neg	0.0815229
AGTAACCTCCCTTCCC-1-1	tum_td_neg	0.12566
AGTAACCTCTCGACCT-1-1	tum_td_neg	0.0206777
AGTACCACACATACGT-1-1	tum_td_neg	0.0665568
AGTACCAGTATGTCCA-1-1	tum_td_neg	0.0796434
AGTACTGTCAAAGGTA-1-1	tum_td_neg	-0.00745945
AGTAGTCAGACTGGGT-1-1	tum_td_neg	0.102413
AGTAGTCCAGTCGGTC-1-1	tum_td_neg	0.0337678
AGTAGTCGTTGAAGTA-1-1	tum_td_neg	0.0456141
AGTCAACGTCCCTAAA-1-1	tum_td_neg	-0.0168966
AGTCACAAGAATCGCG-1-1	tum_td_neg	0.135917
AGTCATGAGGTTCTAC-1-1	tum_td_neg	0.0580799
AGTCATGTCTGTAACG-1-1	tum_td_neg	0.0420005
AGTGTTGAGAGTGTGC-1-1	tum_td_neg	0.107982
ATACTTCAGTTCCATG-1-1	tum_td_neg	0.0495058
ATACTTCCAGGTAGTG-1-1	tum_td_neg	-0.0532505
ATACTTCTCGTCAACA-1-1	tum_td_neg	0.172773
ATAGACCAGGTCACCC-1-1	tum_td_neg	0.131486
ATAGAGAAGTAACGTA-1-1	tum_td_neg	0.0181289
ATAGGCTCATTAAGCC-1-1	tum_td_neg	0.00595284
ATATCCTTCTCTCAAT-1-1	tum_td_neg	0.0367975
ATCACAGAGAACTCCT-1-1	tum_td_neg	0.0284594
ATCACAGGTTCAACGT-1-1	tum_td_neg	0.0792287
ATCACGAAGTCACAGG-1-1	tum_td_neg	0.181331
ATCAGGTAGGGAGGAC-1-1	tum_td_neg	-0.00145402
ATCATTCAGTATCCTG-1-1	tum_td_neg	0.0957127
ATCATTCTCCAACCAA-1-1	tum_td_neg	0.0147966
ATCCATTAGACCAGAC-1-1	tum_td_neg	0.136306
ATCCATTCAGCAGTGA-1-1	tum_td_neg	0.0923659
ATCCGTCCAGGATGAC-1-1	tum_td_neg	-0.0496132
ATCCGTCTCACCGACG-1-1	tum_td_neg	0.0472534
ATCCGTCTCAGACCCG-1-1	tum_td_neg	0.124967
ATCCTATAGGGTAATT-1-1	tum_td_neg	-0.0219519
ATCGCCTGTCAGACGA-1-1	tum_td_neg	0.138858
ATCGCCTGTGGAAATT-1-1	tum_td_neg	0.200333
ATCGCCTGTGTCCATA-1-1	tum_td_neg	0.185074
ATCGCCTGTGTTCAGT-1-1	tum_td_neg	0.0684726
ATCGTAGCAAGTTGGG-1-1	tum_td_neg	0.137889
ATCGTAGTCTTCCGTG-1-1	tum_td_neg	0.0541548
ATCGTCCTCGAGTTGT-1-1	tum_td_neg	0.119056
ATCGTGAAGATGGCAC-1-1	tum_td_neg	0.095078
ATCGTGACAAGCCTGC-1-1	tum_td_neg	0.0160618
ATCTCTAAGTGTTCCA-1-1	tum_td_neg	0.0483378
ATGATCGCATGTTACG-1-1	tum_td_neg	-0.0125988
ATGCATGAGCTCATAC-1-1	tum_td_neg	0.0453183
ATGCATGTCACTACGA-1-1	tum_td_neg	0.0635733
ATGCCTCGTCGAACGA-1-1	tum_td_neg	0.0952488
ATGCGATGTAATGCGG-1-1	tum_td_neg	0.0979701
ATGGGAGAGAATCGAT-1-1	tum_td_neg	0.0613511
ATGGGTTCAAAGGAGA-1-1	tum_td_neg	0.0680971
ATGGTTGCACAAATGA-1-1	tum_td_neg	0.0443388
ATTACCTTCGTAGTGT-1-1	tum_td_neg	0.0535064
ATTACTCGTGCCGTTG-1-1	tum_td_neg	0.0461648
ATTCACTGTAACCCTA-1-1	tum_td_neg	0.178598
ATTCAGGAGCTCGACC-1-1	tum_td_neg	0.0418324
ATTCAGGAGGTTAAAC-1-1	tum_td_neg	0.0653929
ATTCAGGCAACGCCCA-1-1	tum_td_neg	-0.00650394
ATTCATCTCTGTCGCT-1-1	tum_td_neg	-0.00952423
ATTCCCGAGTTCGGTT-1-1	tum_td_neg	0.113603
ATTCCCGGTCAAATCC-1-1	tum_td_neg	0.177369
ATTCGTTTCCATTTGT-1-1	tum_td_neg	0.144461
ATTCTACGTCACGACC-1-1	tum_td_neg	0.0973961
ATTGGGTAGCAGCCCT-1-1	tum_td_neg	-0.00378127
ATTGGGTCACAGCTTA-1-1	tum_td_neg	0.102189
ATTGGGTCAGAGGACT-1-1	tum_td_neg	0.0206387
ATTGGGTGTGATGTAA-1-1	tum_td_neg	0.100962
ATTGTTCAGGGACCAT-1-1	tum_td_neg	0.0413879
ATTGTTCGTATCCCTC-1-1	tum_td_neg	0.0560895
ATTGTTCTCCCTCGTA-1-1	tum_td_neg	0.0511009
ATTTCACAGATACATG-1-1	tum_td_neg	0.0698197
CAACCAATCAGTCCGG-1-1	tum_td_neg	0.0715791
CAACCTCAGTCAATCC-1-1	tum_td_neg	0.171547
CAACCTCTCCTGATAG-1-1	tum_td_neg	0.121717
CAAGCTACAAGCAATA-1-1	tum_td_neg	0.099018
CAAGCTATCCCTCTAG-1-1	tum_td_neg	0.104796
CAATACGCACTGAGGA-1-1	tum_td_neg	0.0366411
CAATCGAAGAGAGCCT-1-1	tum_td_neg	0.0689744
CACAACATCTCCACTG-1-1	tum_td_neg	0.157356
CACAGATCACTATCCC-1-1	tum_td_neg	-0.0519094
CACATGAAGAGTGACC-1-1	tum_td_neg	0.0941812
CACGGGTTCGAATCCA-1-1	tum_td_neg	0.140771
CACGTTCGTATGTCTG-1-1	tum_td_neg	0.152401
CACTGAAGTAGGGTAC-1-1	tum_td_neg	0.107085
CACTGGGAGTGCTCAT-1-1	tum_td_neg	0.205665
CACTGGGCACCCTGTT-1-1	tum_td_neg	0.11504
CACTTCGAGAGGTCGT-1-1	tum_td_neg	0.128231
CAGAGCCAGACCAAGC-1-1	tum_td_neg	0.0301835
CAGCACGGTCCTTGTC-1-1	tum_td_neg	0.0191305
CAGCACGTCACCATAG-1-1	tum_td_neg	0.115171
CAGCGTGCACACCGAC-1-1	tum_td_neg	-0.00384573
CAGGCCAAGCGAGTCA-1-1	tum_td_neg	0.083801
CAGTGCGCACTATCGA-1-1	tum_td_neg	0.0813281
CAGTGCGGTAGGACTG-1-1	tum_td_neg	0.0476233
CATACCCGTTCGAACT-1-1	tum_td_neg	0.120164
CATCCACTCCCATGGG-1-1	tum_td_neg	0.160146
CATCCCACACAACGCC-1-1	tum_td_neg	0.0453847
CATCCGTCAGACTCTA-1-1	tum_td_neg	0.0448459
CATCGCTTCGTCTCAC-1-1	tum_td_neg	0.120967
CATGCGGTCTAGACAC-1-1	tum_td_neg	0.058153
CATGCTCCAAGGTTGG-1-1	tum_td_neg	0.0442419
CATGCTCTCTGGAAGG-1-1	tum_td_neg	0.0947357
CATTCATTCACCCTTG-1-1	tum_td_neg	0.12171
CATTCCGAGATTACCC-1-1	tum_td_neg	0.024423
CATTCTAAGTCTCTGA-1-1	tum_td_neg	0.150709
CATTGCCGTGACCGTC-1-1	tum_td_neg	0.0524798
CATTGCCTCATGTCAG-1-1	tum_td_neg	-0.0201376
CATTGTTAGGCTGGAT-1-1	tum_td_neg	0.120274
CATTGTTAGGGTGGGA-1-1	tum_td_neg	0.0443377
CATTGTTGTAGCGATG-1-1	tum_td_neg	0.0311339
CCAAGCGCAAAGGGCT-1-1	tum_td_neg	0.105077
CCAATGACACTAAACC-1-1	tum_td_neg	0.0663031
CCAATGATCCCTCTCC-1-1	tum_td_neg	-0.0486363
CCAATTTTCGGCTGGT-1-1	tum_td_neg	0.0211845
CCACAAAAGATACGAT-1-1	tum_td_neg	0.100894
CCACCATGTAGACAGC-1-1	tum_td_neg	0.117518
CCACGTTGTAGTGGCA-1-1	tum_td_neg	0.0529545
CCACGTTGTCCCACGA-1-1	tum_td_neg	0.0895712
CCATAAGCAGCTCTGG-1-1	tum_td_neg	0.0867776
CCATCACAGTTTCGGT-1-1	tum_td_neg	0.114725
CCATCACGTCTCGCGA-1-1	tum_td_neg	0.0172083
CCCAACTAGCTGTTCA-1-1	tum_td_neg	0.057907
CCCAACTGTTAGAAGT-1-1	tum_td_neg	0.0988385
CCCAACTTCACGATAC-1-1	tum_td_neg	0.0784114
CCCGGAAGTGCAATAA-1-1	tum_td_neg	0.0649895
CCCTCTCTCATTCGGA-1-1	tum_td_neg	0.12466
CCCTTAGCACAGAGAC-1-1	tum_td_neg	0.100497
CCGAACGGTCGATTCA-1-1	tum_td_neg	0.0646004
CCGATGGGTCCATACA-1-1	tum_td_neg	0.083115
CCGCAAGCACGGTGCT-1-1	tum_td_neg	0.0550349
CCGCAAGGTCCCTGTT-1-1	tum_td_neg	0.10972
CCGGTGACATGGGATG-1-1	tum_td_neg	0.136988
CCGGTGATCTAACGCA-1-1	tum_td_neg	0.0513143
CCGTTCACAGTCGAGA-1-1	tum_td_neg	0.14702
CCTAAGAAGTATGAGT-1-1	tum_td_neg	0.123378
CCTAAGACAACCTAAC-1-1	tum_td_neg	0.132819
CCTAAGAGTACCGGAA-1-1	tum_td_neg	0.0145643
CCTAAGAGTCAGTTTG-1-1	tum_td_neg	0.0657545
CCTACGTAGTCCGTCG-1-1	tum_td_neg	0.153576
CCTATCGAGAACGCGT-1-1	tum_td_neg	0.0145807
CCTCAACCATTCCTAT-1-1	tum_td_neg	0.0953012
CCTCACATCCGCACTT-1-1	tum_td_neg	0.202927
CCTCAGTGTAATGTGA-1-1	tum_td_neg	0.0715513
CCTCAGTTCTGGTCAA-1-1	tum_td_neg	0.0874737
CCTCATGAGATAACGT-1-1	tum_td_neg	0.0456438
CCTCTAGCATGGAATA-1-1	tum_td_neg	0.057367
CCTGTTGGTCACCCTT-1-1	tum_td_neg	0.0423735
CCTTGTGGTCGCGGTT-1-1	tum_td_neg	0.18632
CCTTTGGCAAGAGTAT-1-1	tum_td_neg	0.0929988
CGAAGGAAGAGATGCC-1-1	tum_td_neg	-0.00977733
CGAAGGAAGTGATCGG-1-1	tum_td_neg	0.0184377
CGAATTGAGGTCACTT-1-1	tum_td_neg	0.119516
CGAATTGTCACCTCAC-1-1	tum_td_neg	0.122653
CGACAGCAGCATTGTC-1-1	tum_td_neg	0.120511
CGACAGCTCAAAGACA-1-1	tum_td_neg	0.0517091
CGAGAAGAGGTCCAGA-1-1	tum_td_neg	0.0442061
CGAGGAAAGTAAGGGA-1-1	tum_td_neg	0.0193864
CGAGTGCCAAGGCTTT-1-1	tum_td_neg	0.0854209
CGATCGGAGAGTCAAT-1-1	tum_td_neg	0.0709967
CGATCGGGTCGCACGT-1-1	tum_td_neg	0.179505
CGCCAGAAGGAGAGTA-1-1	tum_td_neg	0.149758
CGCCATTAGAGGTGCT-1-1	tum_td_neg	0.115549
CGCGTGATCACATACG-1-1	tum_td_neg	0.045714
CGGAACCCACGGTGTC-1-1	tum_td_neg	0.156244
CGGAGAATCCGTATGA-1-1	tum_td_neg	-0.0340528
CGGGCATAGTTACGAA-1-1	tum_td_neg	-0.0510319
CGGGTCAGTACCTATG-1-1	tum_td_neg	0.0648609
CGGGTGTCATATGGCT-1-1	tum_td_neg	0.101781
CGGGTGTTCCATGCAA-1-1	tum_td_neg	0.109018
CGGGTGTTCGCTTGAA-1-1	tum_td_neg	0.043114
CGGTCAGAGAACTGAT-1-1	tum_td_neg	0.112243
CGTAAGTAGGTAAACT-1-1	tum_td_neg	0.119776
CGTAATGCACCGAATT-1-1	tum_td_neg	0.109511
CGTAATGGTGGCAACA-1-1	tum_td_neg	0.147597
CGTAGTAGTACCGCGT-1-1	tum_td_neg	0.122069
CGTCAAATCCCATTCG-1-1	tum_td_neg	0.134106
CGTCCATTCATCACTT-1-1	tum_td_neg	0.0120694
CGTGAATGTGAGAACC-1-1	tum_td_neg	0.0931413
CGTGATATCCGTGGGT-1-1	tum_td_neg	0.107555
CGTGCTTGTCTGTGGC-1-1	tum_td_neg	0.0493424
CGTGTCTGTACTAACC-1-1	tum_td_neg	0.114286
CGTGTCTGTCATTCCC-1-1	tum_td_neg	0.132376
CGTTAGAGTCGAAGCA-1-1	tum_td_neg	0.0808207
CGTTAGATCCCGAATA-1-1	tum_td_neg	0.060726
CGTTGGGGTAGCTGAG-1-1	tum_td_neg	0.105177
CTAACCCCAGTTAAAG-1-1	tum_td_neg	0.176271
CTAACCCGTTCGGTCG-1-1	tum_td_neg	-0.0109004
CTAACTTAGTTCTCTT-1-1	tum_td_neg	0.183054
CTAAGTGAGGAGGCAG-1-1	tum_td_neg	0.0441921
CTAAGTGGTTCGGCGT-1-1	tum_td_neg	0.141652
CTACGGGAGTGCCGAA-1-1	tum_td_neg	0.0582057
CTACGGGCACCATATG-1-1	tum_td_neg	0.105912
CTACTATAGAAGCTGC-1-1	tum_td_neg	0.164399
CTACTATTCAAGCCGC-1-1	tum_td_neg	0.0680722
CTAGACACACACCTAA-1-1	tum_td_neg	0.0932517
CTAGACACAGACACAG-1-1	tum_td_neg	0.171501
CTAGGTATCAGAGTGG-1-1	tum_td_neg	0.0446762
CTAGGTATCTGGCTGG-1-1	tum_td_neg	0.0508342
CTATCCGAGCCAGAGT-1-1	tum_td_neg	0.162003
CTCAACCAGAAGGATG-1-1	tum_td_neg	-0.00335053
CTCAAGAGTTCGGCCA-1-1	tum_td_neg	0.133014
CTCAGAAAGCGTTGTT-1-1	tum_td_neg	0.124676
CTCATCGGTTGCTCCT-1-1	tum_td_neg	0.049283
CTCATTACACGCTGTG-1-1	tum_td_neg	0.175174
CTCCAACAGTTTGCTG-1-1	tum_td_neg	0.00244461
CTCCAACCAAGATGTA-1-1	tum_td_neg	0.044146
CTCCATGAGATGCTGG-1-1	tum_td_neg	0.0866267
CTCCATGGTACCGTCG-1-1	tum_td_neg	0.0857365
CTCCATGGTCACCTTC-1-1	tum_td_neg	0.149468
CTCCATGTCTGCATGA-1-1	tum_td_neg	0.149042
CTCCCTCGTAGCGAGT-1-1	tum_td_neg	0.102714
CTCCGATCACCCGTAG-1-1	tum_td_neg	0.00908393
CTCCTCCGTAGATTGA-1-1	tum_td_neg	0.056517
CTCGAGGTCTGTGCTC-1-1	tum_td_neg	0.0144658
CTCTCAGAGATGCAGC-1-1	tum_td_neg	0.0558377
CTCTCAGCAAAGACTA-1-1	tum_td_neg	0.158182
CTCTCGACAACTTGCA-1-1	tum_td_neg	0.117655
CTCTCGACACGAGGAT-1-1	tum_td_neg	0.211748
CTCTGGTTCTGAATGC-1-1	tum_td_neg	0.106542
CTGAATGAGGCGCTCT-1-1	tum_td_neg	0.178425
CTGATCCCAAATGAAC-1-1	tum_td_neg	0.088621
CTGATCCCATGGTGGA-1-1	tum_td_neg	0.10304
CTGCCTAGTATCCCAA-1-1	tum_td_neg	0.162357
CTGCGAGTCTCTGCTG-1-1	tum_td_neg	0.0345151
CTGTAGATCTCTGACC-1-1	tum_td_neg	0.0687945
CTGTCGTGTTTCCCAC-1-1	tum_td_neg	-0.0113604
CTGTGGGGTACCCGCA-1-1	tum_td_neg	0.0254414
CTGTGGGGTCGTGCCA-1-1	tum_td_neg	0.122792
CTTCCTTAGCCAAGTG-1-1	tum_td_neg	-0.0400197
CTTCCTTAGGTAGTAT-1-1	tum_td_neg	0.025383
CTTCTCTCATAAGCGG-1-1	tum_td_neg	0.149442
CTTTCAACACTATCGA-1-1	tum_td_neg	0.0438602
CTTTCAATCTAGAACC-1-1	tum_td_neg	0.187012
GAAACCTAGTGATAGT-1-1	tum_td_neg	-0.016776
GAACACTAGCAACTCT-1-1	tum_td_neg	0.111475
GAACGTTGTGGGTATG-1-1	tum_td_neg	0.0631481
GAACTGTGTATGTCTG-1-1	tum_td_neg	0.0109522
GAACTGTTCGGTTGTA-1-1	tum_td_neg	0.0436392
GAAGAATCAAGCAATA-1-1	tum_td_neg	0.187715
GAAGAATTCGAGAGAC-1-1	tum_td_neg	0.0521724
GAAGCGACAAGGATGC-1-1	tum_td_neg	0.00783075
GAAGGACAGGCCTTGC-1-1	tum_td_neg	0.120025
GAAGGACTCTTCGTGC-1-1	tum_td_neg	0.103211
GAATCACGTTTAAGGA-1-1	tum_td_neg	0.163738
GAATCGTTCTGTCTCG-1-1	tum_td_neg	0.133214
GAATCGTTCTTTCGAT-1-1	tum_td_neg	0.0956292
GACACGCAGGCATCAG-1-1	tum_td_neg	0.0304256
GACAGCCTCATGTCTT-1-1	tum_td_neg	0.203769
GACATCAGTCCGAAGA-1-1	tum_td_neg	0.0182281
GACATCATCCAGGACC-1-1	tum_td_neg	0.0492678
GACCGTGGTTTATGCG-1-1	tum_td_neg	0.144233
GACCTTCTCGCAACAT-1-1	tum_td_neg	0.0803096
GACCTTCTCGCCTTTG-1-1	tum_td_neg	0.0276516
GACGCTGTCTGCGTCT-1-1	tum_td_neg	0.0620326
GACTCAAAGAGAGGGC-1-1	tum_td_neg	0.0328047
GACTCTCGTAGGCAGT-1-1	tum_td_neg	0.0716369
GAGAAATGTTAATGAG-1-1	tum_td_neg	0.0158151
GAGAAATTCAGAACCT-1-1	tum_td_neg	0.118517
GAGATGGAGTCAGGGT-1-1	tum_td_neg	0.042733
GAGATGGCAGAATCGG-1-1	tum_td_neg	0.16941
GAGCTGCAGCCTGTGC-1-1	tum_td_neg	-0.0494558
GAGGCAAAGGACAGTC-1-1	tum_td_neg	0.128871
GAGGCCTCAAGAATAC-1-1	tum_td_neg	0.0823824
GAGGGTACAACACTAC-1-1	tum_td_neg	0.120433
GAGTGTTCACTGGACC-1-1	tum_td_neg	0.0472759
GAGTGTTGTTATAGCC-1-1	tum_td_neg	0.110858
GAGTTGTCACGACGTC-1-1	tum_td_neg	0.0403404
GATCACATCCATAAGC-1-1	tum_td_neg	0.0179651
GATCAGTCACACGGAA-1-1	tum_td_neg	0.0550432
GATCATGGTAGGCTCC-1-1	tum_td_neg	0.0168397
GATGAGGTCTCAGTCC-1-1	tum_td_neg	0.0214408
GATGCTAAGGGTAATT-1-1	tum_td_neg	0.186699
GATGCTACATTACTCT-1-1	tum_td_neg	0.0952698
GATGTTGAGAGTGTTA-1-1	tum_td_neg	0.160355
GATTCGAAGTGAGGTC-1-1	tum_td_neg	0.0141299
GATTCGATCCGCGATG-1-1	tum_td_neg	0.104068
GATTCTTGTACTGCCG-1-1	tum_td_neg	0.0739004
GCAACCGTCAAGATAG-1-1	tum_td_neg	0.0411104
GCACATACAAAGCACG-1-1	tum_td_neg	0.00732748
GCACATACAGGCGAAT-1-1	tum_td_neg	0.0252639
GCACATATCATGCCCT-1-1	tum_td_neg	-0.0622062
GCACGGTTCGAAGAAT-1-1	tum_td_neg	-0.0754821
GCAGCTGGTACCGGCT-1-1	tum_td_neg	0.0741839
GCAGCTGTCAACTCTT-1-1	tum_td_neg	-0.000660778
GCAGCTGTCACGGGAA-1-1	tum_td_neg	0.0268535
GCATCGGGTCGTTATG-1-1	tum_td_neg	0.108497
GCATTAGAGTGGCCTC-1-1	tum_td_neg	0.0616483
GCCAACGCACTCTGCT-1-1	tum_td_neg	0.0726816
GCCAGGTCACTCCACT-1-1	tum_td_neg	0.00335369
GCCAGTGGTTAACCTG-1-1	tum_td_neg	-0.00993706
GCCAGTGTCGCGTGAC-1-1	tum_td_neg	0.208287
GCCATGGGTCGAGCAA-1-1	tum_td_neg	0.00102919
GCCATTCGTGGCGCTT-1-1	tum_td_neg	0.0723484
GCCCGAACAACACAGG-1-1	tum_td_neg	0.135378
GCCGATGCACCAGACC-1-1	tum_td_neg	0.0490621
GCCGATGGTGTCATCA-1-1	tum_td_neg	0.0485856
GCCGTGAGTGGCCTCA-1-1	tum_td_neg	0.112943
GCGAGAATCCAACCAA-1-1	tum_td_neg	0.109939
GCGGATCAGTAGTCAA-1-1	tum_td_neg	0.0437645
GCGTGCAGTGTCTCCT-1-1	tum_td_neg	0.0623481
GCGTTTCGTACGAAAT-1-1	tum_td_neg	-0.00255914
GCGTTTCGTAGCTCGC-1-1	tum_td_neg	0.101947
GCTACAACAACTTGGT-1-1	tum_td_neg	0.000242804
GCTACAACACTATCCC-1-1	tum_td_neg	0.102513
GCTCAAAAGCTGTGCC-1-1	tum_td_neg	0.0801765
GCTCAAACAGGCTATT-1-1	tum_td_neg	0.0338308
GCTGGGTAGATCCTAC-1-1	tum_td_neg	0.0442945
GCTTCACGTCTGCCTT-1-1	tum_td_neg	0.100067
GCTTCACGTTTAGTCG-1-1	tum_td_neg	0.138657
GCTTTCGCAGGTTCCG-1-1	tum_td_neg	0.110315
GGAACCCAGGCTTAGG-1-1	tum_td_neg	0.0736913
GGAATCTAGAGCTTTC-1-1	tum_td_neg	0.0715721
GGAATCTAGGAGGCAG-1-1	tum_td_neg	0.088425
GGAATGGTCTGAGAGG-1-1	tum_td_neg	0.0493403
GGACGTCCAGAACGCA-1-1	tum_td_neg	0.0180546
GGAGAACAGCGCTGAA-1-1	tum_td_neg	0.0392847
GGAGAACAGGATCATA-1-1	tum_td_neg	0.115337
GGAGAACTCCCGTGTT-1-1	tum_td_neg	0.0318753
GGAGCAAGTAGGCTCC-1-1	tum_td_neg	0.0194286
GGAGGATAGCGACATG-1-1	tum_td_neg	0.09707
GGAGGATAGTTGCATC-1-1	tum_td_neg	0.0661389
GGAGGTACAGCGATTT-1-1	tum_td_neg	0.0897552
GGATGTTAGCGTGAGT-1-1	tum_td_neg	0.111365
GGATGTTGTCTACACA-1-1	tum_td_neg	0.0967707
GGCGTCAGTCGATTCA-1-1	tum_td_neg	0.0153378
GGGAAGTAGCAAATCA-1-1	tum_td_neg	0.120929
GGGAAGTAGTTGCATC-1-1	tum_td_neg	0.0013236
GGGACCTAGAACAGGA-1-1	tum_td_neg	0.112854
GGGACCTCATATGCGT-1-1	tum_td_neg	0.0649041
GGGACCTCATTGTAGC-1-1	tum_td_neg	0.144797
GGGAGATTCAAGAGTA-1-1	tum_td_neg	0.101787
GGGAGTATCTGGACCG-1-1	tum_td_neg	-0.042167
GGGTATTTCATGTCAG-1-1	tum_td_neg	0.101142
GGGTCTGCAACACACT-1-1	tum_td_neg	0.0219223
GGGTGTCGTGATAGAT-1-1	tum_td_neg	0.0132872
GGGTTATAGGTCGAGT-1-1	tum_td_neg	0.0982309
GGGTTATAGTCTCGTA-1-1	tum_td_neg	0.0127947
GGTCACGCAACGGCTC-1-1	tum_td_neg	0.108079
GGTCTGGCATTGAGGG-1-1	tum_td_neg	0.102151
GGTGTTAGTGATCATC-1-1	tum_td_neg	0.131377
GGTGTTATCGTTCTAT-1-1	tum_td_neg	0.0690009
GGTGTTATCTAACGCA-1-1	tum_td_neg	0.0584184
GGTTAACCAATTGCCA-1-1	tum_td_neg	0.0940742
GGTTCTCAGCACGTCC-1-1	tum_td_neg	0.0236145
GGTTCTCCACCGTCGA-1-1	tum_td_neg	0.0695967
GGTTCTCCACTGAATC-1-1	tum_td_neg	0.0668469
GGTTGTAAGCTTCTAG-1-1	tum_td_neg	0.0737069
GTAATCGGTCACAGTT-1-1	tum_td_neg	0.11804
GTAATGCGTCTTACTT-1-1	tum_td_neg	0.0682509
GTACAGTAGTGCCCGT-1-1	tum_td_neg	0.154858
GTAGAAAAGGCATCAG-1-1	tum_td_neg	0.00264457
GTAGAAACAAATGATG-1-1	tum_td_neg	0.041509
GTAGAAACACGTATAC-1-1	tum_td_neg	0.122989
GTAGAAATCCCAGGCA-1-1	tum_td_neg	0.121365
GTAGATCCATACCACA-1-1	tum_td_neg	0.0338419
GTAGCTATCTCGGCTT-1-1	tum_td_neg	0.0390673
GTAGGTTCAACAGTGG-1-1	tum_td_neg	0.214289
GTAGTACTCCGTAGGC-1-1	tum_td_neg	0.0761274
GTATTTCTCGCCATAA-1-1	tum_td_neg	0.036543
GTCAAACAGAAGTCCG-1-1	tum_td_neg	0.0431299
GTCAAGTAGTTCCAGT-1-1	tum_td_neg	0.0651775
GTCACTCCACTCCGGA-1-1	tum_td_neg	0.115744
GTCACTCCAGAAGTGC-1-1	tum_td_neg	0.0554785
GTCACTCGTGGCCTCA-1-1	tum_td_neg	0.0387979
GTCAGCGTCACCTGGG-1-1	tum_td_neg	0.033397
GTCATCCAGCACACCC-1-1	tum_td_neg	0.10325
GTCATCCGTATCTCGA-1-1	tum_td_neg	0.0631923
GTCATCCTCCTTTGAT-1-1	tum_td_neg	0.0987077
GTCATGACAACACTAC-1-1	tum_td_neg	0.0174138
GTCATTTCAAGGTCAG-1-1	tum_td_neg	0.0842589
GTCATTTGTTCAGTAC-1-1	tum_td_neg	0.0644163
GTCATTTTCTCTGCTG-1-1	tum_td_neg	0.0985299
GTCCACTGTGGCCTCA-1-1	tum_td_neg	0.115783
GTCGAATCAAGGCGTA-1-1	tum_td_neg	0.0461419
GTCGCGAGTAATGCGG-1-1	tum_td_neg	0.130364
GTCGCGATCCAGCACG-1-1	tum_td_neg	0.0557788
GTCTACCCATCGCTCT-1-1	tum_td_neg	0.124309
GTCTCACGTCCTATAG-1-1	tum_td_neg	0.152609
GTGACGCAGCGAGTAC-1-1	tum_td_neg	0.0885393
GTGAGCCAGGGTCAAC-1-1	tum_td_neg	0.0770728
GTGAGTTAGCGATCGA-1-1	tum_td_neg	0.011104
GTGAGTTTCACTAGCA-1-1	tum_td_neg	0.0940118
GTGCACGCAGCTGAGA-1-1	tum_td_neg	0.0609902
GTGCAGCGTTGGGATG-1-1	tum_td_neg	0.084922
GTGCTGGTCGATCCAA-1-1	tum_td_neg	0.115871
GTGCTTCAGTAATACG-1-1	tum_td_neg	0.101163
GTGCTTCTCATGCGGC-1-1	tum_td_neg	0.0163157
GTGGAAGGTACAGTAA-1-1	tum_td_neg	0.112049
GTGGAAGTCACCTTGC-1-1	tum_td_neg	0.0752717
GTGGAGAAGGCCTTGC-1-1	tum_td_neg	0.0969044
GTGGAGACAAGCACAG-1-1	tum_td_neg	0.133397
GTGGCGTCAGCTCTGG-1-1	tum_td_neg	0.0876986
GTGTAACGTCTAGTGT-1-1	tum_td_neg	0.157515
GTGTGGCCATGGCACC-1-1	tum_td_neg	0.146789
GTGTGGCGTGACATCT-1-1	tum_td_neg	0.0410127
GTGTTAGAGACCATGG-1-1	tum_td_neg	0.0563759
GTGTTCCAGTTGGAAT-1-1	tum_td_neg	0.0892655
GTGTTCCCAGAGATTA-1-1	tum_td_neg	0.174685
GTGTTCCCATAGATGA-1-1	tum_td_neg	0.101321
GTTACGAGTCGTTCAA-1-1	tum_td_neg	0.0147885
GTTAGACGTGCATTTG-1-1	tum_td_neg	0.0846804
GTTAGACGTGTTAACC-1-1	tum_td_neg	-0.00831022
GTTAGTGAGGATTTGA-1-1	tum_td_neg	0.120947
GTTAGTGGTGGAACCA-1-1	tum_td_neg	0.0726517
GTTCATTCACAGCCAC-1-1	tum_td_neg	0.0604675
GTTCCGTGTCCATACA-1-1	tum_td_neg	0.0528515
GTTGTCCAGGAACGAA-1-1	tum_td_neg	0.135638
GTTGTGACAGTGTGGA-1-1	tum_td_neg	0.116651
GTTGTGATCAGGAACG-1-1	tum_td_neg	0.100279
GTTGTGATCGGCTGAC-1-1	tum_td_neg	0.155613
GTTGTGATCTACCAGA-1-1	tum_td_neg	0.0228872
GTTTACTGTCATCCCT-1-1	tum_td_neg	0.064764
GTTTGGAGTGGATCGA-1-1	tum_td_neg	-0.0541904
TAACCAGTCTGTCTCG-1-1	tum_td_neg	0.0898398
TAACGACTCACTGTTT-1-1	tum_td_neg	0.134688
TAACTTCGTCCTGAAT-1-1	tum_td_neg	0.195586
TAACTTCGTGGACTAG-1-1	tum_td_neg	0.173294
TAAGCACGTGCCGTTG-1-1	tum_td_neg	0.080326
TAAGCCATCGTGAGAG-1-1	tum_td_neg	0.20462
TAATTCCTCAGCGTCG-1-1	tum_td_neg	0.0494671
TACACCCAGTTTCGAC-1-1	tum_td_neg	0.0614498
TACACCCCACCCAACG-1-1	tum_td_neg	0.106506
TACAGGTCACTTCATT-1-1	tum_td_neg	0.0365734
TACAGGTTCAGTCTTT-1-1	tum_td_neg	0.110754
TACATTCGTTCAAAGA-1-1	tum_td_neg	0.112252
TACCCACAGAGAGCAA-1-1	tum_td_neg	0.0583765
TACCGAATCTGAGCAT-1-1	tum_td_neg	0.0854973
TACCTCGCAGTGGTGA-1-1	tum_td_neg	0.0609894
TACGCTCGTAATTGGA-1-1	tum_td_neg	0.0713751
TACGGGCCAGGCGTTC-1-1	tum_td_neg	0.0373506
TACGGTATCAGTCTTT-1-1	tum_td_neg	0.103611
TACTGCCCAACCACAT-1-1	tum_td_neg	0.0805212
TACTGCCTCCATGATG-1-1	tum_td_neg	-0.040406
TACTTACGTCCCTGTT-1-1	tum_td_neg	0.0736476
TACTTGTGTGCAATAA-1-1	tum_td_neg	0.0532443
TAGAGTCGTACGAGCA-1-1	tum_td_neg	0.074903
TAGGTTGGTCGTCAGC-1-1	tum_td_neg	0.164368
TATACCTGTTGCTCCT-1-1	tum_td_neg	0.0717852
TATCAGGCAAATGGTA-1-1	tum_td_neg	0.0300408
TATCAGGCATCGGTTA-1-1	tum_td_neg	0.0457358
TATCAGGGTGTACATC-1-1	tum_td_neg	0.0146879
TATCAGGTCTGGACTA-1-1	tum_td_neg	0.141244
TATCGCCCATCTATCT-1-1	tum_td_neg	0.0917595
TATCGCCGTTTCCCAC-1-1	tum_td_neg	0.0451712
TATCTGTAGGCCTGCT-1-1	tum_td_neg	0.087995
TATGTTCAGGTACAGC-1-1	tum_td_neg	0.0684005
TATGTTCGTGACAGGT-1-1	tum_td_neg	0.0319858
TATGTTCGTGGCAACA-1-1	tum_td_neg	0.0479054
TATTGCTCAATAACCC-1-1	tum_td_neg	-0.0247988
TATTGCTTCCGAGAAG-1-1	tum_td_neg	0.135954
TATTGGGCAGCGTTTA-1-1	tum_td_neg	0.0565572
TCAAGCACAACAACAA-1-1	tum_td_neg	0.209094
TCAATTCAGAGCATCG-1-1	tum_td_neg	0.0202668
TCACAAGGTATCGATC-1-1	tum_td_neg	-0.00843496
TCACAAGGTTGCCGCA-1-1	tum_td_neg	0.0908672
TCACAAGTCAATCAGC-1-1	tum_td_neg	0.112511
TCACAAGTCACGAGGA-1-1	tum_td_neg	0.102242
TCACACCCAGTAGGAC-1-1	tum_td_neg	0.0382133
TCACATTGTAGCCAGA-1-1	tum_td_neg	0.060237
TCACGGGGTAGGGTAC-1-1	tum_td_neg	0.0255203
TCACTATGTCCATCTC-1-1	tum_td_neg	0.147007
TCACTATTCGGTGTAT-1-1	tum_td_neg	0.0851708
TCACTCGAGGTAGCAC-1-1	tum_td_neg	0.0148274
TCAGCAATCCATACAG-1-1	tum_td_neg	0.139214
TCAGGTAAGAGATTCA-1-1	tum_td_neg	0.0345517
TCATACTTCACCGCTT-1-1	tum_td_neg	0.0767888
TCATATCGTAGCGTTT-1-1	tum_td_neg	0.0947964
TCATCATCAGCAGTAG-1-1	tum_td_neg	0.0393985
TCATGAGTCCGCAAAT-1-1	tum_td_neg	-0.039563
TCATGCCAGTTGCGCC-1-1	tum_td_neg	-0.00477162
TCATGCCGTGGAAGTC-1-1	tum_td_neg	-0.0237808
TCATGGATCAAGAATG-1-1	tum_td_neg	0.117311
TCATGTTCAACTGGTT-1-1	tum_td_neg	0.176761
TCATTTGAGTCATGAA-1-1	tum_td_neg	0.0798736
TCCACCATCCGGACTG-1-1	tum_td_neg	0.0873824
TCCAGAATCTAGACCA-1-1	tum_td_neg	0.100372
TCCAGAATCTCGTGAA-1-1	tum_td_neg	0.205708
TCCATGCAGGCACGAT-1-1	tum_td_neg	0.00974662
TCCATGCCATGGGTTT-1-1	tum_td_neg	0.115974
TCCCAGTAGAGCATAT-1-1	tum_td_neg	0.052259
TCCCAGTCAGCGTAGA-1-1	tum_td_neg	0.105469
TCCGATCGTTGTCAGT-1-1	tum_td_neg	0.0932659
TCCTAATCAGCAGTTT-1-1	tum_td_neg	0.185733
TCCTCCCAGCTCCCTT-1-1	tum_td_neg	0.0220667
TCCTCTTCAATCCAGT-1-1	tum_td_neg	0.0760927
TCCTCTTGTCTGTCCT-1-1	tum_td_neg	-0.00379031
TCCTTCTCAATGTTGC-1-1	tum_td_neg	0.0328622
TCGATTTTCTGTGCAA-1-1	tum_td_neg	0.151218
TCGCAGGAGGTCCTGC-1-1	tum_td_neg	0.0885028
TCGCTTGAGGGTGAAA-1-1	tum_td_neg	0.113178
TCGGATAGTATACCTG-1-1	tum_td_neg	0.0381393
TCGGGACAGAGATTCA-1-1	tum_td_neg	0.0632616
TCGGGACGTGTCGATT-1-1	tum_td_neg	-0.0856556
TCGGGCACATTCCTCG-1-1	tum_td_neg	0.0948584
TCGGGTGAGGTTCCAT-1-1	tum_td_neg	0.163044
TCGTGGGGTCAGCTTA-1-1	tum_td_neg	0.0694427
TCTACCGAGACGCCCT-1-1	tum_td_neg	0.161376
TCTACCGAGGTTTACC-1-1	tum_td_neg	0.0659469
TCTACCGCATCTTCGC-1-1	tum_td_neg	0.0392531
TCTATACCAAACGGCA-1-1	tum_td_neg	0.124029
TCTATCAAGAGTACCG-1-1	tum_td_neg	0.164844
TCTCACGGTGGTCTAT-1-1	tum_td_neg	0.0041947
TCTCTGGGTAGCGCCT-1-1	tum_td_neg	0.0686614
TCTGCCAAGTTCCGGC-1-1	tum_td_neg	0.0971838
TCTGTCGTCACAGAGG-1-1	tum_td_neg	0.0848148
TCTTTGATCATCCCGT-1-1	tum_td_neg	0.00100776
TGAATCGTCGTGCATA-1-1	tum_td_neg	0.0445969
TGACAGTTCTACCTTA-1-1	tum_td_neg	0.11648
TGACGCGGTAGTGTGG-1-1	tum_td_neg	0.148836
TGAGACTAGCTAATGA-1-1	tum_td_neg	0.116488
TGAGGAGGTACTCAAC-1-1	tum_td_neg	-0.0766913
TGAGGAGGTTGTAAAG-1-1	tum_td_neg	0.094462
TGAGGAGTCCGCCTAT-1-1	tum_td_neg	0.0418473
TGAGGGACATCAGCGC-1-1	tum_td_neg	0.116038
TGAGTCACAAGGCCTC-1-1	tum_td_neg	0.0924823
TGATGCAAGCAGCCCT-1-1	tum_td_neg	0.0850255
TGATGGTCACGCTGCA-1-1	tum_td_neg	-0.0413575
TGATGGTGTGCCTGCA-1-1	tum_td_neg	0.0478907
TGATTCTTCGTACCTC-1-1	tum_td_neg	0.159744
TGCACGGAGACCAACG-1-1	tum_td_neg	0.0374254
TGCAGATAGTGGCAGT-1-1	tum_td_neg	0.0976645
TGCAGTAGTACCGCGT-1-1	tum_td_neg	0.0173862
TGCCGAGGTACCTATG-1-1	tum_td_neg	0.0973739
TGCCGAGTCACCTACC-1-1	tum_td_neg	-0.0594222
TGCGACGAGACCAGCA-1-1	tum_td_neg	0.140366
TGCGATACAAATTGGA-1-1	tum_td_neg	0.0568053
TGCGGCACAACCAACT-1-1	tum_td_neg	0.122301
TGCGGGTAGAGTAACT-1-1	tum_td_neg	0.0990362
TGCGGGTTCTCATTAC-1-1	tum_td_neg	0.0497332
TGCTCGTTCTCAGAAC-1-1	tum_td_neg	0.0638251
TGCTCGTTCTTGAGCA-1-1	tum_td_neg	0.0326359
TGCTCGTTCTTGCAAG-1-1	tum_td_neg	-0.0142496
TGCTGAAAGTGGAAGA-1-1	tum_td_neg	0.0261903
TGCTGAATCCCAATAG-1-1	tum_td_neg	0.100082
TGGAGAGGTCCAGCGT-1-1	tum_td_neg	-0.0365438
TGGAGAGGTGTTCCTC-1-1	tum_td_neg	0.114266
TGGATCATCTCGCTTG-1-1	tum_td_neg	0.132601
TGGATGTGTTTCACTT-1-1	tum_td_neg	0.1287
TGGGATTTCATCAGTG-1-1	tum_td_neg	-0.0715305
TGGGCGTAGGATACGC-1-1	tum_td_neg	0.0978999
TGGGCTGAGTGCCAGA-1-1	tum_td_neg	0.144882
TGGGTTAGTTACTCAG-1-1	tum_td_neg	0.163544
TGGTACAAGTTGCATC-1-1	tum_td_neg	0.0939808
TGGTAGTCAGCTTCGG-1-1	tum_td_neg	0.0856637
TGTAACGAGTGGACGT-1-1	tum_td_neg	0.0567454
TGTACAGGTTTCTATC-1-1	tum_td_neg	0.0239713
TGTACAGTCATCACAG-1-1	tum_td_neg	0.0643806
TGTCAGACATCGCCTT-1-1	tum_td_neg	0.0892536
TGTCCACTCCGTGTAA-1-1	tum_td_neg	-0.0145424
TGTGAGTAGGGCAGGA-1-1	tum_td_neg	-0.00416525
TGTGAGTCACGTAGAG-1-1	tum_td_neg	0.0316669
TGTGAGTTCCTTGGAA-1-1	tum_td_neg	0.0972674
TGTGGCGGTTGTCCCT-1-1	tum_td_neg	0.167197
TGTTCTATCGAACGCC-1-1	tum_td_neg	0.107621
TGTTGGATCCTCAGAA-1-1	tum_td_neg	0.182425
TTAATCCCACGAGAAC-1-1	tum_td_neg	-0.00248933
TTAATCCCAGGTGACA-1-1	tum_td_neg	0.0721852
TTAATCCCATAACGGG-1-1	tum_td_neg	0.217961
TTACAGGAGGACAGCT-1-1	tum_td_neg	0.0426123
TTACAGGGTTTGACAC-1-1	tum_td_neg	0.137882
TTACCGCCACTACGGC-1-1	tum_td_neg	0.114276
TTACCGCGTGACAACG-1-1	tum_td_neg	0.179603
TTACGTTCAGAACTAA-1-1	tum_td_neg	-0.0269041
TTACGTTCATATACCG-1-1	tum_td_neg	-0.00965305
TTACTGTTCTCGTCAC-1-1	tum_td_neg	0.0319887
TTAGGGTAGTGATGGC-1-1	tum_td_neg	0.140554
TTAGTCTAGATACCAA-1-1	tum_td_neg	0.0789972
TTAGTCTCAAGCGATG-1-1	tum_td_neg	0.0584011
TTAGTCTTCTTCCCAG-1-1	tum_td_neg	0.0380672
TTATTGCTCTCTCGAC-1-1	tum_td_neg	0.0164029
TTCAATCCAAGACAAT-1-1	tum_td_neg	0.0938266
TTCACGCCATTGCTGA-1-1	tum_td_neg	0.188158
TTCACGCGTACGATTC-1-1	tum_td_neg	0.0476486
TTCCACGAGGATATAC-1-1	tum_td_neg	0.184822
TTCCGGTAGATGACAT-1-1	tum_td_neg	0.0939997
TTCCGGTTCACTGAAC-1-1	tum_td_neg	0.0807112
TTCCTCTTCTAGAACC-1-1	tum_td_neg	0.106469
TTCGATTGTATCTCGA-1-1	tum_td_neg	0.143281
TTCGATTGTGAAAGTT-1-1	tum_td_neg	0.109197
TTCGGTCTCGCACGAC-1-1	tum_td_neg	0.0320427
TTCTAACAGACTCGAG-1-1	tum_td_neg	0.0530596
TTCTAACCAGAGAGGG-1-1	tum_td_neg	0.0427
TTCTAACTCACTGGTA-1-1	tum_td_neg	-0.0269694
TTCTAGTGTTTACGTG-1-1	tum_td_neg	0.171454
TTCTAGTTCCAACCAA-1-1	tum_td_neg	0.028996
TTCTGTATCAGCATTG-1-1	tum_td_neg	0.0330346
TTCTTCCCAATAACCC-1-1	tum_td_neg	0.0233534
TTCTTCCCAGCCTATA-1-1	tum_td_neg	0.0926442
TTCTTCCTCGTACACA-1-1	tum_td_neg	0.0655516
TTCTTGAAGTTGGAGC-1-1	tum_td_neg	0.020299
TTGACCCAGGCAATGC-1-1	tum_td_neg	0.0495591
TTGAGTGCAGTTCTAG-1-1	tum_td_neg	0.00597658
TTGAGTGTCGACTCCT-1-1	tum_td_neg	0.0659494
TTGATGGTCATTGTGG-1-1	tum_td_neg	0.094375
TTGCATTCACTAGGCC-1-1	tum_td_neg	0.125635
TTGCCTGCAAGCGCTC-1-1	tum_td_neg	0.209719
TTGCGTCCAGACGATG-1-1	tum_td_neg	0.0851088
TTGCTGCAGTTTCGGT-1-1	tum_td_neg	0.0867549
TTGGATGCATTGAGCT-1-1	tum_td_neg	0.150187
TTGGGATAGATAGCAT-1-1	tum_td_neg	0.0968552
TTGGGCGCATGTCTAG-1-1	tum_td_neg	0.0781794
TTGGTTTTCTACCTTA-1-1	tum_td_neg	0.180011
TTGGTTTTCTTTCTAG-1-1	tum_td_neg	0.015315
TTGTGGAGTGCCTAAT-1-1	tum_td_neg	0.135371
TTGTGGATCCTGGGTG-1-1	tum_td_neg	0.212456
TTGTGTTCAGCTGAGA-1-1	tum_td_neg	0.110701
TTGTTCAAGATTGATG-1-1	tum_td_neg	0.118676
TTTACTGAGTATTAGG-1-1	tum_td_neg	0.0363901
TTTCAGTGTGTCTAAC-1-1	tum_td_neg	0.0803281
TTTCATGCAACTCCCT-1-1	tum_td_neg	0.110154

## Sheet: EDF 5i
	Sample	leiden	umap_1	umap_2
AAACCCAGTCAAAGAT-1-0	tumor	4	10.3903	5.80394
AAACCCAGTCTTGTCC-1-0	tumor	0	10.5316	6.71423
AAACGAACAAATCGGG-1-0	tumor	2	15.0635	9.28762
AAACGAACAACGGGTA-1-0	tumor	3	2.4592	8.28053
AAACGAAGTTCTCGTC-1-0	tumor	0	9.80968	6.81832
AAACGAATCAAGCTTG-1-0	tumor	4	10.1276	5.1299
AAACGAATCGCACTCT-1-0	tumor	0	7.51041	12.023
AAACGCTAGAACTCCT-1-0	tumor	0	11.2262	8.91829
AAACGCTAGCCGATAG-1-0	tumor	0	9.65997	8.45968
AAACGCTAGCCTGGAA-1-0	tumor	2	13.2694	7.78641
AAACGCTAGGAGTATT-1-0	tumor	5	-1.81655	3.75314
AAACGCTCAAGGCTTT-1-0	tumor	0	7.73414	13.5808
AAACGCTGTAATTGGA-1-0	tumor	0	9.62809	14.2917
AAACGCTGTACGCGTC-1-0	tumor	2	13.5528	9.60382
AAACGCTGTATGTGTC-1-0	tumor	1	10.3038	0.865645
AAACGCTTCGAAGCCC-1-0	tumor	0	8.87888	11.3237
AAACGCTTCGACCATA-1-0	tumor	2	14.3809	9.3425
AAAGAACAGACTTCCA-1-0	tumor	6	1.39548	11.7343
AAAGAACAGCATACTC-1-0	tumor	2	11.9242	7.007
AAAGAACCAGTCGTTA-1-0	tumor	2	13.5301	7.88193
AAAGAACCATGGAGAC-1-0	tumor	1	8.93098	0.830379
AAAGAACGTCCACTTC-1-0	tumor	0	7.15717	10.7433
AAAGAACGTCTGTCCT-1-0	tumor	3	4.94415	8.90494
AAAGAACGTTTAGAGA-1-0	tumor	0	7.15158	11.3499
AAAGAACTCTACCAGA-1-0	tumor	0	8.46205	9.72695
AAAGAACTCTCTCCGA-1-0	tumor	2	14.174	9.3801
AAAGAACTCTGAATGC-1-0	tumor	0	11.2447	9.4644
AAAGGATAGCCTCTCT-1-0	tumor	3	2.81315	9.27896
AAAGGATAGGAAGAAC-1-0	tumor	0	8.36641	13.7299
AAAGGATAGGAGGTTC-1-0	tumor	0	11.4121	13.5842
AAAGGATCAAGGTCTT-1-0	tumor	0	6.27752	8.31055
AAAGGATGTACTTGTG-1-0	tumor	0	7.7332	10.9403
AAAGGATGTATCACGT-1-0	tumor	1	9.71974	2.00229
AAAGGATTCAAACGTC-1-0	tumor	1	13.5844	-1.22635
AAAGGATTCACTGATG-1-0	tumor	0	8.90663	14.4238
AAAGGATTCCCAGGAC-1-0	tumor	0	8.71925	8.9672
AAAGGATTCTAGTCAG-1-0	tumor	0	6.03029	12.7879
AAAGGGCCAGCGATTT-1-0	tumor	4	10.4487	5.52682
AAAGGGCCAGGTGTTT-1-0	tumor	1	7.81592	0.306293
AAAGGTAAGGAGAATG-1-0	tumor	0	9.37451	8.02116
AAAGGTAAGGGAGGGT-1-0	tumor	1	10.2164	-4.27775
AAAGGTAAGTGATAAC-1-0	tumor	0	9.80189	13.4251
AAAGGTAAGTTGAAAC-1-0	tumor	0	11.625	12.537
AAAGGTAGTAGTCACT-1-0	tumor	3	3.23953	8.3015
AAAGGTAGTCCACATA-1-0	tumor	2	4.46202	6.28181
AAAGGTAGTGGTCTAT-1-0	tumor	2	15.321	8.46213
AAAGGTAGTTCAAGTC-1-0	tumor	1	8.88591	-1.19964
AAAGGTATCCTCTGCA-1-0	tumor	0	7.39637	11.8664
AAAGGTATCGCTGTTC-1-0	tumor	0	7.38072	12.9682
AAAGTCCAGACTGGGT-1-0	tumor	0	7.13301	10.6163
AAAGTCCAGGCTCACC-1-0	tumor	0	6.46964	10.3854
AAAGTCCAGGCTTCCG-1-0	tumor	0	8.4687	14.7466
AAAGTCCGTTGTCCCT-1-0	tumor	1	7.88778	-1.50931
AAAGTCCTCAGCTAGT-1-0	tumor	1	8.72899	-1.57517
AAAGTCCTCCCTCGTA-1-0	tumor	0	10.0273	6.96408
AAAGTCCTCGTGCTCT-1-0	tumor	0	5.39354	12.4522
AAAGTGAAGATGAACT-1-0	tumor	0	8.20279	15.0838
AAAGTGAAGGTCATTC-1-0	tumor	0	6.31557	12.2357
AAAGTGACAATTGCTG-1-0	tumor	1	11.4425	0.497136
AAAGTGACACTACGGC-1-0	tumor	1	10.4407	1.36221
AAAGTGACATAGCACT-1-0	tumor	0	10.2135	7.61052
AAAGTGACATGAGTAA-1-0	tumor	1	9.47388	-1.73123
AAAGTGAGTGATCGTT-1-0	tumor	2	15.1462	9.7197
AAAGTGATCCATACAG-1-0	tumor	0	10.7065	8.96006
AAATGGAAGCATGCGA-1-0	tumor	0	10.1339	11.5523
AAATGGAAGCTGGCTC-1-0	tumor	0	4.88819	11.6098
AAATGGAAGGATGAGA-1-0	tumor	0	10.1822	10.106
AAATGGACAAATACGA-1-0	tumor	0	10.4235	7.29954
AAATGGACAAGACCGA-1-0	tumor	6	1.8882	11.6573
AAATGGACACGCTGAC-1-0	tumor	2	15.1556	7.18618
AAATGGACACGGTGAA-1-0	tumor	1	8.30881	-1.55308
AAATGGAGTCATAAAG-1-0	tumor	2	12.1692	9.01211
AAATGGATCTCAATCT-1-0	tumor	1	8.70868	-0.0948257
AAATGGATCTCTCGAC-1-0	tumor	0	9.2628	7.36753
AACAAAGAGACGATAT-1-0	tumor	0	6.99315	8.88829
AACAAAGAGAGTTGAT-1-0	tumor	0	7.47027	10.9587
AACAAAGAGATGGTAT-1-0	tumor	0	10.5848	13.2688
AACAAAGAGCACTAGG-1-0	tumor	0	7.36041	12.099
AACAAAGAGCGCGTTC-1-0	tumor	0	6.39347	11.0109
AACAAAGAGCTCGCAC-1-0	tumor	6	0.497878	11.4302
AACAAAGAGGGCAGGA-1-0	tumor	2	12.9686	7.82816
AACAAAGCAAACTGCT-1-0	tumor	4	9.07046	6.71137
AACAAAGCACACGTGC-1-0	tumor	1	12.5646	0.171735
AACAAAGCACAGTGTT-1-0	tumor	0	7.04443	14.1962
AACAAAGCAGAGTGAC-1-0	tumor	1	8.9131	0.722974
AACAAAGGTATTTCCT-1-0	tumor	0	6.22678	13.1818
AACAAAGGTCCTTAAG-1-0	tumor	1	7.62837	-1.01213
AACAAAGTCAGCATTG-1-0	tumor	0	6.10714	11.0902
AACAAAGTCCGTCCTA-1-0	tumor	0	9.1638	12.0155
AACAAAGTCCTAAGTG-1-0	tumor	1	9.35647	-0.111755
AACAAAGTCCTACCGT-1-0	tumor	0	6.23992	13.481
AACAAAGTCGGTCTGG-1-0	tumor	1	9.38959	-1.70858
AACAACCAGCGACTGA-1-0	tumor	0	6.09696	12.8226
AACAACCCACATTCTT-1-0	tumor	1	8.45985	-0.494178
AACAACCCACCTTCCA-1-0	tumor	4	10.1013	5.4759
AACAACCCATTATGCG-1-0	tumor	0	9.21661	11.2426
AACAACCGTACTAGCT-1-0	tumor	0	7.44035	7.78688
AACAACCGTAGCCCTG-1-0	tumor	0	5.28808	11.3407
AACAACCGTCCTGGTG-1-0	tumor	0	11.4981	12.5626
AACAACCGTCGGTACC-1-0	tumor	2	14.2037	8.64836
AACAACCGTTGCCGAC-1-0	tumor	1	13.1921	0.115752
AACAACCTCTCTCTAA-1-0	tumor	0	11.4773	14.5371
AACAAGACATAGTCGT-1-0	tumor	0	11.5259	10.58
AACAAGAGTAACGATA-1-0	tumor	1	8.53213	0.072179
AACAAGAGTGCGACAA-1-0	tumor	0	10.3411	12.1289
AACAAGAGTTGTCATG-1-0	tumor	0	8.85965	10.0814
AACAAGATCACTTATC-1-0	tumor	1	14.0962	-1.99893
AACAAGATCTAAGAAG-1-0	tumor	1	6.80256	0.872897
AACACACCAACGAGGT-1-0	tumor	0	10.3303	8.17695
AACACACGTAGGAAAG-1-0	tumor	0	5.82262	12.5997
AACACACGTCCTGTTC-1-0	tumor	5	-1.41879	3.02658
AACACACGTCGGTGTC-1-0	tumor	0	7.35071	13.9021
AACACACGTGCTATTG-1-0	tumor	0	12.1489	13.0725
AACACACTCGCCATAA-1-0	tumor	0	4.98954	12.6285
AACACACTCTAAGAAG-1-0	tumor	0	6.51652	8.88682
AACACACTCTATACTC-1-0	tumor	0	7.08476	10.9391
AACAGGGAGCGAACTG-1-0	tumor	0	10.6165	12.6953
AACAGGGCAACTTGCA-1-0	tumor	3	3.17024	9.64934
AACAGGGTCACCTTAT-1-0	tumor	0	7.46379	12.9369
AACAGGGTCGTTGCCT-1-0	tumor	0	10.6752	7.28005
AACCAACAGAGTCGAC-1-0	tumor	0	7.66318	11.1379
AACCAACAGTCATTGC-1-0	tumor	1	10.7039	-1.41518
AACCAACCAGGCGATA-1-0	tumor	0	10.129	13.6752
AACCAACCATTCTGTT-1-0	tumor	1	9.61387	-4.65739
AACCAACTCATTCATC-1-0	tumor	0	6.79911	9.96031
AACCAACTCGGTAAGG-1-0	tumor	1	9.31169	1.19048
AACCACAAGAATCGTA-1-0	tumor	1	8.33316	-1.88221
AACCACAAGCGTGTTT-1-0	tumor	0	7.85397	7.70383
AACCACAGTCAATGGG-1-0	tumor	1	6.27193	1.5942
AACCACAGTTCTCCTG-1-0	tumor	3	4.11403	9.18094
AACCACATCAAATGAG-1-0	tumor	0	8.45159	12.1021
AACCACATCACCACAA-1-0	tumor	7	11.8477	5.73991
AACCACATCGTCTCAC-1-0	tumor	3	2.92116	9.66301
AACCACATCTCGGTCT-1-0	tumor	1	7.96032	-2.19891
AACCATGAGGCTCCCA-1-0	tumor	0	10.8654	12.3876
AACCATGCAACTTCTT-1-0	tumor	0	8.34776	11.0199
AACCATGCAATTCGTG-1-0	tumor	0	7.44752	12.227
AACCATGTCGTAGCCG-1-0	tumor	0	10.4514	11.0215
AACCCAAAGTCCCAAT-1-0	tumor	0	8.85881	10.039
AACCCAACAACGGTAG-1-0	tumor	1	10.9746	-0.402671
AACCCAACACAGCCTG-1-0	tumor	1	7.92829	-1.69826
AACCCAACACTAGGCC-1-0	tumor	1	12.8693	-2.33633
AACCCAACAGAGTCTT-1-0	tumor	0	11.5429	11.743
AACCCAACAGGTATGG-1-0	tumor	1	8.18977	-0.941106
AACCTGAAGAAGTGTT-1-0	tumor	1	10.8505	-0.997485
AACCTGAAGCAGTAAT-1-0	tumor	0	8.15263	12.1187
AACCTGAAGGCGAACT-1-0	tumor	0	11.53	11.5736
AACCTGAAGGGTTAAT-1-0	tumor	3	4.58643	8.97258
AACCTGACACTGGACC-1-0	tumor	0	10.1963	8.1615
AACCTGAGTCGATTTG-1-0	tumor	5	-0.571272	3.75488
AACCTGAGTGCCTTTC-1-0	tumor	0	8.94367	12.4151
AACCTGAGTGGGTTGA-1-0	tumor	0	7.70262	8.88406
AACCTGATCCTGGGAC-1-0	tumor	0	6.95174	9.00813
AACCTGATCGAACTCA-1-0	tumor	2	12.6048	7.80505
AACCTGATCTTTCCAA-1-0	tumor	0	9.06066	9.74259
AACCTTTAGTAGATCA-1-0	tumor	1	14.2703	-0.372728
AACCTTTAGTCTGGAG-1-0	tumor	0	5.94642	10.8569
AACCTTTAGTGTTGTC-1-0	tumor	0	8.64437	9.2741
AACCTTTCAATAGGAT-1-0	tumor	0	9.31374	12.4071
AACCTTTGTAATGCTC-1-0	tumor	0	4.71537	12.799
AACCTTTTCACTTGTT-1-0	tumor	0	6.71701	12.8446
AACCTTTTCCTGTAAG-1-0	tumor	2	14.9783	8.39859
AACGAAAAGAAGTCTA-1-0	tumor	0	8.53518	13.9737
AACGAAAAGCACCCAC-1-0	tumor	1	10.3182	-1.78471
AACGAAACAAGAATGT-1-0	tumor	2	11.6027	7.24216
AACGAAACAGCGAGTA-1-0	tumor	1	11.3158	-1.52016
AACGAAACATCTAGAC-1-0	tumor	0	8.03045	11.7527
AACGAAATCCGATAGT-1-0	tumor	0	6.15609	13.3464
AACGAAATCGATACGT-1-0	tumor	0	7.94337	11.8404
AACGAAATCTGGGCAC-1-0	tumor	2	13.6745	8.12598
AACGGGAAGATGCAGC-1-0	tumor	1	8.29552	-1.6054
AACGGGAAGCCATCCG-1-0	tumor	1	9.79299	1.22493
AACGGGAAGCGCCTTG-1-0	tumor	0	9.04649	11.2005
AACGGGAAGTGTGTTC-1-0	tumor	0	7.36016	10.2862
AACGGGAGTACAGCGA-1-0	tumor	0	8.00556	11.9408
AACGGGAGTCCGCAGT-1-0	tumor	2	15.7692	7.69133
AACGGGAGTTTGAAAG-1-0	tumor	0	6.22274	11.3174
AACGGGATCAAACCCA-1-0	tumor	0	10.7558	14.5793
AACGTCAAGACTGGGT-1-0	tumor	6	2.6345	11.696
AACGTCAAGAGTGAAG-1-0	tumor	0	8.58428	8.95979
AACGTCACAGGGCTTC-1-0	tumor	0	8.5411	12.5645
AACGTCAGTTCCGCGA-1-0	tumor	5	-1.09205	3.67711
AACGTCATCATCTATC-1-0	tumor	2	14.2538	9.72837
AACGTCATCCCTCTAG-1-0	tumor	0	9.19947	8.16947
AACGTCATCTTGATTC-1-0	tumor	0	9.53923	8.89752
AACTTCTAGAGTTGTA-1-0	tumor	0	11.6277	13.6417
AACTTCTCAACAGATA-1-0	tumor	1	11.6255	-0.0443584
AACTTCTCATGGCTGC-1-0	tumor	1	13.8909	-1.32439
AACTTCTGTAAGATAC-1-0	tumor	0	6.65178	12.3786
AACTTCTGTTTAGTCG-1-0	tumor	0	6.17425	11.6595
AAGAACAAGTTGCATC-1-0	tumor	2	13.3896	9.97753
AAGAACACAGGCGTTC-1-0	tumor	1	7.8609	0.00140508
AAGAACACATTCGATG-1-0	tumor	0	10.654	9.92021
AAGAACATCTATACGG-1-0	tumor	6	1.54231	13.6939
AAGACAAAGGACTATA-1-0	tumor	0	7.94474	9.39572
AAGACAAAGTTGAATG-1-0	tumor	2	15.415	7.87461
AAGACAACAGCGTACC-1-0	tumor	3	2.87199	7.44805
AAGACAAGTACAAGTA-1-0	tumor	0	11.2427	8.81961
AAGACAAGTACTTGTG-1-0	tumor	2	14.508	9.28089
AAGACAAGTGGAACCA-1-0	tumor	2	14.5571	9.38326
AAGACAATCACCCTCA-1-0	tumor	0	11.7778	12.2975
AAGACAATCGGAAACG-1-0	tumor	0	9.50963	13.7235
AAGACAATCTCAACCC-1-0	tumor	1	9.47414	-4.82571
AAGACTCCAACTCATG-1-0	tumor	3	3.52161	9.1411
AAGACTCCAACTGATC-1-0	tumor	0	8.43934	11.2125
AAGACTCCACAGCTTA-1-0	tumor	4	10.2976	5.28816
AAGACTCCACCACTGG-1-0	tumor	0	9.65999	11.5877
AAGACTCCATACAGAA-1-0	tumor	0	7.8741	13.2882
AAGACTCGTAGATGTA-1-0	tumor	0	8.36982	12.7668
AAGACTCGTGCCGTAC-1-0	tumor	1	7.45277	-1.15101
AAGACTCGTTGGAGGT-1-0	tumor	1	9.14274	-1.19878
AAGACTCGTTGGGACA-1-0	tumor	0	11.4465	10.8964
AAGACTCTCATCGGGC-1-0	tumor	3	2.9286	8.06406
AAGACTCTCGGACTTA-1-0	tumor	6	1.82606	11.5772
AAGATAGAGAGGTCAC-1-0	tumor	0	10.8091	14.9613
AAGATAGAGCGCTGAA-1-0	tumor	0	10.5924	14.4915
AAGATAGAGTACGAGC-1-0	tumor	0	8.4298	8.57706
AAGATAGCAAGTGGTG-1-0	tumor	0	9.74738	10.9782
AAGATAGCAGGTTCGC-1-0	tumor	0	9.31901	9.75186
AAGATAGGTGAGGCAT-1-0	tumor	0	9.14939	8.95849
AAGATAGGTTCGTAAC-1-0	tumor	6	0.601805	11.5354
AAGATAGTCCTTACCG-1-0	tumor	0	10.8385	7.08455
AAGATAGTCTAACGCA-1-0	tumor	0	7.74493	14.9479
AAGATAGTCTGCAGCG-1-0	tumor	0	8.44379	11.6366
AAGATAGTCTTGGTCC-1-0	tumor	0	11.3524	10.0107
AAGCATCAGAGTTCGG-1-0	tumor	0	10.91	9.46168
AAGCATCAGTCGGGAT-1-0	tumor	1	12.5323	-1.34124
AAGCATCCAACAACAA-1-0	tumor	0	6.72689	11.2058
AAGCATCCACGACTAT-1-0	tumor	0	8.43799	14.9118
AAGCATCGTATATGGA-1-0	tumor	0	11.2268	10.1765
AAGCATCGTTCACCGG-1-0	tumor	0	10.1421	13.7009
AAGCATCTCTCGACCT-1-0	tumor	1	7.35853	-0.219023
AAGCCATCACGACGAA-1-0	tumor	1	9.73436	-3.38853
AAGCCATGTGGGAGAG-1-0	tumor	2	15.7905	8.04162
AAGCCATGTGTACATC-1-0	tumor	0	12.1311	14.2733
AAGCCATTCCCGTGTT-1-0	tumor	0	10.3451	12.727
AAGCGAGAGCATACTC-1-0	tumor	0	5.96162	10.1528
AAGCGAGAGGATATAC-1-0	tumor	1	7.96596	-1.84692
AAGCGAGCACCTGATA-1-0	tumor	1	10.7541	1.96776
AAGCGAGGTTACCGTA-1-0	tumor	0	5.95222	13.291
AAGCGTTAGTAGAATC-1-0	tumor	0	10.5029	12.0999
AAGCGTTCAAGTACCT-1-0	tumor	6	0.877145	11.7202
AAGCGTTCACTCCACT-1-0	tumor	0	10.4724	11.241
AAGCGTTGTAAGATCA-1-0	tumor	0	9.2115	15.1526
AAGCGTTGTGCCCAGT-1-0	tumor	1	13.0345	-1.02562
AAGCGTTTCGGTCATA-1-0	tumor	0	9.89827	10.0957
AAGGAATAGGACCCAA-1-0	tumor	0	7.90937	12.571
AAGGAATAGTGATAGT-1-0	tumor	0	9.86708	10.8214
AAGGAATCAACGGTAG-1-0	tumor	0	11.0523	11.8388
AAGGAATGTATACAGA-1-0	tumor	0	5.40123	9.70323
AAGGAATGTGCATTTG-1-0	tumor	1	13.9011	-0.0407589
AAGGTAAAGCGAGTAC-1-0	tumor	0	8.54354	12.5812
AAGGTAAAGGAGAGGC-1-0	tumor	0	8.6272	11.6328
AAGGTAAGTTGTCAGT-1-0	tumor	0	5.01865	12.9352
AAGGTAATCGGCTCTT-1-0	tumor	1	8.20748	-1.57052
AAGTACCAGGATTACA-1-0	tumor	0	7.4691	13.4997
AAGTACCCAAACGGCA-1-0	tumor	0	6.80142	12.41
AAGTACCGTAGTAAGT-1-0	tumor	5	-2.09892	3.25441
AAGTACCTCACCTCAC-1-0	tumor	4	8.48165	6.07924
AAGTACCTCTCCGAAA-1-0	tumor	0	6.05054	8.82531
AAGTCGTGTGAAAGTT-1-0	tumor	0	11.6703	11.3083
AAGTCGTGTTGTAGCT-1-0	tumor	1	10.2596	2.49817
AAGTCGTTCACTTTGT-1-0	tumor	3	4.21014	6.78183
AAGTGAAAGAATTCAG-1-0	tumor	0	11.7271	10.8756
AAGTGAACATGGGTCC-1-0	tumor	0	11.1458	8.51583
AAGTGAAGTCTACAGT-1-0	tumor	0	10.7665	13.6339
AAGTGAAGTGAGAACC-1-0	tumor	0	5.87707	11.2884
AAGTGAATCCTGCTAC-1-0	tumor	1	8.83007	-1.62999
AAGTTCGAGCAAATCA-1-0	tumor	0	9.51899	13.0903
AAGTTCGAGCACTCAT-1-0	tumor	0	10.34	7.27087
AAGTTCGAGGTCCTGC-1-0	tumor	0	6.86195	11.167
AAGTTCGAGTTGGGAC-1-0	tumor	4	8.15372	6.49046
AAGTTCGGTACGTACT-1-0	tumor	0	7.24324	9.71519
AAGTTCGGTGTGCTTA-1-0	tumor	1	9.2338	-3.68258
AAGTTCGTCTTTCCGG-1-0	tumor	1	9.97765	-1.29702
AATAGAGAGTAGTCTC-1-0	tumor	3	4.96065	8.64869
AATAGAGGTAAGTAGT-1-0	tumor	0	6.86028	11.8871
AATAGAGGTGGTGATG-1-0	tumor	0	9.27617	13.5069
AATCACGAGCGGTAGT-1-0	tumor	0	8.31808	13.7272
AATCACGAGGGTGAGG-1-0	tumor	0	8.01647	8.82277
AATCACGCAGCTGTGC-1-0	tumor	2	14.3993	8.45793
AATCACGGTCAATCTG-1-0	tumor	1	13.7576	-1.76634
AATCACGTCAAACCTG-1-0	tumor	0	9.31014	8.02573
AATCACGTCCGAACGC-1-0	tumor	1	7.47659	-1.35403
AATCACGTCCGGCTTT-1-0	tumor	0	6.55805	11.2698
AATCGACCAAGCTGCC-1-0	tumor	0	8.19415	12.8574
AATCGACCACATTCTT-1-0	tumor	0	6.31687	10.8287
AATCGACCAGTAACAA-1-0	tumor	0	11.7848	14.4331
AATCGACCATATCTCT-1-0	tumor	0	7.48409	7.8735
AATCGACGTCAACGCC-1-0	tumor	1	9.39513	-2.26308
AATCGACGTCTTTCAT-1-0	tumor	2	14.9167	8.56757
AATCGACGTGTCCTAA-1-0	tumor	2	15.0235	8.35019
AATCGACGTTCTGAGT-1-0	tumor	1	8.55059	0.570256
AATCGACTCGCGCTGA-1-0	tumor	0	7.25958	12.0729
AATCGTGCAAGTCGTT-1-0	tumor	1	10.9791	-0.671765
AATCGTGCATTGTGCA-1-0	tumor	0	10.8273	14.3035
AATCGTGGTACGCGTC-1-0	tumor	0	9.59198	13.3756
AATCGTGGTAGAGTTA-1-0	tumor	0	8.17669	13.8196
AATCGTGTCATTACGG-1-0	tumor	1	9.57399	-4.08251
AATCGTGTCCGTAATG-1-0	tumor	0	10.3829	8.6096
AATCGTGTCTTAGCTT-1-0	tumor	2	15.3436	7.43167
AATGAAGCAACGCCCA-1-0	tumor	1	7.85904	-1.10758
AATGAAGGTCAACCAT-1-0	tumor	0	11.7622	14.1805
AATGAAGGTCTAGATC-1-0	tumor	0	8.04443	13.1421
AATGAAGTCATTCATC-1-0	tumor	0	10.6368	14.7165
AATGACCTCGTTCAGA-1-0	tumor	0	12.1281	13.5866
AATGACCTCTGGTCAA-1-0	tumor	3	2.90921	9.68847
AATGCCACAGATCCTA-1-0	tumor	1	10.6241	-3.23288
AATGCCACATTCTGTT-1-0	tumor	0	7.89598	9.64802
AATGCCAGTATAGGAT-1-0	tumor	0	10.2907	11.2595
AATGCCAGTCATACCA-1-0	tumor	0	10.7966	13.2105
AATGCCAGTGACTCGC-1-0	tumor	0	9.18129	11.6995
AATGCCAGTGCATTTG-1-0	tumor	0	5.86402	9.67518
AATGCCATCAGTGGGA-1-0	tumor	0	9.04006	9.85401
AATGCCATCGACGATT-1-0	tumor	7	6.0452	13.9693
AATGCCATCGTGTGAT-1-0	tumor	0	7.76428	12.6851
AATGCCATCTAGGAAA-1-0	tumor	3	3.77878	9.28814
AATGGAAAGACTCCGC-1-0	tumor	0	8.04613	13.5907
AATGGAAAGGCTCTCG-1-0	tumor	6	3.45509	12.8375
AATGGAACAAGCCCAC-1-0	tumor	1	12.1248	-0.00220069
AATGGAAGTAACAGTA-1-0	tumor	3	4.72627	8.32966
AATGGAAGTAGTCTGT-1-0	tumor	0	9.77254	12.5279
AATGGAAGTATTGAGA-1-0	tumor	5	-1.1674	2.68215
AATGGAAGTCCGGTGT-1-0	tumor	1	12.4726	-2.03808
AATGGAATCAGGACGA-1-0	tumor	0	8.25935	8.85557
AATGGAATCCTACCGT-1-0	tumor	0	8.971	9.06507
AATGGAATCCTAGCGG-1-0	tumor	0	5.17544	11.5306
AATGGAATCTAACGCA-1-0	tumor	0	10.8787	10.9647
AATGGAATCTGACGCG-1-0	tumor	0	9.517	12.8245
AATGGCTAGCCAAGTG-1-0	tumor	1	8.28288	-2.31851
AATGGCTAGTGAGTTA-1-0	tumor	0	5.92583	13.267
AATGGCTAGTGCCGAA-1-0	tumor	0	10.7674	6.84121
AATGGCTCACTGGATT-1-0	tumor	0	6.60719	9.24808
AATGGCTCAGGAATAT-1-0	tumor	0	7.44279	13.5504
AATGGCTGTACCGCGT-1-0	tumor	0	12.0191	11.338
AATGGCTGTCCTCATC-1-0	tumor	0	6.48949	13.2073
AATGGCTGTTAACAGA-1-0	tumor	0	9.20758	12.7311
AATGGCTTCCACTGAA-1-0	tumor	0	11.9085	12.9246
AATTCCTAGAGTCAGC-1-0	tumor	0	8.90014	8.66208
AATTCCTAGGACAGTC-1-0	tumor	1	11.5414	-1.11209
AATTCCTCAAGTTGGG-1-0	tumor	3	3.74463	7.20972
AATTCCTGTAGGAAAG-1-0	tumor	5	-2.06939	3.72871
AATTCCTGTATGGGAC-1-0	tumor	7	6.17631	13.5999
AATTCCTGTTAAGTCC-1-0	tumor	3	3.19236	9.36282
AATTTCCAGCTACAAA-1-0	tumor	0	8.76572	11.6269
AATTTCCAGGTAATCA-1-0	tumor	2	14.5555	9.31531
AATTTCCCAACTGCCG-1-0	tumor	0	5.10707	12.5889
AATTTCCCAGGGTTGA-1-0	tumor	0	9.18763	12.9143
AATTTCCGTACTAAGA-1-0	tumor	3	2.85388	8.90328
AATTTCCGTACTCGAT-1-0	tumor	1	12.2573	-0.211926
AATTTCCGTAGAGCTG-1-0	tumor	0	10.7822	11.5201
AATTTCCTCCCGAGTG-1-0	tumor	7	12.7202	3.89701
AATTTCCTCGCTGACG-1-0	tumor	0	5.17422	11.3813
ACAAAGAAGAATAGTC-1-0	tumor	0	9.13769	12.6985
ACAAAGAAGCAGCACA-1-0	tumor	0	6.28055	11.0621
ACAAAGAAGTGGTTAA-1-0	tumor	2	14.8875	9.45315
ACAAAGACAGGAGACT-1-0	tumor	2	15.0277	9.5638
ACAAAGAGTCGAACAG-1-0	tumor	0	11.8102	10.9194
ACAAAGAGTCTGTGTA-1-0	tumor	3	5.41749	7.839
ACAAAGAGTCTTCAAG-1-0	tumor	0	7.5407	12.6956
ACAAAGATCATTGCGA-1-0	tumor	0	5.92306	12.4949
ACAAAGATCTTACCAT-1-0	tumor	0	9.44175	7.75044
ACAACCAAGCAAGGAA-1-0	tumor	0	6.03365	12.0738
ACAACCAAGCGCCTTG-1-0	tumor	4	8.53994	5.94862
ACAACCAAGCTCCGAC-1-0	tumor	0	10.7269	10.6321
ACAACCACACGTAACT-1-0	tumor	0	11.4693	14.8034
ACAACCAGTTGATCGT-1-0	tumor	0	7.42323	10.6789
ACAACCATCGCCGATG-1-0	tumor	7	12.7537	3.9208
ACAACCATCGGAATTC-1-0	tumor	1	12.6677	-0.669764
ACAAGCTGTAATGCTC-1-0	tumor	0	6.67089	11.5229
ACAAGCTGTACCGCGT-1-0	tumor	0	9.04901	13.4334
ACAAGCTTCAACTACG-1-0	tumor	0	9.14677	9.62327
ACAAGCTTCACCTCGT-1-0	tumor	0	5.98725	12.4848
ACACAGTAGAATCTAG-1-0	tumor	0	11.2758	12.1407
ACACAGTGTTTACGAC-1-0	tumor	0	9.93805	12.8582
ACACCAAAGAGCAGCT-1-0	tumor	0	7.05858	11.9687
ACACCAAAGTAAACTG-1-0	tumor	0	11.3046	15.023
ACACCAAAGTTTGCTG-1-0	tumor	1	9.42968	-1.06615
ACACCAACAGAGAAAG-1-0	tumor	0	9.17551	13.5653
ACACCAAGTATCGTTG-1-0	tumor	0	9.6437	13.0487
ACACCAAGTTGATGTC-1-0	tumor	1	6.90223	1.06471
ACACCAATCCAGCAAT-1-0	tumor	1	9.66027	1.81442
ACACCAATCCCGTGTT-1-0	tumor	0	9.82784	13.6977
ACACGCGAGAAACTAC-1-0	tumor	0	12.3279	12.6089
ACACGCGAGCGCTGCT-1-0	tumor	0	7.42247	9.75217
ACACGCGCAACAGCTT-1-0	tumor	0	11.0927	8.52539
ACACGCGGTGACACGA-1-0	tumor	5	-0.674344	2.86307
ACACGCGGTGCCCTTT-1-0	tumor	1	9.78685	-3.7666
ACACGCGGTTGGACTT-1-0	tumor	5	-2.34064	3.6411
ACACGCGGTTTGCCGG-1-0	tumor	0	6.14015	9.9838
ACACGCGTCGCTGACG-1-0	tumor	0	10.2834	11.9617
ACACGCGTCTATGCCC-1-0	tumor	0	11.7169	9.04448
ACACTGAAGAAGCGCT-1-0	tumor	1	10.2557	-0.420068
ACACTGAAGACGTCGA-1-0	tumor	4	9.98449	4.7703
ACACTGAAGTTCCGGC-1-0	tumor	1	9.52944	0.719286
ACACTGACACTCCTGT-1-0	tumor	0	11.346	13.0032
ACACTGATCACTTTGT-1-0	tumor	0	7.72788	13.5198
ACACTGATCATGCCGG-1-0	tumor	0	8.3687	11.0326
ACACTGATCGAGATAA-1-0	tumor	0	7.24359	9.54359
ACAGAAAAGCGCCTCA-1-0	tumor	0	8.92594	11.7426
ACAGAAAAGCTCCATA-1-0	tumor	0	8.80231	9.54249
ACAGAAAAGGTCCTGC-1-0	tumor	0	8.59058	10.1055
ACAGAAAAGTAGACCG-1-0	tumor	0	9.1468	12.8935
ACAGAAACAGACTCTA-1-0	tumor	1	13.6174	-2.20407
ACAGAAAGTAACCAGG-1-0	tumor	4	10.8863	6.57142
ACAGAAAGTCTAATCG-1-0	tumor	0	6.9815	13.8803
ACAGAAAGTGGTCTCG-1-0	tumor	0	8.92529	11.6289
ACAGAAATCCGAGAAG-1-0	tumor	0	9.31752	7.57067
ACAGAAATCGGTCGGT-1-0	tumor	4	8.28474	6.68216
ACAGAAATCGGTTGTA-1-0	tumor	3	2.64402	8.55756
ACAGAAATCTGGGTCG-1-0	tumor	1	9.6291	-2.20947
ACAGCCGAGGAGACCT-1-0	tumor	4	9.90424	4.67769
ACAGCCGAGTAAGGGA-1-0	tumor	0	10.7633	13.926
ACAGCCGCAACTAGAA-1-0	tumor	0	5.35021	12.2473
ACAGCCGCAGTGTACT-1-0	tumor	0	7.94668	9.52141
ACAGCCGGTGATGGCA-1-0	tumor	0	7.30765	8.61603
ACAGCCGTCTTCCAGC-1-0	tumor	0	10.4081	11.5035
ACAGGGACAAAGGGCT-1-0	tumor	1	9.43115	-1.67751
ACAGGGACACCTAAAC-1-0	tumor	1	9.07665	-2.13383
ACAGGGACAGTGGGTA-1-0	tumor	0	7.2383	11.1198
ACAGGGAGTCTGCCTT-1-0	tumor	0	9.19624	14.5013
ACAGGGATCACCATCC-1-0	tumor	1	13.6961	0.101365
ACATCCCAGCTAAGTA-1-0	tumor	5	-0.934773	3.4196
ACATCCCAGGGATCTG-1-0	tumor	0	11.8582	10.9361
ACATCCCAGGTAAAGG-1-0	tumor	0	9.73085	12.9608
ACATCCCCAGTTAAAG-1-0	tumor	0	5.51668	12.9125
ACATCCCGTACGCTTA-1-0	tumor	0	11.3533	10.8381
ACATCCCGTTCCACAA-1-0	tumor	0	6.79454	10.5247
ACATCGAAGTAGGATT-1-0	tumor	0	12.6115	13.4081
ACATCGACAAGCCTGC-1-0	tumor	0	10.6094	12.3125
ACATCGACACCAGTAT-1-0	tumor	0	7.84592	12.9799
ACATCGACATAACCCA-1-0	tumor	4	9.78434	4.85832
ACATCGAGTTGGTGTT-1-0	tumor	1	9.48622	-0.987524
ACATCGATCTGAGCAT-1-0	tumor	0	7.98981	11.8262
ACATGCAAGTCCTGCG-1-0	tumor	1	14.2324	-0.920406
ACATGCACAGGTTACT-1-0	tumor	0	9.12045	7.84808
ACATGCACATCGGTTA-1-0	tumor	0	10.2633	8.24145
ACATGCACATGATGCT-1-0	tumor	1	10.0417	0.479357
ACATGCACATGGATCT-1-0	tumor	0	9.55781	15.0988
ACATGCAGTGGATCGA-1-0	tumor	0	7.67105	10.6196
ACATGCAGTTATTCCT-1-0	tumor	0	8.96308	12.147
ACATGCAGTTGTTGTG-1-0	tumor	0	7.0032	8.80993
ACATGCATCATTGCTT-1-0	tumor	0	10.7039	12.1832
ACATTTCCAACACGTT-1-0	tumor	0	10.5509	12.5814
ACATTTCGTAGATCGG-1-0	tumor	0	9.95312	10.3445
ACATTTCGTGAGTTGG-1-0	tumor	1	10.2158	2.02954
ACATTTCGTGGCGTAA-1-0	tumor	0	7.60369	8.32123
ACATTTCTCGATACTG-1-0	tumor	1	12.6476	-1.44407
ACATTTCTCGATGGAG-1-0	tumor	4	9.00859	5.2673
ACCAAACAGCCATCCG-1-0	tumor	1	11.4866	-0.891969
ACCAAACAGGATTCAA-1-0	tumor	1	8.3021	-2.19503
ACCAAACAGGCTAACG-1-0	tumor	0	7.95274	11.0475
ACCAAACAGTGGATAT-1-0	tumor	2	14.7155	9.19993
ACCAAACCACTCCGGA-1-0	tumor	0	12.0861	13.1696
ACCAAACCAGAGGGTT-1-0	tumor	0	9.54017	8.60445
ACCAAACCATTCACAG-1-0	tumor	1	7.69707	-0.6279
ACCAAACGTGGATCAG-1-0	tumor	7	11.9616	5.77734
ACCAAACGTTTGTTGG-1-0	tumor	0	11.7873	13.7204
ACCAACAAGCGACTTT-1-0	tumor	0	5.53788	11.6385
ACCAACACACGCAAAG-1-0	tumor	3	4.70094	7.32028
ACCAACACATGGCTAT-1-0	tumor	0	9.35639	11.3854
ACCAACAGTCCAAATC-1-0	tumor	0	8.56937	12.2724
ACCAACAGTTTCGATG-1-0	tumor	0	11.88	13.3626
ACCAACATCAAGCCGC-1-0	tumor	0	8.26228	14.6067
ACCAACATCAATCTCT-1-0	tumor	1	12.4444	-0.208852
ACCAACATCCCATTCG-1-0	tumor	0	6.88078	10.1159
ACCAACATCTGTCAGA-1-0	tumor	0	9.06475	7.42195
ACCACAAAGACAAGCC-1-0	tumor	0	10.6909	7.96369
ACCACAAAGCAGCAGT-1-0	tumor	0	8.18349	12.6014
ACCACAAAGCGGCTCT-1-0	tumor	1	8.72632	-0.71864
ACCACAAAGGGATCTG-1-0	tumor	0	10.6166	14.563
ACCACAATCATAGCAC-1-0	tumor	0	6.46808	11.9524
ACCACAATCTATCACT-1-0	tumor	1	9.73248	0.365418
ACCATTTAGAGATCGC-1-0	tumor	2	14.5061	8.18238
ACCATTTAGGAAGTAG-1-0	tumor	2	15.093	7.20894
ACCATTTAGGAGGCAG-1-0	tumor	3	3.19848	8.85333
ACCATTTCAATCTAGC-1-0	tumor	0	10.0474	10.8354
ACCATTTCAGCCTACG-1-0	tumor	0	6.56328	8.64528
ACCATTTGTCCGCAGT-1-0	tumor	0	5.81056	10.8199
ACCATTTGTCGTATGT-1-0	tumor	2	15.2986	7.29034
ACCATTTTCATGAGGG-1-0	tumor	0	6.27246	10.7228
ACCATTTTCCGTGTCT-1-0	tumor	0	8.85416	15.2348
ACCCAAAAGGATGCGT-1-0	tumor	0	7.49634	11.6945
ACCCAAAAGTAGTCCT-1-0	tumor	1	9.43156	-4.8282
ACCCAAACACCAGACC-1-0	tumor	0	9.6699	10.9521
ACCCAAACATACTGAC-1-0	tumor	0	7.5804	11.9678
ACCCAAAGTACACGTT-1-0	tumor	0	8.8322	11.9637
ACCCAAAGTCGCACAC-1-0	tumor	1	13.8851	-0.799802
ACCCAAAGTTAAGCAA-1-0	tumor	3	4.41204	7.37606
ACCCAAATCGTAATGC-1-0	tumor	3	3.27298	9.55098
ACCCTCAAGAGGTCAC-1-0	tumor	1	9.18287	-4.08644
ACCCTCAAGCACACCC-1-0	tumor	1	9.32972	-1.52979
ACCCTCACACTAACGT-1-0	tumor	5	-0.649778	3.34873
ACCCTCACAGGATTCT-1-0	tumor	5	-1.62046	3.36278
ACCCTCACATGCGGTC-1-0	tumor	1	8.56939	-2.53198
ACCCTCAGTCTGTGTA-1-0	tumor	7	12.247	5.48272
ACCCTCAGTGAGAGGG-1-0	tumor	1	9.56538	-3.5609
ACCCTCATCGAGCCAC-1-0	tumor	1	13.5438	-0.245419
ACCCTCATCGCATTAG-1-0	tumor	0	6.14037	10.4455
ACCCTTGAGTCCGCGT-1-0	tumor	2	12.9401	9.18758
ACCCTTGAGTGCCTCG-1-0	tumor	0	10.8303	12.8821
ACCCTTGCAAGTAGTA-1-0	tumor	4	10.7603	6.00354
ACCCTTGGTAAGATCA-1-0	tumor	1	12.1293	0.355984
ACCCTTGGTCGAACGA-1-0	tumor	0	7.94655	7.60948
ACCCTTGTCAAGCTGT-1-0	tumor	2	13.778	9.99902
ACCCTTGTCCCGAGGT-1-0	tumor	0	5.61518	10.3666
ACCGTTCAGATCACCT-1-0	tumor	3	4.8256	7.12051
ACCGTTCAGATGGCAC-1-0	tumor	7	12.5373	5.46842
ACCGTTCCAACTGAAA-1-0	tumor	0	10.3114	10.0668
ACCGTTCCAAGGTACG-1-0	tumor	1	11.6037	1.15002
ACCGTTCCACTCCGAG-1-0	tumor	1	9.84226	2.3213
ACCGTTCCATATCTCT-1-0	tumor	0	9.62086	10.5305
ACCGTTCGTATTCTCT-1-0	tumor	0	6.93257	11.0725
ACCGTTCGTCTCGCGA-1-0	tumor	0	10.4935	10.549
ACCTACCAGCTTCATG-1-0	tumor	3	3.295	8.77505
ACCTACCCAAGACGGT-1-0	tumor	0	10.1756	9.61553
ACCTACCCATGCCATA-1-0	tumor	7	12.5854	5.25534
ACCTACCGTAAGATAC-1-0	tumor	0	8.66873	14.4254
ACCTACCGTACGTTCA-1-0	tumor	0	11.788	14.5551
ACCTACCTCACAGAGG-1-0	tumor	0	11.2605	12.8315
ACCTACCTCCGCGAGT-1-0	tumor	3	4.27099	9.46144
ACCTGAAAGAGTCTGG-1-0	tumor	0	10.2934	9.5702
ACCTGAACACCACTGG-1-0	tumor	3	2.91151	8.66174
ACCTGAAGTGAGTTTC-1-0	tumor	0	10.8946	10.2442
ACCTGAATCAGTGATC-1-0	tumor	0	6.63418	12.9288
ACCTGTCAGGACAGTC-1-0	tumor	0	9.1916	11.3813
ACCTGTCAGTTTGAGA-1-0	tumor	0	8.74416	14.0236
ACCTGTCCAGTTCCAA-1-0	tumor	1	10.2305	2.11447
ACCTGTCGTGCCTTTC-1-0	tumor	1	13.8545	-0.0123336
ACGATCAAGGGTATAT-1-0	tumor	0	11.266	8.98566
ACGATCAAGTTCACTG-1-0	tumor	5	-1.20289	3.12864
ACGATCACAACGTATC-1-0	tumor	0	7.64933	12.1585
ACGATCACACCAGCCA-1-0	tumor	0	6.90835	11.84
ACGATCACATTGAGGG-1-0	tumor	1	10.194	2.43126
ACGATCAGTACAAGCG-1-0	tumor	0	9.74566	9.17692
ACGATCAGTGGTTTAC-1-0	tumor	0	9.08245	14.1827
ACGATCAGTTACGATC-1-0	tumor	1	9.35655	0.288784
ACGATCATCACTTTGT-1-0	tumor	0	6.41028	9.1172
ACGATGTAGACGCATG-1-0	tumor	5	-1.68894	2.94329
ACGATGTAGCTTTCTT-1-0	tumor	0	10.1525	6.94274
ACGATGTCACTCCCTA-1-0	tumor	0	10.1998	9.50016
ACGATGTGTACTAGCT-1-0	tumor	0	5.86787	13.411
ACGATGTGTCAAACGG-1-0	tumor	3	4.49871	10.6269
ACGATGTGTCATAACC-1-0	tumor	2	13.9782	9.66686
ACGATGTGTCTACATG-1-0	tumor	5	-1.31406	2.97316
ACGCACGAGCAGGCAT-1-0	tumor	0	10.4181	12.8045
ACGCACGAGGAATGTT-1-0	tumor	0	9.31665	8.09248
ACGCACGCAATAACGA-1-0	tumor	1	7.94834	-2.23914
ACGCACGGTGCTCTCT-1-0	tumor	5	-0.520199	3.1136
ACGCACGGTGGTAACG-1-0	tumor	0	9.79781	13.9891
ACGCACGGTGTACATC-1-0	tumor	1	10.005	-0.355414
ACGCACGGTGTTATCG-1-0	tumor	0	7.96256	10.9388
ACGCACGTCAAGAGGC-1-0	tumor	1	12.8478	1.31359
ACGCACGTCACTGTTT-1-0	tumor	0	7.83903	13.8622
ACGCACGTCGCTAATG-1-0	tumor	0	8.67093	13.0869
ACGCACGTCGCTTAAG-1-0	tumor	0	9.41031	11.4317
ACGCACGTCGGTCATA-1-0	tumor	1	7.56472	-0.0339367
ACGCACGTCGTGGTAT-1-0	tumor	0	7.20648	8.94644
ACGCACGTCTCGACCT-1-0	tumor	0	8.08088	9.2432
ACGGAAGAGTCTGCGC-1-0	tumor	2	15.9315	8.4199
ACGGAAGAGTGCGACA-1-0	tumor	0	6.46419	12.5402
ACGGAAGCACTGAGTT-1-0	tumor	0	7.28997	11.553
ACGGAAGCAGTGCCTG-1-0	tumor	6	2.20055	12.4609
ACGGAAGGTAACACCT-1-0	tumor	1	9.83885	-4.67546
ACGGAAGGTAACGCGA-1-0	tumor	0	7.3675	12.3901
ACGGAAGGTGATACTC-1-0	tumor	1	11.3062	0.188499
ACGGAAGTCTCTTAAC-1-0	tumor	0	7.78243	12.5047
ACGGGTCAGACTCCGC-1-0	tumor	1	13.4272	-2.3554
ACGGGTCAGGGTCACA-1-0	tumor	0	9.66651	13.3429
ACGGGTCCATCTCGTC-1-0	tumor	1	10.2392	2.35957
ACGGGTCGTACGTGAG-1-0	tumor	0	6.41665	10.4561
ACGGGTCGTCTCAGAT-1-0	tumor	0	10.6023	14.1559
ACGGGTCTCCCAGGCA-1-0	tumor	0	7.56183	11.3309
ACGGTCGCACGTTGGC-1-0	tumor	0	9.35924	14.1619
ACGGTCGCATTCTTCA-1-0	tumor	0	4.78352	12.6963
ACGGTCGGTTAATGAG-1-0	tumor	2	14.0612	7.46642
ACGGTCGTCACCCTCA-1-0	tumor	0	12.4453	13.0233
ACGGTCGTCCTGTTAT-1-0	tumor	3	5.52887	8.5994
ACGGTCGTCGACATAC-1-0	tumor	0	6.46082	12.0571
ACGGTTAAGCCTTTCC-1-0	tumor	0	11.1458	12.5579
ACGGTTACATATGCGT-1-0	tumor	1	12.1673	-0.965648
ACGGTTACATCTAACG-1-0	tumor	4	8.6472	6.25636
ACGGTTACATTGCCTC-1-0	tumor	0	6.83202	13.8441
ACGGTTACATTGCTGA-1-0	tumor	0	9.83646	12.3512
ACGGTTAGTAGAGGAA-1-0	tumor	0	8.64777	11.2632
ACGGTTAGTGTGTGTT-1-0	tumor	0	10.952	13.7434
ACGGTTAGTTAGAAGT-1-0	tumor	0	9.0906	9.2211
ACGGTTATCCTACTGC-1-0	tumor	0	9.51681	9.1186
ACGGTTATCGCTTTAT-1-0	tumor	1	13.1289	-1.25626
ACGGTTATCTCGAGTA-1-0	tumor	3	3.17754	6.43072
ACGTAACAGCAGTAAT-1-0	tumor	1	8.44357	-2.46687
ACGTAACAGTCAATCC-1-0	tumor	0	7.23739	10.887
ACGTAACAGTCACTGT-1-0	tumor	0	11.2912	9.34891
ACGTAACGTAACAGGC-1-0	tumor	0	6.47735	10.2129
ACGTAACGTAGCACAG-1-0	tumor	0	8.12916	8.74052
ACGTAACGTTAAAGTG-1-0	tumor	0	8.55675	13.3797
ACGTAACTCAAACGAA-1-0	tumor	2	14.5917	8.22041
ACGTAACTCCATAAGC-1-0	tumor	1	9.93804	-1.84504
ACGTAACTCCTCACTG-1-0	tumor	0	8.0436	7.89168
ACGTAACTCTAGTTCT-1-0	tumor	0	10.6651	11.9059
ACGTACAAGAAGGATG-1-0	tumor	0	8.2773	10.0172
ACGTACAAGATCCGAG-1-0	tumor	0	11.7167	10.1708
ACGTACAAGCAAGTGC-1-0	tumor	6	2.49173	11.9075
ACGTACACAACACTAC-1-0	tumor	0	5.68434	9.90216
ACGTACACAAGGTCTT-1-0	tumor	1	10.5855	0.39215
ACGTACACAGAGCCCT-1-0	tumor	1	10.1415	2.53012
ACGTACATCATCGCCT-1-0	tumor	0	9.14609	12.1669
ACGTACATCGAAGGAC-1-0	tumor	0	7.42642	11.6272
ACGTACATCTGATGGT-1-0	tumor	0	8.56703	12.5068
ACGTAGTAGTTCCTGA-1-0	tumor	0	7.22043	8.02008
ACGTAGTCAATAGTCC-1-0	tumor	2	12.8761	8.52854
ACGTAGTGTACGAAAT-1-0	tumor	0	9.2583	14.23
ACGTAGTGTACTTGTG-1-0	tumor	0	9.60621	13.3823
ACGTAGTGTCGAACGA-1-0	tumor	0	11.7798	10.0096
ACGTAGTGTCGAAGCA-1-0	tumor	4	8.65301	5.3793
ACGTAGTTCACTCACC-1-0	tumor	0	10.4482	11.3187
ACGTAGTTCATAGACC-1-0	tumor	0	9.94692	13.3126
ACGTAGTTCGGTATGT-1-0	tumor	0	9.28637	15.0332
ACGTCCTAGAAGCGAA-1-0	tumor	1	13.1591	-1.09956
ACGTCCTAGTTCATCG-1-0	tumor	1	7.33778	0.550946
ACGTCCTCAGGAATCG-1-0	tumor	0	9.11081	14.2788
ACGTCCTCAGGTTTAC-1-0	tumor	1	12.7565	-2.3381
ACGTCCTCATCTGCGG-1-0	tumor	7	12.187	5.74844
ACGTCCTGTCACAATC-1-0	tumor	1	10.709	2.21499
ACGTCCTGTTAGCGGA-1-0	tumor	0	4.5442	11.5008
ACGTCCTTCTCCATAT-1-0	tumor	1	11.2328	0.301258
ACGTTCCAGAGCAACC-1-0	tumor	0	9.98843	8.39775
ACGTTCCCATCTGCGG-1-0	tumor	1	8.95113	0.429302
ACGTTCCTCCAATCCC-1-0	tumor	0	9.80248	11.2933
ACTACGAGTTATGACC-1-0	tumor	6	1.08723	11.7065
ACTACGAGTTTACCAG-1-0	tumor	0	10.6722	10.177
ACTACGATCCGTCACT-1-0	tumor	2	14.329	8.80272
ACTACGATCGTCGATA-1-0	tumor	0	7.70276	14.612
ACTATCTCACCAAATC-1-0	tumor	1	9.34278	-1.08029
ACTATCTCATACACCA-1-0	tumor	3	5.25581	8.44903
ACTATCTGTACGCGTC-1-0	tumor	0	8.67985	13.1882
ACTATCTGTTCCGCAG-1-0	tumor	0	11.7656	13.5164
ACTATCTTCACTACGA-1-0	tumor	0	8.74	10.6074
ACTATGGCAAGAGCTG-1-0	tumor	0	8.22539	7.48969
ACTATGGCACAACCGC-1-0	tumor	0	5.75057	11.3026
ACTATGGCATCAACCA-1-0	tumor	2	15.3751	8.12144
ACTATGGGTCCAAGAG-1-0	tumor	1	8.74914	-1.90245
ACTATGGGTGATGGCA-1-0	tumor	1	10.2947	-3.25652
ACTATGGGTGTGAATA-1-0	tumor	5	-1.87596	3.46673
ACTATGGTCAAACTGC-1-0	tumor	0	8.12956	11.1807
ACTATTCAGACCACGA-1-0	tumor	0	12.5323	12.0361
ACTATTCAGTTCAACC-1-0	tumor	0	8.23155	9.23452
ACTATTCGTGAGAACC-1-0	tumor	1	8.84045	-0.295454
ACTATTCGTTTCTTAC-1-0	tumor	0	11.5345	9.19355
ACTATTCTCAACTACG-1-0	tumor	0	10.6422	8.83064
ACTCCCAAGAAGCTCG-1-0	tumor	0	5.74294	12.6005
ACTCCCAAGCTCGAAG-1-0	tumor	0	5.18706	11.9628
ACTCCCAAGGCGACAT-1-0	tumor	5	-1.48063	3.14266
ACTCCCACAAACACCT-1-0	tumor	3	2.65016	8.53782
ACTCCCACAATTGCCA-1-0	tumor	0	9.8272	10.8455
ACTCCCACAGAGTAAT-1-0	tumor	0	9.66018	11.9842
ACTCCCACAGCATGCC-1-0	tumor	0	9.67733	10.9304
ACTCCCAGTACAGAGC-1-0	tumor	0	9.66814	11.6861
ACTCCCAGTTCTCACC-1-0	tumor	1	11.2643	1.2679
ACTCTCGAGGCTCCCA-1-0	tumor	2	14.7261	8.4987
ACTCTCGCAAGTCATC-1-0	tumor	0	10.9016	8.47733
ACTCTCGCATTGCAAC-1-0	tumor	0	9.9496	13.6011
ACTCTCGGTATGGAGC-1-0	tumor	0	9.45292	10.3794
ACTCTCGGTCCCTAAA-1-0	tumor	1	8.53406	-1.06955
ACTCTCGTCAGCTGTA-1-0	tumor	1	10.4666	-0.622288
ACTGATGAGCTCGGCT-1-0	tumor	0	8.46696	12.6829
ACTGATGAGTGCTCAT-1-0	tumor	3	5.33017	8.09745
ACTGATGCATGACAGG-1-0	tumor	2	15.3477	8.11288
ACTGATGCATGACTAC-1-0	tumor	0	8.09575	8.35903
ACTGATGGTAAGATCA-1-0	tumor	1	10.265	-1.57728
ACTGATGTCACGATCA-1-0	tumor	2	13.3108	7.97816
ACTGCAACATCCTTGC-1-0	tumor	0	8.48028	14.6756
ACTGCAAGTCGCTTGG-1-0	tumor	1	12.2806	-0.934286
ACTGCAAGTGATGGCA-1-0	tumor	0	9.51323	14.9193
ACTGCAAGTTTGGGAG-1-0	tumor	0	5.62371	12.8647
ACTGCAATCGCCCAGA-1-0	tumor	0	6.68394	11.7721
ACTGTCCCAATTGCAC-1-0	tumor	0	5.4769	11.9595
ACTGTCCCATCTTCGC-1-0	tumor	0	9.90182	13.8541
ACTGTCCGTTCGTACA-1-0	tumor	1	11.9897	-1.03474
ACTGTCCTCAGCTTCC-1-0	tumor	0	11.4351	10.1329
ACTGTCCTCCGCTAGG-1-0	tumor	0	12.2195	12.3313
ACTGTCCTCGGTAGAG-1-0	tumor	0	10.678	9.24227
ACTGTCCTCGTCCTCA-1-0	tumor	0	11.2114	13.2764
ACTGTGAAGTTTGTCG-1-0	tumor	0	10.976	10.9505
ACTGTGACAGCGTACC-1-0	tumor	3	3.06155	8.75579
ACTGTGACATTCAGGT-1-0	tumor	0	10.9342	12.2812
ACTTAGGCACGAAGAC-1-0	tumor	1	9.78443	2.0055
ACTTAGGCAGGTACGA-1-0	tumor	7	12.0333	4.86685
ACTTAGGTCAAATGAG-1-0	tumor	0	7.11168	11.7085
ACTTAGGTCAACCGAT-1-0	tumor	3	4.95848	8.09379
ACTTATCCACTAAACC-1-0	tumor	0	10.9966	13.5883
ACTTATCCACTGAGGA-1-0	tumor	1	8.29888	-0.17282
ACTTATCCAGAATCGG-1-0	tumor	0	7.72514	9.82456
ACTTATCCATACCGTA-1-0	tumor	3	2.83489	9.68147
ACTTATCGTCCTCAGG-1-0	tumor	0	6.87094	13.1905
ACTTATCGTGTGCTTA-1-0	tumor	0	9.85748	8.49771
ACTTATCGTTCAGCGC-1-0	tumor	0	9.66172	11.4516
ACTTATCTCCGTAATG-1-0	tumor	0	7.31871	12.4305
ACTTCCGAGATGACCG-1-0	tumor	0	5.60915	11.6831
ACTTCCGAGGACTGGT-1-0	tumor	0	9.2744	7.73244
ACTTCCGAGTAGAATC-1-0	tumor	0	7.39612	12.7528
ACTTCCGCACAATGCT-1-0	tumor	0	11.5394	13.1525
ACTTCCGGTCTTTCTA-1-0	tumor	0	11.31	7.9245
ACTTCCGTCAGACATC-1-0	tumor	3	2.22116	8.63739
ACTTCCGTCATGCTAG-1-0	tumor	2	14.3608	9.15883
ACTTCCGTCGCAGATT-1-0	tumor	3	5.09897	7.98117
ACTTCGCAGCATGATA-1-0	tumor	0	7.78795	11.1066
ACTTCGCAGGCTCCCA-1-0	tumor	0	9.2666	13.9632
ACTTCGCAGGTATCTC-1-0	tumor	6	1.50779	13.7305
ACTTCGCCAAGGAGTC-1-0	tumor	0	8.97051	10.7109
ACTTCGCCAGCGTTGC-1-0	tumor	0	11.145	11.6906
ACTTCGCGTCGAGTTT-1-0	tumor	0	7.32402	9.37133
ACTTCGCGTTTCGACA-1-0	tumor	0	7.52491	11.131
ACTTCGCGTTTGACAC-1-0	tumor	3	2.92684	9.91247
ACTTCGCTCAGATGCT-1-0	tumor	0	11.6969	12.5692
ACTTCGCTCGGAGCAA-1-0	tumor	1	6.34905	1.50531
ACTTTCAAGCAGGGAG-1-0	tumor	0	7.67691	12.2229
ACTTTCAGTAGCTGAG-1-0	tumor	0	9.98953	9.66359
ACTTTCAGTCGTGTTA-1-0	tumor	2	13.596	8.94615
ACTTTCAGTTGGTGTT-1-0	tumor	0	9.90679	10.7527
ACTTTCATCATCACAG-1-0	tumor	3	3.47181	7.276
ACTTTGTAGTAACCGG-1-0	tumor	0	7.89285	9.44044
ACTTTGTCAGTACTAC-1-0	tumor	0	9.87802	12.4637
ACTTTGTCATTGTCGA-1-0	tumor	1	7.80654	-2.01826
ACTTTGTGTGATACTC-1-0	tumor	0	7.4816	13.7698
ACTTTGTGTGCGCTCA-1-0	tumor	0	9.25826	12.0893
ACTTTGTTCAGACATC-1-0	tumor	3	4.90805	7.56785
AGAAATGAGACGAAGA-1-0	tumor	0	10.1132	13.3843
AGAAATGAGATGGTAT-1-0	tumor	2	14.4954	7.56847
AGAAATGAGCCGTTAT-1-0	tumor	0	11.2481	12.1252
AGAAATGCACTCCGGA-1-0	tumor	0	10.8475	14.3401
AGAAATGCAGAACGCA-1-0	tumor	0	9.14841	13.7201
AGAAATGCAGCGTTGC-1-0	tumor	1	13.485	-0.998224
AGAAATGGTTTGTGGT-1-0	tumor	0	8.04035	14.0849
AGAACAAAGGCGAACT-1-0	tumor	0	7.94311	13.9601
AGAACAAAGGTTCAGG-1-0	tumor	0	6.14209	9.83349
AGAACAACACAAAGTA-1-0	tumor	0	8.62792	11.6373
AGAACAAGTTGCGAAG-1-0	tumor	4	10.546	6.03548
AGAACAATCTGTCTCG-1-0	tumor	0	10.4727	13.0357
AGAACCTAGATGCTTC-1-0	tumor	0	5.23552	10.8071
AGAACCTAGGAGAGGC-1-0	tumor	2	12.1201	7.36663
AGAACCTCAAGACTGG-1-0	tumor	1	9.37073	-4.82564
AGAACCTCACGTAACT-1-0	tumor	0	9.66499	12.6733
AGAACCTTCTCGCCTA-1-0	tumor	0	10.9117	13.9401
AGAAGCGAGGTGGCTA-1-0	tumor	0	6.93185	11.5288
AGAAGCGAGTTGCGCC-1-0	tumor	0	7.74421	11.734
AGAAGCGCATCCGATA-1-0	tumor	0	8.4039	8.85023
AGAAGCGTCGGTGTTA-1-0	tumor	2	15.1305	8.3287
AGAAGCGTCGTAGTCA-1-0	tumor	0	9.95093	14.9857
AGAAGTAAGATGCTGG-1-0	tumor	0	10.0167	12.8294
AGAAGTAAGATGGTAT-1-0	tumor	1	8.64819	-2.10621
AGAAGTAAGCATGATA-1-0	tumor	0	10.7838	9.60839
AGAAGTAAGCGGACAT-1-0	tumor	2	4.78764	7.21179
AGAAGTACAAACGAGC-1-0	tumor	2	14.7537	8.94874
AGAAGTACACAAACGG-1-0	tumor	0	7.17223	8.79108
AGAAGTACATGGCCAC-1-0	tumor	4	8.94465	4.63705
AGAAGTATCAAGCCTA-1-0	tumor	0	6.77473	11.4576
AGAAGTATCAAGTGGG-1-0	tumor	1	9.81624	0.184019
AGAAGTATCCTTCGAC-1-0	tumor	3	2.86743	9.7189
AGACAAAAGGGCTGAT-1-0	tumor	0	10.3113	12.0247
AGACAAACACGATAGG-1-0	tumor	0	7.76716	12.3615
AGACAAATCGTTGCCT-1-0	tumor	0	5.17953	12.5663
AGACACTAGATAGCTA-1-0	tumor	0	6.46356	9.88606
AGACACTAGCCAGACA-1-0	tumor	1	13.4057	-0.277756
AGACACTCACATGGTT-1-0	tumor	0	6.61596	13.0742
AGACACTCAGCACAAG-1-0	tumor	1	9.11674	-3.2613
AGACACTCATCATGAC-1-0	tumor	5	-0.380652	4.3865
AGACACTCATGACTCA-1-0	tumor	1	10.0731	-3.88953
AGACACTCATGGCACC-1-0	tumor	6	0.585211	11.4834
AGACACTGTATTGAGA-1-0	tumor	2	4.47951	6.32623
AGACACTGTGTGCCTG-1-0	tumor	0	9.69783	14.8406
AGACACTGTGTGTTTG-1-0	tumor	2	14.1363	9.45855
AGACACTGTTCTCTCG-1-0	tumor	0	12.0406	10.4992
AGACACTGTTGGGATG-1-0	tumor	1	6.9938	1.16644
AGACACTTCGTGTTCC-1-0	tumor	3	4.72035	9.14711
AGACAGGAGAATCCCT-1-0	tumor	0	11.3603	10.5988
AGACAGGAGAATTGTG-1-0	tumor	0	10.7646	13.7004
AGACAGGAGCGATGCA-1-0	tumor	5	-0.954551	2.75775
AGACAGGAGGACAGTC-1-0	tumor	0	10.656	11.0899
AGACAGGCAACTTGGT-1-0	tumor	2	4.95691	6.44872
AGACAGGGTCACTCAA-1-0	tumor	2	15.6699	8.10405
AGACAGGGTCGTATTG-1-0	tumor	0	8.43092	12.0873
AGACAGGGTCTAACTG-1-0	tumor	0	7.14336	10.8433
AGACCATAGCGCCTCA-1-0	tumor	0	10.3001	12.6949
AGACCATAGTTAGAAC-1-0	tumor	0	7.82369	9.99515
AGACCATCAACGACAG-1-0	tumor	3	3.36421	9.23174
AGACCATCAAGAAACT-1-0	tumor	0	12.0075	12.0232
AGACCATCAGCTGTAT-1-0	tumor	1	11.2375	-0.0398066
AGACCATGTCGTACTA-1-0	tumor	3	4.0122	6.84467
AGACCATGTTGATGTC-1-0	tumor	0	6.0509	12.2554
AGACCATTCAGCCTTC-1-0	tumor	0	8.40629	13.4823
AGACCATTCCAATCTT-1-0	tumor	0	7.94237	14.5923
AGACCATTCTCGTGAA-1-0	tumor	0	11.2165	13.4343
AGACCCGAGAACCCGA-1-0	tumor	4	8.45118	6.67225
AGACCCGAGAACTTCC-1-0	tumor	0	4.94822	11.8773
AGACCCGAGGTGCCTC-1-0	tumor	0	12.4338	12.5662
AGACCCGCACGTATAC-1-0	tumor	2	15.3888	8.99774
AGACCCGCAGAATCGG-1-0	tumor	0	7.54854	10.8762
AGACCCGGTTAGGGAC-1-0	tumor	4	10.2207	4.8128
AGACCCGTCTGAGCAT-1-0	tumor	0	9.55484	7.90761
AGACTCAAGCATCCCG-1-0	tumor	4	8.23949	6.48976
AGACTCAAGGCACGAT-1-0	tumor	2	13.5661	9.62928
AGACTCACATAGTCAC-1-0	tumor	0	5.15857	11.297
AGACTCATCGCACGAC-1-0	tumor	0	9.49882	10.0358
AGAGAATAGAGAGTTT-1-0	tumor	0	10.2276	8.76462
AGAGAATAGGTACTGG-1-0	tumor	0	11.226	8.90535
AGAGAATGTACAAACA-1-0	tumor	5	-0.545448	3.50447
AGAGAATGTTGTAAAG-1-0	tumor	0	8.72435	11.8896
AGAGAATTCACTGTTT-1-0	tumor	0	8.96401	11.3173
AGAGAGCAGAATCCCT-1-0	tumor	1	10.6669	-3.69608
AGAGAGCAGCATGAAT-1-0	tumor	0	5.95284	10.6486
AGAGAGCAGCTCTGTA-1-0	tumor	1	14.1737	-0.724429
AGAGAGCAGGTGCAGT-1-0	tumor	2	13.8705	9.7858
AGAGAGCAGTTCCTGA-1-0	tumor	1	9.52989	-0.928572
AGAGAGCCACTGCGAC-1-0	tumor	1	8.36857	-1.70733
AGAGAGCGTAACAAGT-1-0	tumor	3	4.3816	7.04278
AGAGAGCGTACGTTCA-1-0	tumor	0	7.25816	11.4729
AGAGAGCGTAGAAACT-1-0	tumor	4	9.24757	4.54321
AGAGAGCGTGACACAG-1-0	tumor	5	-0.572239	2.95056
AGAGAGCGTTCTCAGA-1-0	tumor	0	10.8667	14.0194
AGAGCAGAGAAATTGC-1-0	tumor	1	12.5974	-0.480401
AGAGCAGAGAAGCCTG-1-0	tumor	3	4.24039	8.51184
AGAGCAGAGAGCAGAA-1-0	tumor	0	7.60732	10.2121
AGAGCAGAGCGCGTTC-1-0	tumor	2	15.6788	7.76502
AGAGCAGAGGGTACAC-1-0	tumor	1	7.74711	-0.175124
AGAGCAGAGTAAGCAT-1-0	tumor	0	10.4898	10.81
AGAGCAGGTGTCTCCT-1-0	tumor	0	8.69064	10.984
AGAGCAGTCGCTATTT-1-0	tumor	2	14.8453	9.23542
AGAGCAGTCGGCCTTT-1-0	tumor	0	11.4101	8.49537
AGAGCCCAGCTTTCCC-1-0	tumor	2	14.8884	8.40267
AGAGCCCCACCCAATA-1-0	tumor	0	7.97939	13.2386
AGAGCCCCATGGCGCT-1-0	tumor	0	10.8391	10.4344
AGAGCCCTCACTCGAA-1-0	tumor	1	9.81441	2.01422
AGATAGAAGACTAAGT-1-0	tumor	1	12.5644	1.64311
AGATAGAAGCGTATAA-1-0	tumor	0	6.10398	12.3335
AGATAGACAAGCCATT-1-0	tumor	0	11.0663	11.7003
AGATAGACATTGAAAG-1-0	tumor	0	5.83162	9.90493
AGATAGAGTAAGCTCT-1-0	tumor	0	8.7188	14.1965
AGATAGAGTGTCTCCT-1-0	tumor	0	8.38822	9.68645
AGATAGATCTCATTGT-1-0	tumor	0	12.0643	12.6945
AGATCCAAGAGCCGTA-1-0	tumor	3	3.7908	6.92245
AGATCCAAGCGACAGT-1-0	tumor	0	9.80814	11.837
AGATCCAAGGTCATAA-1-0	tumor	2	14.7383	8.02691
AGATCCACAGGCACTC-1-0	tumor	1	9.79641	1.28384
AGATCCAGTCTACGTA-1-0	tumor	2	12.4336	9.03706
AGATCCATCAAAGGAT-1-0	tumor	0	8.40584	14.217
AGATCCATCCAACTGA-1-0	tumor	1	8.08642	-0.808234
AGATCGTAGCGGTAGT-1-0	tumor	2	14.7993	8.32543
AGATCGTAGCTGTTAC-1-0	tumor	0	10.7917	11.6792
AGATCGTCAATCTCGA-1-0	tumor	0	11.2289	9.55722
AGATCGTGTGGAGGTT-1-0	tumor	1	13.6271	-0.00969287
AGATGAAAGAACTGAT-1-0	tumor	0	10.019	15.2141
AGATGAAAGAATTGTG-1-0	tumor	3	1.95555	8.40667
AGATGAACAGTCGCTG-1-0	tumor	3	2.04021	8.44877
AGATGAATCGTAACCA-1-0	tumor	0	10.6649	9.47677
AGATGCTAGCCTCGTG-1-0	tumor	0	7.53277	11.5285
AGATGCTAGCGTACAG-1-0	tumor	0	8.53093	9.78868
AGATGCTAGCTCGCAC-1-0	tumor	1	10.0916	0.129627
AGATGCTAGTACAGCG-1-0	tumor	1	8.85871	-1.95331
AGATGCTCAGCATGCC-1-0	tumor	0	8.70852	10.2994
AGATGCTCAGGGTCTC-1-0	tumor	1	13.2598	-0.953365
AGATGCTGTACAATAG-1-0	tumor	0	9.83185	8.06425
AGATGCTGTTCGCGTG-1-0	tumor	0	10.2733	14.8328
AGATGCTTCCGTATAG-1-0	tumor	0	10.801	11.3608
AGATGCTTCTTAATCC-1-0	tumor	0	7.38966	8.54352
AGCATCAAGAACTTCC-1-0	tumor	0	9.29279	9.87776
AGCATCAAGACAGTCG-1-0	tumor	7	12.9236	5.40878
AGCATCAAGGTTTGAA-1-0	tumor	3	4.3303	6.52284
AGCATCAAGTTTGGCT-1-0	tumor	0	9.30514	7.44064
AGCATCACATAGCACT-1-0	tumor	0	9.57527	10.6046
AGCATCAGTACCGCGT-1-0	tumor	0	8.38601	11.4167
AGCATCATCCTAAACG-1-0	tumor	0	6.86352	11.9201
AGCATCATCGGACAAG-1-0	tumor	2	5.03562	9.51747
AGCATCATCTCCGCAT-1-0	tumor	0	5.06519	12.0353
AGCCAATAGCACCTGC-1-0	tumor	1	10.0002	-1.65989
AGCCAATAGCTAGAAT-1-0	tumor	0	10.6006	11.1379
AGCCAATAGGCAGTCA-1-0	tumor	3	3.40104	9.4947
AGCCAATAGTGGTGAC-1-0	tumor	0	10.7652	11.8318
AGCCAATCACATGAAA-1-0	tumor	1	7.52852	-1.39324
AGCCAATGTCTCGCGA-1-0	tumor	1	10.3014	6.22556
AGCCAATTCCCAGGAC-1-0	tumor	0	10.2261	8.12434
AGCCACGCACCCTTGT-1-0	tumor	1	9.33047	0.298884
AGCCAGCAGAAATTCG-1-0	tumor	0	5.21708	11.3255
AGCCAGCAGGCTGAAC-1-0	tumor	0	9.19366	9.09493
AGCCAGCAGTCCCGGT-1-0	tumor	0	10.1296	13.7413
AGCCAGCGTCGTGGAA-1-0	tumor	1	10.6018	-4.00063
AGCCAGCTCAGGACGA-1-0	tumor	0	11.607	13.8721
AGCCAGCTCAGTGATC-1-0	tumor	0	8.55013	10.7451
AGCCAGCTCCACTAGA-1-0	tumor	1	8.98236	0.769464
AGCCAGCTCGCTGTTC-1-0	tumor	1	8.49276	-2.12006
AGCGATTAGGCTGTAG-1-0	tumor	1	9.76593	-0.00351735
AGCGATTCAGAAATCA-1-0	tumor	0	8.50592	12.4751
AGCGATTTCAGGTAAA-1-0	tumor	0	9.62234	10.6135
AGCGATTTCATGACAC-1-0	tumor	1	7.52973	-0.416863
AGCGATTTCCCTGGTT-1-0	tumor	1	9.34215	-1.83824
AGCGATTTCCGTTGGG-1-0	tumor	0	7.27251	10.732
AGCGATTTCTATTTCG-1-0	tumor	2	14.545	7.15051
AGCGCCAAGACCGCCT-1-0	tumor	1	9.52143	1.88258
AGCGCCAAGTGGCCTC-1-0	tumor	0	6.5795	9.40454
AGCGCCACATAATCGC-1-0	tumor	2	14.0784	9.77281
AGCGCCATCGCAGTCG-1-0	tumor	0	5.83913	13.1352
AGCGCCATCTATGCCC-1-0	tumor	2	13.5565	10.0153
AGCGCTGAGAGATTCA-1-0	tumor	0	6.18592	11.5407
AGCGCTGAGTGCAGCA-1-0	tumor	0	9.62029	15.0004
AGCGCTGAGTTAACGA-1-0	tumor	0	8.27426	14.4863
AGCGCTGCAAATAAGC-1-0	tumor	0	6.65631	12.1539
AGCGCTGCAAGCTGTT-1-0	tumor	0	10.3738	12.0078
AGCGCTGCAATAGGGC-1-0	tumor	3	4.78997	7.26321
AGCGCTGCACGGTAGA-1-0	tumor	0	5.76056	12.3625
AGCGCTGCACTCAAGT-1-0	tumor	3	4.63404	8.99716
AGCGCTGGTATCAAGA-1-0	tumor	0	8.72956	10.3734
AGCGCTGGTGCCGTAC-1-0	tumor	3	3.78194	6.73561
AGCGCTGGTTCGGACC-1-0	tumor	2	14.2772	8.82194
AGCGCTGTCACGATAC-1-0	tumor	0	9.04258	11.7828
AGCGCTGTCGAAGCCC-1-0	tumor	1	11.2824	-0.655112
AGCGCTGTCGACGCGT-1-0	tumor	1	13.4781	0.0691118
AGCGTATCACAACGCC-1-0	tumor	3	4.16081	7.56758
AGCGTATCATTGCAAC-1-0	tumor	0	11.6824	10.9115
AGCGTATGTAAGCTCT-1-0	tumor	2	14.1709	8.55028
AGCGTATGTGCGGTAA-1-0	tumor	2	15.3502	8.97951
AGCGTATGTTTGGAAA-1-0	tumor	0	10.6775	9.95187
AGCGTATTCTCAAAGC-1-0	tumor	1	12.1271	-1.41262
AGCGTCGAGAGAATCT-1-0	tumor	0	10.3671	10.0704
AGCGTCGAGTTAACAG-1-0	tumor	1	9.79695	0.941721
AGCGTCGCAAGAAATC-1-0	tumor	0	9.55593	13.6871
AGCGTCGCAATTTCGG-1-0	tumor	0	8.7393	12.7075
AGCGTCGGTCACCGAC-1-0	tumor	0	10.6927	10.1686
AGCGTCGTCAATCTCT-1-0	tumor	0	9.30812	12.4649
AGCGTCGTCATCGCCT-1-0	tumor	5	-0.957844	4.21275
AGCGTCGTCCATTGGA-1-0	tumor	2	4.80967	7.302
AGCGTCGTCCCTATTA-1-0	tumor	1	8.67166	-1.44686
AGCGTCGTCTCCCATG-1-0	tumor	2	11.4212	13.7598
AGCGTCGTCTCTAAGG-1-0	tumor	0	9.32595	13.106
AGCTACAAGGCATGCA-1-0	tumor	0	8.95574	12.0109
[truncated: 9,741 more rows]

## Sheet: EDF 5k
	Sample	cell_type	total_counts	per
[truncated: 16 more rows]

[truncated: 5 more sheets: ED 5l, ED 5m, EDF 5n, EDF 5o, EDF 5p]
