# Supplementary material for: Skeletal muscle endothelial dysfunction through the activin A–PGC1α axis drives progression of cancer cachexia
Source: Nat Cancer. 2025 May 26;6(8):1350–69. doi: 10.1038/s43018-025-00975-6 (PMC12254930; doi:10.1038/s43018-025-00975-6)
Supplement: Supplementary file 16 — Statistical source data. [file 43018_2025_975_MOESM16_ESM.xlsx]

## Sheet: EDF 6a
			Activin-A levels in plasma
							AAV-Activin-A 1012 TIU			AAV-Activin-A 1014 TIU
			# of mouse	PBS 1w	PBS 2w	PBS 3w	1w	2w	3w	1w	2w	3w
			1	20.3	78.8889	142.25	45.75	145.556	117.25	141.3	436	742.25
			2	3.25	187.222	141	36.3	198.333	128.5	532.3	360.444	247.25
			3	34.3	273.333	107.25	54.3	84.8889	127.25	522.3	476.111	517.25
			4	46.3	162.222	99.75	60.3	153.889	101	439.3	656.667	314.75
			5		195.556		80.3	68.2222	103.5	190.3	362.667	549.75
			6				38.3	48.2222	98.5	204.3	190.444	271
			Mouse Sex
							AAV-Activin-A 1012 TIU			AAV-Activin-A 1014 TIU
			# of mouse	PBS 1w	PBS 2w	PBS 3w	1w	2w	3w	1w	2w	3w
			1	M	M	M	M	M	M	M	M	M
			2	M	M	M	M	M	M	M	M	M
			3	M	M	M	M	M	M	M	M	M
			4	M	M	M	M	M	M	M	M	M
			5	M	M	M	M	M	M	M	M	M
			6	M	M	M	M	M	M	M	M	M

## Sheet: EDF 6b
			Grip strength (g)/tibial length (mm)
			# of mouse	PBS	AAV-Activin-A low-OE	AAV-Activin-A high-OE
			1	5.8841	5.72814	5.19221
			2	5.53	5.68551	4.54933
			3	5.66122	5.24382	4.5676
			4		4.59891	4.32465
			5		4.73684	4.56756
			6		5.22199	4.40434
			Mouse Sex
			# of mouse	PBS	AAV-Activin-A low-OE	AAV-Activin-A high-OE
			1	M	M	M
			2	M	M	M
			3	M	M	M
			4		M	M
			5		M	M
			6		M	M

## Sheet: EDF 6c
			Body weight (g)
			# of mouse	PBS	AAV-Activin-A low-OE	AAV-Activin-A high-OE
			1	27.41	23.29	21.21
			2	30.62	26.56	22.1
			3	30.4	24.83	27.09
			4		24.96	25.22
			5		25.52	21.22
			6		24.44	24.99
			7			28.29
			8			29.29
			9			32.98
			Mouse Sex
			# of mouse	PBS	AAV-Activin-A low-OE	AAV-Activin-A high-OE
			1	M	M	M
			2	M	M	M
			3	M	M	M
			4		M	M
			5		M	M
			6		M	M
			7			M
			8			M
			9			M

## Sheet: EDF 6d
			GC muscle weight (g)/tibial length (mm)
			# of mouse	PBS	AAV-Activin-A low-OE	AAV-Activin-A high-OE
			1	0.00936517	0.00848374	0.00898546
			2	0.0103421	0.0100748	0.00773776
			3	0.0093822	0.00988975	0.00807794
			4		0.00880239	0.00884559
			5		0.00929918	0.00815773
			6		0.00976098	0.00976891
			7			0.00777419
			8			0.00973737
			9			0.00948063
			TA muscle weight (g)/tibial length (mm)
			# of mouse	PBS	AAV-Activin-A low-OE	AAV-Activin-A high-OE
			1	0.00334001	0.00309025	0.00300424
			2	0.00301309	0.00312201	0.0029209
			3	0.00281382	0.00315554	0.0028743
			4		0.00279641	0.00312125
			5		0.00351001	0.00289038
			6		0.00299373	0.00293915
			7			0.00356305
			8			0.00401085
			9			0.0029957
			Mouse Sex
			# of mouse	PBS	AAV-Activin-A low-OE	AAV-Activin-A high-OE
			1	M	M	M
			2	M	M	M
			3	M	M	M
			4		M	M
			5		M	M
			6		M	M
			7			M
			8			M
			9			M

## Sheet: EDF 6e
		Cell viability assay (% of Vehicle)
		# of Biological replicates	Vehicle	Activin- A
		1	105.015	55.7854
		2	117.6	56.1366
		3	93.7171	56.839
		4	93.4829	57.0732
		5	95.0634	63.3366
		6	95.122	62.4

## Sheet: EDF 6g
				Annexin-V-FITC:PI (% of total cells)
				# of Biological replicates	Vehicle	Activin A
				1	1.48	2.75
				2	1	2.67
				3	1.46	2.47
				4		2.39
				5		3.42
				6		3.84

## Sheet: EDF 6h
		mRNA levels of Cdh5
		# of Biological replicates	Control	Activin A
		1	1.0184	0.750116
		2	0.981596	0.801288
		3	1.00029	0.870661
		4	0.999712	0.950802
		5	0.947024	0.54574
		6	0.947024	0.733737
		mRNA levels of VEGFR2
		# of Biological replicates	Control	Activin A
		1	0.951774	0.732652
		2	1.08503	0.770029
		3	0.917375	0.782633
		4	1.04582	0.822559
		5	1.01685	1.03206
		6	0.951896	0.890641
		7	1.04913	0.927233
		8	0.982123	0.800182
		mRNA levels of Snail
		# of Biological replicates	Control	Activin 24h
		1	1.00078	2.10396
		2	1.23474	2.31686
		3	0.999224	1.93702
		4	1.23283	2.13303
		mRNA levels of Vimentin
		# of Biological replicates	Control	Activin A
		1	0.984371	1.40338
		2	1.01563	1.26084
		3	1.00029	1.6873
		4	0.999712	1.84261
		5	1.00078	2.77691
		6	0.999224	2.55658

## Sheet: EDF 6j
		P-Smad3/actin (fold change)
			Activin-A
		# of biological replicates	0	5 min	15 min	30 min	60 min	90 min
		1	1	1.33961	1.76626	1.67345	1.73409	0.596076
		2	1	1.77997	2.20157	2.09888	1.09732	0.51214
		3	1	1.32321	1.65739	1.88218	1.64448	1.48439

## Sheet: EDF 6k
				% of apoptotic ECs (TUNEL+ERG1+/mm2)
				# of mouse	Control	Melanoma 1w	Melanoma 2w	Melanoma 3w
				1	1.24921	12.3193	15.7992	21.3194
				2	6.72912	7.92565	11.9	28.0177
				3	6.53605	13.5821	13.6652	17.8429
				4	4.90649	8.24916	12.9543	22.2207
				Mouse Sex
				# of mouse	Control	Melanoma 1w	Melanoma 2w	Melanoma 3w
				1	M	M	M	M
				2	M	F	M	M
				3	M	M	M	F
				4	F	F	F1	M

## Sheet: EDF 6l
				mRNA of Bcl2						Mouse Sex
				# of mouse	Control	LLC1 3w				# of mouse	Control	LLC1 3w
				1	1.02468	0.458799				1	M	M
				2	1.2641	0.544194				2	M	M
				3	0.996337	0.6723				3	M	M
				mRNA of Bcl-XL
				# of mouse	Control	LLC1 3w
				1	1.18936	0.612537
				2	1.01784	0.80727
				3	1.13148	0.719979
				mRNA of Noxa
				# of mouse	Control	LLC1 3w
				1	0.972357	1.46374
				2	1.14827	1.93616
				3	1.02636	2.44022
				mRNA of PUMA
				# of mouse	Control	LLC1 3w
				1	1.09633	1.20666
				2	1.12402	1.2142
				3	0.948074	1.30191
				mRNA of FAS
				# of mouse	Control	LLC1 3w
				1	1.03464	1.15178
				2	0.933655	1.36392
				3	0.99405	1.53362

[truncated: 3 more sheets: EDF 6m, EDF 6n, EDF 6o]
