# Supplementary material for: Skeletal muscle endothelial dysfunction through the activin A–PGC1α axis drives progression of cancer cachexia
Source: Nat Cancer. 2025 May 26;6(8):1350–69. doi: 10.1038/s43018-025-00975-6 (PMC12254930; doi:10.1038/s43018-025-00975-6)
Supplement: Supplementary file 17 — Statistical source data. [file 43018_2025_975_MOESM17_ESM.xlsx]

## Sheet: EDF 7b
			FITC-dextran fluorescence intensity /field, muscle
			# of mouse	AAV-Activin-A low-OE	AAV-Activin-A high-OE
			1	0.934639	1.18889
			2	0.986594	1.22893
			3	1.07877	1.2829
			Mouse Sex
			# of mouse	AAV-Activin-A low-OE	AAV-Activin-A high-OE
			1	M	M
			2	M	M
			3	M	M

## Sheet: EDF 7d
				Surface volume of FITC-pimonidazole fluorescence/field, muscle
				# of mouse	Control	LLC1 3w
				1	0.909725	3.33193
				2	0.866961	2.14765
				3	1.22331	5.00719
				Mouse Sex
				# of mouse	Control	LLC1 3w
				1	M	M
				2	M	M
				3	M	M

## Sheet: EDF 7e
				FITC-pimonidazole fluorescence intensity /field, muscle
				# of mouse	Control	Melanoma 3w
				1	1.40863	1.82769
				2	1.04904	2.11852
				3	1.97125	1.51642
				4	0.066901	3.69069
				5	0.008363	2.14918
				Mouse Sex
				# of mouse	Control	Melanoma 3w
				1	M	M
				2	M	M
				3	M	M
				4	M	M
				5	M	M

## Sheet: EDF 7h
			% of cells in immune cells
			Cluster	condition	cell_type	per
			0	control	B-Cell	14.0979
			1	control	Macrophage	52.2279
			2	control	Neutrophil	28.7071
			3	control	T-cell	4.96713
			4	tumor	B-Cell	10.5222
			5	tumor	Macrophage	64.6361
			6	tumor	Neutrophil	17.6424
			7	tumor	T-cell	7.19937

## Sheet: EDF 7i
		mRNA of PGC1α in muscle ECs						Mouse Sex
		# of mouse	Control 5m	KPC 5m				# of mouse	Control 5m	KPC 5m
		1	0.868279	0.634026				1	M	M
		2	1.13138	0.769026				2	M	M
		3	1.06363	0.960717				3	M	M
		4	0.936715	0.637148				4	F	F
		5		0.826117				5		F
		6		0.695876				6		M
		mRNA of PGC1α in muscle ECs						Mouse Sex
		# of mouse	Control	Melanoma 3w				# of mouse	Control	Melanoma 3w
		1	0.801634	0.571057				1	M	M
		2	0.94748	0.421268				2	M	M
		3	0.911142	0.579536				3	M	F
		4	1.07691	0.427523				4	F	M
		5	0.724272	0.199909				5	F	M
		6	1.3233	0.141103				6	F	F
		7	0.78359	0.199144				7	F	F
		8	1.43168	0.140563				8	M	F
		9		0.292487				9		F
		10		0.196469				10		F
		11		0.297119				11		M
		12		0.199581				12		M
		mRNA of PGC1α in muscle ECs						Mouse Sex
		# of mouse	Control	LLC1 3w				# of mouse	Control	LLC1 3w
		1	1.29414	0.483164				1	M	M
		2	0.952793	0.457842				2	M	M
		3	1.04721	0.743401				3	M	M

## Sheet: EDF 7l
		P-FOXO1/3/4 levels (fold change)
				Activin-A
		# of biological replicates	0	5 min	15 min	30 min	60 min	90 min
		1	1	0.72007	1.34476	2.00654	1.11716	0.534587
		2	1	2.79053	3.61843	2.65592	2.89383	1.72376
		3	1	2.56908	3.82056	3.02299	2.35285	1.88448

## Sheet: EDF 7n
		PGC1α protein levels (fold change)
		# of biological replicates	siControl	siFoxo1	siFoxo3	siFoxo4
		1	1	0.633396	0.486712	0.653988
		2	1	0.487883	0.718231	0.900149
		3	1	0.604931	0.717148	0.745151
