# Supplementary material for: Skeletal muscle endothelial dysfunction through the activin A–PGC1α axis drives progression of cancer cachexia
Source: Nat Cancer. 2025 May 26;6(8):1350–69. doi: 10.1038/s43018-025-00975-6 (PMC12254930; doi:10.1038/s43018-025-00975-6)
Supplement: Supplementary file 18 — Statistical source data. [file 43018_2025_975_MOESM18_ESM.xlsx]

## Sheet: EDF 8c
		mRNA of Bcl2
		# of biological replicates	shControl	shPGC1α	shPGC1α + PGC1α-GFP
		1	1.05493	0.575422	0.951721
		2	0.945074	0.583788	0.890726
		3	1.05493	0.575422	0.837655
		4	0.945074	0.583788	0.78397
		5	1	0.780979	1.11371
		6	1	0.779271	1.5555
		7	1	0.310326	1.91295
		mRNA of MCL1
		# of biological replicates	shControl	shPGC1α	shPGC1α + PGC1α-GFP
		1	1.44765	1.10451	1.95227
		2	0.810852	0.769689	1.12224
		3	1.44765	1.01313	1.71828
		4	0.810852	0.706009	0.987741
		mRNA of Bcl-XL
		# of biological replicates	shControl	shPGC1α	shPGC1α + PGC1α-GFP
		1	1	0.758099	1.20763
		2	1	0.868482	1.32161
		3	1	0.855776	1.59323
		mRNA of Bim
		# of biological replicates	shControl	shPGC1α	shPGC1α + PGC1α-GFP
		1	1	2.16997	0.938409
		2	1	2.62994	1.41633
		3	1	2.2198	1.33407
		mRNA of Bad
		# of biological replicates	shControl	shPGC1α	shPGC1α + PGC1α-GFP
		1	1	1.52635	0.970269
		2	1	2.06722	1.5048
		3	1	2.42396	1.78957
		mRNA of Bax
		# of biological replicates	shControl	shPGC1α	shPGC1α + PGC1α-GFP
		1	1	1.16116	1.2223
		2	1	1.49567	1.02056
		3	1	1.62667	0.98521
		4			0.822603

## Sheet: EDF 8e
		VE-cadherin protein levels
		# of biological replicates	shControl	shPGC1α
		1	0.841458	0.295004
		2	0.732605	0.459497
		3	0.908247	0.651464
		4	1.15869	0.734331

## Sheet: EDF 8g
		% of ECs (to DAPI/mm2)
			Control subjects			Cancer patients
			# 1	# 2	# 3	# 1	# 2	# 3
		% of CD31+ Ecs	62.9387	79.5344	52.3447	29.2538	42.5547	26.8993
		% of VE-cadherin+ Ecs	55.5459	50.6535	52.7746	25.5818	34.8079	31.5647
		Gender
		# of human sample	Control subject	Cancer patients
		1	F	F
		2	F	F
		3	M	M

## Sheet: EDF 8h
		% of VE-cadherin+ ECs (to CD31+ ECs)
		# of human samples	Control subjects	Cancer patients
		1	99.2001	92.3701
		2	98.54	86.2294
		3	90.9091	93.1104
		Gender
		# of human sample	Control subject	Cancer patients
		1	F	F
		2	F	F
		3	M	M

## Sheet: EDF 8j
				VE-cadherin protein levels
				# of mouse	Control	LLC1 3w
				1	1.19303	0.759
				2	1.48811	0.806795
				3	1.01661	1.12526
				4	1.26158	0.773624
				5	0.829042	0.554743
				6	0.892768	0.169733
				Mouse Sex
				# of mouse	Control	LLC1 3w
				1	M	M
				2	M	F
				3	M	M
				4	F	M
				5	F	M
				6	F	F

## Sheet: EDF 8k
			mRNA of PGC1α
			# of biological replicates	shControl	shPGC1α	shPGC1α + PGC1α-GFP
			1	1.10554	0.640813	2.38747
			2	1.24062	0.528996	2.06189
			3	0.779306	0.587795	2.51909
			4	0.874524	0.48523	2.17556
			mRNA of Cdh5
			# of biological replicates	shControl	shPGC1α	shPGC1α + PGC1α-GFP
			1	0.947518	0.472108	0.687099
			2	0.94653	0.437388	0.671488
			3	0.947518	0.472108	0.604749
			4	0.94653	0.437388	0.591008

## Sheet: EDF 8l
			Body weight without tumor
			# of mouse	ECWT + Melanoma	EC∆PGC1α + Melanoma
			1	16.4908	16.1569
			2	15.1698	17.761
			3	15.5989	15.2953
			4	16.5809	14.9047
			5	14.992	13.8174
			6	15.4704	19.6983
			7	17.4263	14.7762
			Mouse Sex
			# of mouse	ECWT + Melanoma	EC∆PGC1α + Melanoma
			1	F	M
			2	F	M
			3	M	F
			4	M	M
			5	M	M
			6	F	F
			7	F	M

## Sheet: EDF 8m
			Grip strength
			# of mouse	ECWT + Melanoma	EC∆PGC1α + Melanoma
			1	5.8773	4.9341
			2	7.91823	4.69682
			3	6.7095	3.5378
			4	5.14786	3.88375
			5	5.65873	4.47684
			6	5.86069	4.82753
			7	4.92293	4.34969
			Mouse Sex
			# of mouse	ECWT + Melanoma	EC∆PGC1α + Melanoma
			1	F	M
			2	F	M
			3	M	F
			4	M	M
			5	M	M
			6	F	F
			7	F	M

## Sheet: EDF 8n
			Gastrocnemius muscle weight
			# of mouse	ECWT + Melanoma	EC∆PGC1α + Melanoma
			1	0.00606083	0.00502571
			2	0.00737768	0.00446349
			3	0.00782704	0.00533397
			4	0.00712425	0.00426368
			5	0.00571002	0.00716315
			6	0.00931932	0.00721341
			7	0.00824781	0.00507474
			Tibialis anterior muscle weight
			# of mouse	ECWT + Melanoma	EC∆PGC1α + Melanoma
			1	0.00282155	0.00122729
			2	0.00277367	0.00217276
			3	0.00329791	0.00119301
			4	0.00329461	0.00217129
			5	0.00362867	0.00302747
			6	0.00320828	0.00130961
			7	0.00312177	0.00237375
			Mouse Sex
			# of mouse	ECWT + Melanoma	EC∆PGC1α + Melanoma
			1	F	M
			2	F	M
			3	M	F
			4	M	M
			5	M	M
			6	F	F
			7	F	M
