# Supplementary material for: Skeletal muscle endothelial dysfunction through the activin A–PGC1α axis drives progression of cancer cachexia
Source: Nat Cancer. 2025 May 26;6(8):1350–69. doi: 10.1038/s43018-025-00975-6 (PMC12254930; doi:10.1038/s43018-025-00975-6)
Supplement: Supplementary file 19 — Statistical source data. [file 43018_2025_975_MOESM19_ESM.xlsx]

## Sheet: EDF 9b
		mRNA levels of CD31
		# of mouse	PBS	Melanoma + IgG isotype	Melanoma +anti-Activin A neutralizing ab
		1	0.827514	0.29029	0.341213
		2	1.04461	0.414973	0.489951
		3	0.940558	0.2946	0.355475
		4	1.18731	0.421134	0.51043
		5	0.828653	0.292068	0.526698
		6	1.09267	0.324304	0.474617
		7	0.896519	0.29095	0.53199
		8	1.18216	0.323063	0.479386
		9		0.381119
		10		0.344788
		11		0.387155
		12		0.350249
		mRNA levels of Bcl2
		# of mouse	PBS	Melanoma + IgG isotype	Melanoma +anti-Activin A neutralizing ab
		1	0.97996	0.232149	0.289082
		2	0.892168	0.228502	0.31344
		3	1.11383	0.235596	0.301165
		4	1.01404	0.231895	0.326542
		5	1.03356	0.175993	0.315387
		6	0.887761	0.16579	0.352972
		7	1.11821	0.175319	0.318557
		8	0.960468	0.165156	0.356519
		9		0.150825
		10		0.120496
		11		0.153213
		12		0.122405
		mRNA levels of Mcl1
		# of mouse	PBS	Melanoma + IgG isotype	Melanoma +anti-Activin A neutralizing ab
		1	0.888485	0.516171	0.401717
		2	0.983642	0.444943	0.274587
		3	1.00986	0.523835	0.418508
		4	1.11801	0.451549	0.286064
		5	0.95669	0.27745	0.48105
		6	0.964632	0.301143	0.500198
		7	1.03504	0.276389	0.485884
		8	1.04364	0.299991	0.505225
		9		0.286162
		10		0.348399
		11		0.290694
		12		0.353917
		Mouse Sex
		# of mouse	PBS	Melanoma + IgG isotype	Melanoma +anti-Activin A neutralizing ab
		1	M	M	M
		2	M	M	M
		3	M	M	M
		4	M	F	F
		5	M	F	F
		6	M	M	M
		7	F	M	M
		8	F	M	M
		9		M
		10		F
		11		F
		12		M

## Sheet: EDF 9c
			Melanoma volume
			# of mouse	PBS	Melanoma + IgG isotype	Melanoma +anti-Activin A neutralizing ab
			1	0	3242.37	3278.69
			2	0	3573.92	1421.7
			3	0	4078.92	2373.21
			4	0	2953.12	764.788
			5	0	2693.61	4302.21
			6	0
			7	0
			8	0
			Mouse Sex
			# of mouse	PBS	Melanoma + IgG isotype	Melanoma +anti-Activin A neutralizing ab
			1	M	M	M
			2	M	M	M
			3	M	M	M
			4	M	F	F
			5	M	F	F
			6	M
			7	F
			8	F

## Sheet: EDF 9d
			Body weight without tumor
			# of mouse	PBS	Melanoma + IgG isotype	Melanoma +anti-Activin A neutralizing ab
			1	20.8	20.6861	22.5413
			2	21.2	25.5211	21.6583
			3	26.2	22.4469	26.3768
			4	27.2	27.9064	24.7352
			5	26.7		23.4978
			6	27
			7	23.48
			8	24.78
			Mouse Sex
			# of mouse	PBS	Melanoma + IgG isotype	Melanoma +anti-Activin A neutralizing ab
			1	M	M	M
			2	M	M	M
			3	M	M	M
			4	M	F	F
			5	M		F
			6	M
			7	F
			8	F

## Sheet: EDF 9g
			Lenti-verus infection efficiency in total muscle cells
				Mouse #1	Mouse #2	Mouse #3	Mouse #4	AVE	SD
			GFP+ cells/ total cells	42.2	47.3	47	44.6	45.275	2.3796
			IB4+ cells/ total cells	48	48.6	45.5	60	50.525	6.45775
			GFP+ IB4- cells/ total cells	6.5	6.8	0.015	0.046	3.34025	3.82375
			GFP+ IB4+ cells/ total cells	35.06	40.5	43.9	40	39.865	3.64192
			Mouse Sex
			# of mouse
			1	M
			2	M
			3	M
			4	M

## Sheet: EDF 9h
			EC-PGC1α-GFP lentivirus infection efficiency in muscle Esc
				Mouse #1	Mouse #2	Mouse #3	Mouse #4	AVE	SD
			GFP- cells/ IB4+ cells	27	16.66	3.33	33.33	20.08	13.1112
			GFP+ IB4+ cells/ IB4+ cells	73	83	96.7	66.7	79.85	13.0855
			Mouse Sex
			# of mouse
			1	M
			2	M
			3	M
			4	M

## Sheet: EDF 9i
			mRNA levels of PGC1α
			# of mouse	Melanoma + lenti-controlim-OE	Melanoma + lenti-EC-PGC1αim-OE
			1	0.900234	10.173
			2	1.09977	2.24718
			3	0.981772	4.98216
			4	0.993493	1.99597
			5	0.501144	4.02478
			6	1.02473	1.57358
			7	1.19119	1.7954
			Mouse Sex
			# of mouse	Melanoma + lenti-controlim-OE	Melanoma + lenti-EC-PGC1αim-OE
			1	M	M
			2	M	M
			3	F	F
			4	F	F
			5	M	M
			6	M	M
			7	F	F

## Sheet: EDF 9k
			% of Type 2a to total fibers in TA muscle
			# of mouse	PBS + lenti-controlim-OE	Melanoma + lenti-controlim-OE	Melanoma + lenti-EC-PGC1αim-OE
			1	42.0767	38.8725	53.8923
			2	42.4789	34.901	45.1392
			3	43.0113	30.3503	46.5595
			Mouse Sex
			# of mouse	PBS + lenti-controlim-OE	Melanoma + lenti-controlim-OE	Melanoma + lenti-EC-PGC1αim-OE
			1	M	M	M
			2	M	M	M
			3	M	M	M

## Sheet: EDF 9l
		Body weight without tumor
		# of mouse	PBS + lenti-controlim-OE	PBS + lenti-EC-PGC1αim-OE	Melanoma + lenti-controlim-OE	Melanoma + lenti-EC-PGC1αim-OE
		1	20.8	26.7	17.9062	26.9653
		2	21.2	27	19.8191	21.2715
		3	26.2	19.6	16.041	21.6826
		4	27.2		17.2638	25.0848
		5			18.1889	19.6571
		6			17.752	20.0016
		7				22.3099
		Mouse Sex
		# of mouse	PBS + lenti-controlim-OE	PBS + lenti-EC-PGC1αim-OE	Melanoma + lenti-controlim-OE	Melanoma + lenti-EC-PGC1αim-OE
		1	M	M	M	M
		2	M	M	M	M
		3	F	F	F	F
		4	F		F	F
		5			M	M
		6			M	M
		7				F

## Sheet: EDF 9m
		Melanoma volume
		# of mouse	PBS + lenti-controlim-OE	PBS + lenti-EC-PGC1αim-OE	Melanoma + lenti-controlim-OE	Melanoma + lenti-EC-PGC1αim-OE
		1	0	0	2179.91	1385.17
		2	0	0	1963.78	2852.9
		3	0	0	2729.03	3188.44
		4	0		3746.22	2580.13
		5			1771.09	1190.43
		6			4870.03	1574.69
		Mouse Sex
		# of mouse	PBS + lenti-controlim-OE	PBS + lenti-EC-PGC1αim-OE	Melanoma + lenti-controlim-OE	Melanoma + lenti-EC-PGC1αim-OE
		1	M	M	M	M
		2	M	M	M	M
		3	F	F	F	F
		4	F		F	F
		5			M	M
		6			M	M

## Sheet: EDF 9n
			Melanoma weight
			# of mouse	Melanoma + lenti-controlim-OE	Melanoma + lenti-EC-PGC1αim-OE
			1	2.17991	1.19043
			2	1.96378	1.57469
			3	2.72903	1.38517
			4	3.74622	2.8529
			5	1.77109	3.18844
			6	4.87003	2.58013
			Mouse Sex
			# of mouse	Melanoma + lenti-controlim-OE	Melanoma + lenti-EC-PGC1αim-OE
			1	M	M
			2	M	M
			3	F	F
			4	F	F
			5	M	M
			6	M	M

[truncated: 7 more sheets: EDF 9o, EDF 9q, EDF 9r, EDF 9s, EDF 9t, EDF 9u, EDF 9v]
