# Supplementary material for: Skeletal muscle endothelial dysfunction through the activin A–PGC1α axis drives progression of cancer cachexia
Source: Nat Cancer. 2025 May 26;6(8):1350–69. doi: 10.1038/s43018-025-00975-6 (PMC12254930; doi:10.1038/s43018-025-00975-6)
Supplement: Supplementary file 20 — Statistical source data. [file 43018_2025_975_MOESM20_ESM.xlsx]

## Sheet: EDF 10c
		mRNA levels of PGC1α
		# of mouse	Melanoma + lenti-controlsys-OE	Melanoma + lenti-EC-PGC1αsys-OE
		1	1.41056	2.13918
		2	1.17613	2.97591
		3	0.824605	1.98438
		4	0.764838	2.94209
		5	0.893077	1.33853
		6	1.18594	1.00267
		Mouse Sex
		# of mouse	Melanoma + lenti-controlsys-OE	Melanoma + lenti-EC-PGC1αsys-OE
		1	M	M
		2	M	M
		3	M	M
		4	F	F
		5	F	F
		6	F	F

## Sheet: EDF 10d
		Grip force
						Mouse Sex
		# of mouse	Melanoma + lenti-controlsys-OE	Melanoma + lenti-EC-PGC1αsys-OE		# of mouse	Melanoma + lenti-controlsys-OE	Melanoma + lenti-EC-PGC1αsys-OE
		1	5.30949	6.49864		1	M	M
		2	4.19653	6.16716		2	M	M
		3	4.60151	5.64952		3	M	M
		4	4.12585	5.45823		4	M	M
		# of mouse	CT26 + lenti-controlsys-OE	CT26 + lenti-EC-PGC1αsys-OE		# of mouse	CT26 + lenti-controlsys-OE	CT26 + lenti-EC-PGC1αsys-OE
		1	5.88359	5.61115		1	M	M
		2	5.11827	6.44954		2	M	M
		3	4.25263	6.87059		3	M	M
		4		5.78452		4		M
		5		6.54365		5		M

## Sheet: EDF 10e
		Melanoma volume
						Mouse Sex
		# of mouse	Melanoma + lenti-controlsys-OE	Melanoma + lenti-EC-PGC1αsys-OE		# of mouse	Melanoma + lenti-controlsys-OE	Melanoma + lenti-EC-PGC1αsys-OE
		1	3925.34	1234.73		1	M	M
		2	4172.22	2230.13		2	M	M
		3	4761.71	905.735		3	M	M
		4	3184.66	2082.23		4	M	M
		CT26 tumor volume
		# of mouse	CT26 + lenti-controlsys-OE	CT26 + lenti-EC-PGC1αsys-OE		# of mouse	CT26 + lenti-controlsys-OE	CT26 + lenti-EC-PGC1αsys-OE
		1	2215.16	1678.87		1	M	M
		2	3184.58	1320.05		2	M	M
		3	2483.77	1036.37		3	M	M
		4		1379.09		4		M
		5		1637.57		5		M

## Sheet: EDF 10f
		Body weight (g) without tumor
						Mouse Sex
		# of mouse	Melanoma + lenti-controlsys-OE	Melanoma + lenti-EC-PGC1αsys-OE		# of mouse	Melanoma + lenti-controlsys-OE	Melanoma + lenti-EC-PGC1αsys-OE
		1	26.7247	24.2253		1	M	M
		2	26.5378	26.2299		2	M	M
		3	31.3383	26.8243		3	M	M
		4	27.5153	25.8478		4	M	M
		# of mouse	CT26 + lenti-controlsys-OE	CT26 + lenti-EC-PGC1αsys-OE		# of mouse	CT26 + lenti-controlsys-OE	CT26 + lenti-EC-PGC1αsys-OE
		1	24.5452	25.3811		1	M	M
		2	22.2754	28.9099		2	M	M
		3	22.9562	26.2336		3	M	M
		4		23.2009		4		M
		5		26.2224		5		M

## Sheet: EDF 10g
		Gastrocnemius muscle weight
						Mouse Sex
		# of mouse	Melanoma + lenti-controlsys-OE	Melanoma + lenti-EC-PGC1αsys-OE		# of mouse	Melanoma + lenti-controlsys-OE	Melanoma + lenti-EC-PGC1αsys-OE
		1	0.0075137	0.00756406		1	M	M
		2	0.00741618	0.00687169		2	M	M
		3	0.00688191	0.00836124		3	M	M
		4	0.00731339	0.00831742		4	M	M
		# of mouse	CT26 + lenti-controlsys-OE	CT26 + lenti-EC-PGC1αsys-OE		# of mouse	CT26 + lenti-controlsys-OE	CT26 + lenti-EC-PGC1αsys-OE
		1	0.00754139	0.0075353		1	M	M
		2	0.00634688	0.00908924		2	M	M
		3	0.00769612	0.00965797		3	M	M
		4		0.00720724		4		M
		5		0.00868461		5		M

## Sheet: EDF 10h
		Tibialis anterior muscle weight
						Mouse Sex
		# of mouse	Melanoma + lenti-controlsys-OE	Melanoma + lenti-EC-PGC1αsys-OE		# of mouse	Melanoma + lenti-controlsys-OE	Melanoma + lenti-EC-PGC1αsys-OE
		1	0.00339198	0.00317757		1	M	M
		2	0.00331792	0.00381401		2	M	M
		3	0.0023822	0.00310108		3	M	M
		4	0.00297347	0.00322494		4	M	M
		# of mouse	CT26 + lenti-controlsys-OE	CT26 + lenti-EC-PGC1αsys-OE		# of mouse	CT26 + lenti-controlsys-OE	CT26 + lenti-EC-PGC1αsys-OE
		1	0.0028085	0.00260896		1	M	M
		2	0.00255	0.00271394		2	M	M
		3	0.00256434	0.00262826		3	M	M
		4		0.00309426		4		M
		5		0.00339583		5		M

## Sheet: EDF 10i
		Adipose tissues's weight
		sWAT weight
		# of mouse	Melanoma + lenti-controlsys-OE	Melanoma + lenti-EC-PGC1αsys-OE		# of mouse	CT26 + lenti-controlsys-OE	CT26 + lenti-EC-PGC1αsys-OE
		1	0.00740698	0.0073681		1	0.00246798	0.00955187
		2	0.00569364	0.0128782		2	0.0128437	0.0132029
		3	0.0118557	0.00980263		3	0.00955039	0.00718872
		4	0.00706971	0.00802506		4		0.00819422
						5		0.00664046
		vWAT weight
		# of mouse	Melanoma + lenti-controlsys-OE	Melanoma + lenti-EC-PGC1αsys-OE		# of mouse	CT26 + lenti-controlsys-OE	CT26 + lenti-EC-PGC1αsys-OE
		1	0.00857225	0.00332831		1	0.0110153	0.0101964
		2	0.00904046	0.0127016		2	0.00931875	0.0114609
		3	0.00644561	0.00822967		3	0.0115163	0.00644464
		4	0.00682295	0.0119332		4		0.0115836
						5		0.010886
		BAT weight
		# of mouse	Melanoma + lenti-controlsys-OE	Melanoma + lenti-EC-PGC1αsys-OE		# of mouse	CT26 + lenti-controlsys-OE	CT26 + lenti-EC-PGC1αsys-OE
		1	0.00798962	0.00534821		1	0.00674164	0.00987416
		2	0.00736705	0.0127899		2	0.0110813	0.0123319
		3	0.00915067	0.00901615		3	0.0105333	0.00681668
		4	0.00694633	0.00997912		4		0.00988892
						5		0.00876323
		Mouse Sex
		# of mouse	Melanoma + lenti-controlsys-OE	Melanoma + lenti-EC-PGC1αsys-OE		# of mouse	CT26 + lenti-controlsys-OE	CT26 + lenti-EC-PGC1αsys-OE
		1	M	M		1	M	M
		2	M	M		2	M	M
		3	M	M		3	M	M
		4	M	M		4		M
						5		M
